# Supplementary material for: Long-read proteogenomic atlas of human neuronal differentiation reveals isoform diversity informing neurodevelopmental risk mechanisms
Source: bioRxiv. 2025 Dec 19:2025.12.16.693263. Preprint. [Version 1] doi: 10.64898/2025.12.16.693263 (PMC12724457; doi:10.64898/2025.12.16.693263)
Supplement: Supplement 1 [file media-1.txt]

isoform	chrom	strand	length	exons	structural_category	associated_gene	associated_transcript	ref_length	ref_exons	diff_to_TSS	diff_to_TTS	diff_to_gene_TSS	diff_to_gene_TTS	subcategory	RTS_stage	all_canonical	min_sample_cov	min_cov	min_cov_pos	sd_cov	FL	n_indels	n_indels_junc	bite	iso_exp	gene_exp	ratio_exp	FSM_class	coding	ORF_length	CDS_length	CDS_start	CDS_end	CDS_genomic_start	CDS_genomic_end	predicted_NMD	perc_A_downstream_TTS	seq_A_downstream_TTS	dist_to_CAGE_peak	within_CAGE_peak	dist_to_polyA_site	within_polyA_site	polyA_motif	polyA_dist	polyA_motif_found	ORF_seq	ratio_TSS	fl_assoc	cell_barcodes
PB.4.1	chr1	+	2418	2	full-splice_match	LINC01409	ENST00000457084.2	619	2	37	-1836	4	-392	alternative_3end	FALSE	canonical	NA	NA	NA	NA	NA	NA	NA	false	NA	NA	NA	C	non_coding	NA	NA	NA	NA	NA	NA	NA	40.0	ATTTTGTGTTTAAATATAAA	NA	false	NA	false	NA	NA	NA	NA	NA	NA	NA
PB.4.33	chr1	+	2863	1	full-splice_match	LINC01409	ENST00000591702.1	1873	1	-989	-1	415	0	mono-exon	????	NA	NA	NA	NA	NA	NA	NA	NA	NA	NA	NA	NA	C	non_coding	NA	NA	NA	NA	NA	NA	NA	25.0	CACAAAGCCTGTTGGTGGAC	NA	false	NA	true	NA	NA	NA	NA	NA	NA	NA
PB.5.30	chr1	+	3494	3	full-splice_match	LINC01128	ENST00000669922.2	5504	3	12	1998	5	773	alternative_3end	FALSE	canonical	NA	NA	NA	NA	NA	NA	NA	false	NA	NA	NA	C	non_coding	NA	NA	NA	NA	NA	NA	NA	25.0	TAAACTGGTTCAGTCTGATT	NA	true	NA	true	NA	NA	NA	NA	NA	NA	NA
PB.5.37	chr1	+	2100	4	full-splice_match	LINC01128	ENST00000610067.8	2066	4	-40	6	-13	-2	reference_match	FALSE	canonical	NA	NA	NA	NA	NA	NA	NA	false	NA	NA	NA	C	non_coding	NA	NA	NA	NA	NA	NA	NA	25.0	TCTTTATAGCAGCATGATTT	NA	true	NA	false	NA	NA	NA	NA	NA	NA	NA
PB.5.47	chr1	+	2675	3	full-splice_match	LINC01128	ENST00000669922.2	5504	3	58	2771	0	0	alternative_3end5end	FALSE	canonical	NA	NA	NA	NA	NA	NA	NA	false	NA	NA	NA	C	non_coding	NA	NA	NA	NA	NA	NA	NA	30.0	TAGTTACCTACTCACTCGAA	NA	true	NA	false	NA	NA	NA	NA	NA	NA	NA
PB.5.100	chr1	+	3625	3	full-splice_match	LINC01128	ENST00000669922.2	5504	3	80	1799	7	972	alternative_3end5end	FALSE	canonical	NA	NA	NA	NA	NA	NA	NA	false	NA	NA	NA	C	non_coding	NA	NA	NA	NA	NA	NA	NA	40.0	AAAAATAGCAGCCTCTGTAT	NA	true	NA	false	NA	NA	NA	NA	NA	NA	NA
PB.5.136	chr1	+	3747	3	full-splice_match	LINC01128	ENST00000667414.2	1789	3	0	-1958	0	-1	alternative_3end	FALSE	canonical	NA	NA	NA	NA	NA	NA	NA	false	NA	NA	NA	C	non_coding	NA	NA	NA	NA	NA	NA	NA	30.0	CTTTATAGCAGCATGATTTA	NA	true	NA	false	NA	NA	NA	NA	NA	NA	NA
PB.6.1	chr1	-	2786	4	full-splice_match	WASH7P	ENST00000831529.1	831	4	24	-1979	0	2	alternative_3end	TRUE	canonical	NA	NA	NA	NA	NA	NA	NA	false	NA	NA	NA	C	non_coding	NA	NA	NA	NA	NA	NA	NA	20.0	AACGTCTCGGGGTCAGTGAC	NA	true	NA	false	NA	NA	NA	NA	NA	NA	NA
PB.6.2	chr1	-	1658	10	full-splice_match	WASH7P	ENST00000831161.1	1667	10	11	-2	0	0	reference_match	FALSE	canonical	NA	NA	NA	NA	NA	NA	NA	false	NA	NA	NA	C	non_coding	NA	NA	NA	NA	NA	NA	NA	20.0	CAAACGTCTCGGGGTCAGTG	NA	true	NA	false	NA	NA	NA	NA	NA	NA	NA
PB.6.3	chr1	-	2003	10	full-splice_match	WASH7P	ENST00000831229.1	1964	10	2	-41	0	1	reference_match	TRUE	canonical	NA	NA	NA	NA	NA	NA	NA	false	NA	NA	NA	C	non_coding	NA	NA	NA	NA	NA	NA	NA	25.0	AAACGTCTCGGGGTCAGTGA	NA	true	NA	false	NA	NA	NA	NA	NA	NA	NA
PB.6.4	chr1	-	4957	8	novel_in_catalog	WASH7P	novel	1790	11	NA	NA	-2313	0	combination_of_known_junctions	FALSE	canonical	NA	NA	NA	NA	NA	NA	NA	false	NA	NA	NA	C	non_coding	NA	NA	NA	NA	NA	NA	NA	35.0	AAACCAACAGTGTGCTTTTA	NA	false	NA	false	NA	NA	NA	NA	NA	NA	NA
PB.6.5	chr1	-	3137	12	novel_in_catalog	WASH7P	novel	1763	11	NA	NA	0	0	combination_of_known_junctions	FALSE	canonical	NA	NA	NA	NA	NA	NA	NA	false	NA	NA	NA	C	non_coding	NA	NA	NA	NA	NA	NA	NA	20.0	CAAACGTCTCGGGGTCAGTG	NA	true	NA	false	NA	NA	NA	NA	NA	NA	NA
PB.6.7	chr1	-	1836	11	full-splice_match	WASH7P	ENST00000831146.1	1778	11	-68	10	-49	-2	alternative_5end	FALSE	canonical	NA	NA	NA	NA	NA	NA	NA	false	NA	NA	NA	C	non_coding	NA	NA	NA	NA	NA	NA	NA	25.0	AGGATGCAAACGTCTCGGGG	NA	true	NA	false	NA	NA	NA	NA	NA	NA	NA
PB.6.11	chr1	-	2120	11	full-splice_match	WASH7P	ENST00000831398.1	2070	11	-9	-41	0	-1	reference_match	FALSE	canonical	NA	NA	NA	NA	NA	NA	NA	false	NA	NA	NA	C	non_coding	NA	NA	NA	NA	NA	NA	NA	25.0	ATGCAAACGTCTCGGGGTCA	NA	true	NA	false	NA	NA	NA	NA	NA	NA	NA
PB.6.13	chr1	-	1507	9	full-splice_match	WASH7P	ENST00000831157.1	1518	9	7	4	0	0	reference_match	FALSE	canonical	NA	NA	NA	NA	NA	NA	NA	false	NA	NA	NA	C	non_coding	NA	NA	NA	NA	NA	NA	NA	20.0	CAAACGTCTCGGGGTCAGTG	NA	true	NA	false	NA	NA	NA	NA	NA	NA	NA
PB.6.17	chr1	-	2418	10	full-splice_match	WASH7P	ENST00000831414.1	2410	10	31	-39	0	0	reference_match	FALSE	canonical	NA	NA	NA	NA	NA	NA	NA	false	NA	NA	NA	C	non_coding	NA	NA	NA	NA	NA	NA	NA	20.0	GCAAACGTCTCGGGGTCAGT	NA	true	NA	false	NA	NA	NA	NA	NA	NA	NA
PB.6.19	chr1	-	1794	11	full-splice_match	WASH7P	ENST00000831170.1	1776	11	-58	40	-30	1	alternative_5end	FALSE	canonical	NA	NA	NA	NA	NA	NA	NA	false	NA	NA	NA	C	non_coding	NA	NA	NA	NA	NA	NA	NA	40.0	AACAGTGTGCTTTTAATAAA	NA	true	NA	false	NA	NA	NA	NA	NA	NA	NA
PB.6.20	chr1	-	2654	9	novel_in_catalog	WASH7P	novel	1985	12	NA	NA	0	0	intron_retention	FALSE	canonical	NA	NA	NA	NA	NA	NA	NA	false	NA	NA	NA	C	non_coding	NA	NA	NA	NA	NA	NA	NA	20.0	TGCAAACGTCTCGGGGTCAG	NA	true	NA	false	NA	NA	NA	NA	NA	NA	NA
PB.6.24	chr1	-	1623	10	full-splice_match	WASH7P	ENST00000831145.1	1624	10	-9	10	1	-2	reference_match	FALSE	canonical	NA	NA	NA	NA	NA	NA	NA	false	NA	NA	NA	C	non_coding	NA	NA	NA	NA	NA	NA	NA	25.0	AGGATGCAAACGTCTCGGGG	NA	true	NA	false	NA	NA	NA	NA	NA	NA	NA
PB.6.29	chr1	-	1978	12	full-splice_match	WASH7P	ENST00000831185.1	1985	12	6	1	0	-1	reference_match	FALSE	canonical	NA	NA	NA	NA	NA	NA	NA	false	NA	NA	NA	C	non_coding	NA	NA	NA	NA	NA	NA	NA	25.0	ATGCAAACGTCTCGGGGTCA	NA	true	NA	false	NA	NA	NA	NA	NA	NA	NA
PB.6.30	chr1	-	1655	10	full-splice_match	WASH7P	ENST00000831248.1	1586	10	-78	9	-47	0	alternative_5end	FALSE	canonical	NA	NA	NA	NA	NA	NA	NA	false	NA	NA	NA	C	non_coding	NA	NA	NA	NA	NA	NA	NA	35.0	AGAAACCAACAGTGTGCTTT	NA	true	NA	false	NA	NA	NA	NA	NA	NA	NA
PB.6.41	chr1	-	2006	11	novel_in_catalog	WASH7P	novel	2135	10	NA	NA	-7	0	combination_of_known_junctions	FALSE	canonical	NA	NA	NA	NA	NA	NA	NA	false	NA	NA	NA	C	non_coding	NA	NA	NA	NA	NA	NA	NA	35.0	AAACCAACAGTGTGCTTTTA	NA	false	NA	false	NA	NA	NA	NA	NA	NA	NA
PB.6.51	chr1	-	7538	11	novel_in_catalog	WASH7P	novel	1985	12	NA	NA	0	0	intron_retention	FALSE	canonical	NA	NA	NA	NA	NA	NA	NA	false	NA	NA	NA	C	non_coding	NA	NA	NA	NA	NA	NA	NA	35.0	AAACCAACAGTGTGCTTTTA	NA	true	NA	false	NA	NA	NA	NA	NA	NA	NA
PB.6.292	chr1	-	1658	2	full-splice_match	WASH7P	ENST00000831651.1	1642	2	-12	-4	0	0	reference_match	FALSE	canonical	NA	NA	NA	NA	NA	NA	NA	false	NA	NA	NA	C	non_coding	NA	NA	NA	NA	NA	NA	NA	20.0	AGAGCTCTGGACTTCTCACT	NA	true	NA	false	NA	NA	NA	NA	NA	NA	NA
PB.6.296	chr1	-	1231	8	full-splice_match	WASH7P	ENST00000831627.1	1226	8	-6	1	0	0	reference_match	FALSE	canonical	NA	NA	NA	NA	NA	NA	NA	false	NA	NA	NA	C	non_coding	NA	NA	NA	NA	NA	NA	NA	20.0	AGAGCTCTGGACTTCTCACT	NA	true	NA	false	NA	NA	NA	NA	NA	NA	NA
PB.6.320	chr1	-	2953	2	full-splice_match	WASH7P	ENST00000831725.1	989	2	38	-2002	0	1203	alternative_3end	FALSE	canonical	NA	NA	NA	NA	NA	NA	NA	false	NA	NA	NA	C	non_coding	NA	NA	NA	NA	NA	NA	NA	40.0	GAAGAGGAAAACCACGTGCT	NA	true	NA	false	NA	NA	NA	NA	NA	NA	NA
PB.6.390	chr1	-	2804	2	full-splice_match	ENSG00000241860	ENST00000453576.2	336	2	-33	-2435	-33	2435	alternative_3end	FALSE	canonical	NA	NA	NA	NA	NA	NA	NA	false	NA	NA	NA	C	non_coding	NA	NA	NA	NA	NA	NA	NA	45.0	AAAATTACAATAGGACTGTT	NA	false	NA	false	NA	NA	NA	NA	NA	NA	NA
PB.6.520	chr1	-	2283	11	full-splice_match	WASH9P	ENST00000831135.1	2287	11	0	4	0	0	reference_match	TRUE	canonical	NA	NA	NA	NA	NA	NA	NA	false	NA	NA	NA	C	non_coding	NA	NA	NA	NA	NA	NA	NA	20.0	CAAACGTCTCGGGGTCAGTG	NA	false	NA	false	NA	NA	NA	NA	NA	NA	NA
PB.6.521	chr1	-	2660	9	full-splice_match	WASH9P	ENST00000831293.1	2618	9	3	-45	0	1	reference_match	TRUE	canonical	NA	NA	NA	NA	NA	NA	NA	false	NA	NA	NA	C	non_coding	NA	NA	NA	NA	NA	NA	NA	25.0	AAACGTCTCGGGGTCAGTGA	NA	true	NA	false	NA	NA	NA	NA	NA	NA	NA
PB.6.522	chr1	-	1522	9	full-splice_match	WASH9P	ENST00000831147.1	1532	9	0	10	0	-1	reference_match	FALSE	canonical	NA	NA	NA	NA	NA	NA	NA	false	NA	NA	NA	C	non_coding	NA	NA	NA	NA	NA	NA	NA	25.0	AGGATGCAAACGTCTCGGGG	NA	true	NA	false	NA	NA	NA	NA	NA	NA	NA
PB.6.523	chr1	-	1935	11	full-splice_match	WASH9P	ENST00000831155.1	1780	11	-201	46	-169	0	alternative_5end	FALSE	canonical	NA	NA	NA	NA	NA	NA	NA	false	NA	NA	NA	C	non_coding	NA	NA	NA	NA	NA	NA	NA	40.0	AACAGTGTGCTTTTAATAAA	NA	false	NA	false	NA	NA	NA	NA	NA	NA	NA
PB.6.524	chr1	-	2143	10	full-splice_match	WASH9P	ENST00000831138.1	2129	10	-17	3	-17	1	reference_match	FALSE	canonical	NA	NA	NA	NA	NA	NA	NA	false	NA	NA	NA	C	non_coding	NA	NA	NA	NA	NA	NA	NA	25.0	AAACGTCTCGGGGTCAGTGA	NA	false	NA	false	NA	NA	NA	NA	NA	NA	NA
PB.6.525	chr1	-	1653	10	full-splice_match	WASH9P	ENST00000831153.1	1627	10	-72	46	-41	0	alternative_5end	FALSE	canonical	NA	NA	NA	NA	NA	NA	NA	false	NA	NA	NA	C	non_coding	NA	NA	NA	NA	NA	NA	NA	40.0	AACAGTGTGCTTTTAATAAA	NA	true	NA	false	NA	NA	NA	NA	NA	NA	NA
PB.6.528	chr1	-	1701	10	full-splice_match	WASH9P	ENST00000831379.1	1647	10	-17	-37	0	1	reference_match	FALSE	canonical	NA	NA	NA	NA	NA	NA	NA	false	NA	NA	NA	C	non_coding	NA	NA	NA	NA	NA	NA	NA	25.0	ATGCAAACGTCTCGGGGTCA	NA	true	NA	false	NA	NA	NA	NA	NA	NA	NA
PB.6.530	chr1	-	2565	8	full-splice_match	WASH9P	ENST00000831402.1	2509	8	-19	-37	0	1	reference_match	FALSE	canonical	NA	NA	NA	NA	NA	NA	NA	false	NA	NA	NA	C	non_coding	NA	NA	NA	NA	NA	NA	NA	25.0	ATGCAAACGTCTCGGGGTCA	NA	true	NA	false	NA	NA	NA	NA	NA	NA	NA
PB.6.532	chr1	-	3701	2	full-splice_match	WASH9P	ENST00000831666.1	1642	2	-13	-2046	0	1	alternative_3end	FALSE	canonical	NA	NA	NA	NA	NA	NA	NA	false	NA	NA	NA	C	non_coding	NA	NA	NA	NA	NA	NA	NA	35.0	AAACCAACAGTGTGCTTTTA	NA	true	NA	false	NA	NA	NA	NA	NA	NA	NA
PB.6.536	chr1	-	2664	9	novel_in_catalog	WASH9P	novel	2287	11	NA	NA	0	1	intron_retention	FALSE	canonical	NA	NA	NA	NA	NA	NA	NA	false	NA	NA	NA	C	non_coding	NA	NA	NA	NA	NA	NA	NA	25.0	AAACGTCTCGGGGTCAGTGA	NA	true	NA	false	NA	NA	NA	NA	NA	NA	NA
PB.6.542	chr1	-	1799	11	full-splice_match	WASH9P	ENST00000831301.1	1761	11	6	-44	0	0	reference_match	FALSE	canonical	NA	NA	NA	NA	NA	NA	NA	false	NA	NA	NA	C	non_coding	NA	NA	NA	NA	NA	NA	NA	20.0	CAAACGTCTCGGGGTCAGTG	NA	true	NA	false	NA	NA	NA	NA	NA	NA	NA
PB.6.543	chr1	-	2946	5	full-splice_match	WASH9P	ENST00000831554.1	872	5	7	-2081	0	1	alternative_3end	FALSE	canonical	NA	NA	NA	NA	NA	NA	NA	false	NA	NA	NA	C	non_coding	NA	NA	NA	NA	NA	NA	NA	25.0	ATGCAAACGTCTCGGGGTCA	NA	true	NA	false	NA	NA	NA	NA	NA	NA	NA
PB.6.545	chr1	-	1797	11	full-splice_match	WASH9P	ENST00000831250.1	1764	11	7	-40	0	0	reference_match	FALSE	canonical	NA	NA	NA	NA	NA	NA	NA	false	NA	NA	NA	C	non_coding	NA	NA	NA	NA	NA	NA	NA	20.0	CAAACGTCTCGGGGTCAGTG	NA	true	NA	false	NA	NA	NA	NA	NA	NA	NA
PB.6.549	chr1	-	2005	10	full-splice_match	WASH9P	ENST00000831254.1	1969	10	-1	-35	0	1	reference_match	FALSE	canonical	NA	NA	NA	NA	NA	NA	NA	false	NA	NA	NA	C	non_coding	NA	NA	NA	NA	NA	NA	NA	25.0	ATGCAAACGTCTCGGGGTCA	NA	true	NA	false	NA	NA	NA	NA	NA	NA	NA
PB.6.556	chr1	-	2414	10	full-splice_match	WASH9P	ENST00000831214.1	1998	10	-425	9	13	0	alternative_5end	FALSE	canonical	NA	NA	NA	NA	NA	NA	NA	false	NA	NA	NA	C	non_coding	NA	NA	NA	NA	NA	NA	NA	35.0	AGAAACCAACAGTGTGCTTT	NA	false	NA	false	NA	NA	NA	NA	NA	NA	NA
PB.6.558	chr1	-	2524	10	novel_in_catalog	WASH9P	novel	1770	11	NA	NA	0	0	intron_retention	FALSE	canonical	NA	NA	NA	NA	NA	NA	NA	false	NA	NA	NA	C	non_coding	NA	NA	NA	NA	NA	NA	NA	20.0	TGCAAACGTCTCGGGGTCAG	NA	true	NA	false	NA	NA	NA	NA	NA	NA	NA
PB.6.561	chr1	-	1907	10	full-splice_match	WASH9P	ENST00000831468.1	1847	10	-19	-41	0	1	reference_match	FALSE	canonical	NA	NA	NA	NA	NA	NA	NA	false	NA	NA	NA	C	non_coding	NA	NA	NA	NA	NA	NA	NA	25.0	ATGCAAACGTCTCGGGGTCA	NA	true	NA	false	NA	NA	NA	NA	NA	NA	NA
PB.6.563	chr1	-	2438	10	novel_in_catalog	WASH9P	novel	2007	12	NA	NA	0	1	combination_of_known_junctions	FALSE	canonical	NA	NA	NA	NA	NA	NA	NA	false	NA	NA	NA	C	non_coding	NA	NA	NA	NA	NA	NA	NA	25.0	ATGCAAACGTCTCGGGGTCA	NA	true	NA	false	NA	NA	NA	NA	NA	NA	NA
PB.6.564	chr1	-	1903	9	novel_in_catalog	WASH9P	novel	1770	11	NA	NA	0	-1	intron_retention	FALSE	canonical	NA	NA	NA	NA	NA	NA	NA	false	NA	NA	NA	C	non_coding	NA	NA	NA	NA	NA	NA	NA	25.0	AGGATGCAAACGTCTCGGGG	NA	true	NA	false	NA	NA	NA	NA	NA	NA	NA
PB.6.570	chr1	-	3302	8	novel_in_catalog	WASH9P	novel	2618	9	NA	NA	0	1	intron_retention	FALSE	canonical	NA	NA	NA	NA	NA	NA	NA	false	NA	NA	NA	C	non_coding	NA	NA	NA	NA	NA	NA	NA	25.0	ATGCAAACGTCTCGGGGTCA	NA	true	NA	false	NA	NA	NA	NA	NA	NA	NA
PB.6.572	chr1	-	2407	10	full-splice_match	WASH9P	ENST00000831380.1	2410	10	2	1	0	1	reference_match	FALSE	canonical	NA	NA	NA	NA	NA	NA	NA	false	NA	NA	NA	C	non_coding	NA	NA	NA	NA	NA	NA	NA	25.0	ATGCAAACGTCTCGGGGTCA	NA	true	NA	false	NA	NA	NA	NA	NA	NA	NA
PB.6.584	chr1	-	1643	10	full-splice_match	WASH9P	ENST00000831178.1	1627	10	-62	46	-23	1	alternative_5end	FALSE	canonical	NA	NA	NA	NA	NA	NA	NA	false	NA	NA	NA	C	non_coding	NA	NA	NA	NA	NA	NA	NA	35.0	AAACCAACAGTGTGCTTTTA	NA	true	NA	false	NA	NA	NA	NA	NA	NA	NA
PB.6.585	chr1	-	1713	10	novel_not_in_catalog	WASH9P	novel	1883	11	NA	NA	0	-1	at_least_one_novel_splicesite	FALSE	canonical	NA	NA	NA	NA	NA	NA	NA	false	NA	NA	NA	C	non_coding	NA	NA	NA	NA	NA	NA	NA	25.0	AGGATGCAAACGTCTCGGGG	NA	true	NA	false	NA	NA	NA	NA	NA	NA	NA
PB.6.595	chr1	-	3109	12	novel_in_catalog	WASH9P	novel	2007	12	NA	NA	0	1	combination_of_known_junctions	FALSE	canonical	NA	NA	NA	NA	NA	NA	NA	false	NA	NA	NA	C	non_coding	NA	NA	NA	NA	NA	NA	NA	35.0	AAACCAACAGTGTGCTTTTA	NA	true	NA	false	NA	NA	NA	NA	NA	NA	NA
PB.6.597	chr1	-	2489	8	novel_in_catalog	WASH9P	novel	1661	10	NA	NA	0	0	intron_retention	FALSE	canonical	NA	NA	NA	NA	NA	NA	NA	false	NA	NA	NA	C	non_coding	NA	NA	NA	NA	NA	NA	NA	40.0	AACAGTGTGCTTTTAATAAA	NA	true	NA	false	NA	NA	NA	NA	NA	NA	NA
PB.6.598	chr1	-	2672	10	novel_in_catalog	WASH9P	novel	1783	12	NA	NA	0	1	intron_retention	FALSE	canonical	NA	NA	NA	NA	NA	NA	NA	false	NA	NA	NA	C	non_coding	NA	NA	NA	NA	NA	NA	NA	35.0	AAACCAACAGTGTGCTTTTA	NA	true	NA	false	NA	NA	NA	NA	NA	NA	NA
PB.6.611	chr1	-	2859	8	full-splice_match	WASH9P	ENST00000831391.1	2848	8	-9	-2	0	0	reference_match	FALSE	canonical	NA	NA	NA	NA	NA	NA	NA	false	NA	NA	NA	C	non_coding	NA	NA	NA	NA	NA	NA	NA	40.0	AACAGTGTGCTTTTAATAAA	NA	true	NA	false	NA	NA	NA	NA	NA	NA	NA
PB.6.621	chr1	-	2845	10	novel_in_catalog	WASH9P	novel	1952	12	NA	NA	0	1	intron_retention	FALSE	canonical	NA	NA	NA	NA	NA	NA	NA	false	NA	NA	NA	C	non_coding	NA	NA	NA	NA	NA	NA	NA	35.0	AAACCAACAGTGTGCTTTTA	NA	true	NA	false	NA	NA	NA	NA	NA	NA	NA
PB.6.622	chr1	-	2638	9	novel_in_catalog	WASH9P	novel	1780	11	NA	NA	0	1	intron_retention	FALSE	canonical	NA	NA	NA	NA	NA	NA	NA	false	NA	NA	NA	C	non_coding	NA	NA	NA	NA	NA	NA	NA	35.0	AAACCAACAGTGTGCTTTTA	NA	true	NA	false	NA	NA	NA	NA	NA	NA	NA
PB.6.626	chr1	-	2248	6	novel_in_catalog	WASH9P	novel	1349	8	NA	NA	0	0	intron_retention	FALSE	canonical	NA	NA	NA	NA	NA	NA	NA	false	NA	NA	NA	C	non_coding	NA	NA	NA	NA	NA	NA	NA	40.0	AACAGTGTGCTTTTAATAAA	NA	true	NA	false	NA	NA	NA	NA	NA	NA	NA
PB.6.640	chr1	-	1781	12	full-splice_match	WASH9P	ENST00000831342.1	1773	12	-6	-2	0	0	reference_match	FALSE	canonical	NA	NA	NA	NA	NA	NA	NA	false	NA	NA	NA	C	non_coding	NA	NA	NA	NA	NA	NA	NA	40.0	AACAGTGTGCTTTTAATAAA	NA	true	NA	false	NA	NA	NA	NA	NA	NA	NA
PB.6.645	chr1	-	1902	12	novel_not_in_catalog	WASH9P	novel	2007	12	NA	NA	4	0	at_least_one_novel_splicesite	FALSE	canonical	NA	NA	NA	NA	NA	NA	NA	true	NA	NA	NA	C	non_coding	NA	NA	NA	NA	NA	NA	NA	40.0	AACAGTGTGCTTTTAATAAA	NA	false	NA	false	NA	NA	NA	NA	NA	NA	NA
PB.6.657	chr1	-	1803	11	full-splice_match	WASH9P	ENST00000831258.1	1805	11	0	2	0	0	reference_match	FALSE	canonical	NA	NA	NA	NA	NA	NA	NA	false	NA	NA	NA	C	non_coding	NA	NA	NA	NA	NA	NA	NA	40.0	AACAGTGTGCTTTTAATAAA	NA	true	NA	false	NA	NA	NA	NA	NA	NA	NA
PB.6.659	chr1	-	1492	9	full-splice_match	WASH9P	ENST00000831223.1	1501	9	2	7	0	1	reference_match	FALSE	canonical	NA	NA	NA	NA	NA	NA	NA	false	NA	NA	NA	C	non_coding	NA	NA	NA	NA	NA	NA	NA	35.0	AAACCAACAGTGTGCTTTTA	NA	true	NA	false	NA	NA	NA	NA	NA	NA	NA
PB.6.696	chr1	-	1917	12	novel_not_in_catalog	WASH9P	novel	2007	12	NA	NA	-4	0	at_least_one_novel_splicesite	FALSE	canonical	NA	NA	NA	NA	NA	NA	NA	true	NA	NA	NA	C	non_coding	NA	NA	NA	NA	NA	NA	NA	40.0	AACAGTGTGCTTTTAATAAA	NA	false	NA	false	NA	NA	NA	NA	NA	NA	NA
PB.6.708	chr1	-	1687	11	novel_in_catalog	WASH9P	novel	1679	11	NA	NA	0	-1	combination_of_known_junctions	FALSE	canonical	NA	NA	NA	NA	NA	NA	NA	false	NA	NA	NA	C	non_coding	NA	NA	NA	NA	NA	NA	NA	30.0	ACCAACAGTGTGCTTTTAAT	NA	true	NA	false	NA	NA	NA	NA	NA	NA	NA
PB.6.715	chr1	-	1583	10	full-splice_match	WASH9P	ENST00000831268.1	1593	10	0	10	0	-1	reference_match	FALSE	canonical	NA	NA	NA	NA	NA	NA	NA	false	NA	NA	NA	C	non_coding	NA	NA	NA	NA	NA	NA	NA	35.0	CAGAAACCAACAGTGTGCTT	NA	true	NA	false	NA	NA	NA	NA	NA	NA	NA
PB.6.960	chr1	-	1249	8	full-splice_match	WASH9P	ENST00000831592.1	1251	8	1	1	0	0	reference_match	FALSE	canonical	NA	NA	NA	NA	NA	NA	NA	false	NA	NA	NA	C	non_coding	NA	NA	NA	NA	NA	NA	NA	20.0	AGAGCTCTGGACTTCTCACT	NA	true	NA	true	NA	NA	NA	NA	NA	NA	NA
PB.6.1322	chr1	-	3136	4	novel_not_in_catalog	LINC00115	novel	6494	16	NA	NA	162	3217	at_least_one_novel_splicesite	FALSE	canonical	NA	NA	NA	NA	NA	NA	NA	true	NA	NA	NA	C	non_coding	NA	NA	NA	NA	NA	NA	NA	50.0	AATAAGAAAATTGTTCTAAT	NA	false	NA	false	NA	NA	NA	NA	NA	NA	NA
PB.6.1328	chr1	-	2599	2	novel_not_in_catalog	LINC00115	novel	1054	3	NA	NA	-2255	1947	at_least_one_novel_splicesite	FALSE	canonical	NA	NA	NA	NA	NA	NA	NA	false	NA	NA	NA	C	non_coding	NA	NA	NA	NA	NA	NA	NA	45.0	AAAATTACAATAGGACTGTT	NA	false	NA	false	NA	NA	NA	NA	NA	NA	NA
PB.6.1550	chr1	-	1673	5	full-splice_match	LINC00115	ENST00000743848.1	1033	5	12	-652	0	652	alternative_3end	FALSE	canonical	NA	NA	NA	NA	NA	NA	NA	false	NA	NA	NA	C	non_coding	NA	NA	NA	NA	NA	NA	NA	55.0	AAAAGAAGAAATTTATGCAG	NA	true	NA	false	NA	NA	NA	NA	NA	NA	NA
PB.6.1598	chr1	-	1811	2	full-splice_match	LINC00115	ENST00000744085.1	1845	2	33	1	2	-1	reference_match	FALSE	canonical	NA	NA	NA	NA	NA	NA	NA	false	NA	NA	NA	C	non_coding	NA	NA	NA	NA	NA	NA	NA	45.0	ACCCAGGTCAAGGAATAGAA	NA	true	NA	false	NA	NA	NA	NA	NA	NA	NA
PB.6.1603	chr1	-	3292	1	full-splice_match	LINC00115	ENST00000473798.3	3602	1	303	7	0	-7	mono-exon	????	NA	NA	NA	NA	NA	NA	NA	NA	NA	NA	NA	NA	C	non_coding	NA	NA	NA	NA	NA	NA	NA	30.0	AAACACACACTTCGGTGTCT	NA	true	NA	false	NA	NA	NA	NA	NA	NA	NA
PB.6.1612	chr1	-	1585	1	full-splice_match	LINC00115	ENST00000473798.3	3602	1	41	1976	12	-2	mono-exon	????	NA	NA	NA	NA	NA	NA	NA	NA	NA	NA	NA	NA	C	non_coding	NA	NA	NA	NA	NA	NA	NA	20.0	AAGCTCACCTTTTATGTTTT	NA	true	NA	true	NA	NA	NA	NA	NA	NA	NA
PB.10.5	chr1	+	3689	4	fusion	ENSG00000272438_ENSG00000296088	novel	378	3	NA	NA	8	0	intron_retention	FALSE	canonical	NA	NA	NA	NA	NA	NA	NA	false	NA	NA	NA	B	non_coding	NA	NA	NA	NA	NA	NA	NA	35.0	ATGAGGGGATGGATGAGAAG	NA	false	NA	true	NA	NA	NA	NA	NA	NA	NA
PB.10.6	chr1	+	2589	2	fusion	ENSG00000272438_ENSG00000296088	novel	657	2	NA	NA	22	0	intron_retention	FALSE	canonical	NA	NA	NA	NA	NA	NA	NA	false	NA	NA	NA	B	non_coding	NA	NA	NA	NA	NA	NA	NA	30.0	GAGCTTGCCGCCCTAAAAAT	NA	false	NA	true	NA	NA	NA	NA	NA	NA	NA
PB.10.7	chr1	+	5607	3	fusion	ENSG00000272438_ENSG00000296088	novel	378	3	NA	NA	22	0	intron_retention	FALSE	canonical	NA	NA	NA	NA	NA	NA	NA	false	NA	NA	NA	B	non_coding	NA	NA	NA	NA	NA	NA	NA	35.0	ATGAGGGGATGGATGAGAAG	NA	false	NA	true	NA	NA	NA	NA	NA	NA	NA
PB.10.12	chr1	+	1609	4	fusion	ENSG00000272438_ENSG00000296088	novel	378	3	NA	NA	38	0	multi-exon	FALSE	canonical	NA	NA	NA	NA	NA	NA	NA	false	NA	NA	NA	B	non_coding	NA	NA	NA	NA	NA	NA	NA	30.0	TGAGGGGATGGATGAGAAGG	NA	false	NA	true	NA	NA	NA	NA	NA	NA	NA
PB.10.16	chr1	+	3512	3	fusion	ENSG00000272438_ENSG00000296088	novel	378	3	NA	NA	44	-4	intron_retention	FALSE	canonical	NA	NA	NA	NA	NA	NA	NA	false	NA	NA	NA	B	non_coding	NA	NA	NA	NA	NA	NA	NA	40.0	ATGAGAAGGGCTCTAAGAGA	NA	false	NA	true	NA	NA	NA	NA	NA	NA	NA
PB.10.40	chr1	+	3149	2	novel_in_catalog	ENSG00000272438	novel	1324	3	NA	NA	0	0	intron_retention	FALSE	canonical	NA	NA	NA	NA	NA	NA	NA	false	NA	NA	NA	C	non_coding	NA	NA	NA	NA	NA	NA	NA	90.0	AAAAAAAAAAAAAAAAGAAG	NA	true	NA	false	NA	NA	NA	NA	NA	NA	NA
PB.11.2	chr1	-	6573	3	novel_in_catalog	LINC02593	novel	1015	8	NA	NA	9	-1	intron_retention	FALSE	canonical	NA	NA	NA	NA	NA	NA	NA	false	NA	NA	NA	C	non_coding	NA	NA	NA	NA	NA	NA	NA	30.0	ATCTGATTACAGAGTCATTC	NA	true	NA	true	NA	NA	NA	NA	NA	NA	NA
PB.14.1	chr1	+	2328	11	novel_in_catalog	KLHL17	novel	2567	12	NA	NA	-39	-5	combination_of_known_splicesites	FALSE	canonical	NA	NA	NA	NA	NA	NA	NA	false	NA	NA	NA	C	non_coding	NA	NA	NA	NA	NA	NA	NA	15.0	CCTCAGGCTGAGCATCTCTC	NA	true	NA	true	NA	NA	NA	NA	NA	NA	NA
PB.14.4	chr1	+	2402	11	novel_in_catalog	KLHL17	novel	2567	12	NA	NA	-19	-1	combination_of_known_splicesites	FALSE	canonical	NA	NA	NA	NA	NA	NA	NA	false	NA	NA	NA	C	non_coding	NA	NA	NA	NA	NA	NA	NA	15.0	AGGCTGAGCATCTCTCTCTG	NA	true	NA	true	NA	NA	NA	NA	NA	NA	NA
PB.14.48	chr1	+	2401	12	novel_not_in_catalog	KLHL17	novel	913	6	NA	NA	286	-1	at_least_one_novel_splicesite	FALSE	canonical	NA	NA	NA	NA	NA	NA	NA	false	NA	NA	NA	C	non_coding	NA	NA	NA	NA	NA	NA	NA	15.0	AGGCTGAGCATCTCTCTCTG	NA	false	NA	true	NA	NA	NA	NA	NA	NA	NA
PB.15.8	chr1	-	3088	19	full-splice_match	NOC2L	ENST00000327044.7	2757	19	-334	3	-281	-1	alternative_5end	FALSE	canonical	NA	NA	NA	NA	NA	NA	NA	false	NA	NA	NA	C	non_coding	NA	NA	NA	NA	NA	NA	NA	15.0	TGAGTGGTGGCTCCTGGAGA	NA	false	NA	true	NA	NA	NA	NA	NA	NA	NA
PB.15.9	chr1	-	2870	20	novel_not_in_catalog	NOC2L	novel	2757	19	NA	NA	-2	51	at_least_one_novel_splicesite	FALSE	canonical	NA	NA	NA	NA	NA	NA	NA	true	NA	NA	NA	C	non_coding	NA	NA	NA	NA	NA	NA	NA	35.0	AACACAGAGGCTGGGAAGGG	NA	true	NA	false	NA	NA	NA	NA	NA	NA	NA
PB.15.10	chr1	-	2832	19	novel_in_catalog	NOC2L	novel	2757	19	NA	NA	-8	0	combination_of_known_junctions	FALSE	canonical	NA	NA	NA	NA	NA	NA	NA	false	NA	NA	NA	C	non_coding	NA	NA	NA	NA	NA	NA	NA	15.0	AGTGGTGGCTCCTGGAGATT	NA	true	NA	true	NA	NA	NA	NA	NA	NA	NA
PB.15.11	chr1	-	2777	19	novel_not_in_catalog	NOC2L	novel	2757	19	NA	NA	0	14	at_least_one_novel_splicesite	FALSE	canonical	NA	NA	NA	NA	NA	NA	NA	true	NA	NA	NA	C	non_coding	NA	NA	NA	NA	NA	NA	NA	15.0	AGATTTGTGTGGCCCCACCC	NA	true	NA	true	NA	NA	NA	NA	NA	NA	NA
PB.15.13	chr1	-	2687	18	novel_in_catalog	NOC2L	novel	2757	19	NA	NA	-19	0	combination_of_known_splicesites	FALSE	canonical	NA	NA	NA	NA	NA	NA	NA	false	NA	NA	NA	C	non_coding	NA	NA	NA	NA	NA	NA	NA	15.0	GAGTGGTGGCTCCTGGAGAT	NA	true	NA	true	NA	NA	NA	NA	NA	NA	NA
PB.15.17	chr1	-	2817	19	novel_not_in_catalog	NOC2L	novel	2757	19	NA	NA	-21	0	at_least_one_novel_splicesite	FALSE	canonical	NA	NA	NA	NA	NA	NA	NA	false	NA	NA	NA	C	non_coding	NA	NA	NA	NA	NA	NA	NA	15.0	GAGTGGTGGCTCCTGGAGAT	NA	true	NA	true	NA	NA	NA	NA	NA	NA	NA
PB.15.19	chr1	-	2767	19	novel_not_in_catalog	NOC2L	novel	2757	19	NA	NA	-21	0	at_least_one_novel_splicesite	FALSE	canonical	NA	NA	NA	NA	NA	NA	NA	true	NA	NA	NA	C	non_coding	NA	NA	NA	NA	NA	NA	NA	15.0	GAGTGGTGGCTCCTGGAGAT	NA	true	NA	true	NA	NA	NA	NA	NA	NA	NA
PB.15.20	chr1	-	2813	19	novel_not_in_catalog	NOC2L	novel	2757	19	NA	NA	22	0	at_least_one_novel_splicesite	FALSE	canonical	NA	NA	NA	NA	NA	NA	NA	false	NA	NA	NA	C	non_coding	NA	NA	NA	NA	NA	NA	NA	15.0	AGTGGTGGCTCCTGGAGATT	NA	true	NA	true	NA	NA	NA	NA	NA	NA	NA
PB.15.24	chr1	-	2089	13	novel_not_in_catalog	NOC2L	novel	2757	19	NA	NA	-21	0	at_least_one_novel_splicesite	FALSE	canonical	NA	NA	NA	NA	NA	NA	NA	false	NA	NA	NA	C	non_coding	NA	NA	NA	NA	NA	NA	NA	15.0	AGTGGTGGCTCCTGGAGATT	NA	true	NA	true	NA	NA	NA	NA	NA	NA	NA
PB.15.25	chr1	-	2104	14	novel_not_in_catalog	NOC2L	novel	2757	19	NA	NA	-20	0	at_least_one_novel_splicesite	FALSE	canonical	NA	NA	NA	NA	NA	NA	NA	true	NA	NA	NA	C	non_coding	NA	NA	NA	NA	NA	NA	NA	15.0	AGTGGTGGCTCCTGGAGATT	NA	true	NA	true	NA	NA	NA	NA	NA	NA	NA
PB.15.26	chr1	-	2078	14	novel_not_in_catalog	NOC2L	novel	2757	19	NA	NA	-19	-11	at_least_one_novel_splicesite	FALSE	canonical	NA	NA	NA	NA	NA	NA	NA	true	NA	NA	NA	C	non_coding	NA	NA	NA	NA	NA	NA	NA	10.0	GCCATTGTGTTGAGTGGTGG	NA	true	NA	true	NA	NA	NA	NA	NA	NA	NA
PB.15.35	chr1	-	2897	20	novel_not_in_catalog	NOC2L	novel	2757	19	NA	NA	-19	0	at_least_one_novel_splicesite	FALSE	canonical	NA	NA	NA	NA	NA	NA	NA	true	NA	NA	NA	C	non_coding	NA	NA	NA	NA	NA	NA	NA	15.0	GAGTGGTGGCTCCTGGAGAT	NA	true	NA	true	NA	NA	NA	NA	NA	NA	NA
PB.15.52	chr1	-	3031	18	novel_in_catalog	NOC2L	novel	2757	19	NA	NA	-19	0	intron_retention	FALSE	canonical	NA	NA	NA	NA	NA	NA	NA	false	NA	NA	NA	C	non_coding	NA	NA	NA	NA	NA	NA	NA	15.0	AGTGGTGGCTCCTGGAGATT	NA	true	NA	true	NA	NA	NA	NA	NA	NA	NA
PB.15.61	chr1	-	2876	20	novel_not_in_catalog	NOC2L	novel	2757	19	NA	NA	-19	-6	at_least_one_novel_splicesite	FALSE	canonical	NA	NA	NA	NA	NA	NA	NA	true	NA	NA	NA	C	non_coding	NA	NA	NA	NA	NA	NA	NA	5.0	TGTGTTGAGTGGTGGCTCCT	NA	true	NA	true	NA	NA	NA	NA	NA	NA	NA
PB.15.71	chr1	-	2811	19	novel_not_in_catalog	NOC2L	novel	2757	19	NA	NA	-21	0	at_least_one_novel_splicesite	FALSE	canonical	NA	NA	NA	NA	NA	NA	NA	false	NA	NA	NA	C	non_coding	NA	NA	NA	NA	NA	NA	NA	15.0	AGTGGTGGCTCCTGGAGATT	NA	true	NA	true	NA	NA	NA	NA	NA	NA	NA
PB.15.72	chr1	-	2754	19	novel_not_in_catalog	NOC2L	novel	2757	19	NA	NA	22	0	at_least_one_novel_splicesite	FALSE	canonical	NA	NA	NA	NA	NA	NA	NA	true	NA	NA	NA	C	non_coding	NA	NA	NA	NA	NA	NA	NA	15.0	AGTGGTGGCTCCTGGAGATT	NA	true	NA	true	NA	NA	NA	NA	NA	NA	NA
PB.15.73	chr1	-	2671	18	novel_in_catalog	NOC2L	novel	2757	19	NA	NA	24	-11	combination_of_known_splicesites	FALSE	canonical	NA	NA	NA	NA	NA	NA	NA	false	NA	NA	NA	C	non_coding	NA	NA	NA	NA	NA	NA	NA	10.0	GCCATTGTGTTGAGTGGTGG	NA	true	NA	true	NA	NA	NA	NA	NA	NA	NA
PB.15.74	chr1	-	2672	18	novel_in_catalog	NOC2L	novel	2757	19	NA	NA	-15	0	combination_of_known_splicesites	FALSE	canonical	NA	NA	NA	NA	NA	NA	NA	false	NA	NA	NA	C	non_coding	NA	NA	NA	NA	NA	NA	NA	15.0	AGTGGTGGCTCCTGGAGATT	NA	true	NA	true	NA	NA	NA	NA	NA	NA	NA
PB.15.75	chr1	-	2663	18	novel_in_catalog	NOC2L	novel	2757	19	NA	NA	-21	0	combination_of_known_splicesites	FALSE	canonical	NA	NA	NA	NA	NA	NA	NA	false	NA	NA	NA	C	non_coding	NA	NA	NA	NA	NA	NA	NA	15.0	AGTGGTGGCTCCTGGAGATT	NA	true	NA	true	NA	NA	NA	NA	NA	NA	NA
PB.15.98	chr1	-	2750	19	novel_not_in_catalog	NOC2L	novel	2757	19	NA	NA	-22	0	at_least_one_novel_splicesite	FALSE	canonical	NA	NA	NA	NA	NA	NA	NA	true	NA	NA	NA	C	non_coding	NA	NA	NA	NA	NA	NA	NA	15.0	GAGTGGTGGCTCCTGGAGAT	NA	true	NA	true	NA	NA	NA	NA	NA	NA	NA
PB.15.117	chr1	-	2850	20	novel_not_in_catalog	NOC2L	novel	2757	19	NA	NA	-19	0	at_least_one_novel_splicesite	FALSE	canonical	NA	NA	NA	NA	NA	NA	NA	true	NA	NA	NA	C	non_coding	NA	NA	NA	NA	NA	NA	NA	15.0	AGTGGTGGCTCCTGGAGATT	NA	true	NA	true	NA	NA	NA	NA	NA	NA	NA
PB.15.118	chr1	-	2793	19	novel_not_in_catalog	NOC2L	novel	2757	19	NA	NA	24	-10	at_least_one_novel_splicesite	FALSE	canonical	NA	NA	NA	NA	NA	NA	NA	false	NA	NA	NA	C	non_coding	NA	NA	NA	NA	NA	NA	NA	10.0	CCATTGTGTTGAGTGGTGGC	NA	true	NA	true	NA	NA	NA	NA	NA	NA	NA
PB.15.178	chr1	-	2720	19	novel_not_in_catalog	NOC2L	novel	2757	19	NA	NA	-15	0	at_least_one_novel_splicesite	FALSE	canonical	NA	NA	NA	NA	NA	NA	NA	true	NA	NA	NA	C	non_coding	NA	NA	NA	NA	NA	NA	NA	15.0	GAGTGGTGGCTCCTGGAGAT	NA	true	NA	true	NA	NA	NA	NA	NA	NA	NA
PB.15.208	chr1	-	2821	19	novel_not_in_catalog	NOC2L	novel	2757	19	NA	NA	-20	-9	at_least_one_novel_splicesite	FALSE	canonical	NA	NA	NA	NA	NA	NA	NA	false	NA	NA	NA	C	non_coding	NA	NA	NA	NA	NA	NA	NA	10.0	CATTGTGTTGAGTGGTGGCT	NA	true	NA	true	NA	NA	NA	NA	NA	NA	NA
PB.15.514	chr1	-	874	2	full-splice_match	NOC2L	ENST00000469563.1	878	2	-21	25	-21	-25	reference_match	FALSE	canonical	NA	NA	NA	NA	NA	NA	NA	false	NA	NA	NA	C	non_coding	NA	NA	NA	NA	NA	NA	NA	80.0	AAAAAGAAAAAGAAAGAAAT	NA	true	NA	false	NA	NA	NA	NA	NA	NA	NA
PB.17.11	chr1	-	2441	1	full-splice_match	ENSG00000272512	ENST00000606034.1	2086	1	-390	35	-390	-35	mono-exon	????	NA	NA	NA	NA	NA	NA	NA	NA	NA	NA	NA	NA	C	non_coding	NA	NA	NA	NA	NA	NA	NA	0.0	CCTCTGGGGTGTCTGGGCCG	NA	false	NA	true	NA	NA	NA	NA	NA	NA	NA
PB.19.3	chr1	-	1548	3	full-splice_match	HES4	ENST00000484667.2	667	3	-876	-5	-685	1	alternative_5end	FALSE	canonical	NA	NA	NA	NA	NA	NA	NA	false	NA	NA	NA	C	non_coding	NA	NA	NA	NA	NA	NA	NA	20.0	AGAGTCTGCGTCACGAGTTT	NA	true	NA	true	NA	NA	NA	NA	NA	NA	NA
PB.19.4	chr1	-	1667	4	full-splice_match	HES4	ENST00000304952.11	885	4	-783	1	-708	1	alternative_5end	FALSE	canonical	NA	NA	NA	NA	NA	NA	NA	false	NA	NA	NA	C	non_coding	NA	NA	NA	NA	NA	NA	NA	20.0	AGAGTCTGCGTCACGAGTTT	NA	true	NA	true	NA	NA	NA	NA	NA	NA	NA
PB.21.17	chr1	+	1508	2	full-splice_match	ISG15	ENST00000649529.1	637	2	-880	9	-880	-9	alternative_5end	FALSE	canonical	NA	NA	NA	NA	NA	NA	NA	false	NA	NA	NA	C	non_coding	NA	NA	NA	NA	NA	NA	NA	35.0	AAAGAGAAATGGCCGCCTCT	NA	false	NA	true	NA	NA	NA	NA	NA	NA	NA
PB.23.32	chr1	+	5592	30	novel_not_in_catalog	AGRN	novel	7477	38	NA	NA	-1577	0	intron_retention	FALSE	canonical	NA	NA	NA	NA	NA	NA	NA	false	NA	NA	NA	C	non_coding	NA	NA	NA	NA	NA	NA	NA	30.0	AAAAGCATTGCTTTTGTCCA	NA	false	NA	true	NA	NA	NA	NA	NA	NA	NA
PB.23.86	chr1	+	4114	20	novel_not_in_catalog	AGRN	novel	7477	38	NA	NA	-498	-1	intron_retention	FALSE	canonical	NA	NA	NA	NA	NA	NA	NA	false	NA	NA	NA	C	non_coding	NA	NA	NA	NA	NA	NA	NA	25.0	TAAAAGCATTGCTTTTGTCC	NA	false	NA	true	NA	NA	NA	NA	NA	NA	NA
PB.23.151	chr1	+	3464	15	novel_in_catalog	ENSG00000242590	novel	402	2	NA	NA	-6943	-4	intron_retention	FALSE	canonical	NA	NA	NA	NA	NA	NA	NA	false	NA	NA	NA	B	non_coding	NA	NA	NA	NA	NA	NA	NA	30.0	AAAAGCATTGCTTTTGTCCA	NA	false	NA	true	NA	NA	NA	NA	NA	NA	NA
PB.23.280	chr1	+	2181	5	novel_not_in_catalog	ENSG00000242590	novel	402	2	NA	NA	-3466	-5	intron_retention	FALSE	canonical	NA	NA	NA	NA	NA	NA	NA	true	NA	NA	NA	B	non_coding	NA	NA	NA	NA	NA	NA	NA	25.0	TAAAAGCATTGCTTTTGTCC	NA	false	NA	true	NA	NA	NA	NA	NA	NA	NA
PB.23.290	chr1	+	3570	2	novel_in_catalog	ENSG00000242590	novel	402	2	NA	NA	-2763	-5	intron_retention	FALSE	canonical	NA	NA	NA	NA	NA	NA	NA	false	NA	NA	NA	B	non_coding	NA	NA	NA	NA	NA	NA	NA	25.0	TAAAAGCATTGCTTTTGTCC	NA	false	NA	true	NA	NA	NA	NA	NA	NA	NA
PB.27.2	chr1	+	1443	3	incomplete-splice_match	ENSG00000291156	ENST00000799563.1	898	4	564	1	0	-1	3prime_fragment	FALSE	canonical	NA	NA	NA	NA	NA	NA	NA	false	NA	NA	NA	C	non_coding	NA	NA	NA	NA	NA	NA	NA	10.0	AGTCTCTTGCCTCGGCACCT	NA	true	NA	true	NA	NA	NA	NA	NA	NA	NA
PB.27.3	chr1	+	982	4	full-splice_match	ENSG00000291156	ENST00000456409.7	994	4	3	9	0	-1	reference_match	FALSE	canonical	NA	NA	NA	NA	NA	NA	NA	false	NA	NA	NA	C	non_coding	NA	NA	NA	NA	NA	NA	NA	10.0	AGTCTCTTGCCTCGGCACCT	NA	true	NA	true	NA	NA	NA	NA	NA	NA	NA
PB.27.7	chr1	+	1330	2	full-splice_match	ENSG00000291156	ENST00000685011.2	1321	2	-14	5	0	2	reference_match	FALSE	canonical	NA	NA	NA	NA	NA	NA	NA	false	NA	NA	NA	C	non_coding	NA	NA	NA	NA	NA	NA	NA	5.0	CTTCAGTCTCTTGCCTCGGC	NA	true	NA	true	NA	NA	NA	NA	NA	NA	NA
PB.27.8	chr1	+	1020	4	full-splice_match	ENSG00000291156	ENST00000799567.1	1021	4	0	1	0	-1	reference_match	FALSE	canonical	NA	NA	NA	NA	NA	NA	NA	false	NA	NA	NA	C	non_coding	NA	NA	NA	NA	NA	NA	NA	10.0	AGTCTCTTGCCTCGGCACCT	NA	true	NA	true	NA	NA	NA	NA	NA	NA	NA
PB.30.3	chr1	-	1932	10	full-splice_match	C1orf159	ENST00000421241.7	1832	10	-102	2	52	0	alternative_5end	FALSE	canonical	NA	NA	NA	NA	NA	NA	NA	false	NA	NA	NA	C	non_coding	NA	NA	NA	NA	NA	NA	NA	15.0	AAGCTGCGTTCCGAGCTGCT	NA	true	NA	true	NA	NA	NA	NA	NA	NA	NA
PB.30.4	chr1	-	2442	11	novel_in_catalog	C1orf159	novel	2099	12	NA	NA	74	0	intron_retention	FALSE	canonical	NA	NA	NA	NA	NA	NA	NA	false	NA	NA	NA	C	non_coding	NA	NA	NA	NA	NA	NA	NA	15.0	AAGCTGCGTTCCGAGCTGCT	NA	true	NA	true	NA	NA	NA	NA	NA	NA	NA
PB.30.5	chr1	-	2393	10	novel_in_catalog	C1orf159	novel	2010	11	NA	NA	41	5	intron_retention	FALSE	canonical	NA	NA	NA	NA	NA	NA	NA	false	NA	NA	NA	C	non_coding	NA	NA	NA	NA	NA	NA	NA	10.0	GAGCTGCTCTCTCCCGTAGG	NA	true	NA	true	NA	NA	NA	NA	NA	NA	NA
PB.30.7	chr1	-	3308	9	novel_in_catalog	C1orf159	novel	2099	12	NA	NA	41	0	intron_retention	FALSE	canonical	NA	NA	NA	NA	NA	NA	NA	false	NA	NA	NA	C	non_coding	NA	NA	NA	NA	NA	NA	NA	15.0	AAGCTGCGTTCCGAGCTGCT	NA	true	NA	true	NA	NA	NA	NA	NA	NA	NA
PB.30.10	chr1	-	1991	9	novel_in_catalog	C1orf159	novel	2099	12	NA	NA	-58	0	intron_retention	FALSE	canonical	NA	NA	NA	NA	NA	NA	NA	false	NA	NA	NA	C	non_coding	NA	NA	NA	NA	NA	NA	NA	15.0	AAGCTGCGTTCCGAGCTGCT	NA	true	NA	true	NA	NA	NA	NA	NA	NA	NA
PB.30.14	chr1	-	2042	10	novel_not_in_catalog	C1orf159	novel	2010	11	NA	NA	-9	0	intron_retention	FALSE	canonical	NA	NA	NA	NA	NA	NA	NA	false	NA	NA	NA	C	non_coding	NA	NA	NA	NA	NA	NA	NA	5.0	GTTCCGAGCTGCTCTCTCCC	NA	true	NA	true	NA	NA	NA	NA	NA	NA	NA
PB.30.22	chr1	-	2037	11	full-splice_match	C1orf159	ENST00000379325.7	2010	11	-22	-5	-22	0	reference_match	FALSE	canonical	NA	NA	NA	NA	NA	NA	NA	false	NA	NA	NA	C	non_coding	NA	NA	NA	NA	NA	NA	NA	5.0	GTTCCGAGCTGCTCTCTCCC	NA	true	NA	true	NA	NA	NA	NA	NA	NA	NA
PB.30.23	chr1	-	1902	11	novel_in_catalog	C1orf159	novel	2429	12	NA	NA	-12	0	intron_retention	FALSE	canonical	NA	NA	NA	NA	NA	NA	NA	false	NA	NA	NA	C	non_coding	NA	NA	NA	NA	NA	NA	NA	15.0	AAGCTGCGTTCCGAGCTGCT	NA	true	NA	true	NA	NA	NA	NA	NA	NA	NA
PB.30.28	chr1	-	2083	11	novel_in_catalog	C1orf159	novel	2099	12	NA	NA	-5	0	intron_retention	FALSE	canonical	NA	NA	NA	NA	NA	NA	NA	false	NA	NA	NA	C	non_coding	NA	NA	NA	NA	NA	NA	NA	15.0	AAGCTGCGTTCCGAGCTGCT	NA	true	NA	true	NA	NA	NA	NA	NA	NA	NA
PB.30.35	chr1	-	2962	10	full-splice_match	C1orf159	ENST00000482816.5	982	10	121	-2101	-27	0	alternative_3end5end	FALSE	canonical	NA	NA	NA	NA	NA	NA	NA	false	NA	NA	NA	C	non_coding	NA	NA	NA	NA	NA	NA	NA	15.0	AAGCTGCGTTCCGAGCTGCT	NA	true	NA	true	NA	NA	NA	NA	NA	NA	NA
PB.30.36	chr1	-	2114	12	novel_in_catalog	C1orf159	novel	2099	12	NA	NA	-12	0	intron_retention	FALSE	canonical	NA	NA	NA	NA	NA	NA	NA	false	NA	NA	NA	C	non_coding	NA	NA	NA	NA	NA	NA	NA	15.0	AAGCTGCGTTCCGAGCTGCT	NA	true	NA	true	NA	NA	NA	NA	NA	NA	NA
PB.30.40	chr1	-	2041	11	novel_not_in_catalog	C1orf159	novel	2099	12	NA	NA	45	0	intron_retention	FALSE	canonical	NA	NA	NA	NA	NA	NA	NA	false	NA	NA	NA	C	non_coding	NA	NA	NA	NA	NA	NA	NA	15.0	AAGCTGCGTTCCGAGCTGCT	NA	true	NA	true	NA	NA	NA	NA	NA	NA	NA
PB.30.42	chr1	-	2094	10	novel_in_catalog	C1orf159	novel	2099	12	NA	NA	49	0	intron_retention	FALSE	canonical	NA	NA	NA	NA	NA	NA	NA	false	NA	NA	NA	C	non_coding	NA	NA	NA	NA	NA	NA	NA	15.0	AAGCTGCGTTCCGAGCTGCT	NA	true	NA	true	NA	NA	NA	NA	NA	NA	NA
PB.30.44	chr1	-	1921	10	novel_in_catalog	C1orf159	novel	2010	11	NA	NA	-34	0	intron_retention	FALSE	canonical	NA	NA	NA	NA	NA	NA	NA	false	NA	NA	NA	C	non_coding	NA	NA	NA	NA	NA	NA	NA	5.0	GTTCCGAGCTGCTCTCTCCC	NA	true	NA	true	NA	NA	NA	NA	NA	NA	NA
PB.30.158	chr1	-	1438	10	full-splice_match	C1orf159	ENST00000421241.7	1832	10	-15	409	-9	3	alternative_3end	FALSE	canonical	NA	NA	NA	NA	NA	NA	NA	false	NA	NA	NA	C	non_coding	NA	NA	NA	NA	NA	NA	NA	10.0	CTCCAGAGCTCTGTGGCCCC	NA	true	NA	false	NA	NA	NA	NA	NA	NA	NA
PB.38.1	chr1	+	1948	1	full-splice_match	B3GALT6	ENST00000379198.5	2805	1	-2	859	-2	-859	mono-exon	????	NA	NA	NA	NA	NA	NA	NA	NA	NA	NA	NA	NA	C	non_coding	NA	NA	NA	NA	NA	NA	NA	10.0	TCCCTGGAGTCCGACGCGGG	NA	true	NA	true	NA	NA	NA	NA	NA	NA	NA
PB.38.2	chr1	+	1482	1	full-splice_match	B3GALT6	ENST00000379198.5	2805	1	0	1323	0	-1323	mono-exon	????	NA	NA	NA	NA	NA	NA	NA	NA	NA	NA	NA	NA	C	non_coding	NA	NA	NA	NA	NA	NA	NA	25.0	GATGAGTGTAAGTTGGCAGT	NA	true	NA	true	NA	NA	NA	NA	NA	NA	NA
PB.38.5	chr1	+	2793	1	full-splice_match	B3GALT6	ENST00000379198.5	2805	1	6	6	6	-6	mono-exon	????	NA	NA	NA	NA	NA	NA	NA	NA	NA	NA	NA	NA	C	non_coding	NA	NA	NA	NA	NA	NA	NA	30.0	AACAAAGCCTGCCCCAGGCT	NA	true	NA	true	NA	NA	NA	NA	NA	NA	NA
PB.40.5	chr1	+	1669	8	full-splice_match	PUSL1	ENST00000379031.10	1257	8	-412	0	-412	0	alternative_5end	FALSE	canonical	NA	NA	NA	NA	NA	NA	NA	false	NA	NA	NA	C	non_coding	NA	NA	NA	NA	NA	NA	NA	15.0	GACCAGTTTGTTTCTTCAGC	NA	false	NA	true	NA	NA	NA	NA	NA	NA	NA
PB.40.21	chr1	+	1240	7	novel_in_catalog	PUSL1	novel	1257	8	NA	NA	-42	0	combination_of_known_junctions	FALSE	canonical	NA	NA	NA	NA	NA	NA	NA	false	NA	NA	NA	C	non_coding	NA	NA	NA	NA	NA	NA	NA	20.0	AGACCAGTTTGTTTCTTCAG	NA	true	NA	true	NA	NA	NA	NA	NA	NA	NA
PB.40.24	chr1	+	1275	8	novel_not_in_catalog	PUSL1	novel	1257	8	NA	NA	-41	-1	at_least_one_novel_splicesite	FALSE	canonical	NA	NA	NA	NA	NA	NA	NA	true	NA	NA	NA	C	non_coding	NA	NA	NA	NA	NA	NA	NA	20.0	GAGACCAGTTTGTTTCTTCA	NA	true	NA	true	NA	NA	NA	NA	NA	NA	NA
PB.40.29	chr1	+	1478	7	novel_in_catalog	PUSL1	novel	1257	8	NA	NA	-28	0	intron_retention	FALSE	canonical	NA	NA	NA	NA	NA	NA	NA	false	NA	NA	NA	C	non_coding	NA	NA	NA	NA	NA	NA	NA	20.0	AGACCAGTTTGTTTCTTCAG	NA	true	NA	true	NA	NA	NA	NA	NA	NA	NA
PB.41.1	chr1	+	2767	3	novel_not_in_catalog	CPTP	novel	1101	2	NA	NA	-3223	-16	at_least_one_novel_splicesite	FALSE	canonical	NA	NA	NA	NA	NA	NA	NA	false	NA	NA	NA	C	non_coding	NA	NA	NA	NA	NA	NA	NA	15.0	GAGACGCTGGGGTGCACTGG	NA	false	NA	true	NA	NA	NA	NA	NA	NA	NA
PB.41.2	chr1	+	2174	3	full-splice_match	CPTP	ENST00000343938.9	2154	3	-24	4	22	-4	reference_match	FALSE	canonical	NA	NA	NA	NA	NA	NA	NA	false	NA	NA	NA	C	non_coding	NA	NA	NA	NA	NA	NA	NA	10.0	TGCACTGGGTGCCTGATTTC	NA	true	NA	true	NA	NA	NA	NA	NA	NA	NA
PB.41.5	chr1	+	1969	2	full-splice_match	CPTP	ENST00000464957.1	1101	2	33	-901	-13	-1	alternative_3end	FALSE	canonical	NA	NA	NA	NA	NA	NA	NA	false	NA	NA	NA	C	non_coding	NA	NA	NA	NA	NA	NA	NA	10.0	ACTGGGTGCCTGATTTCCTG	NA	true	NA	true	NA	NA	NA	NA	NA	NA	NA
PB.41.15	chr1	+	1772	3	novel_not_in_catalog	CPTP	novel	2154	3	NA	NA	0	-1	at_least_one_novel_splicesite	FALSE	canonical	NA	NA	NA	NA	NA	NA	NA	true	NA	NA	NA	C	non_coding	NA	NA	NA	NA	NA	NA	NA	10.0	ACTGGGTGCCTGATTTCCTG	NA	true	NA	true	NA	NA	NA	NA	NA	NA	NA
PB.44.2	chr1	-	2173	7	full-splice_match	SDF4	ENST00000360001.12	1933	7	-224	-16	-194	16	alternative_5end	FALSE	canonical	NA	NA	NA	NA	NA	NA	NA	false	NA	NA	NA	C	non_coding	NA	NA	NA	NA	NA	NA	NA	10.0	AGCTTCATTCTTTGGGCGTG	NA	true	NA	true	NA	NA	NA	NA	NA	NA	NA
PB.44.3	chr1	-	2094	8	novel_not_in_catalog	SDF4	novel	1933	7	NA	NA	-34	23	at_least_one_novel_splicesite	FALSE	canonical	NA	NA	NA	NA	NA	NA	NA	true	NA	NA	NA	C	non_coding	NA	NA	NA	NA	NA	NA	NA	30.0	TTCTTTGGGCGTGAAACAAA	NA	true	NA	true	NA	NA	NA	NA	NA	NA	NA
PB.44.4	chr1	-	1990	7	novel_in_catalog	SDF4	novel	2095	7	NA	NA	-20	-6	combination_of_known_junctions	FALSE	canonical	NA	NA	NA	NA	NA	NA	NA	false	NA	NA	NA	C	non_coding	NA	NA	NA	NA	NA	NA	NA	25.0	TTAAATATAGTTGCCTTTTT	NA	true	NA	true	NA	NA	NA	NA	NA	NA	NA
PB.44.6	chr1	-	1849	6	novel_in_catalog	SDF4	novel	1933	7	NA	NA	-24	21	combination_of_known_splicesites	FALSE	canonical	NA	NA	NA	NA	NA	NA	NA	false	NA	NA	NA	C	non_coding	NA	NA	NA	NA	NA	NA	NA	25.0	CATTCTTTGGGCGTGAAACA	NA	true	NA	true	NA	NA	NA	NA	NA	NA	NA
PB.44.7	chr1	-	2229	7	full-splice_match	SDF4	ENST00000263741.12	2079	7	-157	7	-157	-4	alternative_5end	FALSE	canonical	NA	NA	NA	NA	NA	NA	NA	false	NA	NA	NA	C	non_coding	NA	NA	NA	NA	NA	NA	NA	25.0	AAATATAGTTGCCTTTTTTG	NA	true	NA	true	NA	NA	NA	NA	NA	NA	NA
PB.44.9	chr1	-	2237	7	novel_not_in_catalog	SDF4	novel	1933	7	NA	NA	71	23	at_least_one_novel_splicesite	FALSE	canonical	NA	NA	NA	NA	NA	NA	NA	false	NA	NA	NA	C	non_coding	NA	NA	NA	NA	NA	NA	NA	30.0	TTCTTTGGGCGTGAAACAAA	NA	true	NA	true	NA	NA	NA	NA	NA	NA	NA
PB.44.10	chr1	-	3815	7	novel_not_in_catalog	SDF4	novel	1933	7	NA	NA	-27	22	at_least_one_novel_splicesite	FALSE	canonical	NA	NA	NA	NA	NA	NA	NA	false	NA	NA	NA	C	non_coding	NA	NA	NA	NA	NA	NA	NA	30.0	ATTCTTTGGGCGTGAAACAA	NA	true	NA	true	NA	NA	NA	NA	NA	NA	NA
PB.44.11	chr1	-	3807	7	novel_not_in_catalog	SDF4	novel	1933	7	NA	NA	66	22	at_least_one_novel_splicesite	FALSE	canonical	NA	NA	NA	NA	NA	NA	NA	true	NA	NA	NA	C	non_coding	NA	NA	NA	NA	NA	NA	NA	30.0	ATTCTTTGGGCGTGAAACAA	NA	true	NA	true	NA	NA	NA	NA	NA	NA	NA
PB.44.12	chr1	-	2446	7	novel_not_in_catalog	SDF4	novel	1933	7	NA	NA	71	22	at_least_one_novel_splicesite	FALSE	canonical	NA	NA	NA	NA	NA	NA	NA	false	NA	NA	NA	C	non_coding	NA	NA	NA	NA	NA	NA	NA	30.0	ATTCTTTGGGCGTGAAACAA	NA	true	NA	true	NA	NA	NA	NA	NA	NA	NA
PB.44.14	chr1	-	2090	7	novel_in_catalog	SDF4	novel	1933	7	NA	NA	-27	22	combination_of_known_junctions	FALSE	canonical	NA	NA	NA	NA	NA	NA	NA	false	NA	NA	NA	C	non_coding	NA	NA	NA	NA	NA	NA	NA	30.0	ATTCTTTGGGCGTGAAACAA	NA	true	NA	true	NA	NA	NA	NA	NA	NA	NA
PB.44.18	chr1	-	3853	6	novel_not_in_catalog	SDF4	novel	1933	7	NA	NA	11	-4	intron_retention	FALSE	canonical	NA	NA	NA	NA	NA	NA	NA	false	NA	NA	NA	C	non_coding	NA	NA	NA	NA	NA	NA	NA	25.0	AAATATAGTTGCCTTTTTTG	NA	true	NA	true	NA	NA	NA	NA	NA	NA	NA
PB.44.19	chr1	-	2078	7	novel_not_in_catalog	SDF4	novel	2079	7	NA	NA	-26	0	at_least_one_novel_splicesite	FALSE	canonical	NA	NA	NA	NA	NA	NA	NA	true	NA	NA	NA	C	non_coding	NA	NA	NA	NA	NA	NA	NA	15.0	ATAGTTGCCTTTTTTGGTCA	NA	true	NA	true	NA	NA	NA	NA	NA	NA	NA
PB.44.20	chr1	-	2128	6	novel_in_catalog	SDF4	novel	1933	7	NA	NA	-14	16	intron_retention	FALSE	canonical	NA	NA	NA	NA	NA	NA	NA	false	NA	NA	NA	C	non_coding	NA	NA	NA	NA	NA	NA	NA	10.0	AGCTTCATTCTTTGGGCGTG	NA	true	NA	true	NA	NA	NA	NA	NA	NA	NA
PB.44.21	chr1	-	1529	6	novel_in_catalog	SDF4	novel	1933	7	NA	NA	-24	21	combination_of_known_splicesites	FALSE	canonical	NA	NA	NA	NA	NA	NA	NA	false	NA	NA	NA	C	non_coding	NA	NA	NA	NA	NA	NA	NA	25.0	CATTCTTTGGGCGTGAAACA	NA	true	NA	true	NA	NA	NA	NA	NA	NA	NA
PB.44.108	chr1	-	1815	7	full-splice_match	SDF4	ENST00000360001.12	1933	7	-64	182	-34	-179	alternative_3end5end	FALSE	canonical	NA	NA	NA	NA	NA	NA	NA	false	NA	NA	NA	C	non_coding	NA	NA	NA	NA	NA	NA	NA	55.0	AAACTGAACGATTATTAAAA	NA	true	NA	false	NA	NA	NA	NA	NA	NA	NA
PB.44.134	chr1	-	3052	7	novel_in_catalog	UBE2J2	novel	2260	7	NA	NA	0	-2	combination_of_known_junctions	FALSE	canonical	NA	NA	NA	NA	NA	NA	NA	false	NA	NA	NA	C	non_coding	NA	NA	NA	NA	NA	NA	NA	15.0	TGAATTTCATGCTGCTTGTG	NA	true	NA	true	NA	NA	NA	NA	NA	NA	NA
PB.44.136	chr1	-	3673	5	novel_in_catalog	UBE2J2	novel	767	6	NA	NA	1	-2	intron_retention	FALSE	canonical	NA	NA	NA	NA	NA	NA	NA	false	NA	NA	NA	C	non_coding	NA	NA	NA	NA	NA	NA	NA	15.0	TGAATTTCATGCTGCTTGTG	NA	true	NA	true	NA	NA	NA	NA	NA	NA	NA
PB.44.139	chr1	-	2301	8	full-splice_match	UBE2J2	ENST00000400930.8	1021	8	-10	-1270	1	1	alternative_3end	FALSE	canonical	NA	NA	NA	NA	NA	NA	NA	false	NA	NA	NA	C	non_coding	NA	NA	NA	NA	NA	NA	NA	5.0	ATGCTGCTTGTGTCTGTGTG	NA	true	NA	true	NA	NA	NA	NA	NA	NA	NA
PB.44.140	chr1	-	2273	7	full-splice_match	UBE2J2	ENST00000349431.11	2260	7	-15	2	-5	0	reference_match	FALSE	canonical	NA	NA	NA	NA	NA	NA	NA	false	NA	NA	NA	C	non_coding	NA	NA	NA	NA	NA	NA	NA	15.0	AATTTCATGCTGCTTGTGTC	NA	true	NA	true	NA	NA	NA	NA	NA	NA	NA
PB.44.141	chr1	-	2444	8	full-splice_match	UBE2J2	ENST00000450390.6	2455	8	5	6	1	-1	reference_match	FALSE	canonical	NA	NA	NA	NA	NA	NA	NA	false	NA	NA	NA	C	non_coding	NA	NA	NA	NA	NA	NA	NA	15.0	GAATTTCATGCTGCTTGTGT	NA	true	NA	true	NA	NA	NA	NA	NA	NA	NA
PB.44.142	chr1	-	2940	6	novel_in_catalog	UBE2J2	novel	2387	7	NA	NA	0	0	combination_of_known_splicesites	FALSE	canonical	NA	NA	NA	NA	NA	NA	NA	false	NA	NA	NA	C	non_coding	NA	NA	NA	NA	NA	NA	NA	15.0	AATTTCATGCTGCTTGTGTC	NA	true	NA	true	NA	NA	NA	NA	NA	NA	NA
PB.44.144	chr1	-	2432	7	full-splice_match	UBE2J2	ENST00000360466.6	1047	7	-129	-1256	0	1	alternative_3end5end	FALSE	canonical	NA	NA	NA	NA	NA	NA	NA	false	NA	NA	NA	C	non_coding	NA	NA	NA	NA	NA	NA	NA	5.0	ATGCTGCTTGTGTCTGTGTG	NA	true	NA	true	NA	NA	NA	NA	NA	NA	NA
PB.44.145	chr1	-	2398	7	full-splice_match	UBE2J2	ENST00000347370.6	2387	7	-12	1	-2	-1	reference_match	FALSE	canonical	NA	NA	NA	NA	NA	NA	NA	false	NA	NA	NA	C	non_coding	NA	NA	NA	NA	NA	NA	NA	15.0	GAATTTCATGCTGCTTGTGT	NA	true	NA	true	NA	NA	NA	NA	NA	NA	NA
PB.44.146	chr1	-	2226	6	full-splice_match	UBE2J2	ENST00000400929.6	1057	6	-98	-1071	-89	0	alternative_3end5end	FALSE	canonical	NA	NA	NA	NA	NA	NA	NA	false	NA	NA	NA	C	non_coding	NA	NA	NA	NA	NA	NA	NA	15.0	AATTTCATGCTGCTTGTGTC	NA	true	NA	true	NA	NA	NA	NA	NA	NA	NA
PB.44.147	chr1	-	2092	5	novel_in_catalog	UBE2J2	novel	2260	7	NA	NA	0	1	combination_of_known_splicesites	FALSE	canonical	NA	NA	NA	NA	NA	NA	NA	false	NA	NA	NA	C	non_coding	NA	NA	NA	NA	NA	NA	NA	5.0	ATGCTGCTTGTGTCTGTGTG	NA	true	NA	true	NA	NA	NA	NA	NA	NA	NA
PB.44.151	chr1	-	2171	6	novel_in_catalog	UBE2J2	novel	2260	7	NA	NA	1	0	combination_of_known_splicesites	FALSE	canonical	NA	NA	NA	NA	NA	NA	NA	false	NA	NA	NA	C	non_coding	NA	NA	NA	NA	NA	NA	NA	15.0	AATTTCATGCTGCTTGTGTC	NA	true	NA	true	NA	NA	NA	NA	NA	NA	NA
PB.44.153	chr1	-	2406	8	novel_not_in_catalog	UBE2J2	novel	2455	8	NA	NA	-4	0	at_least_one_novel_splicesite	FALSE	canonical	NA	NA	NA	NA	NA	NA	NA	true	NA	NA	NA	C	non_coding	NA	NA	NA	NA	NA	NA	NA	15.0	AATTTCATGCTGCTTGTGTC	NA	true	NA	true	NA	NA	NA	NA	NA	NA	NA
PB.44.154	chr1	-	2316	7	novel_not_in_catalog	UBE2J2	novel	2260	7	NA	NA	-1	1	at_least_one_novel_splicesite	FALSE	canonical	NA	NA	NA	NA	NA	NA	NA	false	NA	NA	NA	C	non_coding	NA	NA	NA	NA	NA	NA	NA	5.0	ATGCTGCTTGTGTCTGTGTG	NA	true	NA	true	NA	NA	NA	NA	NA	NA	NA
PB.44.156	chr1	-	2540	7	full-splice_match	UBE2J2	ENST00000435198.5	1056	7	-3	-1481	2	0	alternative_3end	FALSE	canonical	NA	NA	NA	NA	NA	NA	NA	false	NA	NA	NA	C	non_coding	NA	NA	NA	NA	NA	NA	NA	15.0	AATTTCATGCTGCTTGTGTC	NA	true	NA	true	NA	NA	NA	NA	NA	NA	NA
PB.44.158	chr1	-	2374	8	full-splice_match	UBE2J2	ENST00000464036.5	1256	8	16	-1134	1	0	alternative_3end	FALSE	canonical	NA	NA	NA	NA	NA	NA	NA	false	NA	NA	NA	C	non_coding	NA	NA	NA	NA	NA	NA	NA	15.0	AATTTCATGCTGCTTGTGTC	NA	true	NA	true	NA	NA	NA	NA	NA	NA	NA
PB.44.176	chr1	-	2155	6	novel_in_catalog	UBE2J2	novel	2260	7	NA	NA	0	0	combination_of_known_junctions	FALSE	canonical	NA	NA	NA	NA	NA	NA	NA	false	NA	NA	NA	C	non_coding	NA	NA	NA	NA	NA	NA	NA	15.0	AATTTCATGCTGCTTGTGTC	NA	true	NA	true	NA	NA	NA	NA	NA	NA	NA
PB.44.179	chr1	-	2350	8	novel_not_in_catalog	UBE2J2	novel	1021	8	NA	NA	1	0	at_least_one_novel_splicesite	FALSE	canonical	NA	NA	NA	NA	NA	NA	NA	false	NA	NA	NA	C	non_coding	NA	NA	NA	NA	NA	NA	NA	15.0	AATTTCATGCTGCTTGTGTC	NA	true	NA	true	NA	NA	NA	NA	NA	NA	NA
PB.44.181	chr1	-	2216	6	novel_in_catalog	UBE2J2	novel	2260	7	NA	NA	0	-1	combination_of_known_splicesites	FALSE	canonical	NA	NA	NA	NA	NA	NA	NA	false	NA	NA	NA	C	non_coding	NA	NA	NA	NA	NA	NA	NA	15.0	GAATTTCATGCTGCTTGTGT	NA	true	NA	true	NA	NA	NA	NA	NA	NA	NA
PB.44.185	chr1	-	2870	7	novel_not_in_catalog	UBE2J2	novel	2260	7	NA	NA	1	-1	at_least_one_novel_splicesite	FALSE	canonical	NA	NA	NA	NA	NA	NA	NA	true	NA	NA	NA	C	non_coding	NA	NA	NA	NA	NA	NA	NA	15.0	GAATTTCATGCTGCTTGTGT	NA	true	NA	true	NA	NA	NA	NA	NA	NA	NA
PB.44.244	chr1	-	1300	7	full-splice_match	UBE2J2	ENST00000349431.11	2260	7	8	952	-2	121	alternative_3end	FALSE	canonical	NA	NA	NA	NA	NA	NA	NA	false	NA	NA	NA	C	non_coding	NA	NA	NA	NA	NA	NA	NA	5.0	ACCGCGGGCTGCTCCTGCGT	NA	true	NA	true	NA	NA	NA	NA	NA	NA	NA
PB.44.246	chr1	-	2710	5	novel_in_catalog	UBE2J2	novel	767	6	NA	NA	-5	85	intron_retention	FALSE	canonical	NA	NA	NA	NA	NA	NA	NA	false	NA	NA	NA	C	non_coding	NA	NA	NA	NA	NA	NA	NA	35.0	TAGATGTGGTCACTTAGAAA	NA	true	NA	true	NA	NA	NA	NA	NA	NA	NA
PB.44.247	chr1	-	1385	8	full-splice_match	UBE2J2	ENST00000464036.5	1256	8	16	-145	1	82	alternative_3end	FALSE	canonical	NA	NA	NA	NA	NA	NA	NA	false	NA	NA	NA	C	non_coding	NA	NA	NA	NA	NA	NA	NA	25.0	TATTAGATGTGGTCACTTAG	NA	true	NA	true	NA	NA	NA	NA	NA	NA	NA
PB.44.253	chr1	-	1416	8	novel_not_in_catalog	UBE2J2	novel	2455	8	NA	NA	2	83	at_least_one_novel_splicesite	FALSE	canonical	NA	NA	NA	NA	NA	NA	NA	false	NA	NA	NA	C	non_coding	NA	NA	NA	NA	NA	NA	NA	30.0	ATTAGATGTGGTCACTTAGA	NA	true	NA	true	NA	NA	NA	NA	NA	NA	NA
PB.44.260	chr1	-	1497	8	novel_not_in_catalog	UBE2J2	novel	1256	8	NA	NA	0	84	at_least_one_novel_splicesite	FALSE	canonical	NA	NA	NA	NA	NA	NA	NA	false	NA	NA	NA	C	non_coding	NA	NA	NA	NA	NA	NA	NA	30.0	TTAGATGTGGTCACTTAGAA	NA	true	NA	true	NA	NA	NA	NA	NA	NA	NA
PB.44.262	chr1	-	1197	7	novel_not_in_catalog	UBE2J2	novel	2260	7	NA	NA	1	83	at_least_one_novel_splicesite	FALSE	canonical	NA	NA	NA	NA	NA	NA	NA	true	NA	NA	NA	C	non_coding	NA	NA	NA	NA	NA	NA	NA	30.0	ATTAGATGTGGTCACTTAGA	NA	true	NA	true	NA	NA	NA	NA	NA	NA	NA
PB.44.267	chr1	-	2079	7	novel_in_catalog	UBE2J2	novel	2260	7	NA	NA	-2	82	combination_of_known_junctions	FALSE	canonical	NA	NA	NA	NA	NA	NA	NA	false	NA	NA	NA	C	non_coding	NA	NA	NA	NA	NA	NA	NA	25.0	TATTAGATGTGGTCACTTAG	NA	true	NA	true	NA	NA	NA	NA	NA	NA	NA
PB.44.269	chr1	-	1951	6	novel_in_catalog	UBE2J2	novel	2260	7	NA	NA	0	82	combination_of_known_splicesites	FALSE	canonical	NA	NA	NA	NA	NA	NA	NA	false	NA	NA	NA	C	non_coding	NA	NA	NA	NA	NA	NA	NA	25.0	TATTAGATGTGGTCACTTAG	NA	true	NA	true	NA	NA	NA	NA	NA	NA	NA
PB.44.270	chr1	-	1882	7	novel_not_in_catalog	UBE2J2	novel	2260	7	NA	NA	1	82	at_least_one_novel_splicesite	FALSE	canonical	NA	NA	NA	NA	NA	NA	NA	true	NA	NA	NA	C	non_coding	NA	NA	NA	NA	NA	NA	NA	25.0	TATTAGATGTGGTCACTTAG	NA	true	NA	true	NA	NA	NA	NA	NA	NA	NA
PB.44.275	chr1	-	1427	8	novel_not_in_catalog	UBE2J2	novel	2455	8	NA	NA	-4	83	at_least_one_novel_splicesite	FALSE	canonical	NA	NA	NA	NA	NA	NA	NA	true	NA	NA	NA	C	non_coding	NA	NA	NA	NA	NA	NA	NA	30.0	ATTAGATGTGGTCACTTAGA	NA	true	NA	true	NA	NA	NA	NA	NA	NA	NA
PB.44.276	chr1	-	1477	8	full-splice_match	UBE2J2	ENST00000450390.6	2455	8	-16	994	-5	82	alternative_3end	FALSE	canonical	NA	NA	NA	NA	NA	NA	NA	false	NA	NA	NA	C	non_coding	NA	NA	NA	NA	NA	NA	NA	25.0	TATTAGATGTGGTCACTTAG	NA	true	NA	true	NA	NA	NA	NA	NA	NA	NA
PB.44.277	chr1	-	1393	7	full-splice_match	UBE2J2	ENST00000473215.5	1028	7	1	-366	1	83	alternative_3end	FALSE	canonical	NA	NA	NA	NA	NA	NA	NA	false	NA	NA	NA	C	non_coding	NA	NA	NA	NA	NA	NA	NA	30.0	ATTAGATGTGGTCACTTAGA	NA	true	NA	true	NA	NA	NA	NA	NA	NA	NA
PB.44.278	chr1	-	1431	7	full-splice_match	UBE2J2	ENST00000360466.6	1047	7	-122	-262	1	83	alternative_3end5end	FALSE	canonical	NA	NA	NA	NA	NA	NA	NA	false	NA	NA	NA	C	non_coding	NA	NA	NA	NA	NA	NA	NA	30.0	ATTAGATGTGGTCACTTAGA	NA	true	NA	true	NA	NA	NA	NA	NA	NA	NA
PB.44.279	chr1	-	1362	8	novel_not_in_catalog	UBE2J2	novel	1021	8	NA	NA	0	82	at_least_one_novel_splicesite	FALSE	canonical	NA	NA	NA	NA	NA	NA	NA	false	NA	NA	NA	C	non_coding	NA	NA	NA	NA	NA	NA	NA	25.0	TATTAGATGTGGTCACTTAG	NA	true	NA	true	NA	NA	NA	NA	NA	NA	NA
PB.44.280	chr1	-	1312	8	full-splice_match	UBE2J2	ENST00000400930.8	1021	8	-15	-276	1	83	alternative_3end	FALSE	canonical	NA	NA	NA	NA	NA	NA	NA	false	NA	NA	NA	C	non_coding	NA	NA	NA	NA	NA	NA	NA	30.0	ATTAGATGTGGTCACTTAGA	NA	true	NA	true	NA	NA	NA	NA	NA	NA	NA
PB.44.281	chr1	-	1244	6	novel_in_catalog	UBE2J2	novel	2260	7	NA	NA	-5	83	combination_of_known_splicesites	FALSE	canonical	NA	NA	NA	NA	NA	NA	NA	false	NA	NA	NA	C	non_coding	NA	NA	NA	NA	NA	NA	NA	30.0	ATTAGATGTGGTCACTTAGA	NA	true	NA	true	NA	NA	NA	NA	NA	NA	NA
PB.44.282	chr1	-	1133	6	full-splice_match	UBE2J2	ENST00000400929.6	1057	6	7	-83	1	83	alternative_3end	FALSE	canonical	NA	NA	NA	NA	NA	NA	NA	false	NA	NA	NA	C	non_coding	NA	NA	NA	NA	NA	NA	NA	30.0	ATTAGATGTGGTCACTTAGA	NA	true	NA	true	NA	NA	NA	NA	NA	NA	NA
PB.44.288	chr1	-	1553	7	full-splice_match	UBE2J2	ENST00000435198.5	1056	7	-4	-493	1	83	alternative_3end	FALSE	canonical	NA	NA	NA	NA	NA	NA	NA	false	NA	NA	NA	C	non_coding	NA	NA	NA	NA	NA	NA	NA	30.0	ATTAGATGTGGTCACTTAGA	NA	true	NA	true	NA	NA	NA	NA	NA	NA	NA
PB.44.290	chr1	-	2137	6	novel_in_catalog	UBE2J2	novel	2260	7	NA	NA	0	83	intron_retention	FALSE	canonical	NA	NA	NA	NA	NA	NA	NA	false	NA	NA	NA	C	non_coding	NA	NA	NA	NA	NA	NA	NA	30.0	ATTAGATGTGGTCACTTAGA	NA	true	NA	true	NA	NA	NA	NA	NA	NA	NA
PB.44.297	chr1	-	1842	6	novel_in_catalog	UBE2J2	novel	2260	7	NA	NA	-5	83	intron_retention	FALSE	canonical	NA	NA	NA	NA	NA	NA	NA	false	NA	NA	NA	C	non_coding	NA	NA	NA	NA	NA	NA	NA	30.0	ATTAGATGTGGTCACTTAGA	NA	true	NA	true	NA	NA	NA	NA	NA	NA	NA
PB.44.303	chr1	-	1330	7	novel_not_in_catalog	UBE2J2	novel	2260	7	NA	NA	-3	83	at_least_one_novel_splicesite	FALSE	canonical	NA	NA	NA	NA	NA	NA	NA	false	NA	NA	NA	C	non_coding	NA	NA	NA	NA	NA	NA	NA	30.0	ATTAGATGTGGTCACTTAGA	NA	true	NA	true	NA	NA	NA	NA	NA	NA	NA
PB.44.304	chr1	-	1097	5	novel_in_catalog	UBE2J2	novel	2260	7	NA	NA	0	82	combination_of_known_splicesites	FALSE	canonical	NA	NA	NA	NA	NA	NA	NA	false	NA	NA	NA	C	non_coding	NA	NA	NA	NA	NA	NA	NA	25.0	TATTAGATGTGGTCACTTAG	NA	true	NA	true	NA	NA	NA	NA	NA	NA	NA
PB.44.411	chr1	-	4030	24	novel_not_in_catalog	ACAP3	novel	3793	24	NA	NA	23	21	at_least_one_novel_splicesite	FALSE	canonical	NA	NA	NA	NA	NA	NA	NA	true	NA	NA	NA	C	non_coding	NA	NA	NA	NA	NA	NA	NA	0.0	GCCTTGCTCTGCTCTGTCTC	NA	true	NA	true	NA	NA	NA	NA	NA	NA	NA
PB.44.414	chr1	-	4043	23	novel_not_in_catalog	ACAP3	novel	3793	24	NA	NA	-3	35	at_least_one_novel_splicesite	FALSE	canonical	NA	NA	NA	NA	NA	NA	NA	false	NA	NA	NA	C	non_coding	NA	NA	NA	NA	NA	NA	NA	5.0	TGTCTCCGGGGAGTGTCTGT	NA	true	NA	true	NA	NA	NA	NA	NA	NA	NA
PB.44.415	chr1	-	3926	23	novel_not_in_catalog	ACAP3	novel	3793	24	NA	NA	-131	0	at_least_one_novel_splicesite	FALSE	canonical	NA	NA	NA	NA	NA	NA	NA	false	NA	NA	NA	C	non_coding	NA	NA	NA	NA	NA	NA	NA	0.0	TGCCTGCTCCTGGGCTCCCG	NA	true	NA	true	NA	NA	NA	NA	NA	NA	NA
PB.44.416	chr1	-	3704	22	novel_not_in_catalog	ACAP3	novel	3793	24	NA	NA	14	22	at_least_one_novel_splicesite	FALSE	canonical	NA	NA	NA	NA	NA	NA	NA	false	NA	NA	NA	C	non_coding	NA	NA	NA	NA	NA	NA	NA	0.0	CCTTGCTCTGCTCTGTCTCC	NA	true	NA	true	NA	NA	NA	NA	NA	NA	NA
PB.44.417	chr1	-	4605	22	novel_not_in_catalog	ACAP3	novel	3793	24	NA	NA	26	32	intron_retention	FALSE	canonical	NA	NA	NA	NA	NA	NA	NA	false	NA	NA	NA	C	non_coding	NA	NA	NA	NA	NA	NA	NA	5.0	CTCTGTCTCCGGGGAGTGTC	NA	true	NA	true	NA	NA	NA	NA	NA	NA	NA
PB.44.418	chr1	-	4904	22	novel_not_in_catalog	ACAP3	novel	3793	24	NA	NA	29	13	intron_retention	FALSE	canonical	NA	NA	NA	NA	NA	NA	NA	true	NA	NA	NA	C	non_coding	NA	NA	NA	NA	NA	NA	NA	0.0	GCTCCCGTGCCTTGCTCTGC	NA	true	NA	true	NA	NA	NA	NA	NA	NA	NA
PB.44.419	chr1	-	3904	23	novel_not_in_catalog	ACAP3	novel	3793	24	NA	NA	211	0	at_least_one_novel_splicesite	FALSE	canonical	NA	NA	NA	NA	NA	NA	NA	false	NA	NA	NA	C	non_coding	NA	NA	NA	NA	NA	NA	NA	0.0	TGCCTGCTCCTGGGCTCCCG	NA	false	NA	true	NA	NA	NA	NA	NA	NA	NA
PB.44.421	chr1	-	3673	22	novel_not_in_catalog	ACAP3	novel	3793	24	NA	NA	26	22	at_least_one_novel_splicesite	FALSE	canonical	NA	NA	NA	NA	NA	NA	NA	true	NA	NA	NA	C	non_coding	NA	NA	NA	NA	NA	NA	NA	0.0	CCTTGCTCTGCTCTGTCTCC	NA	true	NA	true	NA	NA	NA	NA	NA	NA	NA
PB.44.423	chr1	-	4452	23	novel_in_catalog	ACAP3	novel	3793	24	NA	NA	29	22	intron_retention	FALSE	canonical	NA	NA	NA	NA	NA	NA	NA	false	NA	NA	NA	C	non_coding	NA	NA	NA	NA	NA	NA	NA	0.0	CCTTGCTCTGCTCTGTCTCC	NA	true	NA	true	NA	NA	NA	NA	NA	NA	NA
PB.44.424	chr1	-	3851	23	novel_not_in_catalog	ACAP3	novel	3793	24	NA	NA	18	14	at_least_one_novel_splicesite	FALSE	canonical	NA	NA	NA	NA	NA	NA	NA	false	NA	NA	NA	C	non_coding	NA	NA	NA	NA	NA	NA	NA	0.0	CTCCCGTGCCTTGCTCTGCT	NA	true	NA	true	NA	NA	NA	NA	NA	NA	NA
PB.44.425	chr1	-	3897	24	novel_not_in_catalog	ACAP3	novel	3793	24	NA	NA	14	22	at_least_one_novel_splicesite	FALSE	canonical	NA	NA	NA	NA	NA	NA	NA	true	NA	NA	NA	C	non_coding	NA	NA	NA	NA	NA	NA	NA	0.0	CCTTGCTCTGCTCTGTCTCC	NA	true	NA	true	NA	NA	NA	NA	NA	NA	NA
PB.44.428	chr1	-	3744	22	novel_not_in_catalog	ACAP3	novel	3793	24	NA	NA	14	21	at_least_one_novel_splicesite	FALSE	canonical	NA	NA	NA	NA	NA	NA	NA	false	NA	NA	NA	C	non_coding	NA	NA	NA	NA	NA	NA	NA	0.0	GCCTTGCTCTGCTCTGTCTC	NA	true	NA	true	NA	NA	NA	NA	NA	NA	NA
PB.44.436	chr1	-	3685	22	novel_not_in_catalog	ACAP3	novel	3793	24	NA	NA	14	0	at_least_one_novel_splicesite	FALSE	canonical	NA	NA	NA	NA	NA	NA	NA	false	NA	NA	NA	C	non_coding	NA	NA	NA	NA	NA	NA	NA	0.0	TGCCTGCTCCTGGGCTCCCG	NA	true	NA	true	NA	NA	NA	NA	NA	NA	NA
PB.44.440	chr1	-	4603	21	novel_not_in_catalog	ACAP3	novel	3793	24	NA	NA	26	6	intron_retention	FALSE	canonical	NA	NA	NA	NA	NA	NA	NA	false	NA	NA	NA	C	non_coding	NA	NA	NA	NA	NA	NA	NA	0.0	CTCCTGGGCTCCCGTGCCTT	NA	true	NA	true	NA	NA	NA	NA	NA	NA	NA
PB.44.445	chr1	-	3813	23	novel_not_in_catalog	ACAP3	novel	3793	24	NA	NA	10	-1	at_least_one_novel_splicesite	FALSE	canonical	NA	NA	NA	NA	NA	NA	NA	false	NA	NA	NA	C	non_coding	NA	NA	NA	NA	NA	NA	NA	5.0	ACTGCCTGCTCCTGGGCTCC	NA	true	NA	true	NA	NA	NA	NA	NA	NA	NA
PB.44.456	chr1	-	2372	3	novel_in_catalog	ACAP3	novel	2725	14	NA	NA	-56	13	intron_retention	FALSE	canonical	NA	NA	NA	NA	NA	NA	NA	false	NA	NA	NA	C	non_coding	NA	NA	NA	NA	NA	NA	NA	0.0	GCTCCCGTGCCTTGCTCTGC	NA	false	NA	true	NA	NA	NA	NA	NA	NA	NA
PB.44.458	chr1	-	3720	23	novel_not_in_catalog	ACAP3	novel	3793	24	NA	NA	0	0	at_least_one_novel_splicesite	FALSE	canonical	NA	NA	NA	NA	NA	NA	NA	true	NA	NA	NA	C	non_coding	NA	NA	NA	NA	NA	NA	NA	0.0	TGCCTGCTCCTGGGCTCCCG	NA	true	NA	true	NA	NA	NA	NA	NA	NA	NA
PB.44.461	chr1	-	4180	22	novel_not_in_catalog	ACAP3	novel	3793	24	NA	NA	26	13	intron_retention	FALSE	canonical	NA	NA	NA	NA	NA	NA	NA	false	NA	NA	NA	C	non_coding	NA	NA	NA	NA	NA	NA	NA	0.0	GCTCCCGTGCCTTGCTCTGC	NA	true	NA	true	NA	NA	NA	NA	NA	NA	NA
PB.44.479	chr1	-	3760	23	novel_not_in_catalog	ACAP3	novel	3793	24	NA	NA	23	5	at_least_one_novel_splicesite	FALSE	canonical	NA	NA	NA	NA	NA	NA	NA	true	NA	NA	NA	C	non_coding	NA	NA	NA	NA	NA	NA	NA	0.0	GCTCCTGGGCTCCCGTGCCT	NA	true	NA	true	NA	NA	NA	NA	NA	NA	NA
PB.44.481	chr1	-	3564	21	novel_not_in_catalog	ACAP3	novel	3793	24	NA	NA	0	-1	at_least_one_novel_splicesite	FALSE	canonical	NA	NA	NA	NA	NA	NA	NA	false	NA	NA	NA	C	non_coding	NA	NA	NA	NA	NA	NA	NA	5.0	ACTGCCTGCTCCTGGGCTCC	NA	true	NA	true	NA	NA	NA	NA	NA	NA	NA
PB.44.482	chr1	-	4268	23	novel_in_catalog	ACAP3	novel	3793	24	NA	NA	0	0	intron_retention	FALSE	canonical	NA	NA	NA	NA	NA	NA	NA	false	NA	NA	NA	C	non_coding	NA	NA	NA	NA	NA	NA	NA	0.0	TGCCTGCTCCTGGGCTCCCG	NA	true	NA	true	NA	NA	NA	NA	NA	NA	NA
PB.44.486	chr1	-	4018	23	novel_not_in_catalog	ACAP3	novel	3793	24	NA	NA	15	0	at_least_one_novel_splicesite	FALSE	canonical	NA	NA	NA	NA	NA	NA	NA	false	NA	NA	NA	C	non_coding	NA	NA	NA	NA	NA	NA	NA	0.0	TGCCTGCTCCTGGGCTCCCG	NA	true	NA	true	NA	NA	NA	NA	NA	NA	NA
PB.44.498	chr1	-	4141	24	novel_not_in_catalog	ACAP3	novel	3793	24	NA	NA	18	5	at_least_one_novel_splicesite	FALSE	canonical	NA	NA	NA	NA	NA	NA	NA	false	NA	NA	NA	C	non_coding	NA	NA	NA	NA	NA	NA	NA	0.0	GCTCCTGGGCTCCCGTGCCT	NA	true	NA	true	NA	NA	NA	NA	NA	NA	NA
PB.44.507	chr1	-	3910	24	novel_not_in_catalog	ACAP3	novel	3793	24	NA	NA	21	4	at_least_one_novel_splicesite	FALSE	canonical	NA	NA	NA	NA	NA	NA	NA	false	NA	NA	NA	C	non_coding	NA	NA	NA	NA	NA	NA	NA	0.0	TGCTCCTGGGCTCCCGTGCC	NA	true	NA	true	NA	NA	NA	NA	NA	NA	NA
PB.44.509	chr1	-	3760	23	novel_not_in_catalog	ACAP3	novel	3793	24	NA	NA	14	1	at_least_one_novel_splicesite	FALSE	canonical	NA	NA	NA	NA	NA	NA	NA	true	NA	NA	NA	C	non_coding	NA	NA	NA	NA	NA	NA	NA	0.0	GCCTGCTCCTGGGCTCCCGT	NA	true	NA	true	NA	NA	NA	NA	NA	NA	NA
PB.44.514	chr1	-	3743	23	novel_not_in_catalog	ACAP3	novel	3793	24	NA	NA	14	4	at_least_one_novel_splicesite	FALSE	canonical	NA	NA	NA	NA	NA	NA	NA	true	NA	NA	NA	C	non_coding	NA	NA	NA	NA	NA	NA	NA	0.0	TGCTCCTGGGCTCCCGTGCC	NA	true	NA	true	NA	NA	NA	NA	NA	NA	NA
PB.44.516	chr1	-	3855	22	novel_not_in_catalog	ACAP3	novel	3793	24	NA	NA	5	-1	intron_retention	FALSE	canonical	NA	NA	NA	NA	NA	NA	NA	false	NA	NA	NA	C	non_coding	NA	NA	NA	NA	NA	NA	NA	5.0	ACTGCCTGCTCCTGGGCTCC	NA	true	NA	true	NA	NA	NA	NA	NA	NA	NA
PB.44.536	chr1	-	3734	22	novel_not_in_catalog	ACAP3	novel	3793	24	NA	NA	14	-1	at_least_one_novel_splicesite	FALSE	canonical	NA	NA	NA	NA	NA	NA	NA	false	NA	NA	NA	C	non_coding	NA	NA	NA	NA	NA	NA	NA	5.0	ACTGCCTGCTCCTGGGCTCC	NA	true	NA	true	NA	NA	NA	NA	NA	NA	NA
PB.44.541	chr1	-	3975	23	novel_not_in_catalog	ACAP3	novel	3793	24	NA	NA	237	3	at_least_one_novel_splicesite	FALSE	canonical	NA	NA	NA	NA	NA	NA	NA	true	NA	NA	NA	C	non_coding	NA	NA	NA	NA	NA	NA	NA	0.0	CTGCTCCTGGGCTCCCGTGC	NA	false	NA	true	NA	NA	NA	NA	NA	NA	NA
PB.44.700	chr1	-	3464	23	novel_not_in_catalog	ACAP3	novel	3793	24	NA	NA	-150	-1	at_least_one_novel_splicesite	FALSE	canonical	NA	NA	NA	NA	NA	NA	NA	false	NA	NA	NA	C	non_coding	NA	NA	NA	NA	NA	NA	NA	15.0	AGCCCTCATCTCATGTTCTT	NA	true	NA	true	NA	NA	NA	NA	NA	NA	NA
PB.44.701	chr1	-	4493	21	novel_in_catalog	ACAP3	novel	3793	24	NA	NA	26	-1	intron_retention	FALSE	canonical	NA	NA	NA	NA	NA	NA	NA	false	NA	NA	NA	C	non_coding	NA	NA	NA	NA	NA	NA	NA	15.0	AGCCCTCATCTCATGTTCTT	NA	true	NA	true	NA	NA	NA	NA	NA	NA	NA
PB.44.704	chr1	-	3211	23	novel_not_in_catalog	ACAP3	novel	3793	24	NA	NA	144	-1	at_least_one_novel_splicesite	FALSE	canonical	NA	NA	NA	NA	NA	NA	NA	true	NA	NA	NA	C	non_coding	NA	NA	NA	NA	NA	NA	NA	15.0	AGCCCTCATCTCATGTTCTT	NA	true	NA	true	NA	NA	NA	NA	NA	NA	NA
PB.44.705	chr1	-	3302	22	novel_not_in_catalog	ACAP3	novel	3793	24	NA	NA	-88	-2	at_least_one_novel_splicesite	FALSE	canonical	NA	NA	NA	NA	NA	NA	NA	false	NA	NA	NA	C	non_coding	NA	NA	NA	NA	NA	NA	NA	15.0	CAGCCCTCATCTCATGTTCT	NA	true	NA	true	NA	NA	NA	NA	NA	NA	NA
PB.44.708	chr1	-	3418	23	novel_not_in_catalog	ACAP3	novel	3793	24	NA	NA	216	-1	at_least_one_novel_splicesite	FALSE	canonical	NA	NA	NA	NA	NA	NA	NA	false	NA	NA	NA	C	non_coding	NA	NA	NA	NA	NA	NA	NA	15.0	AGCCCTCATCTCATGTTCTT	NA	false	NA	true	NA	NA	NA	NA	NA	NA	NA
PB.44.713	chr1	-	4417	22	novel_not_in_catalog	ACAP3	novel	3793	24	NA	NA	18	-1	intron_retention	FALSE	canonical	NA	NA	NA	NA	NA	NA	NA	true	NA	NA	NA	C	non_coding	NA	NA	NA	NA	NA	NA	NA	15.0	AGCCCTCATCTCATGTTCTT	NA	true	NA	true	NA	NA	NA	NA	NA	NA	NA
PB.44.714	chr1	-	4438	22	novel_in_catalog	ACAP3	novel	3793	24	NA	NA	14	-1	intron_retention	FALSE	canonical	NA	NA	NA	NA	NA	NA	NA	false	NA	NA	NA	C	non_coding	NA	NA	NA	NA	NA	NA	NA	15.0	AGCCCTCATCTCATGTTCTT	NA	true	NA	true	NA	NA	NA	NA	NA	NA	NA
PB.44.715	chr1	-	4101	22	novel_not_in_catalog	ACAP3	novel	3793	24	NA	NA	17	-1	intron_retention	FALSE	canonical	NA	NA	NA	NA	NA	NA	NA	false	NA	NA	NA	C	non_coding	NA	NA	NA	NA	NA	NA	NA	15.0	AGCCCTCATCTCATGTTCTT	NA	true	NA	true	NA	NA	NA	NA	NA	NA	NA
PB.44.716	chr1	-	3973	23	novel_in_catalog	ACAP3	novel	3793	24	NA	NA	5	-1	intron_retention	FALSE	canonical	NA	NA	NA	NA	NA	NA	NA	false	NA	NA	NA	C	non_coding	NA	NA	NA	NA	NA	NA	NA	15.0	AGCCCTCATCTCATGTTCTT	NA	true	NA	true	NA	NA	NA	NA	NA	NA	NA
PB.44.719	chr1	-	3666	23	novel_not_in_catalog	ACAP3	novel	3793	24	NA	NA	206	-1	at_least_one_novel_splicesite	FALSE	canonical	NA	NA	NA	NA	NA	NA	NA	false	NA	NA	NA	C	non_coding	NA	NA	NA	NA	NA	NA	NA	15.0	AGCCCTCATCTCATGTTCTT	NA	false	NA	true	NA	NA	NA	NA	NA	NA	NA
PB.44.720	chr1	-	3536	24	novel_not_in_catalog	ACAP3	novel	3793	24	NA	NA	15	-1	at_least_one_novel_splicesite	FALSE	canonical	NA	NA	NA	NA	NA	NA	NA	true	NA	NA	NA	C	non_coding	NA	NA	NA	NA	NA	NA	NA	15.0	AGCCCTCATCTCATGTTCTT	NA	true	NA	true	NA	NA	NA	NA	NA	NA	NA
PB.44.721	chr1	-	3538	23	novel_not_in_catalog	ACAP3	novel	3793	24	NA	NA	14	-1	at_least_one_novel_splicesite	FALSE	canonical	NA	NA	NA	NA	NA	NA	NA	false	NA	NA	NA	C	non_coding	NA	NA	NA	NA	NA	NA	NA	15.0	AGCCCTCATCTCATGTTCTT	NA	true	NA	true	NA	NA	NA	NA	NA	NA	NA
PB.44.723	chr1	-	3494	23	novel_not_in_catalog	ACAP3	novel	3793	24	NA	NA	234	-1	at_least_one_novel_splicesite	FALSE	canonical	NA	NA	NA	NA	NA	NA	NA	true	NA	NA	NA	C	non_coding	NA	NA	NA	NA	NA	NA	NA	15.0	AGCCCTCATCTCATGTTCTT	NA	false	NA	true	NA	NA	NA	NA	NA	NA	NA
PB.44.725	chr1	-	3393	24	novel_not_in_catalog	ACAP3	novel	3793	24	NA	NA	14	-2	at_least_one_novel_splicesite	FALSE	canonical	NA	NA	NA	NA	NA	NA	NA	true	NA	NA	NA	C	non_coding	NA	NA	NA	NA	NA	NA	NA	15.0	CAGCCCTCATCTCATGTTCT	NA	true	NA	true	NA	NA	NA	NA	NA	NA	NA
PB.44.727	chr1	-	3360	22	novel_not_in_catalog	ACAP3	novel	3793	24	NA	NA	26	-1	intron_retention	FALSE	canonical	NA	NA	NA	NA	NA	NA	NA	false	NA	NA	NA	C	non_coding	NA	NA	NA	NA	NA	NA	NA	15.0	AGCCCTCATCTCATGTTCTT	NA	true	NA	true	NA	NA	NA	NA	NA	NA	NA
PB.44.728	chr1	-	3366	23	novel_not_in_catalog	ACAP3	novel	3793	24	NA	NA	14	-2	at_least_one_novel_splicesite	FALSE	canonical	NA	NA	NA	NA	NA	NA	NA	false	NA	NA	NA	C	non_coding	NA	NA	NA	NA	NA	NA	NA	15.0	CAGCCCTCATCTCATGTTCT	NA	true	NA	true	NA	NA	NA	NA	NA	NA	NA
PB.44.730	chr1	-	3353	23	novel_not_in_catalog	ACAP3	novel	3793	24	NA	NA	21	-1	at_least_one_novel_splicesite	FALSE	canonical	NA	NA	NA	NA	NA	NA	NA	false	NA	NA	NA	C	non_coding	NA	NA	NA	NA	NA	NA	NA	15.0	AGCCCTCATCTCATGTTCTT	NA	true	NA	true	NA	NA	NA	NA	NA	NA	NA
PB.44.733	chr1	-	3325	23	novel_not_in_catalog	ACAP3	novel	3793	24	NA	NA	18	-1	at_least_one_novel_splicesite	FALSE	canonical	NA	NA	NA	NA	NA	NA	NA	false	NA	NA	NA	C	non_coding	NA	NA	NA	NA	NA	NA	NA	15.0	AGCCCTCATCTCATGTTCTT	NA	true	NA	true	NA	NA	NA	NA	NA	NA	NA
PB.44.734	chr1	-	3326	23	novel_not_in_catalog	ACAP3	novel	3793	24	NA	NA	18	-1	at_least_one_novel_splicesite	FALSE	canonical	NA	NA	NA	NA	NA	NA	NA	false	NA	NA	NA	C	non_coding	NA	NA	NA	NA	NA	NA	NA	15.0	AGCCCTCATCTCATGTTCTT	NA	true	NA	true	NA	NA	NA	NA	NA	NA	NA
PB.44.738	chr1	-	3296	23	novel_not_in_catalog	ACAP3	novel	3793	24	NA	NA	0	-2	at_least_one_novel_splicesite	FALSE	canonical	NA	NA	NA	NA	NA	NA	NA	true	NA	NA	NA	C	non_coding	NA	NA	NA	NA	NA	NA	NA	15.0	CAGCCCTCATCTCATGTTCT	NA	true	NA	true	NA	NA	NA	NA	NA	NA	NA
PB.44.739	chr1	-	3261	23	novel_not_in_catalog	ACAP3	novel	3793	24	NA	NA	14	-1	at_least_one_novel_splicesite	FALSE	canonical	NA	NA	NA	NA	NA	NA	NA	true	NA	NA	NA	C	non_coding	NA	NA	NA	NA	NA	NA	NA	15.0	AGCCCTCATCTCATGTTCTT	NA	true	NA	true	NA	NA	NA	NA	NA	NA	NA
PB.44.742	chr1	-	3269	23	novel_not_in_catalog	ACAP3	novel	3793	24	NA	NA	23	-1	at_least_one_novel_splicesite	FALSE	canonical	NA	NA	NA	NA	NA	NA	NA	true	NA	NA	NA	C	non_coding	NA	NA	NA	NA	NA	NA	NA	15.0	AGCCCTCATCTCATGTTCTT	NA	true	NA	true	NA	NA	NA	NA	NA	NA	NA
PB.44.743	chr1	-	3225	23	novel_not_in_catalog	ACAP3	novel	3793	24	NA	NA	14	-1	at_least_one_novel_splicesite	FALSE	canonical	NA	NA	NA	NA	NA	NA	NA	true	NA	NA	NA	C	non_coding	NA	NA	NA	NA	NA	NA	NA	15.0	AGCCCTCATCTCATGTTCTT	NA	true	NA	true	NA	NA	NA	NA	NA	NA	NA
PB.44.744	chr1	-	3202	22	novel_not_in_catalog	ACAP3	novel	3793	24	NA	NA	16	-1	at_least_one_novel_splicesite	FALSE	canonical	NA	NA	NA	NA	NA	NA	NA	false	NA	NA	NA	C	non_coding	NA	NA	NA	NA	NA	NA	NA	15.0	AGCCCTCATCTCATGTTCTT	NA	true	NA	true	NA	NA	NA	NA	NA	NA	NA
PB.44.745	chr1	-	3262	22	novel_not_in_catalog	ACAP3	novel	3793	24	NA	NA	7	-1	at_least_one_novel_splicesite	FALSE	canonical	NA	NA	NA	NA	NA	NA	NA	false	NA	NA	NA	C	non_coding	NA	NA	NA	NA	NA	NA	NA	15.0	AGCCCTCATCTCATGTTCTT	NA	true	NA	true	NA	NA	NA	NA	NA	NA	NA
PB.44.747	chr1	-	3242	22	novel_not_in_catalog	ACAP3	novel	3793	24	NA	NA	14	-1	at_least_one_novel_splicesite	FALSE	canonical	NA	NA	NA	NA	NA	NA	NA	false	NA	NA	NA	C	non_coding	NA	NA	NA	NA	NA	NA	NA	15.0	AGCCCTCATCTCATGTTCTT	NA	true	NA	true	NA	NA	NA	NA	NA	NA	NA
PB.44.749	chr1	-	3085	21	novel_not_in_catalog	ACAP3	novel	3793	24	NA	NA	0	-1	at_least_one_novel_splicesite	FALSE	canonical	NA	NA	NA	NA	NA	NA	NA	false	NA	NA	NA	C	non_coding	NA	NA	NA	NA	NA	NA	NA	15.0	AGCCCTCATCTCATGTTCTT	NA	true	NA	true	NA	NA	NA	NA	NA	NA	NA
PB.44.758	chr1	-	2926	13	novel_in_catalog	ACAP3	novel	2725	14	NA	NA	-46	-1	intron_retention	FALSE	canonical	NA	NA	NA	NA	NA	NA	NA	false	NA	NA	NA	C	non_coding	NA	NA	NA	NA	NA	NA	NA	15.0	AGCCCTCATCTCATGTTCTT	NA	false	NA	true	NA	NA	NA	NA	NA	NA	NA
PB.44.760	chr1	-	3432	24	novel_not_in_catalog	ACAP3	novel	3793	24	NA	NA	14	-1	at_least_one_novel_splicesite	FALSE	canonical	NA	NA	NA	NA	NA	NA	NA	false	NA	NA	NA	C	non_coding	NA	NA	NA	NA	NA	NA	NA	15.0	AGCCCTCATCTCATGTTCTT	NA	true	NA	true	NA	NA	NA	NA	NA	NA	NA
PB.44.775	chr1	-	3424	23	novel_not_in_catalog	ACAP3	novel	3793	24	NA	NA	15	-1	at_least_one_novel_splicesite	FALSE	canonical	NA	NA	NA	NA	NA	NA	NA	false	NA	NA	NA	C	non_coding	NA	NA	NA	NA	NA	NA	NA	15.0	AGCCCTCATCTCATGTTCTT	NA	true	NA	true	NA	NA	NA	NA	NA	NA	NA
PB.44.776	chr1	-	3305	23	novel_not_in_catalog	ACAP3	novel	3793	24	NA	NA	254	-1	at_least_one_novel_splicesite	FALSE	canonical	NA	NA	NA	NA	NA	NA	NA	true	NA	NA	NA	C	non_coding	NA	NA	NA	NA	NA	NA	NA	15.0	AGCCCTCATCTCATGTTCTT	NA	false	NA	true	NA	NA	NA	NA	NA	NA	NA
PB.44.786	chr1	-	4219	22	novel_in_catalog	ACAP3	novel	3793	24	NA	NA	14	-2	intron_retention	FALSE	canonical	NA	NA	NA	NA	NA	NA	NA	false	NA	NA	NA	C	non_coding	NA	NA	NA	NA	NA	NA	NA	15.0	CAGCCCTCATCTCATGTTCT	NA	true	NA	true	NA	NA	NA	NA	NA	NA	NA
PB.44.790	chr1	-	3659	24	novel_not_in_catalog	ACAP3	novel	3793	24	NA	NA	14	-1	at_least_one_novel_splicesite	FALSE	canonical	NA	NA	NA	NA	NA	NA	NA	false	NA	NA	NA	C	non_coding	NA	NA	NA	NA	NA	NA	NA	15.0	AGCCCTCATCTCATGTTCTT	NA	true	NA	true	NA	NA	NA	NA	NA	NA	NA
PB.44.1027	chr1	-	3326	3	full-splice_match	ACAP3	ENST00000478065.5	2393	3	-933	0	95	0	alternative_5end	FALSE	canonical	NA	NA	NA	NA	NA	NA	NA	false	NA	NA	NA	C	non_coding	NA	NA	NA	NA	NA	NA	NA	100.0	AAAAAAAAAAAAAAAAAAAA	NA	false	NA	false	NA	NA	NA	NA	NA	NA	NA
PB.44.1028	chr1	-	1783	4	novel_in_catalog	ACAP3	novel	485	5	NA	NA	14	0	intron_retention	FALSE	canonical	NA	NA	NA	NA	NA	NA	NA	false	NA	NA	NA	C	non_coding	NA	NA	NA	NA	NA	NA	NA	100.0	AAAAAAAAAAAAAAAAAAAA	NA	true	NA	false	NA	NA	NA	NA	NA	NA	NA
PB.44.1039	chr1	-	2174	17	full-splice_match	INTS11	ENST00000435064.6	2114	17	-69	9	-42	-3	alternative_5end	FALSE	canonical	NA	NA	NA	NA	NA	NA	NA	false	NA	NA	NA	C	non_coding	NA	NA	NA	NA	NA	NA	NA	45.0	AACAAAAGACTACTTGGTAC	NA	true	NA	true	NA	NA	NA	NA	NA	NA	NA
PB.44.1041	chr1	-	2057	16	novel_in_catalog	INTS11	novel	2263	18	NA	NA	0	0	combination_of_known_junctions	FALSE	canonical	NA	NA	NA	NA	NA	NA	NA	false	NA	NA	NA	C	non_coding	NA	NA	NA	NA	NA	NA	NA	10.0	TTCTTGGTGTACATGGCTGT	NA	true	NA	true	NA	NA	NA	NA	NA	NA	NA
PB.44.1042	chr1	-	2604	16	novel_in_catalog	INTS11	novel	2114	17	NA	NA	5	0	intron_retention	FALSE	canonical	NA	NA	NA	NA	NA	NA	NA	false	NA	NA	NA	C	non_coding	NA	NA	NA	NA	NA	NA	NA	10.0	ACTTGGTACTCTCTTCTTGG	NA	true	NA	true	NA	NA	NA	NA	NA	NA	NA
PB.44.1044	chr1	-	2596	16	novel_in_catalog	INTS11	novel	2114	17	NA	NA	5	0	intron_retention	FALSE	canonical	NA	NA	NA	NA	NA	NA	NA	false	NA	NA	NA	C	non_coding	NA	NA	NA	NA	NA	NA	NA	10.0	ACTTGGTACTCTCTTCTTGG	NA	true	NA	true	NA	NA	NA	NA	NA	NA	NA
PB.44.1046	chr1	-	2665	15	novel_in_catalog	INTS11	novel	2114	17	NA	NA	-2	-3	intron_retention	FALSE	canonical	NA	NA	NA	NA	NA	NA	NA	false	NA	NA	NA	C	non_coding	NA	NA	NA	NA	NA	NA	NA	45.0	AACAAAAGACTACTTGGTAC	NA	true	NA	true	NA	NA	NA	NA	NA	NA	NA
PB.44.1047	chr1	-	2049	17	novel_in_catalog	INTS11	novel	2114	17	NA	NA	-4	-6	combination_of_known_junctions	FALSE	canonical	NA	NA	NA	NA	NA	NA	NA	false	NA	NA	NA	C	non_coding	NA	NA	NA	NA	NA	NA	NA	15.0	ACTCTCTTCTTGGTGTACAT	NA	true	NA	true	NA	NA	NA	NA	NA	NA	NA
PB.44.1049	chr1	-	2183	18	novel_in_catalog	INTS11	novel	2571	19	NA	NA	0	0	combination_of_known_junctions	FALSE	canonical	NA	NA	NA	NA	NA	NA	NA	false	NA	NA	NA	C	non_coding	NA	NA	NA	NA	NA	NA	NA	10.0	ACTTGGTACTCTCTTCTTGG	NA	true	NA	true	NA	NA	NA	NA	NA	NA	NA
PB.44.1052	chr1	-	2224	17	novel_not_in_catalog	INTS11	novel	2114	17	NA	NA	-4	-3	at_least_one_novel_splicesite	FALSE	canonical	NA	NA	NA	NA	NA	NA	NA	false	NA	NA	NA	C	non_coding	NA	NA	NA	NA	NA	NA	NA	45.0	AACAAAAGACTACTTGGTAC	NA	true	NA	true	NA	NA	NA	NA	NA	NA	NA
PB.44.1054	chr1	-	2504	18	novel_in_catalog	INTS11	novel	2629	19	NA	NA	0	-1	combination_of_known_junctions	FALSE	canonical	NA	NA	NA	NA	NA	NA	NA	false	NA	NA	NA	C	non_coding	NA	NA	NA	NA	NA	NA	NA	10.0	TACTTGGTACTCTCTTCTTG	NA	true	NA	true	NA	NA	NA	NA	NA	NA	NA
PB.44.1067	chr1	-	2043	16	novel_in_catalog	INTS11	novel	2114	17	NA	NA	-1	-3	combination_of_known_splicesites	FALSE	canonical	NA	NA	NA	NA	NA	NA	NA	false	NA	NA	NA	C	non_coding	NA	NA	NA	NA	NA	NA	NA	45.0	AACAAAAGACTACTTGGTAC	NA	true	NA	true	NA	NA	NA	NA	NA	NA	NA
PB.44.1069	chr1	-	1950	16	novel_in_catalog	INTS11	novel	2114	17	NA	NA	0	-1	combination_of_known_splicesites	FALSE	canonical	NA	NA	NA	NA	NA	NA	NA	false	NA	NA	NA	C	non_coding	NA	NA	NA	NA	NA	NA	NA	10.0	TACTTGGTACTCTCTTCTTG	NA	true	NA	true	NA	NA	NA	NA	NA	NA	NA
PB.44.1070	chr1	-	1886	16	novel_in_catalog	INTS11	novel	2114	17	NA	NA	0	-1	combination_of_known_splicesites	FALSE	canonical	NA	NA	NA	NA	NA	NA	NA	false	NA	NA	NA	C	non_coding	NA	NA	NA	NA	NA	NA	NA	10.0	TACTTGGTACTCTCTTCTTG	NA	true	NA	true	NA	NA	NA	NA	NA	NA	NA
PB.44.1071	chr1	-	1821	15	full-splice_match	INTS11	ENST00000419704.5	1798	15	-16	-7	1	-1	reference_match	FALSE	canonical	NA	NA	NA	NA	NA	NA	NA	false	NA	NA	NA	C	non_coding	NA	NA	NA	NA	NA	NA	NA	10.0	TACTTGGTACTCTCTTCTTG	NA	true	NA	true	NA	NA	NA	NA	NA	NA	NA
PB.44.1072	chr1	-	1751	14	novel_in_catalog	INTS11	novel	1832	15	NA	NA	-10	-1	combination_of_known_junctions	FALSE	canonical	NA	NA	NA	NA	NA	NA	NA	false	NA	NA	NA	C	non_coding	NA	NA	NA	NA	NA	NA	NA	10.0	TACTTGGTACTCTCTTCTTG	NA	true	NA	true	NA	NA	NA	NA	NA	NA	NA
PB.44.1074	chr1	-	2297	17	novel_in_catalog	INTS11	novel	2114	17	NA	NA	0	-1	combination_of_known_junctions	FALSE	canonical	NA	NA	NA	NA	NA	NA	NA	false	NA	NA	NA	C	non_coding	NA	NA	NA	NA	NA	NA	NA	10.0	TACTTGGTACTCTCTTCTTG	NA	true	NA	true	NA	NA	NA	NA	NA	NA	NA
PB.44.1076	chr1	-	2275	17	novel_in_catalog	INTS11	novel	2114	17	NA	NA	-4	-3	combination_of_known_junctions	FALSE	canonical	NA	NA	NA	NA	NA	NA	NA	false	NA	NA	NA	C	non_coding	NA	NA	NA	NA	NA	NA	NA	45.0	AACAAAAGACTACTTGGTAC	NA	true	NA	true	NA	NA	NA	NA	NA	NA	NA
PB.44.1082	chr1	-	2199	16	novel_in_catalog	INTS11	novel	2114	17	NA	NA	5	-2	intron_retention	FALSE	canonical	NA	NA	NA	NA	NA	NA	NA	false	NA	NA	NA	C	non_coding	NA	NA	NA	NA	NA	NA	NA	40.0	ACAAAAGACTACTTGGTACT	NA	true	NA	true	NA	NA	NA	NA	NA	NA	NA
PB.44.1083	chr1	-	2089	17	novel_not_in_catalog	INTS11	novel	2114	17	NA	NA	0	0	at_least_one_novel_splicesite	FALSE	canonical	NA	NA	NA	NA	NA	NA	NA	true	NA	NA	NA	C	non_coding	NA	NA	NA	NA	NA	NA	NA	10.0	ACTTGGTACTCTCTTCTTGG	NA	true	NA	true	NA	NA	NA	NA	NA	NA	NA
PB.44.1084	chr1	-	2051	16	novel_in_catalog	INTS11	novel	2114	17	NA	NA	0	0	combination_of_known_junctions	FALSE	canonical	NA	NA	NA	NA	NA	NA	NA	false	NA	NA	NA	C	non_coding	NA	NA	NA	NA	NA	NA	NA	10.0	ACTTGGTACTCTCTTCTTGG	NA	true	NA	true	NA	NA	NA	NA	NA	NA	NA
PB.44.1085	chr1	-	2959	15	novel_in_catalog	INTS11	novel	2114	17	NA	NA	-4	-3	intron_retention	FALSE	canonical	NA	NA	NA	NA	NA	NA	NA	false	NA	NA	NA	C	non_coding	NA	NA	NA	NA	NA	NA	NA	45.0	AACAAAAGACTACTTGGTAC	NA	true	NA	true	NA	NA	NA	NA	NA	NA	NA
PB.44.1091	chr1	-	2161	15	novel_in_catalog	INTS11	novel	2114	17	NA	NA	5	-1	intron_retention	FALSE	canonical	NA	NA	NA	NA	NA	NA	NA	false	NA	NA	NA	C	non_coding	NA	NA	NA	NA	NA	NA	NA	10.0	TACTTGGTACTCTCTTCTTG	NA	true	NA	true	NA	NA	NA	NA	NA	NA	NA
PB.44.1097	chr1	-	2289	19	novel_in_catalog	INTS11	novel	2629	19	NA	NA	0	-3	combination_of_known_junctions	FALSE	canonical	NA	NA	NA	NA	NA	NA	NA	false	NA	NA	NA	C	non_coding	NA	NA	NA	NA	NA	NA	NA	45.0	AACAAAAGACTACTTGGTAC	NA	true	NA	true	NA	NA	NA	NA	NA	NA	NA
PB.44.1105	chr1	-	2191	16	novel_in_catalog	INTS11	novel	2114	17	NA	NA	0	-3	intron_retention	FALSE	canonical	NA	NA	NA	NA	NA	NA	NA	false	NA	NA	NA	C	non_coding	NA	NA	NA	NA	NA	NA	NA	45.0	AACAAAAGACTACTTGGTAC	NA	true	NA	true	NA	NA	NA	NA	NA	NA	NA
PB.44.1106	chr1	-	2082	17	novel_not_in_catalog	INTS11	novel	2114	17	NA	NA	0	-1	at_least_one_novel_splicesite	FALSE	canonical	NA	NA	NA	NA	NA	NA	NA	true	NA	NA	NA	C	non_coding	NA	NA	NA	NA	NA	NA	NA	10.0	TACTTGGTACTCTCTTCTTG	NA	true	NA	true	NA	NA	NA	NA	NA	NA	NA
PB.44.1110	chr1	-	2223	18	full-splice_match	INTS11	ENST00000545578.5	2263	18	16	24	0	-3	reference_match	FALSE	canonical	NA	NA	NA	NA	NA	NA	NA	false	NA	NA	NA	C	non_coding	NA	NA	NA	NA	NA	NA	NA	45.0	AACAAAAGACTACTTGGTAC	NA	true	NA	true	NA	NA	NA	NA	NA	NA	NA
PB.44.1124	chr1	-	2665	15	novel_in_catalog	INTS11	novel	2114	17	NA	NA	-1	1	intron_retention	FALSE	canonical	NA	NA	NA	NA	NA	NA	NA	false	NA	NA	NA	C	non_coding	NA	NA	NA	NA	NA	NA	NA	30.0	AAAGACTACTTGGTACTCTC	NA	true	NA	true	NA	NA	NA	NA	NA	NA	NA
PB.44.1141	chr1	-	2371	14	novel_in_catalog	INTS11	novel	2114	17	NA	NA	-2	-1	intron_retention	FALSE	canonical	NA	NA	NA	NA	NA	NA	NA	false	NA	NA	NA	C	non_coding	NA	NA	NA	NA	NA	NA	NA	10.0	TACTTGGTACTCTCTTCTTG	NA	true	NA	true	NA	NA	NA	NA	NA	NA	NA
PB.44.1154	chr1	-	2094	17	novel_not_in_catalog	INTS11	novel	2114	17	NA	NA	5	-3	at_least_one_novel_splicesite	FALSE	canonical	NA	NA	NA	NA	NA	NA	NA	true	NA	NA	NA	C	non_coding	NA	NA	NA	NA	NA	NA	NA	45.0	AACAAAAGACTACTTGGTAC	NA	true	NA	true	NA	NA	NA	NA	NA	NA	NA
PB.44.1157	chr1	-	2051	17	novel_not_in_catalog	INTS11	novel	2114	17	NA	NA	-4	-4	at_least_one_novel_splicesite	FALSE	canonical	NA	NA	NA	NA	NA	NA	NA	true	NA	NA	NA	C	non_coding	NA	NA	NA	NA	NA	NA	NA	45.0	GAACAAAAGACTACTTGGTA	NA	true	NA	true	NA	NA	NA	NA	NA	NA	NA
PB.44.1177	chr1	-	2258	18	novel_in_catalog	INTS11	novel	2004	18	NA	NA	-1	-3	combination_of_known_junctions	FALSE	canonical	NA	NA	NA	NA	NA	NA	NA	false	NA	NA	NA	C	non_coding	NA	NA	NA	NA	NA	NA	NA	45.0	AACAAAAGACTACTTGGTAC	NA	true	NA	true	NA	NA	NA	NA	NA	NA	NA
PB.44.1186	chr1	-	2107	17	novel_not_in_catalog	INTS11	novel	2114	17	NA	NA	-2	-3	at_least_one_novel_splicesite	FALSE	canonical	NA	NA	NA	NA	NA	NA	NA	true	NA	NA	NA	C	non_coding	NA	NA	NA	NA	NA	NA	NA	45.0	AACAAAAGACTACTTGGTAC	NA	true	NA	true	NA	NA	NA	NA	NA	NA	NA
PB.44.1394	chr1	-	2056	3	fusion	ENSG00000240731_INTS11	novel	386	2	NA	NA	0	27	intron_retention	FALSE	canonical	NA	NA	NA	NA	NA	NA	NA	false	NA	NA	NA	B	non_coding	NA	NA	NA	NA	NA	NA	NA	15.0	TTTTGACAGTGTCTCACTTT	NA	true	NA	false	NA	NA	NA	NA	NA	NA	NA
PB.44.1395	chr1	-	2515	2	full-splice_match	INTS11	ENST00000496353.1	2428	2	-71	-16	5	0	alternative_5end	FALSE	canonical	NA	NA	NA	NA	NA	NA	NA	false	NA	NA	NA	C	non_coding	NA	NA	NA	NA	NA	NA	NA	25.0	TTTGTTGTGAAACTTTAATT	NA	true	NA	true	NA	NA	NA	NA	NA	NA	NA
PB.44.1397	chr1	-	1452	4	full-splice_match	INTS11	ENST00000490853.5	704	4	-49	-699	-11	-1	alternative_3end	FALSE	canonical	NA	NA	NA	NA	NA	NA	NA	false	NA	NA	NA	C	non_coding	NA	NA	NA	NA	NA	NA	NA	25.0	TTTTGTTGTGAAACTTTAAT	NA	true	NA	true	NA	NA	NA	NA	NA	NA	NA
PB.44.1398	chr1	-	1112	4	full-splice_match	INTS11	ENST00000429572.5	1104	4	-11	3	-4	-1	reference_match	FALSE	canonical	NA	NA	NA	NA	NA	NA	NA	false	NA	NA	NA	C	non_coding	NA	NA	NA	NA	NA	NA	NA	25.0	TTTTGTTGTGAAACTTTAAT	NA	true	NA	true	NA	NA	NA	NA	NA	NA	NA
PB.44.1402	chr1	-	1511	4	novel_not_in_catalog	INTS11	novel	1104	4	NA	NA	-2	5	at_least_one_novel_splicesite	FALSE	canonical	NA	NA	NA	NA	NA	NA	NA	false	NA	NA	NA	C	non_coding	NA	NA	NA	NA	NA	NA	NA	25.0	TGAAACTTTAATTTTTTTTT	NA	true	NA	true	NA	NA	NA	NA	NA	NA	NA
PB.44.1403	chr1	-	1278	4	full-splice_match	INTS11	ENST00000493534.6	896	4	5	-387	0	6	alternative_3end	FALSE	canonical	NA	NA	NA	NA	NA	NA	NA	false	NA	NA	NA	C	non_coding	NA	NA	NA	NA	NA	NA	NA	25.0	GAAACTTTAATTTTTTTTTT	NA	true	NA	true	NA	NA	NA	NA	NA	NA	NA
PB.44.1442	chr1	-	2998	16	novel_in_catalog	DVL1	novel	2926	15	NA	NA	-33	1	combination_of_known_junctions	FALSE	canonical	NA	NA	NA	NA	NA	NA	NA	false	NA	NA	NA	C	non_coding	NA	NA	NA	NA	NA	NA	NA	5.0	ATGTGTGGCCTGTGCCCCTT	NA	true	NA	true	NA	NA	NA	NA	NA	NA	NA
PB.44.1445	chr1	-	2958	15	full-splice_match	DVL1	ENST00000378891.9	2926	15	-40	8	-40	-6	reference_match	FALSE	canonical	NA	NA	NA	NA	NA	NA	NA	false	NA	NA	NA	C	non_coding	NA	NA	NA	NA	NA	NA	NA	20.0	ATGGGACAGATGTGTGGCCT	NA	true	NA	true	NA	NA	NA	NA	NA	NA	NA
PB.44.1446	chr1	-	3042	15	full-splice_match	DVL1	ENST00000378888.10	3305	15	262	1	-44	-1	alternative_5end	FALSE	canonical	NA	NA	NA	NA	NA	NA	NA	false	NA	NA	NA	C	non_coding	NA	NA	NA	NA	NA	NA	NA	15.0	ACAGATGTGTGGCCTGTGCC	NA	true	NA	true	NA	NA	NA	NA	NA	NA	NA
PB.44.1447	chr1	-	2842	13	novel_in_catalog	DVL1	novel	3305	15	NA	NA	-2099	-30	intron_retention	FALSE	canonical	NA	NA	NA	NA	NA	NA	NA	false	NA	NA	NA	C	non_coding	NA	NA	NA	NA	NA	NA	NA	55.0	AAACACTAAAAAGCGTTTAA	NA	false	NA	true	NA	NA	NA	NA	NA	NA	NA
PB.44.1454	chr1	-	3071	16	novel_in_catalog	DVL1	novel	3305	15	NA	NA	-35	-1	combination_of_known_junctions	FALSE	canonical	NA	NA	NA	NA	NA	NA	NA	false	NA	NA	NA	C	non_coding	NA	NA	NA	NA	NA	NA	NA	15.0	ACAGATGTGTGGCCTGTGCC	NA	true	NA	true	NA	NA	NA	NA	NA	NA	NA
PB.44.1455	chr1	-	3771	9	novel_in_catalog	DVL1	novel	3305	15	NA	NA	-103	-2	intron_retention	FALSE	canonical	NA	NA	NA	NA	NA	NA	NA	false	NA	NA	NA	C	non_coding	NA	NA	NA	NA	NA	NA	NA	15.0	GACAGATGTGTGGCCTGTGC	NA	false	NA	true	NA	NA	NA	NA	NA	NA	NA
PB.44.1518	chr1	-	2385	8	novel_not_in_catalog	MXRA8	novel	2231	9	NA	NA	-151	-1	at_least_one_novel_splicesite	FALSE	canonical	NA	NA	NA	NA	NA	NA	NA	false	NA	NA	NA	C	non_coding	NA	NA	NA	NA	NA	NA	NA	20.0	TAGACTTGTCCCAGGTATGC	NA	false	NA	true	NA	NA	NA	NA	NA	NA	NA
PB.44.1519	chr1	-	2157	9	novel_not_in_catalog	MXRA8	novel	2001	10	NA	NA	0	12	at_least_one_novel_splicesite	FALSE	canonical	NA	NA	NA	NA	NA	NA	NA	true	NA	NA	NA	C	non_coding	NA	NA	NA	NA	NA	NA	NA	20.0	ATGCTTCTGAAACTCCGTCT	NA	true	NA	true	NA	NA	NA	NA	NA	NA	NA
PB.44.1520	chr1	-	2675	9	novel_in_catalog	MXRA8	novel	2293	10	NA	NA	-24	-1	intron_retention	FALSE	canonical	NA	NA	NA	NA	NA	NA	NA	false	NA	NA	NA	C	non_coding	NA	NA	NA	NA	NA	NA	NA	20.0	TAGACTTGTCCCAGGTATGC	NA	false	NA	true	NA	NA	NA	NA	NA	NA	NA
PB.44.1521	chr1	-	2681	10	full-splice_match	MXRA8	ENST00000309212.11	2293	10	-390	2	-151	-1	alternative_5end	FALSE	canonical	NA	NA	NA	NA	NA	NA	NA	false	NA	NA	NA	C	non_coding	NA	NA	NA	NA	NA	NA	NA	20.0	TAGACTTGTCCCAGGTATGC	NA	false	NA	true	NA	NA	NA	NA	NA	NA	NA
PB.44.1523	chr1	-	2577	8	novel_in_catalog	MXRA8	novel	2293	10	NA	NA	12	0	intron_retention	FALSE	canonical	NA	NA	NA	NA	NA	NA	NA	false	NA	NA	NA	C	non_coding	NA	NA	NA	NA	NA	NA	NA	20.0	AGACTTGTCCCAGGTATGCT	NA	true	NA	true	NA	NA	NA	NA	NA	NA	NA
PB.44.1530	chr1	-	2619	8	novel_in_catalog	MXRA8	novel	2001	10	NA	NA	0	0	intron_retention	FALSE	canonical	NA	NA	NA	NA	NA	NA	NA	false	NA	NA	NA	C	non_coding	NA	NA	NA	NA	NA	NA	NA	20.0	AGACTTGTCCCAGGTATGCT	NA	true	NA	true	NA	NA	NA	NA	NA	NA	NA
PB.44.1531	chr1	-	2529	9	novel_in_catalog	MXRA8	novel	2293	10	NA	NA	-20	-1	intron_retention	FALSE	canonical	NA	NA	NA	NA	NA	NA	NA	false	NA	NA	NA	C	non_coding	NA	NA	NA	NA	NA	NA	NA	20.0	TAGACTTGTCCCAGGTATGC	NA	true	NA	true	NA	NA	NA	NA	NA	NA	NA
PB.44.1533	chr1	-	2381	9	novel_in_catalog	MXRA8	novel	2001	10	NA	NA	0	0	intron_retention	FALSE	canonical	NA	NA	NA	NA	NA	NA	NA	false	NA	NA	NA	C	non_coding	NA	NA	NA	NA	NA	NA	NA	20.0	AGACTTGTCCCAGGTATGCT	NA	true	NA	true	NA	NA	NA	NA	NA	NA	NA
PB.44.1537	chr1	-	1996	10	novel_in_catalog	MXRA8	novel	2293	10	NA	NA	-2	-1	combination_of_known_junctions	FALSE	canonical	NA	NA	NA	NA	NA	NA	NA	false	NA	NA	NA	C	non_coding	NA	NA	NA	NA	NA	NA	NA	20.0	TAGACTTGTCCCAGGTATGC	NA	true	NA	true	NA	NA	NA	NA	NA	NA	NA
PB.44.1550	chr1	-	2358	9	novel_not_in_catalog	MXRA8	novel	2293	10	NA	NA	0	0	at_least_one_novel_splicesite	FALSE	canonical	NA	NA	NA	NA	NA	NA	NA	false	NA	NA	NA	C	non_coding	NA	NA	NA	NA	NA	NA	NA	20.0	AGACTTGTCCCAGGTATGCT	NA	true	NA	true	NA	NA	NA	NA	NA	NA	NA
PB.44.1554	chr1	-	2104	9	novel_in_catalog	MXRA8	novel	2001	10	NA	NA	0	0	intron_retention	FALSE	canonical	NA	NA	NA	NA	NA	NA	NA	false	NA	NA	NA	C	non_coding	NA	NA	NA	NA	NA	NA	NA	20.0	AGACTTGTCCCAGGTATGCT	NA	true	NA	true	NA	NA	NA	NA	NA	NA	NA
PB.44.1598	chr1	-	1088	4	full-splice_match	AURKAIP1	ENST00000338338.10	753	4	-336	1	-336	0	alternative_5end	FALSE	canonical	NA	NA	NA	NA	NA	NA	NA	false	NA	NA	NA	C	non_coding	NA	NA	NA	NA	NA	NA	NA	5.0	AGCCTTTCCTGCGGGTCTGG	NA	true	NA	true	NA	NA	NA	NA	NA	NA	NA
PB.44.1600	chr1	-	1127	3	full-splice_match	AURKAIP1	ENST00000338370.7	1072	3	-56	1	-6	-1	alternative_5end	FALSE	canonical	NA	NA	NA	NA	NA	NA	NA	false	NA	NA	NA	C	non_coding	NA	NA	NA	NA	NA	NA	NA	5.0	TCCTGCGGGTCTGGAGCTCC	NA	true	NA	true	NA	NA	NA	NA	NA	NA	NA
PB.44.1601	chr1	-	821	4	full-splice_match	AURKAIP1	ENST00000321751.9	798	4	-20	-3	-16	1	reference_match	FALSE	canonical	NA	NA	NA	NA	NA	NA	NA	false	NA	NA	NA	C	non_coding	NA	NA	NA	NA	NA	NA	NA	10.0	CTGCGGGTCTGGAGCTCCAT	NA	true	NA	true	NA	NA	NA	NA	NA	NA	NA
PB.44.1606	chr1	-	888	4	full-splice_match	AURKAIP1	ENST00000378853.3	875	4	-13	0	-13	0	reference_match	FALSE	canonical	NA	NA	NA	NA	NA	NA	NA	false	NA	NA	NA	C	non_coding	NA	NA	NA	NA	NA	NA	NA	5.0	AGCCTTTCCTGCGGGTCTGG	NA	true	NA	true	NA	NA	NA	NA	NA	NA	NA
PB.44.1609	chr1	-	1170	4	novel_in_catalog	AURKAIP1	novel	753	4	NA	NA	-273	0	combination_of_known_junctions	FALSE	canonical	NA	NA	NA	NA	NA	NA	NA	false	NA	NA	NA	C	non_coding	NA	NA	NA	NA	NA	NA	NA	5.0	AGCCTTTCCTGCGGGTCTGG	NA	true	NA	true	NA	NA	NA	NA	NA	NA	NA
PB.44.1628	chr1	-	3276	11	full-splice_match	CCNL2	ENST00000400809.8	3112	11	-165	1	-165	-1	alternative_5end	FALSE	canonical	NA	NA	NA	NA	NA	NA	NA	false	NA	NA	NA	C	non_coding	NA	NA	NA	NA	NA	NA	NA	25.0	AGATTTTATGTTCTCCTAAT	NA	true	NA	true	NA	NA	NA	NA	NA	NA	NA
PB.44.1629	chr1	-	4317	12	novel_not_in_catalog	CCNL2	novel	2815	12	NA	NA	-6	-1	intron_retention	FALSE	canonical	NA	NA	NA	NA	NA	NA	NA	true	NA	NA	NA	C	non_coding	NA	NA	NA	NA	NA	NA	NA	25.0	AGATTTTATGTTCTCCTAAT	NA	true	NA	true	NA	NA	NA	NA	NA	NA	NA
PB.44.1630	chr1	-	5154	11	novel_not_in_catalog	CCNL2	novel	2815	12	NA	NA	-29	-1	intron_retention	FALSE	canonical	NA	NA	NA	NA	NA	NA	NA	false	NA	NA	NA	C	non_coding	NA	NA	NA	NA	NA	NA	NA	25.0	AGATTTTATGTTCTCCTAAT	NA	true	NA	true	NA	NA	NA	NA	NA	NA	NA
PB.44.1633	chr1	-	3521	13	novel_in_catalog	CCNL2	novel	2815	12	NA	NA	-6	-1	combination_of_known_junctions	FALSE	canonical	NA	NA	NA	NA	NA	NA	NA	false	NA	NA	NA	C	non_coding	NA	NA	NA	NA	NA	NA	NA	25.0	AGATTTTATGTTCTCCTAAT	NA	true	NA	true	NA	NA	NA	NA	NA	NA	NA
PB.44.1634	chr1	-	2377	12	novel_not_in_catalog	CCNL2	novel	1598	12	NA	NA	-4	-1	at_least_one_novel_splicesite	FALSE	canonical	NA	NA	NA	NA	NA	NA	NA	true	NA	NA	NA	C	non_coding	NA	NA	NA	NA	NA	NA	NA	25.0	AGATTTTATGTTCTCCTAAT	NA	true	NA	true	NA	NA	NA	NA	NA	NA	NA
PB.44.1635	chr1	-	3245	12	novel_in_catalog	CCNL2	novel	1598	12	NA	NA	-9	-1	combination_of_known_junctions	FALSE	canonical	NA	NA	NA	NA	NA	NA	NA	false	NA	NA	NA	C	non_coding	NA	NA	NA	NA	NA	NA	NA	25.0	AGATTTTATGTTCTCCTAAT	NA	true	NA	true	NA	NA	NA	NA	NA	NA	NA
PB.44.1637	chr1	-	5662	10	novel_in_catalog	CCNL2	novel	2815	12	NA	NA	-21	-1	intron_retention	FALSE	canonical	NA	NA	NA	NA	NA	NA	NA	false	NA	NA	NA	C	non_coding	NA	NA	NA	NA	NA	NA	NA	25.0	AGATTTTATGTTCTCCTAAT	NA	true	NA	true	NA	NA	NA	NA	NA	NA	NA
PB.44.1644	chr1	-	5049	11	novel_in_catalog	CCNL2	novel	2815	12	NA	NA	0	-1	intron_retention	FALSE	canonical	NA	NA	NA	NA	NA	NA	NA	false	NA	NA	NA	C	non_coding	NA	NA	NA	NA	NA	NA	NA	25.0	AGATTTTATGTTCTCCTAAT	NA	true	NA	true	NA	NA	NA	NA	NA	NA	NA
PB.44.1645	chr1	-	3336	10	novel_in_catalog	CCNL2	novel	3112	11	NA	NA	-31	-1	intron_retention	FALSE	canonical	NA	NA	NA	NA	NA	NA	NA	false	NA	NA	NA	C	non_coding	NA	NA	NA	NA	NA	NA	NA	25.0	AGATTTTATGTTCTCCTAAT	NA	true	NA	true	NA	NA	NA	NA	NA	NA	NA
PB.44.1647	chr1	-	3121	11	novel_not_in_catalog	CCNL2	novel	3112	11	NA	NA	1	1	at_least_one_novel_splicesite	FALSE	canonical	NA	NA	NA	NA	NA	NA	NA	false	NA	NA	NA	C	non_coding	NA	NA	NA	NA	NA	NA	NA	20.0	ATTTTATGTTCTCCTAATTT	NA	true	NA	true	NA	NA	NA	NA	NA	NA	NA
PB.44.1656	chr1	-	3945	12	novel_in_catalog	CCNL2	novel	2815	12	NA	NA	1	-1	intron_retention	FALSE	canonical	NA	NA	NA	NA	NA	NA	NA	false	NA	NA	NA	C	non_coding	NA	NA	NA	NA	NA	NA	NA	25.0	AGATTTTATGTTCTCCTAAT	NA	true	NA	true	NA	NA	NA	NA	NA	NA	NA
PB.44.1712	chr1	-	4945	10	novel_in_catalog	CCNL2	novel	2815	12	NA	NA	0	98	intron_retention	FALSE	canonical	NA	NA	NA	NA	NA	NA	NA	false	NA	NA	NA	C	non_coding	NA	NA	NA	NA	NA	NA	NA	20.0	TGAAGTTTTGGATTTTGCAT	NA	true	NA	false	NA	NA	NA	NA	NA	NA	NA
PB.44.1713	chr1	-	3218	12	novel_in_catalog	CCNL2	novel	2815	12	NA	NA	-54	1	intron_retention	FALSE	canonical	NA	NA	NA	NA	NA	NA	NA	false	NA	NA	NA	C	non_coding	NA	NA	NA	NA	NA	NA	NA	20.0	ATCCGGAGCGTTATGGACGT	NA	true	NA	true	NA	NA	NA	NA	NA	NA	NA
PB.44.1714	chr1	-	4697	11	novel_not_in_catalog	CCNL2	novel	2815	12	NA	NA	-444	-1	intron_retention	FALSE	canonical	NA	NA	NA	NA	NA	NA	NA	true	NA	NA	NA	C	non_coding	NA	NA	NA	NA	NA	NA	NA	25.0	ACTCAGGACATCCGGAGCGT	NA	true	NA	true	NA	NA	NA	NA	NA	NA	NA
PB.44.1715	chr1	-	2640	12	novel_not_in_catalog	CCNL2	novel	3112	11	NA	NA	0	11	at_least_one_novel_splicesite	FALSE	canonical	NA	NA	NA	NA	NA	NA	NA	false	NA	NA	NA	C	non_coding	NA	NA	NA	NA	NA	NA	NA	5.0	AGGTGGTCGTTCTGTGTGCT	NA	true	NA	false	NA	NA	NA	NA	NA	NA	NA
PB.44.1717	chr1	-	2805	11	full-splice_match	CCNL2	ENST00000400809.8	3112	11	-476	783	-476	1	alternative_3end5end	FALSE	canonical	NA	NA	NA	NA	NA	NA	NA	false	NA	NA	NA	C	non_coding	NA	NA	NA	NA	NA	NA	NA	20.0	ATCCGGAGCGTTATGGACGT	NA	true	NA	true	NA	NA	NA	NA	NA	NA	NA
PB.44.1719	chr1	-	4287	11	novel_in_catalog	CCNL2	novel	2815	12	NA	NA	1	-1	intron_retention	FALSE	canonical	NA	NA	NA	NA	NA	NA	NA	false	NA	NA	NA	C	non_coding	NA	NA	NA	NA	NA	NA	NA	25.0	ACATCCGGAGCGTTATGGAC	NA	true	NA	true	NA	NA	NA	NA	NA	NA	NA
PB.44.1720	chr1	-	3831	12	novel_in_catalog	CCNL2	novel	1598	12	NA	NA	0	0	intron_retention	FALSE	canonical	NA	NA	NA	NA	NA	NA	NA	false	NA	NA	NA	C	non_coding	NA	NA	NA	NA	NA	NA	NA	25.0	AGGACATCCGGAGCGTTATG	NA	true	NA	true	NA	NA	NA	NA	NA	NA	NA
PB.44.1722	chr1	-	2585	13	novel_in_catalog	CCNL2	novel	4452	13	NA	NA	-2	-1	combination_of_known_junctions	FALSE	canonical	NA	NA	NA	NA	NA	NA	NA	false	NA	NA	NA	C	non_coding	NA	NA	NA	NA	NA	NA	NA	15.0	TATGGACGTGGTAGGTGGTC	NA	true	NA	true	NA	NA	NA	NA	NA	NA	NA
PB.44.1724	chr1	-	2469	12	novel_in_catalog	CCNL2	novel	1598	12	NA	NA	-3	0	combination_of_known_junctions	FALSE	canonical	NA	NA	NA	NA	NA	NA	NA	false	NA	NA	NA	C	non_coding	NA	NA	NA	NA	NA	NA	NA	15.0	ATGGACGTGGTAGGTGGTCG	NA	true	NA	true	NA	NA	NA	NA	NA	NA	NA
PB.44.1730	chr1	-	2256	10	novel_not_in_catalog	CCNL2	novel	3112	11	NA	NA	0	-1	at_least_one_novel_splicesite	FALSE	canonical	NA	NA	NA	NA	NA	NA	NA	false	NA	NA	NA	C	non_coding	NA	NA	NA	NA	NA	NA	NA	25.0	ACATCCGGAGCGTTATGGAC	NA	true	NA	true	NA	NA	NA	NA	NA	NA	NA
PB.44.1731	chr1	-	2415	11	novel_not_in_catalog	CCNL2	novel	3112	11	NA	NA	0	-1	at_least_one_novel_splicesite	FALSE	canonical	NA	NA	NA	NA	NA	NA	NA	false	NA	NA	NA	C	non_coding	NA	NA	NA	NA	NA	NA	NA	15.0	TATGGACGTGGTAGGTGGTC	NA	true	NA	true	NA	NA	NA	NA	NA	NA	NA
PB.44.1733	chr1	-	4431	12	novel_in_catalog	CCNL2	novel	4452	13	NA	NA	-54	0	intron_retention	FALSE	canonical	NA	NA	NA	NA	NA	NA	NA	false	NA	NA	NA	C	non_coding	NA	NA	NA	NA	NA	NA	NA	15.0	ATGGACGTGGTAGGTGGTCG	NA	true	NA	true	NA	NA	NA	NA	NA	NA	NA
PB.44.1734	chr1	-	3052	11	novel_not_in_catalog	CCNL2	novel	2815	12	NA	NA	0	-1	intron_retention	FALSE	canonical	NA	NA	NA	NA	NA	NA	NA	false	NA	NA	NA	C	non_coding	NA	NA	NA	NA	NA	NA	NA	15.0	TATGGACGTGGTAGGTGGTC	NA	true	NA	true	NA	NA	NA	NA	NA	NA	NA
PB.44.1736	chr1	-	4490	10	novel_in_catalog	CCNL2	novel	2815	12	NA	NA	-38	-1	intron_retention	FALSE	canonical	NA	NA	NA	NA	NA	NA	NA	false	NA	NA	NA	C	non_coding	NA	NA	NA	NA	NA	NA	NA	25.0	ACTCAGGACATCCGGAGCGT	NA	true	NA	true	NA	NA	NA	NA	NA	NA	NA
PB.44.1738	chr1	-	3241	12	novel_not_in_catalog	CCNL2	novel	2815	12	NA	NA	0	-1	intron_retention	FALSE	canonical	NA	NA	NA	NA	NA	NA	NA	false	NA	NA	NA	C	non_coding	NA	NA	NA	NA	NA	NA	NA	15.0	TATGGACGTGGTAGGTGGTC	NA	true	NA	true	NA	NA	NA	NA	NA	NA	NA
PB.44.1739	chr1	-	3200	12	novel_in_catalog	CCNL2	novel	2815	12	NA	NA	-2	-1	intron_retention	FALSE	canonical	NA	NA	NA	NA	NA	NA	NA	false	NA	NA	NA	C	non_coding	NA	NA	NA	NA	NA	NA	NA	15.0	TATGGACGTGGTAGGTGGTC	NA	true	NA	true	NA	NA	NA	NA	NA	NA	NA
PB.44.1742	chr1	-	2727	13	novel_in_catalog	CCNL2	novel	4452	13	NA	NA	1	0	combination_of_known_junctions	FALSE	canonical	NA	NA	NA	NA	NA	NA	NA	false	NA	NA	NA	C	non_coding	NA	NA	NA	NA	NA	NA	NA	25.0	AGGACATCCGGAGCGTTATG	NA	true	NA	true	NA	NA	NA	NA	NA	NA	NA
PB.44.1747	chr1	-	2328	11	novel_not_in_catalog	CCNL2	novel	3112	11	NA	NA	3	-1	at_least_one_novel_splicesite	FALSE	canonical	NA	NA	NA	NA	NA	NA	NA	false	NA	NA	NA	C	non_coding	NA	NA	NA	NA	NA	NA	NA	15.0	TATGGACGTGGTAGGTGGTC	NA	true	NA	true	NA	NA	NA	NA	NA	NA	NA
PB.44.1748	chr1	-	4384	12	novel_in_catalog	CCNL2	novel	4452	13	NA	NA	1	1	intron_retention	FALSE	canonical	NA	NA	NA	NA	NA	NA	NA	false	NA	NA	NA	C	non_coding	NA	NA	NA	NA	NA	NA	NA	20.0	ATCCGGAGCGTTATGGACGT	NA	true	NA	true	NA	NA	NA	NA	NA	NA	NA
PB.44.1754	chr1	-	3286	13	novel_in_catalog	CCNL2	novel	4452	13	NA	NA	0	5	intron_retention	FALSE	canonical	NA	NA	NA	NA	NA	NA	NA	false	NA	NA	NA	C	non_coding	NA	NA	NA	NA	NA	NA	NA	20.0	GGAGCGTTATGGACGTGGTA	NA	true	NA	true	NA	NA	NA	NA	NA	NA	NA
PB.44.1756	chr1	-	4292	11	novel_in_catalog	CCNL2	novel	2815	12	NA	NA	-3	-1	intron_retention	FALSE	canonical	NA	NA	NA	NA	NA	NA	NA	false	NA	NA	NA	C	non_coding	NA	NA	NA	NA	NA	NA	NA	25.0	ACTCAGGACATCCGGAGCGT	NA	true	NA	true	NA	NA	NA	NA	NA	NA	NA
PB.44.1757	chr1	-	4830	12	novel_in_catalog	CCNL2	novel	4452	13	NA	NA	-2	-1	intron_retention	FALSE	canonical	NA	NA	NA	NA	NA	NA	NA	false	NA	NA	NA	C	non_coding	NA	NA	NA	NA	NA	NA	NA	25.0	ACATCCGGAGCGTTATGGAC	NA	true	NA	true	NA	NA	NA	NA	NA	NA	NA
PB.44.1759	chr1	-	4910	10	novel_in_catalog	CCNL2	novel	2815	12	NA	NA	-54	2	intron_retention	FALSE	canonical	NA	NA	NA	NA	NA	NA	NA	false	NA	NA	NA	C	non_coding	NA	NA	NA	NA	NA	NA	NA	25.0	GACATCCGGAGCGTTATGGA	NA	true	NA	true	NA	NA	NA	NA	NA	NA	NA
PB.44.1780	chr1	-	3256	12	novel_not_in_catalog	CCNL2	novel	2815	12	NA	NA	-14	0	intron_retention	FALSE	canonical	NA	NA	NA	NA	NA	NA	NA	false	NA	NA	NA	C	non_coding	NA	NA	NA	NA	NA	NA	NA	25.0	AGGACATCCGGAGCGTTATG	NA	true	NA	true	NA	NA	NA	NA	NA	NA	NA
PB.44.1894	chr1	-	2383	10	novel_in_catalog	CCNL2	novel	3112	11	NA	NA	3	95	intron_retention	FALSE	canonical	NA	NA	NA	NA	NA	NA	NA	false	NA	NA	NA	C	non_coding	NA	NA	NA	NA	NA	NA	NA	25.0	GTTGAAAGTCGTATATTTTT	NA	true	NA	false	NA	NA	NA	NA	NA	NA	NA
PB.44.1895	chr1	-	2316	12	novel_not_in_catalog	CCNL2	novel	4452	13	NA	NA	3	95	at_least_one_novel_splicesite	FALSE	canonical	NA	NA	NA	NA	NA	NA	NA	false	NA	NA	NA	C	non_coding	NA	NA	NA	NA	NA	NA	NA	25.0	GTTGAAAGTCGTATATTTTT	NA	true	NA	false	NA	NA	NA	NA	NA	NA	NA
PB.44.1897	chr1	-	4788	10	novel_in_catalog	CCNL2	novel	2815	12	NA	NA	-54	89	intron_retention	FALSE	canonical	NA	NA	NA	NA	NA	NA	NA	false	NA	NA	NA	C	non_coding	NA	NA	NA	NA	NA	NA	NA	25.0	ATCTGTGTTGAAAGTCGTAT	NA	true	NA	true	NA	NA	NA	NA	NA	NA	NA
PB.44.1898	chr1	-	4242	12	novel_in_catalog	CCNL2	novel	4452	13	NA	NA	-2	89	intron_retention	FALSE	canonical	NA	NA	NA	NA	NA	NA	NA	false	NA	NA	NA	C	non_coding	NA	NA	NA	NA	NA	NA	NA	25.0	ATCTGTGTTGAAAGTCGTAT	NA	true	NA	true	NA	NA	NA	NA	NA	NA	NA
PB.44.1900	chr1	-	2608	13	novel_in_catalog	CCNL2	novel	2815	12	NA	NA	0	89	combination_of_known_junctions	FALSE	canonical	NA	NA	NA	NA	NA	NA	NA	false	NA	NA	NA	C	non_coding	NA	NA	NA	NA	NA	NA	NA	25.0	ATCTGTGTTGAAAGTCGTAT	NA	true	NA	true	NA	NA	NA	NA	NA	NA	NA
PB.44.1903	chr1	-	2435	12	novel_in_catalog	CCNL2	novel	2815	12	NA	NA	-195	0	combination_of_known_junctions	FALSE	canonical	NA	NA	NA	NA	NA	NA	NA	false	NA	NA	NA	C	non_coding	NA	NA	NA	NA	NA	NA	NA	45.0	AAAGCTATGTATGAAAACTC	NA	true	NA	true	NA	NA	NA	NA	NA	NA	NA
PB.44.1904	chr1	-	4276	12	novel_not_in_catalog	CCNL2	novel	4452	13	NA	NA	0	88	intron_retention	FALSE	canonical	NA	NA	NA	NA	NA	NA	NA	false	NA	NA	NA	C	non_coding	NA	NA	NA	NA	NA	NA	NA	25.0	GATCTGTGTTGAAAGTCGTA	NA	true	NA	true	NA	NA	NA	NA	NA	NA	NA
PB.44.1905	chr1	-	4200	11	novel_not_in_catalog	CCNL2	novel	2815	12	NA	NA	0	89	intron_retention	FALSE	canonical	NA	NA	NA	NA	NA	NA	NA	false	NA	NA	NA	C	non_coding	NA	NA	NA	NA	NA	NA	NA	25.0	ATCTGTGTTGAAAGTCGTAT	NA	true	NA	true	NA	NA	NA	NA	NA	NA	NA
PB.44.1906	chr1	-	5064	5	novel_in_catalog	CCNL2	novel	3082	6	NA	NA	177	-5	intron_retention	FALSE	canonical	NA	NA	NA	NA	NA	NA	NA	false	NA	NA	NA	C	non_coding	NA	NA	NA	NA	NA	NA	NA	45.0	AATACAAGTTAAAGCTATGT	NA	false	NA	true	NA	NA	NA	NA	NA	NA	NA
PB.44.1907	chr1	-	4168	11	novel_in_catalog	CCNL2	novel	2815	12	NA	NA	-3	89	intron_retention	FALSE	canonical	NA	NA	NA	NA	NA	NA	NA	false	NA	NA	NA	C	non_coding	NA	NA	NA	NA	NA	NA	NA	25.0	ATCTGTGTTGAAAGTCGTAT	NA	true	NA	true	NA	NA	NA	NA	NA	NA	NA
PB.44.1908	chr1	-	2237	11	novel_in_catalog	CCNL2	novel	3112	11	NA	NA	-3	88	combination_of_known_junctions	FALSE	canonical	NA	NA	NA	NA	NA	NA	NA	false	NA	NA	NA	C	non_coding	NA	NA	NA	NA	NA	NA	NA	25.0	GATCTGTGTTGAAAGTCGTA	NA	true	NA	true	NA	NA	NA	NA	NA	NA	NA
PB.44.1909	chr1	-	3235	11	novel_in_catalog	CCNL2	novel	2815	12	NA	NA	-3	88	intron_retention	FALSE	canonical	NA	NA	NA	NA	NA	NA	NA	false	NA	NA	NA	C	non_coding	NA	NA	NA	NA	NA	NA	NA	25.0	GATCTGTGTTGAAAGTCGTA	NA	true	NA	true	NA	NA	NA	NA	NA	NA	NA
PB.44.1913	chr1	-	4164	11	novel_in_catalog	CCNL2	novel	1598	12	NA	NA	0	87	intron_retention	FALSE	canonical	NA	NA	NA	NA	NA	NA	NA	false	NA	NA	NA	C	non_coding	NA	NA	NA	NA	NA	NA	NA	20.0	GGATCTGTGTTGAAAGTCGT	NA	true	NA	true	NA	NA	NA	NA	NA	NA	NA
PB.44.1914	chr1	-	6569	9	novel_in_catalog	CCNL2	novel	2815	12	NA	NA	-1	0	intron_retention	FALSE	canonical	NA	NA	NA	NA	NA	NA	NA	false	NA	NA	NA	C	non_coding	NA	NA	NA	NA	NA	NA	NA	45.0	AAAGCTATGTATGAAAACTC	NA	true	NA	true	NA	NA	NA	NA	NA	NA	NA
PB.44.1915	chr1	-	2310	12	novel_in_catalog	CCNL2	novel	4452	13	NA	NA	0	87	combination_of_known_junctions	FALSE	canonical	NA	NA	NA	NA	NA	NA	NA	false	NA	NA	NA	C	non_coding	NA	NA	NA	NA	NA	NA	NA	20.0	GGATCTGTGTTGAAAGTCGT	NA	true	NA	true	NA	NA	NA	NA	NA	NA	NA
PB.44.1923	chr1	-	3622	12	novel_not_in_catalog	CCNL2	novel	1598	12	NA	NA	0	20	intron_retention	FALSE	canonical	NA	NA	NA	NA	NA	NA	NA	true	NA	NA	NA	C	non_coding	NA	NA	NA	NA	NA	NA	NA	30.0	AGAACTTGAATCCCGTCAGC	NA	true	NA	true	NA	NA	NA	NA	NA	NA	NA
PB.44.1924	chr1	-	4170	12	novel_in_catalog	CCNL2	novel	4452	13	NA	NA	0	-1	intron_retention	FALSE	canonical	NA	NA	NA	NA	NA	NA	NA	false	NA	NA	NA	C	non_coding	NA	NA	NA	NA	NA	NA	NA	45.0	TAAAGCTATGTATGAAAACT	NA	true	NA	true	NA	NA	NA	NA	NA	NA	NA
PB.44.1931	chr1	-	3027	12	novel_not_in_catalog	CCNL2	novel	2815	12	NA	NA	-2	-1	intron_retention	FALSE	canonical	NA	NA	NA	NA	NA	NA	NA	false	NA	NA	NA	C	non_coding	NA	NA	NA	NA	NA	NA	NA	45.0	TAAAGCTATGTATGAAAACT	NA	true	NA	true	NA	NA	NA	NA	NA	NA	NA
PB.44.1945	chr1	-	2333	12	novel_not_in_catalog	CCNL2	novel	1598	12	NA	NA	0	20	at_least_one_novel_splicesite	FALSE	canonical	NA	NA	NA	NA	NA	NA	NA	false	NA	NA	NA	C	non_coding	NA	NA	NA	NA	NA	NA	NA	30.0	AGAACTTGAATCCCGTCAGC	NA	true	NA	true	NA	NA	NA	NA	NA	NA	NA
PB.44.1948	chr1	-	2413	12	novel_not_in_catalog	CCNL2	novel	2815	12	NA	NA	-1	19	at_least_one_novel_splicesite	FALSE	canonical	NA	NA	NA	NA	NA	NA	NA	false	NA	NA	NA	C	non_coding	NA	NA	NA	NA	NA	NA	NA	30.0	CAGAACTTGAATCCCGTCAG	NA	true	NA	true	NA	NA	NA	NA	NA	NA	NA
PB.44.1955	chr1	-	2976	12	novel_in_catalog	CCNL2	novel	2815	12	NA	NA	-3	0	intron_retention	FALSE	canonical	NA	NA	NA	NA	NA	NA	NA	false	NA	NA	NA	C	non_coding	NA	NA	NA	NA	NA	NA	NA	45.0	AAAGCTATGTATGAAAACTC	NA	true	NA	true	NA	NA	NA	NA	NA	NA	NA
PB.44.1962	chr1	-	3071	13	novel_in_catalog	CCNL2	novel	4452	13	NA	NA	-1	12	intron_retention	FALSE	canonical	NA	NA	NA	NA	NA	NA	NA	false	NA	NA	NA	C	non_coding	NA	NA	NA	NA	NA	NA	NA	45.0	GAAAACTCAGAACTTGAATC	NA	true	NA	true	NA	NA	NA	NA	NA	NA	NA
PB.44.1975	chr1	-	2144	11	novel_not_in_catalog	CCNL2	novel	3112	11	NA	NA	-3	-1	at_least_one_novel_splicesite	FALSE	canonical	NA	NA	NA	NA	NA	NA	NA	false	NA	NA	NA	C	non_coding	NA	NA	NA	NA	NA	NA	NA	40.0	CAAGTTAAAGCTATGTATGA	NA	true	NA	true	NA	NA	NA	NA	NA	NA	NA
PB.44.1976	chr1	-	2197	11	novel_not_in_catalog	CCNL2	novel	3112	11	NA	NA	0	6	at_least_one_novel_splicesite	FALSE	canonical	NA	NA	NA	NA	NA	NA	NA	false	NA	NA	NA	C	non_coding	NA	NA	NA	NA	NA	NA	NA	45.0	ATGTATGAAAACTCAGAACT	NA	true	NA	true	NA	NA	NA	NA	NA	NA	NA
PB.44.1979	chr1	-	2320	12	novel_not_in_catalog	CCNL2	novel	1598	12	NA	NA	-5	-1	at_least_one_novel_splicesite	FALSE	canonical	NA	NA	NA	NA	NA	NA	NA	false	NA	NA	NA	C	non_coding	NA	NA	NA	NA	NA	NA	NA	45.0	TAAAGCTATGTATGAAAACT	NA	true	NA	true	NA	NA	NA	NA	NA	NA	NA
PB.44.1991	chr1	-	3015	12	novel_in_catalog	CCNL2	novel	2815	12	NA	NA	-29	5	intron_retention	FALSE	canonical	NA	NA	NA	NA	NA	NA	NA	false	NA	NA	NA	C	non_coding	NA	NA	NA	NA	NA	NA	NA	45.0	TATGTATGAAAACTCAGAAC	NA	true	NA	true	NA	NA	NA	NA	NA	NA	NA
PB.44.1993	chr1	-	2276	12	novel_in_catalog	CCNL2	novel	1598	12	NA	NA	0	5	combination_of_known_junctions	FALSE	canonical	NA	NA	NA	NA	NA	NA	NA	false	NA	NA	NA	C	non_coding	NA	NA	NA	NA	NA	NA	NA	45.0	TATGTATGAAAACTCAGAAC	NA	true	NA	true	NA	NA	NA	NA	NA	NA	NA
PB.44.2004	chr1	-	4252	10	novel_in_catalog	CCNL2	novel	2815	12	NA	NA	-4	1	intron_retention	FALSE	canonical	NA	NA	NA	NA	NA	NA	NA	false	NA	NA	NA	C	non_coding	NA	NA	NA	NA	NA	NA	NA	45.0	AAGCTATGTATGAAAACTCA	NA	true	NA	true	NA	NA	NA	NA	NA	NA	NA
PB.44.2012	chr1	-	3035	12	novel_not_in_catalog	CCNL2	novel	2815	12	NA	NA	-2	0	intron_retention	FALSE	canonical	NA	NA	NA	NA	NA	NA	NA	false	NA	NA	NA	C	non_coding	NA	NA	NA	NA	NA	NA	NA	45.0	AAAGCTATGTATGAAAACTC	NA	true	NA	true	NA	NA	NA	NA	NA	NA	NA
PB.44.2034	chr1	-	2219	10	novel_in_catalog	CCNL2	novel	3112	11	NA	NA	-170	-1	combination_of_known_splicesites	FALSE	canonical	NA	NA	NA	NA	NA	NA	NA	false	NA	NA	NA	C	non_coding	NA	NA	NA	NA	NA	NA	NA	45.0	TAAAGCTATGTATGAAAACT	NA	true	NA	true	NA	NA	NA	NA	NA	NA	NA
PB.44.2158	chr1	-	1764	9	novel_in_catalog	CCNL2	novel	2815	12	NA	NA	-6	811	intron_retention	FALSE	canonical	NA	NA	NA	NA	NA	NA	NA	false	NA	NA	NA	C	non_coding	NA	NA	NA	NA	NA	NA	NA	55.0	GAAAAAAGAAAGCACGCTAT	NA	true	NA	false	NA	NA	NA	NA	NA	NA	NA
PB.44.2171	chr1	-	3015	5	incomplete-splice_match	CCNL2	ENST00000400809.8	3112	11	21	5337	3	105	5prime_fragment	FALSE	canonical	NA	NA	NA	NA	NA	NA	NA	false	NA	NA	NA	C	non_coding	NA	NA	NA	NA	NA	NA	NA	50.0	AAAAAGCAGCTAGAATATTT	NA	true	NA	true	NA	NA	NA	NA	NA	NA	NA
PB.44.2173	chr1	-	2431	6	full-splice_match	CCNL2	ENST00000408918.8	1186	6	-20	-1225	-2	90	alternative_3end	FALSE	canonical	NA	NA	NA	NA	NA	NA	NA	false	NA	NA	NA	C	non_coding	NA	NA	NA	NA	NA	NA	NA	45.0	ATTTACTGTATTTAGAAAAA	NA	true	NA	false	NA	NA	NA	NA	NA	NA	NA
PB.44.2178	chr1	-	2327	6	full-splice_match	CCNL2	ENST00000408918.8	1186	6	-18	-1123	0	-12	alternative_3end	FALSE	canonical	NA	NA	NA	NA	NA	NA	NA	false	NA	NA	NA	C	non_coding	NA	NA	NA	NA	NA	NA	NA	50.0	AAAAGTAAAGTTAAAGTCGG	NA	true	NA	false	NA	NA	NA	NA	NA	NA	NA
PB.44.2181	chr1	-	1931	6	full-splice_match	CCNL2	ENST00000408918.8	1186	6	-22	-723	-4	-412	alternative_3end	FALSE	canonical	NA	NA	NA	NA	NA	NA	NA	false	NA	NA	NA	C	non_coding	NA	NA	NA	NA	NA	NA	NA	30.0	AAATGGGACAGTTGGCAGCG	NA	true	NA	false	NA	NA	NA	NA	NA	NA	NA
PB.44.2187	chr1	-	1803	6	full-splice_match	CCNL2	ENST00000408918.8	1186	6	0	-617	0	-518	alternative_3end	FALSE	canonical	NA	NA	NA	NA	NA	NA	NA	false	NA	NA	NA	C	non_coding	NA	NA	NA	NA	NA	NA	NA	30.0	TACTGTGATGAAATGTTCAG	NA	true	NA	false	NA	NA	NA	NA	NA	NA	NA
PB.44.2192	chr1	-	1400	6	full-splice_match	CCNL2	ENST00000408918.8	1186	6	-213	-1	-195	1	alternative_5end	FALSE	canonical	NA	NA	NA	NA	NA	NA	NA	false	NA	NA	NA	C	non_coding	NA	NA	NA	NA	NA	NA	NA	20.0	CTCAAGATTTCATTTGTTTT	NA	true	NA	true	NA	NA	NA	NA	NA	NA	NA
PB.44.2198	chr1	-	1040	6	full-splice_match	CCNL2	ENST00000408918.8	1186	6	-11	157	0	-157	alternative_3end	FALSE	canonical	NA	NA	NA	NA	NA	NA	NA	false	NA	NA	NA	C	non_coding	NA	NA	NA	NA	NA	NA	NA	20.0	AGTGTGGGGTTATGTCATGA	NA	true	NA	true	NA	NA	NA	NA	NA	NA	NA
PB.44.2253	chr1	-	1242	4	full-splice_match	MRPL20	ENST00000344843.12	700	4	-541	-1	-541	1	alternative_5end	FALSE	canonical	NA	NA	NA	NA	NA	NA	NA	false	NA	NA	NA	C	non_coding	NA	NA	NA	NA	NA	NA	NA	15.0	TTTTTAGAGTCATTTTCTGG	NA	true	NA	true	NA	NA	NA	NA	NA	NA	NA
PB.44.2254	chr1	-	1391	4	novel_in_catalog	MRPL20	novel	700	4	NA	NA	-9	-1	intron_retention	FALSE	canonical	NA	NA	NA	NA	NA	NA	NA	false	NA	NA	NA	C	non_coding	NA	NA	NA	NA	NA	NA	NA	20.0	AGTTTTTAGAGTCATTTTCT	NA	true	NA	true	NA	NA	NA	NA	NA	NA	NA
PB.44.2257	chr1	-	1044	4	novel_in_catalog	MRPL20	novel	700	4	NA	NA	0	-1	combination_of_known_junctions	FALSE	canonical	NA	NA	NA	NA	NA	NA	NA	false	NA	NA	NA	C	non_coding	NA	NA	NA	NA	NA	NA	NA	20.0	AGTTTTTAGAGTCATTTTCT	NA	true	NA	true	NA	NA	NA	NA	NA	NA	NA
PB.44.2261	chr1	-	1721	3	full-splice_match	MRPL20	ENST00000487659.1	1693	3	-25	-3	0	-1	reference_match	FALSE	canonical	NA	NA	NA	NA	NA	NA	NA	false	NA	NA	NA	C	non_coding	NA	NA	NA	NA	NA	NA	NA	20.0	AGTTTTTAGAGTCATTTTCT	NA	true	NA	true	NA	NA	NA	NA	NA	NA	NA
PB.45.2	chr1	+	1637	3	full-splice_match	MRPL20-AS1	ENST00000448629.9	1810	3	21	152	-18	-104	alternative_3end	FALSE	canonical	NA	NA	NA	NA	NA	NA	NA	false	NA	NA	NA	C	non_coding	NA	NA	NA	NA	NA	NA	NA	45.0	AAAAACTGAAGAGTGTTTGA	NA	true	NA	true	NA	NA	NA	NA	NA	NA	NA
PB.45.3	chr1	+	2259	2	full-splice_match	MRPL20-AS1	ENST00000659048.2	2227	2	25	-57	-2	49	alternative_3end	FALSE	canonical	NA	NA	NA	NA	NA	NA	NA	false	NA	NA	NA	C	non_coding	NA	NA	NA	NA	NA	NA	NA	35.0	GGAAAAAATGCCTTCAGGTT	NA	true	NA	true	NA	NA	NA	NA	NA	NA	NA
PB.45.5	chr1	+	2170	2	full-splice_match	MRPL20-AS1	ENST00000685968.2	2172	2	0	2	0	1	reference_match	FALSE	canonical	NA	NA	NA	NA	NA	NA	NA	false	NA	NA	NA	C	non_coding	NA	NA	NA	NA	NA	NA	NA	15.0	TACTCTGTCTCTTTTCCTAA	NA	true	NA	true	NA	NA	NA	NA	NA	NA	NA
PB.45.7	chr1	+	1931	3	full-splice_match	MRPL20-AS1	ENST00000702620.2	1907	3	-27	3	0	-3	reference_match	FALSE	canonical	NA	NA	NA	NA	NA	NA	NA	false	NA	NA	NA	C	non_coding	NA	NA	NA	NA	NA	NA	NA	20.0	AAATTACTCTGTCTCTTTTC	NA	true	NA	true	NA	NA	NA	NA	NA	NA	NA
PB.45.10	chr1	+	1876	3	full-splice_match	MRPL20-AS1	ENST00000702056.2	1859	3	-20	3	0	-3	reference_match	FALSE	canonical	NA	NA	NA	NA	NA	NA	NA	false	NA	NA	NA	C	non_coding	NA	NA	NA	NA	NA	NA	NA	20.0	AAATTACTCTGTCTCTTTTC	NA	true	NA	true	NA	NA	NA	NA	NA	NA	NA
PB.45.13	chr1	+	1684	3	full-splice_match	MRPL20-AS1	ENST00000689419.3	1681	3	-2	-1	-2	1	reference_match	FALSE	canonical	NA	NA	NA	NA	NA	NA	NA	false	NA	NA	NA	C	non_coding	NA	NA	NA	NA	NA	NA	NA	15.0	TACTCTGTCTCTTTTCCTAA	NA	true	NA	true	NA	NA	NA	NA	NA	NA	NA
PB.45.15	chr1	+	1598	2	novel_in_catalog	MRPL20-AS1	novel	1759	3	NA	NA	2	3	combination_of_known_splicesites	FALSE	canonical	NA	NA	NA	NA	NA	NA	NA	false	NA	NA	NA	C	non_coding	NA	NA	NA	NA	NA	NA	NA	20.0	CAAATTACTCTGTCTCTTTT	NA	true	NA	true	NA	NA	NA	NA	NA	NA	NA
PB.45.26	chr1	+	2089	2	full-splice_match	MRPL20-AS1	ENST00000418833.2	2196	2	-9	116	0	-96	alternative_3end	FALSE	canonical	NA	NA	NA	NA	NA	NA	NA	false	NA	NA	NA	C	non_coding	NA	NA	NA	NA	NA	NA	NA	25.0	AAGAGTGTTTGAGTTTCATT	NA	true	NA	true	NA	NA	NA	NA	NA	NA	NA
PB.47.19	chr1	-	1952	3	full-splice_match	ANKRD65	ENST00000427211.3	1976	3	22	2	22	-2	reference_match	FALSE	canonical	NA	NA	NA	NA	NA	NA	NA	false	NA	NA	NA	C	non_coding	NA	NA	NA	NA	NA	NA	NA	20.0	AACTGGGTGTCTGAGAGGTT	NA	true	NA	true	NA	NA	NA	NA	NA	NA	NA
PB.47.21	chr1	-	1710	3	novel_not_in_catalog	ANKRD65	novel	1976	3	NA	NA	-28	-2	at_least_one_novel_splicesite	FALSE	canonical	NA	NA	NA	NA	NA	NA	NA	false	NA	NA	NA	C	non_coding	NA	NA	NA	NA	NA	NA	NA	20.0	AACTGGGTGTCTGAGAGGTT	NA	false	NA	true	NA	NA	NA	NA	NA	NA	NA
PB.47.23	chr1	-	1536	3	novel_not_in_catalog	ANKRD65	novel	1976	3	NA	NA	-3	-2	at_least_one_novel_splicesite	FALSE	canonical	NA	NA	NA	NA	NA	NA	NA	false	NA	NA	NA	C	non_coding	NA	NA	NA	NA	NA	NA	NA	20.0	AACTGGGTGTCTGAGAGGTT	NA	true	NA	true	NA	NA	NA	NA	NA	NA	NA
PB.47.24	chr1	-	1465	3	full-splice_match	ANKRD65	ENST00000520296.5	1632	3	165	2	-3	-2	alternative_5end	FALSE	canonical	NA	NA	NA	NA	NA	NA	NA	false	NA	NA	NA	C	non_coding	NA	NA	NA	NA	NA	NA	NA	20.0	AACTGGGTGTCTGAGAGGTT	NA	true	NA	true	NA	NA	NA	NA	NA	NA	NA
PB.47.25	chr1	-	1498	3	novel_not_in_catalog	ANKRD65	novel	1632	3	NA	NA	-3	-2	at_least_one_novel_splicesite	FALSE	canonical	NA	NA	NA	NA	NA	NA	NA	false	NA	NA	NA	C	non_coding	NA	NA	NA	NA	NA	NA	NA	20.0	AACTGGGTGTCTGAGAGGTT	NA	true	NA	true	NA	NA	NA	NA	NA	NA	NA
PB.47.26	chr1	-	1305	2	novel_in_catalog	ANKRD65	novel	1632	3	NA	NA	-33	-2	combination_of_known_splicesites	FALSE	canonical	NA	NA	NA	NA	NA	NA	NA	false	NA	NA	NA	C	non_coding	NA	NA	NA	NA	NA	NA	NA	20.0	AACTGGGTGTCTGAGAGGTT	NA	true	NA	true	NA	NA	NA	NA	NA	NA	NA
PB.47.27	chr1	-	1252	2	incomplete-splice_match	ANKRD65	ENST00000537107.6	2024	4	1101	2	916	-2	3prime_fragment	FALSE	canonical	NA	NA	NA	NA	NA	NA	NA	false	NA	NA	NA	C	non_coding	NA	NA	NA	NA	NA	NA	NA	20.0	AACTGGGTGTCTGAGAGGTT	NA	true	NA	true	NA	NA	NA	NA	NA	NA	NA
PB.51.5	chr1	+	2415	3	full-splice_match	VWA1	ENST00000476993.2	4492	3	-40	2117	-40	0	alternative_3end	FALSE	canonical	NA	NA	NA	NA	NA	NA	NA	false	NA	NA	NA	C	non_coding	NA	NA	NA	NA	NA	NA	NA	20.0	AGCCTGCAGTCTCGCTAGGA	NA	true	NA	true	NA	NA	NA	NA	NA	NA	NA
PB.51.6	chr1	+	1750	4	novel_not_in_catalog	VWA1	novel	4492	3	NA	NA	-35	-1	at_least_one_novel_splicesite	FALSE	canonical	NA	NA	NA	NA	NA	NA	NA	true	NA	NA	NA	C	non_coding	NA	NA	NA	NA	NA	NA	NA	15.0	GAGCCTGCAGTCTCGCTAGG	NA	true	NA	true	NA	NA	NA	NA	NA	NA	NA
PB.51.44	chr1	+	2393	16	fusion	ATAD3B_ATAD3C	novel	4314	14	NA	NA	-41	0	multi-exon	FALSE	canonical	NA	NA	NA	NA	NA	NA	NA	false	NA	NA	NA	A	non_coding	NA	NA	NA	NA	NA	NA	NA	10.0	ACCGCCGTGTCTCTCTATTG	NA	true	NA	true	NA	NA	NA	NA	NA	NA	NA
PB.51.50	chr1	+	2467	16	full-splice_match	ATAD3B	ENST00000673477.1	4098	16	-17	1648	-17	-1	alternative_3end	FALSE	canonical	NA	NA	NA	NA	NA	NA	NA	false	NA	NA	NA	C	non_coding	NA	NA	NA	NA	NA	NA	NA	10.0	CACCGCCGTGTCTCTCTATT	NA	true	NA	true	NA	NA	NA	NA	NA	NA	NA
PB.51.55	chr1	+	3784	15	novel_not_in_catalog	ATAD3B	novel	4314	14	NA	NA	-10	1	intron_retention	FALSE	canonical	NA	NA	NA	NA	NA	NA	NA	true	NA	NA	NA	C	non_coding	NA	NA	NA	NA	NA	NA	NA	10.0	CGCCGTGTCTCTCTATTGAC	NA	true	NA	true	NA	NA	NA	NA	NA	NA	NA
PB.51.56	chr1	+	3427	15	novel_not_in_catalog	ATAD3B	novel	4314	14	NA	NA	-10	0	at_least_one_novel_splicesite	FALSE	canonical	NA	NA	NA	NA	NA	NA	NA	true	NA	NA	NA	C	non_coding	NA	NA	NA	NA	NA	NA	NA	10.0	ACCGCCGTGTCTCTCTATTG	NA	true	NA	true	NA	NA	NA	NA	NA	NA	NA
PB.51.58	chr1	+	4464	15	novel_not_in_catalog	ATAD3B	novel	4314	14	NA	NA	-10	2	intron_retention	FALSE	canonical	NA	NA	NA	NA	NA	NA	NA	true	NA	NA	NA	C	non_coding	NA	NA	NA	NA	NA	NA	NA	10.0	GCCGTGTCTCTCTATTGACT	NA	true	NA	true	NA	NA	NA	NA	NA	NA	NA
PB.51.61	chr1	+	3404	17	novel_not_in_catalog	ATAD3B	novel	4098	16	NA	NA	-7	0	at_least_one_novel_splicesite	FALSE	canonical	NA	NA	NA	NA	NA	NA	NA	true	NA	NA	NA	C	non_coding	NA	NA	NA	NA	NA	NA	NA	10.0	ACCGCCGTGTCTCTCTATTG	NA	true	NA	true	NA	NA	NA	NA	NA	NA	NA
PB.51.64	chr1	+	2551	17	novel_not_in_catalog	ATAD3B	novel	4098	16	NA	NA	-2	0	at_least_one_novel_splicesite	FALSE	canonical	NA	NA	NA	NA	NA	NA	NA	true	NA	NA	NA	C	non_coding	NA	NA	NA	NA	NA	NA	NA	10.0	ACCGCCGTGTCTCTCTATTG	NA	true	NA	true	NA	NA	NA	NA	NA	NA	NA
PB.51.68	chr1	+	3471	16	novel_not_in_catalog	ATAD3B	novel	4314	14	NA	NA	-2	0	at_least_one_novel_splicesite	FALSE	canonical	NA	NA	NA	NA	NA	NA	NA	true	NA	NA	NA	C	non_coding	NA	NA	NA	NA	NA	NA	NA	10.0	ACCGCCGTGTCTCTCTATTG	NA	true	NA	true	NA	NA	NA	NA	NA	NA	NA
PB.51.147	chr1	+	2223	16	fusion	ATAD3A_ENSG00000290916	novel	830	8	NA	NA	25	-1	multi-exon	FALSE	canonical	NA	NA	NA	NA	NA	NA	NA	false	NA	NA	NA	B	non_coding	NA	NA	NA	NA	NA	NA	NA	5.0	ATTGCCCTGTCTGTCTCTTG	NA	false	NA	true	NA	NA	NA	NA	NA	NA	NA
PB.51.157	chr1	+	2516	16	full-splice_match	ATAD3A	ENST00000378756.8	2481	16	-36	1	-36	-1	reference_match	FALSE	canonical	NA	NA	NA	NA	NA	NA	NA	false	NA	NA	NA	C	non_coding	NA	NA	NA	NA	NA	NA	NA	5.0	ATTGCCCTGTCTGTCTCTTG	NA	true	NA	true	NA	NA	NA	NA	NA	NA	NA
PB.51.163	chr1	+	3860	15	novel_in_catalog	ATAD3A	novel	2481	16	NA	NA	-20	-1	intron_retention	FALSE	canonical	NA	NA	NA	NA	NA	NA	NA	false	NA	NA	NA	C	non_coding	NA	NA	NA	NA	NA	NA	NA	5.0	ATTGCCCTGTCTGTCTCTTG	NA	true	NA	true	NA	NA	NA	NA	NA	NA	NA
PB.51.165	chr1	+	2409	17	novel_not_in_catalog	ATAD3A	novel	2266	17	NA	NA	-13	-1	at_least_one_novel_splicesite	FALSE	canonical	NA	NA	NA	NA	NA	NA	NA	true	NA	NA	NA	C	non_coding	NA	NA	NA	NA	NA	NA	NA	5.0	ATTGCCCTGTCTGTCTCTTG	NA	true	NA	true	NA	NA	NA	NA	NA	NA	NA
PB.51.172	chr1	+	2435	16	novel_not_in_catalog	ATAD3A	novel	2481	16	NA	NA	-8	-1	at_least_one_novel_splicesite	FALSE	canonical	NA	NA	NA	NA	NA	NA	NA	true	NA	NA	NA	C	non_coding	NA	NA	NA	NA	NA	NA	NA	5.0	ATTGCCCTGTCTGTCTCTTG	NA	true	NA	true	NA	NA	NA	NA	NA	NA	NA
PB.51.194	chr1	+	2359	16	full-splice_match	ATAD3A	ENST00000536055.6	2330	16	-30	1	-30	-1	reference_match	FALSE	canonical	NA	NA	NA	NA	NA	NA	NA	false	NA	NA	NA	C	non_coding	NA	NA	NA	NA	NA	NA	NA	5.0	ATTGCCCTGTCTGTCTCTTG	NA	true	NA	true	NA	NA	NA	NA	NA	NA	NA
PB.54.2	chr1	+	2376	1	full-splice_match	SSU72-AS1	ENST00000366221.4	2132	1	-249	5	-249	-5	mono-exon	????	NA	NA	NA	NA	NA	NA	NA	NA	NA	NA	NA	NA	C	non_coding	NA	NA	NA	NA	NA	NA	NA	35.0	ACACGAGACTTGTAACCATG	NA	true	NA	true	NA	NA	NA	NA	NA	NA	NA
PB.57.1	chr1	+	3317	20	full-splice_match	MIB2	ENST00000505820.7	3248	20	-70	1	-24	0	alternative_5end	TRUE	canonical	NA	NA	NA	NA	NA	NA	NA	false	NA	NA	NA	C	non_coding	NA	NA	NA	NA	NA	NA	NA	5.0	ACGTTGCCTCTGCTGTCTGC	NA	true	NA	true	NA	NA	NA	NA	NA	NA	NA
PB.57.2	chr1	+	3160	19	novel_in_catalog	MIB2	novel	4247	19	NA	NA	-17	0	intron_retention	FALSE	canonical	NA	NA	NA	NA	NA	NA	NA	false	NA	NA	NA	C	non_coding	NA	NA	NA	NA	NA	NA	NA	5.0	ACGTTGCCTCTGCTGTCTGC	NA	true	NA	true	NA	NA	NA	NA	NA	NA	NA
PB.57.12	chr1	+	3258	20	full-splice_match	MIB2	ENST00000355826.10	3206	20	-40	-12	6	12	reference_match	FALSE	canonical	NA	NA	NA	NA	NA	NA	NA	false	NA	NA	NA	C	non_coding	NA	NA	NA	NA	NA	NA	NA	5.0	TGTCTGCCTGGGGGACCGGG	NA	true	NA	false	NA	NA	NA	NA	NA	NA	NA
PB.57.18	chr1	+	3074	20	full-splice_match	MIB2	ENST00000489635.5	3034	20	-40	0	2	0	reference_match	FALSE	canonical	NA	NA	NA	NA	NA	NA	NA	false	NA	NA	NA	C	non_coding	NA	NA	NA	NA	NA	NA	NA	5.0	ACGTTGCCTCTGCTGTCTGC	NA	true	NA	true	NA	NA	NA	NA	NA	NA	NA
PB.57.33	chr1	+	3310	20	novel_in_catalog	MIB2	novel	3252	21	NA	NA	-17	0	intron_retention	FALSE	canonical	NA	NA	NA	NA	NA	NA	NA	false	NA	NA	NA	C	non_coding	NA	NA	NA	NA	NA	NA	NA	5.0	ACGTTGCCTCTGCTGTCTGC	NA	true	NA	true	NA	NA	NA	NA	NA	NA	NA
PB.57.37	chr1	+	3349	20	novel_in_catalog	MIB2	novel	3252	21	NA	NA	-14	0	intron_retention	FALSE	canonical	NA	NA	NA	NA	NA	NA	NA	false	NA	NA	NA	C	non_coding	NA	NA	NA	NA	NA	NA	NA	5.0	ACGTTGCCTCTGCTGTCTGC	NA	true	NA	true	NA	NA	NA	NA	NA	NA	NA
PB.57.38	chr1	+	3125	20	novel_in_catalog	MIB2	novel	3252	21	NA	NA	-7	0	intron_retention	FALSE	canonical	NA	NA	NA	NA	NA	NA	NA	false	NA	NA	NA	C	non_coding	NA	NA	NA	NA	NA	NA	NA	5.0	ACGTTGCCTCTGCTGTCTGC	NA	true	NA	true	NA	NA	NA	NA	NA	NA	NA
PB.57.47	chr1	+	3234	19	novel_in_catalog	MIB2	novel	3252	21	NA	NA	-7	0	intron_retention	FALSE	canonical	NA	NA	NA	NA	NA	NA	NA	false	NA	NA	NA	C	non_coding	NA	NA	NA	NA	NA	NA	NA	5.0	ACGTTGCCTCTGCTGTCTGC	NA	true	NA	true	NA	NA	NA	NA	NA	NA	NA
PB.57.53	chr1	+	3183	19	novel_in_catalog	MIB2	novel	3252	21	NA	NA	2	0	intron_retention	FALSE	canonical	NA	NA	NA	NA	NA	NA	NA	false	NA	NA	NA	C	non_coding	NA	NA	NA	NA	NA	NA	NA	5.0	ACGTTGCCTCTGCTGTCTGC	NA	true	NA	true	NA	NA	NA	NA	NA	NA	NA
PB.57.56	chr1	+	3273	20	novel_not_in_catalog	MIB2	novel	3252	21	NA	NA	2	0	intron_retention	FALSE	canonical	NA	NA	NA	NA	NA	NA	NA	true	NA	NA	NA	C	non_coding	NA	NA	NA	NA	NA	NA	NA	5.0	ACGTTGCCTCTGCTGTCTGC	NA	true	NA	true	NA	NA	NA	NA	NA	NA	NA
PB.57.59	chr1	+	3074	20	novel_in_catalog	MIB2	novel	3252	21	NA	NA	2	0	intron_retention	FALSE	canonical	NA	NA	NA	NA	NA	NA	NA	false	NA	NA	NA	C	non_coding	NA	NA	NA	NA	NA	NA	NA	5.0	ACGTTGCCTCTGCTGTCTGC	NA	true	NA	true	NA	NA	NA	NA	NA	NA	NA
PB.57.61	chr1	+	3271	20	novel_in_catalog	MIB2	novel	3252	21	NA	NA	2	0	intron_retention	FALSE	canonical	NA	NA	NA	NA	NA	NA	NA	false	NA	NA	NA	C	non_coding	NA	NA	NA	NA	NA	NA	NA	5.0	ACGTTGCCTCTGCTGTCTGC	NA	true	NA	true	NA	NA	NA	NA	NA	NA	NA
PB.57.82	chr1	+	2996	19	novel_in_catalog	MIB2	novel	3252	21	NA	NA	6	0	intron_retention	FALSE	canonical	NA	NA	NA	NA	NA	NA	NA	false	NA	NA	NA	C	non_coding	NA	NA	NA	NA	NA	NA	NA	5.0	ACGTTGCCTCTGCTGTCTGC	NA	true	NA	true	NA	NA	NA	NA	NA	NA	NA
PB.58.1	chr1	+	2123	7	full-splice_match	MMP23B	ENST00000378675.7	1309	7	-816	2	-800	1	alternative_5end	TRUE	canonical	NA	NA	NA	NA	NA	NA	NA	false	NA	NA	NA	C	non_coding	NA	NA	NA	NA	NA	NA	NA	10.0	GATGGCTCCTCGCTCATTCT	NA	false	NA	false	NA	NA	NA	NA	NA	NA	NA
PB.58.2	chr1	+	1743	8	full-splice_match	MMP23B	ENST00000356026.10	1248	8	-495	0	-485	0	alternative_5end	FALSE	canonical	NA	NA	NA	NA	NA	NA	NA	false	NA	NA	NA	C	non_coding	NA	NA	NA	NA	NA	NA	NA	5.0	TGGCTCCTCGCTCATTCTTG	NA	true	NA	false	NA	NA	NA	NA	NA	NA	NA
PB.76.14	chr1	-	1330	5	full-splice_match	SSU72	ENST00000291386.4	1284	5	-47	1	-47	0	reference_match	FALSE	canonical	NA	NA	NA	NA	NA	NA	NA	false	NA	NA	NA	C	non_coding	NA	NA	NA	NA	NA	NA	NA	15.0	ATTGTGCCTGGTCCTGAATT	NA	true	NA	true	NA	NA	NA	NA	NA	NA	NA
PB.76.15	chr1	-	3011	4	novel_in_catalog	SSU72	novel	1284	5	NA	NA	-27	0	intron_retention	FALSE	canonical	NA	NA	NA	NA	NA	NA	NA	false	NA	NA	NA	C	non_coding	NA	NA	NA	NA	NA	NA	NA	15.0	ATTGTGCCTGGTCCTGAATT	NA	true	NA	true	NA	NA	NA	NA	NA	NA	NA
PB.76.35	chr1	-	1176	5	full-splice_match	SSU72	ENST00000291386.4	1284	5	-16	124	-16	-123	alternative_3end	FALSE	canonical	NA	NA	NA	NA	NA	NA	NA	false	NA	NA	NA	C	non_coding	NA	NA	NA	NA	NA	NA	NA	15.0	GACATACCTGTGTCTTCGTG	NA	true	NA	true	NA	NA	NA	NA	NA	NA	NA
PB.76.36	chr1	-	1059	5	full-splice_match	SSU72	ENST00000291386.4	1284	5	-13	238	-13	-237	alternative_3end	FALSE	canonical	NA	NA	NA	NA	NA	NA	NA	false	NA	NA	NA	C	non_coding	NA	NA	NA	NA	NA	NA	NA	45.0	AGATGAAAGCAATCAAGTTT	NA	true	NA	true	NA	NA	NA	NA	NA	NA	NA
PB.76.86	chr1	-	3074	2	full-splice_match	SSU72	ENST00000359060.5	4176	2	-295	1397	-16	-1397	alternative_3end5end	FALSE	canonical	NA	NA	NA	NA	NA	NA	NA	false	NA	NA	NA	C	non_coding	NA	NA	NA	NA	NA	NA	NA	20.0	ATCCTCACACTCCCTTGATT	NA	true	NA	false	NA	NA	NA	NA	NA	NA	NA
PB.76.88	chr1	-	3104	3	novel_not_in_catalog	SSU72	novel	4176	2	NA	NA	-37	-1507	at_least_one_novel_splicesite	FALSE	canonical	NA	NA	NA	NA	NA	NA	NA	true	NA	NA	NA	C	non_coding	NA	NA	NA	NA	NA	NA	NA	30.0	ATGAAGCTTAGCCTGACATC	NA	true	NA	true	NA	NA	NA	NA	NA	NA	NA
PB.76.93	chr1	-	2985	2	full-splice_match	SSU72	ENST00000359060.5	4176	2	-316	1507	-37	-1507	alternative_3end5end	FALSE	canonical	NA	NA	NA	NA	NA	NA	NA	false	NA	NA	NA	C	non_coding	NA	NA	NA	NA	NA	NA	NA	30.0	ATGAAGCTTAGCCTGACATC	NA	true	NA	true	NA	NA	NA	NA	NA	NA	NA
PB.76.106	chr1	-	1331	2	full-splice_match	SSU72	ENST00000359060.5	4176	2	-306	3151	-27	-3151	alternative_3end5end	FALSE	canonical	NA	NA	NA	NA	NA	NA	NA	false	NA	NA	NA	C	non_coding	NA	NA	NA	NA	NA	NA	NA	35.0	AAATGCTAAACCTTTTATCT	NA	true	NA	false	NA	NA	NA	NA	NA	NA	NA
PB.76.111	chr1	-	2016	1	full-splice_match	FNDC10	ENST00000422725.4	2124	1	106	2	106	-2	mono-exon	????	NA	NA	NA	NA	NA	NA	NA	NA	NA	NA	NA	NA	C	non_coding	NA	NA	NA	NA	NA	NA	NA	20.0	AACAGAGCTGTCTGTGTGTT	NA	true	NA	true	NA	NA	NA	NA	NA	NA	NA
PB.76.127	chr1	-	1729	2	genic	ENSG00000272106	novel	2038	1	NA	NA	-2	-2	multi-exon	FALSE	canonical	NA	NA	NA	NA	NA	NA	NA	true	NA	NA	NA	C	non_coding	NA	NA	NA	NA	NA	NA	NA	10.0	AACTGTTTTTTGTTTTGTTT	NA	true	NA	true	NA	NA	NA	NA	NA	NA	NA
PB.76.128	chr1	-	2057	1	full-splice_match	ENSG00000272106	ENST00000607222.1	2038	1	-21	2	-21	-2	mono-exon	????	NA	NA	NA	NA	NA	NA	NA	NA	NA	NA	NA	NA	C	non_coding	NA	NA	NA	NA	NA	NA	NA	10.0	AACTGTTTTTTGTTTTGTTT	NA	true	NA	true	NA	NA	NA	NA	NA	NA	NA
PB.76.145	chr1	-	3110	20	novel_in_catalog	CDK11B	novel	2534	21	NA	NA	-1	-10	intron_retention	FALSE	canonical	NA	NA	NA	NA	NA	NA	NA	false	NA	NA	NA	C	non_coding	NA	NA	NA	NA	NA	NA	NA	20.0	TCGAGGAAAGCTCCCCGTGT	NA	true	NA	false	NA	NA	NA	NA	NA	NA	NA
PB.76.148	chr1	-	3247	20	full-splice_match	CDK11B	ENST00000341832.11	2992	20	-259	4	-251	-4	alternative_5end	FALSE	canonical	NA	NA	NA	NA	NA	NA	NA	false	NA	NA	NA	C	non_coding	NA	NA	NA	NA	NA	NA	NA	15.0	AAAGCTCCCCGTGTCGTCCT	NA	true	NA	false	NA	NA	NA	NA	NA	NA	NA
PB.76.200	chr1	-	2891	20	full-splice_match	CDK11B	ENST00000341832.11	2992	20	-267	368	-259	-6	alternative_3end5end	FALSE	canonical	NA	NA	NA	NA	NA	NA	NA	false	NA	NA	NA	C	non_coding	NA	NA	NA	NA	NA	NA	NA	25.0	AGGAAAGAGCTGTGTTTTCT	NA	true	NA	false	NA	NA	NA	NA	NA	NA	NA
PB.76.201	chr1	-	2678	20	novel_not_in_catalog	CDK11B	novel	2992	20	NA	NA	-73	-3	at_least_one_novel_splicesite	FALSE	canonical	NA	NA	NA	NA	NA	NA	NA	true	NA	NA	NA	C	non_coding	NA	NA	NA	NA	NA	NA	NA	20.0	AAAGAGCTGTGTTTTCTCCG	NA	true	NA	false	NA	NA	NA	NA	NA	NA	NA
PB.76.204	chr1	-	2771	21	full-splice_match	CDK11B	ENST00000340677.9	2534	21	-89	-148	-89	-3	alternative_3end5end	FALSE	canonical	NA	NA	NA	NA	NA	NA	NA	false	NA	NA	NA	C	non_coding	NA	NA	NA	NA	NA	NA	NA	20.0	AAAGAGCTGTGTTTTCTCCG	NA	true	NA	false	NA	NA	NA	NA	NA	NA	NA
PB.76.211	chr1	-	2763	20	full-splice_match	CDK11B	ENST00000407249.7	2677	20	-89	3	-89	-3	alternative_5end	FALSE	canonical	NA	NA	NA	NA	NA	NA	NA	false	NA	NA	NA	C	non_coding	NA	NA	NA	NA	NA	NA	NA	20.0	AAAGAGCTGTGTTTTCTCCG	NA	true	NA	false	NA	NA	NA	NA	NA	NA	NA
PB.76.378	chr1	-	6285	9	full-splice_match	SLC35E2B	ENST00000611123.1	5948	9	-336	-1	-269	0	alternative_5end	FALSE	canonical	NA	NA	NA	NA	NA	NA	NA	false	NA	NA	NA	C	non_coding	NA	NA	NA	NA	NA	NA	NA	0.0	CTGCTTTGTTTTCTTCCTTG	NA	false	NA	true	NA	NA	NA	NA	NA	NA	NA
PB.76.387	chr1	-	5336	10	novel_not_in_catalog	SLC35E2B	novel	6434	10	NA	NA	0	0	at_least_one_novel_splicesite	FALSE	canonical	NA	NA	NA	NA	NA	NA	NA	true	NA	NA	NA	C	non_coding	NA	NA	NA	NA	NA	NA	NA	5.0	ACTGCTTTGTTTTCTTCCTT	NA	true	NA	true	NA	NA	NA	NA	NA	NA	NA
PB.76.395	chr1	-	5443	10	novel_not_in_catalog	SLC35E2B	novel	5948	9	NA	NA	-25	0	at_least_one_novel_splicesite	FALSE	canonical	NA	NA	NA	NA	NA	NA	NA	true	NA	NA	NA	C	non_coding	NA	NA	NA	NA	NA	NA	NA	5.0	ACTGCTTTGTTTTCTTCCTT	NA	true	NA	true	NA	NA	NA	NA	NA	NA	NA
PB.76.396	chr1	-	5062	10	novel_not_in_catalog	SLC35E2B	novel	6434	10	NA	NA	-5	0	at_least_one_novel_splicesite	FALSE	canonical	NA	NA	NA	NA	NA	NA	NA	true	NA	NA	NA	C	non_coding	NA	NA	NA	NA	NA	NA	NA	0.0	CTGCTTTGTTTTCTTCCTTG	NA	true	NA	true	NA	NA	NA	NA	NA	NA	NA
PB.76.398	chr1	-	5355	10	novel_not_in_catalog	SLC35E2B	novel	5948	9	NA	NA	-51	0	at_least_one_novel_splicesite	FALSE	canonical	NA	NA	NA	NA	NA	NA	NA	true	NA	NA	NA	C	non_coding	NA	NA	NA	NA	NA	NA	NA	5.0	ACTGCTTTGTTTTCTTCCTT	NA	true	NA	true	NA	NA	NA	NA	NA	NA	NA
PB.76.402	chr1	-	5444	10	novel_not_in_catalog	SLC35E2B	novel	6434	10	NA	NA	-27	0	at_least_one_novel_splicesite	FALSE	canonical	NA	NA	NA	NA	NA	NA	NA	true	NA	NA	NA	C	non_coding	NA	NA	NA	NA	NA	NA	NA	0.0	CTGCTTTGTTTTCTTCCTTG	NA	true	NA	true	NA	NA	NA	NA	NA	NA	NA
PB.76.538	chr1	-	5718	9	full-splice_match	SLC35E2B	ENST00000611123.1	5948	9	-43	273	24	-273	alternative_3end	FALSE	canonical	NA	NA	NA	NA	NA	NA	NA	false	NA	NA	NA	C	non_coding	NA	NA	NA	NA	NA	NA	NA	55.0	AAACAAAACTATGGAGAACT	NA	true	NA	false	NA	NA	NA	NA	NA	NA	NA
PB.76.602	chr1	-	3810	9	full-splice_match	SLC35E2B	ENST00000611123.1	5948	9	-669	2807	-602	-504	alternative_3end5end	FALSE	canonical	NA	NA	NA	NA	NA	NA	NA	false	NA	NA	NA	C	non_coding	NA	NA	NA	NA	NA	NA	NA	40.0	AATAATTCTGACTCATTAAC	NA	false	NA	false	NA	NA	NA	NA	NA	NA	NA
PB.76.607	chr1	-	3621	10	full-splice_match	SLC35E2B	ENST00000617444.5	6434	10	5	2808	5	-504	alternative_3end	FALSE	canonical	NA	NA	NA	NA	NA	NA	NA	false	NA	NA	NA	C	non_coding	NA	NA	NA	NA	NA	NA	NA	40.0	AATAATTCTGACTCATTAAC	NA	true	NA	false	NA	NA	NA	NA	NA	NA	NA
PB.76.628	chr1	-	2828	9	full-splice_match	SLC35E2B	ENST00000611123.1	5948	9	-136	3256	-69	-953	alternative_3end5end	FALSE	canonical	NA	NA	NA	NA	NA	NA	NA	false	NA	NA	NA	C	non_coding	NA	NA	NA	NA	NA	NA	NA	10.0	TGAATGTTTCTGGGGCGCGT	NA	true	NA	true	NA	NA	NA	NA	NA	NA	NA
PB.76.648	chr1	-	2544	5	full-splice_match	SLC35E2B	ENST00000481276.1	2199	5	-360	15	-274	-15	alternative_5end	FALSE	canonical	NA	NA	NA	NA	NA	NA	NA	false	NA	NA	NA	C	non_coding	NA	NA	NA	NA	NA	NA	NA	80.0	AAAAAAAAAAAAAAAATCTG	NA	false	NA	false	NA	NA	NA	NA	NA	NA	NA
PB.76.698	chr1	-	3198	20	full-splice_match	CDK11A	ENST00000404249.8	2984	20	-219	5	-219	-5	alternative_5end	FALSE	canonical	NA	NA	NA	NA	NA	NA	NA	false	NA	NA	NA	C	non_coding	NA	NA	NA	NA	NA	NA	NA	5.0	AGCTCCCCGTGTCGTCCTTT	NA	true	NA	false	NA	NA	NA	NA	NA	NA	NA
PB.76.701	chr1	-	3165	20	full-splice_match	CDK11A	ENST00000358779.9	2419	20	-250	-496	-217	-6	alternative_3end5end	FALSE	canonical	NA	NA	NA	NA	NA	NA	NA	false	NA	NA	NA	C	non_coding	NA	NA	NA	NA	NA	NA	NA	10.0	AAGCTCCCCGTGTCGTCCTT	NA	true	NA	false	NA	NA	NA	NA	NA	NA	NA
PB.76.769	chr1	-	2906	20	full-splice_match	CDK11A	ENST00000358779.9	2419	20	-339	-148	-306	-3	alternative_3end5end	FALSE	canonical	NA	NA	NA	NA	NA	NA	NA	false	NA	NA	NA	C	non_coding	NA	NA	NA	NA	NA	NA	NA	20.0	AAAGAGCTGTGTTTTCTCCG	NA	true	NA	false	NA	NA	NA	NA	NA	NA	NA
PB.76.770	chr1	-	2840	20	full-splice_match	CDK11A	ENST00000404249.8	2984	20	-210	354	-210	-3	alternative_3end5end	FALSE	canonical	NA	NA	NA	NA	NA	NA	NA	false	NA	NA	NA	C	non_coding	NA	NA	NA	NA	NA	NA	NA	20.0	AAAGAGCTGTGTTTTCTCCG	NA	true	NA	false	NA	NA	NA	NA	NA	NA	NA
PB.76.982	chr1	-	2501	7	full-splice_match	ENSG00000290854	ENST00000647043.1	2078	7	-419	-4	-346	4	alternative_5end	FALSE	canonical	NA	NA	NA	NA	NA	NA	NA	false	NA	NA	NA	C	non_coding	NA	NA	NA	NA	NA	NA	NA	5.0	TCTCCCTGCTTTGTTTCTGA	NA	false	NA	false	NA	NA	NA	NA	NA	NA	NA
PB.76.997	chr1	-	1546	6	novel_in_catalog	ENSG00000290854	novel	2078	7	NA	NA	-49	-2	combination_of_known_junctions	FALSE	canonical	NA	NA	NA	NA	NA	NA	NA	false	NA	NA	NA	C	non_coding	NA	NA	NA	NA	NA	NA	NA	15.0	AAGAGCTCTCCCTGCTTTGT	NA	false	NA	false	NA	NA	NA	NA	NA	NA	NA
PB.76.1050	chr1	-	4213	7	novel_not_in_catalog	SLC35E2A	novel	732	4	NA	NA	-6786	7305	at_least_one_novel_splicesite	FALSE	canonical	NA	NA	NA	NA	NA	NA	NA	true	NA	NA	NA	B	non_coding	NA	NA	NA	NA	NA	NA	NA	0.0	CTGCTTTGTTTTCTTCCTTG	NA	false	NA	true	NA	NA	NA	NA	NA	NA	NA
PB.76.1058	chr1	-	3877	7	novel_not_in_catalog	ENSG00000290854	novel	1598	7	NA	NA	-51	-2546	at_least_one_novel_splicesite	FALSE	canonical	NA	NA	NA	NA	NA	NA	NA	true	NA	NA	NA	C	non_coding	NA	NA	NA	NA	NA	NA	NA	0.0	TGCTTTGTTTTCTTCCTTGT	NA	true	NA	true	NA	NA	NA	NA	NA	NA	NA
PB.76.1068	chr1	-	3822	2	antisense	novelGene_ENSG00000293188_AS	novel	NA	NA	NA	NA	NA	NA	multi-exon	FALSE	canonical	NA	NA	NA	NA	NA	NA	NA	true	NA	NA	NA	B	non_coding	NA	NA	NA	NA	NA	NA	NA	25.0	AAATATGGACTGCTTTGTTT	NA	false	NA	true	NA	NA	NA	NA	NA	NA	NA
PB.76.1069	chr1	-	4231	2	novel_not_in_catalog	ENSG00000290854	novel	1259	3	NA	NA	3346	-2548	at_least_one_novel_splicesite	FALSE	canonical	NA	NA	NA	NA	NA	NA	NA	true	NA	NA	NA	C	non_coding	NA	NA	NA	NA	NA	NA	NA	5.0	ACTGCTTTGTTTTCTTCCTT	NA	false	NA	true	NA	NA	NA	NA	NA	NA	NA
PB.76.1089	chr1	-	4575	8	novel_not_in_catalog	ENSG00000290854	novel	1598	7	NA	NA	-346	-2548	at_least_one_novel_splicesite	FALSE	canonical	NA	NA	NA	NA	NA	NA	NA	true	NA	NA	NA	C	non_coding	NA	NA	NA	NA	NA	NA	NA	5.0	ACTGCTTTGTTTTCTTCCTT	NA	false	NA	true	NA	NA	NA	NA	NA	NA	NA
PB.76.1399	chr1	-	2171	7	full-splice_match	ENSG00000290854	ENST00000847564.1	1598	7	-585	12	-351	-12	alternative_5end	FALSE	canonical	NA	NA	NA	NA	NA	NA	NA	false	NA	NA	NA	C	non_coding	NA	NA	NA	NA	NA	NA	NA	60.0	AAAAAAAAAAAACTTTTTTT	NA	false	NA	false	NA	NA	NA	NA	NA	NA	NA
PB.76.1402	chr1	-	1805	6	full-splice_match	ENSG00000290854	ENST00000246421.4	1430	6	-403	28	-403	-12	alternative_5end	FALSE	canonical	NA	NA	NA	NA	NA	NA	NA	false	NA	NA	NA	C	non_coding	NA	NA	NA	NA	NA	NA	NA	60.0	AAAAAAAAAAAACTTTTTTT	NA	false	NA	false	NA	NA	NA	NA	NA	NA	NA
PB.76.1403	chr1	-	2702	8	novel_not_in_catalog	ENSG00000290854	novel	1598	7	NA	NA	-347	-12	at_least_one_novel_splicesite	FALSE	canonical	NA	NA	NA	NA	NA	NA	NA	true	NA	NA	NA	C	non_coding	NA	NA	NA	NA	NA	NA	NA	60.0	AAAAAAAAAAAACTTTTTTT	NA	false	NA	false	NA	NA	NA	NA	NA	NA	NA
PB.76.1553	chr1	-	3228	12	full-splice_match	NADK	ENST00000341426.9	3235	12	0	7	0	-7	reference_match	FALSE	canonical	NA	NA	NA	NA	NA	NA	NA	false	NA	NA	NA	C	non_coding	NA	NA	NA	NA	NA	NA	NA	50.0	AAAATAAGCTGGGTTAATAA	NA	true	NA	false	NA	NA	NA	NA	NA	NA	NA
PB.76.1554	chr1	-	4167	9	novel_in_catalog	NADK	novel	3235	12	NA	NA	-7	-7	intron_retention	FALSE	canonical	NA	NA	NA	NA	NA	NA	NA	false	NA	NA	NA	C	non_coding	NA	NA	NA	NA	NA	NA	NA	50.0	AAAATAAGCTGGGTTAATAA	NA	true	NA	false	NA	NA	NA	NA	NA	NA	NA
PB.76.1555	chr1	-	3453	10	novel_in_catalog	NADK	novel	3235	12	NA	NA	22	-7	intron_retention	FALSE	canonical	NA	NA	NA	NA	NA	NA	NA	false	NA	NA	NA	C	non_coding	NA	NA	NA	NA	NA	NA	NA	50.0	AAAATAAGCTGGGTTAATAA	NA	true	NA	false	NA	NA	NA	NA	NA	NA	NA
PB.76.1556	chr1	-	3481	12	novel_in_catalog	NADK	novel	3235	12	NA	NA	21	-7	intron_retention	FALSE	canonical	NA	NA	NA	NA	NA	NA	NA	false	NA	NA	NA	C	non_coding	NA	NA	NA	NA	NA	NA	NA	50.0	AAAATAAGCTGGGTTAATAA	NA	true	NA	false	NA	NA	NA	NA	NA	NA	NA
PB.76.1560	chr1	-	3082	11	novel_in_catalog	NADK	novel	3235	12	NA	NA	-7	-7	combination_of_known_junctions	FALSE	canonical	NA	NA	NA	NA	NA	NA	NA	false	NA	NA	NA	C	non_coding	NA	NA	NA	NA	NA	NA	NA	50.0	AAAATAAGCTGGGTTAATAA	NA	true	NA	false	NA	NA	NA	NA	NA	NA	NA
PB.76.1561	chr1	-	3068	11	novel_in_catalog	NADK	novel	3235	12	NA	NA	0	-9	combination_of_known_junctions	FALSE	canonical	NA	NA	NA	NA	NA	NA	NA	false	NA	NA	NA	C	non_coding	NA	NA	NA	NA	NA	NA	NA	45.0	AGAAAATAAGCTGGGTTAAT	NA	true	NA	false	NA	NA	NA	NA	NA	NA	NA
PB.76.1562	chr1	-	2942	10	novel_in_catalog	NADK	novel	3235	12	NA	NA	-7	-9	combination_of_known_splicesites	FALSE	canonical	NA	NA	NA	NA	NA	NA	NA	false	NA	NA	NA	C	non_coding	NA	NA	NA	NA	NA	NA	NA	45.0	AGAAAATAAGCTGGGTTAAT	NA	true	NA	false	NA	NA	NA	NA	NA	NA	NA
PB.76.1563	chr1	-	2922	10	novel_in_catalog	NADK	novel	3235	12	NA	NA	-7	-9	combination_of_known_junctions	FALSE	canonical	NA	NA	NA	NA	NA	NA	NA	false	NA	NA	NA	C	non_coding	NA	NA	NA	NA	NA	NA	NA	45.0	AGAAAATAAGCTGGGTTAAT	NA	true	NA	false	NA	NA	NA	NA	NA	NA	NA
PB.76.1570	chr1	-	3320	12	novel_in_catalog	NADK	novel	3235	12	NA	NA	-109	-7	combination_of_known_junctions	FALSE	canonical	NA	NA	NA	NA	NA	NA	NA	false	NA	NA	NA	C	non_coding	NA	NA	NA	NA	NA	NA	NA	50.0	AAAATAAGCTGGGTTAATAA	NA	true	NA	false	NA	NA	NA	NA	NA	NA	NA
PB.76.1572	chr1	-	3173	12	full-splice_match	NADK	ENST00000341991.7	3098	12	-82	7	-82	-7	alternative_5end	FALSE	canonical	NA	NA	NA	NA	NA	NA	NA	false	NA	NA	NA	C	non_coding	NA	NA	NA	NA	NA	NA	NA	50.0	AAAATAAGCTGGGTTAATAA	NA	true	NA	false	NA	NA	NA	NA	NA	NA	NA
PB.76.1573	chr1	-	3102	11	novel_in_catalog	NADK	novel	3235	12	NA	NA	-7	-7	combination_of_known_splicesites	FALSE	canonical	NA	NA	NA	NA	NA	NA	NA	false	NA	NA	NA	C	non_coding	NA	NA	NA	NA	NA	NA	NA	50.0	AAAATAAGCTGGGTTAATAA	NA	true	NA	false	NA	NA	NA	NA	NA	NA	NA
PB.76.1587	chr1	-	3266	12	novel_not_in_catalog	NADK	novel	3235	12	NA	NA	21	-9	at_least_one_novel_splicesite	FALSE	canonical	NA	NA	NA	NA	NA	NA	NA	false	NA	NA	NA	C	non_coding	NA	NA	NA	NA	NA	NA	NA	45.0	AGAAAATAAGCTGGGTTAAT	NA	true	NA	false	NA	NA	NA	NA	NA	NA	NA
PB.76.1588	chr1	-	2994	11	novel_in_catalog	NADK	novel	3098	12	NA	NA	-61	-7	combination_of_known_junctions	FALSE	canonical	NA	NA	NA	NA	NA	NA	NA	false	NA	NA	NA	C	non_coding	NA	NA	NA	NA	NA	NA	NA	50.0	AAAATAAGCTGGGTTAATAA	NA	true	NA	false	NA	NA	NA	NA	NA	NA	NA
PB.76.1594	chr1	-	3268	12	novel_not_in_catalog	NADK	novel	3235	12	NA	NA	-376	-7	at_least_one_novel_splicesite	FALSE	canonical	NA	NA	NA	NA	NA	NA	NA	true	NA	NA	NA	C	non_coding	NA	NA	NA	NA	NA	NA	NA	50.0	AAAATAAGCTGGGTTAATAA	NA	false	NA	false	NA	NA	NA	NA	NA	NA	NA
PB.76.1607	chr1	-	3559	12	novel_in_catalog	NADK	novel	3653	14	NA	NA	-74	-7	intron_retention	FALSE	canonical	NA	NA	NA	NA	NA	NA	NA	false	NA	NA	NA	C	non_coding	NA	NA	NA	NA	NA	NA	NA	50.0	AAAATAAGCTGGGTTAATAA	NA	true	NA	false	NA	NA	NA	NA	NA	NA	NA
PB.76.1609	chr1	-	3447	12	novel_in_catalog	NADK	novel	3098	12	NA	NA	-82	-7	intron_retention	FALSE	canonical	NA	NA	NA	NA	NA	NA	NA	false	NA	NA	NA	C	non_coding	NA	NA	NA	NA	NA	NA	NA	50.0	AAAATAAGCTGGGTTAATAA	NA	true	NA	false	NA	NA	NA	NA	NA	NA	NA
PB.76.1613	chr1	-	3182	11	novel_in_catalog	NADK	novel	3235	12	NA	NA	-74	-7	combination_of_known_junctions	FALSE	canonical	NA	NA	NA	NA	NA	NA	NA	false	NA	NA	NA	C	non_coding	NA	NA	NA	NA	NA	NA	NA	50.0	AAAATAAGCTGGGTTAATAA	NA	true	NA	false	NA	NA	NA	NA	NA	NA	NA
PB.76.1617	chr1	-	3049	11	novel_in_catalog	NADK	novel	3098	12	NA	NA	-61	-7	combination_of_known_junctions	FALSE	canonical	NA	NA	NA	NA	NA	NA	NA	false	NA	NA	NA	C	non_coding	NA	NA	NA	NA	NA	NA	NA	50.0	AAAATAAGCTGGGTTAATAA	NA	true	NA	false	NA	NA	NA	NA	NA	NA	NA
PB.76.1618	chr1	-	3128	11	novel_in_catalog	NADK	novel	3235	12	NA	NA	-77	-9	combination_of_known_junctions	FALSE	canonical	NA	NA	NA	NA	NA	NA	NA	false	NA	NA	NA	C	non_coding	NA	NA	NA	NA	NA	NA	NA	45.0	AGAAAATAAGCTGGGTTAAT	NA	true	NA	false	NA	NA	NA	NA	NA	NA	NA
PB.76.1619	chr1	-	3041	10	novel_in_catalog	NADK	novel	3235	12	NA	NA	-91	-7	combination_of_known_junctions	FALSE	canonical	NA	NA	NA	NA	NA	NA	NA	false	NA	NA	NA	C	non_coding	NA	NA	NA	NA	NA	NA	NA	50.0	AAAATAAGCTGGGTTAATAA	NA	true	NA	false	NA	NA	NA	NA	NA	NA	NA
PB.76.1620	chr1	-	3087	11	novel_in_catalog	NADK	novel	3235	12	NA	NA	-95	-7	combination_of_known_splicesites	FALSE	canonical	NA	NA	NA	NA	NA	NA	NA	false	NA	NA	NA	C	non_coding	NA	NA	NA	NA	NA	NA	NA	50.0	AAAATAAGCTGGGTTAATAA	NA	true	NA	false	NA	NA	NA	NA	NA	NA	NA
PB.76.1731	chr1	-	1919	12	full-splice_match	NADK	ENST00000341426.9	3235	12	28	1288	-22	-49	alternative_3end	FALSE	canonical	NA	NA	NA	NA	NA	NA	NA	false	NA	NA	NA	C	non_coding	NA	NA	NA	NA	NA	NA	NA	30.0	AAAAACCTTCCTTGAGCTGC	NA	true	NA	true	NA	NA	NA	NA	NA	NA	NA
PB.76.1732	chr1	-	2049	12	novel_in_catalog	NADK	novel	3235	12	NA	NA	-119	-49	combination_of_known_junctions	FALSE	canonical	NA	NA	NA	NA	NA	NA	NA	false	NA	NA	NA	C	non_coding	NA	NA	NA	NA	NA	NA	NA	30.0	AAAAACCTTCCTTGAGCTGC	NA	true	NA	true	NA	NA	NA	NA	NA	NA	NA
PB.76.1733	chr1	-	1846	11	novel_in_catalog	NADK	novel	3235	12	NA	NA	-74	-49	combination_of_known_junctions	FALSE	canonical	NA	NA	NA	NA	NA	NA	NA	false	NA	NA	NA	C	non_coding	NA	NA	NA	NA	NA	NA	NA	30.0	AAAAACCTTCCTTGAGCTGC	NA	true	NA	true	NA	NA	NA	NA	NA	NA	NA
PB.76.1735	chr1	-	1865	12	full-splice_match	NADK	ENST00000341991.7	3098	12	-55	1288	-55	-49	alternative_3end5end	FALSE	canonical	NA	NA	NA	NA	NA	NA	NA	false	NA	NA	NA	C	non_coding	NA	NA	NA	NA	NA	NA	NA	30.0	AAAAACCTTCCTTGAGCTGC	NA	true	NA	true	NA	NA	NA	NA	NA	NA	NA
PB.76.1738	chr1	-	1747	11	novel_in_catalog	NADK	novel	3235	12	NA	NA	1	-39	combination_of_known_junctions	FALSE	canonical	NA	NA	NA	NA	NA	NA	NA	false	NA	NA	NA	C	non_coding	NA	NA	NA	NA	NA	NA	NA	10.0	CTTGAGCTGCCATGCTTTTC	NA	true	NA	true	NA	NA	NA	NA	NA	NA	NA
PB.76.1740	chr1	-	2082	12	novel_not_in_catalog	NADK	novel	3235	12	NA	NA	-471	-49	at_least_one_novel_splicesite	FALSE	canonical	NA	NA	NA	NA	NA	NA	NA	true	NA	NA	NA	C	non_coding	NA	NA	NA	NA	NA	NA	NA	30.0	AAAAACCTTCCTTGAGCTGC	NA	false	NA	true	NA	NA	NA	NA	NA	NA	NA
PB.76.1758	chr1	-	2278	12	novel_in_catalog	NADK	novel	3653	14	NA	NA	-74	-49	intron_retention	FALSE	canonical	NA	NA	NA	NA	NA	NA	NA	false	NA	NA	NA	C	non_coding	NA	NA	NA	NA	NA	NA	NA	30.0	AAAAACCTTCCTTGAGCTGC	NA	true	NA	true	NA	NA	NA	NA	NA	NA	NA
PB.76.1835	chr1	-	3454	16	full-splice_match	GNB1	ENST00000703693.1	3484	16	55	-25	-6	-1	alternative_5end	TRUE	canonical	NA	NA	NA	NA	NA	NA	NA	false	NA	NA	NA	C	non_coding	NA	NA	NA	NA	NA	NA	NA	15.0	ACTTTGGTGTGGTGATTATT	NA	true	NA	true	NA	NA	NA	NA	NA	NA	NA
PB.76.1837	chr1	-	4925	10	novel_in_catalog	GNB1	novel	3184	11	NA	NA	-5	-5	intron_retention	FALSE	canonical	NA	NA	NA	NA	NA	NA	NA	false	NA	NA	NA	C	non_coding	NA	NA	NA	NA	NA	NA	NA	15.0	AGGGACTTTGGTGTGGTGAT	NA	true	NA	true	NA	NA	NA	NA	NA	NA	NA
PB.76.1838	chr1	-	3135	13	novel_in_catalog	GNB1	novel	1650	15	NA	NA	18	-1	combination_of_known_junctions	FALSE	canonical	NA	NA	NA	NA	NA	NA	NA	false	NA	NA	NA	C	non_coding	NA	NA	NA	NA	NA	NA	NA	15.0	ACTTTGGTGTGGTGATTATT	NA	true	NA	true	NA	NA	NA	NA	NA	NA	NA
PB.76.1839	chr1	-	2481	2	novel_not_in_catalog	GNB1	novel	2058	3	NA	NA	236	-5	at_least_one_novel_splicesite	FALSE	canonical	NA	NA	NA	NA	NA	NA	NA	true	NA	NA	NA	C	non_coding	NA	NA	NA	NA	NA	NA	NA	15.0	AGGGACTTTGGTGTGGTGAT	NA	false	NA	true	NA	NA	NA	NA	NA	NA	NA
PB.76.1840	chr1	-	3167	11	full-splice_match	GNB1	ENST00000610897.4	3145	11	-24	2	-24	-1	reference_match	FALSE	canonical	NA	NA	NA	NA	NA	NA	NA	false	NA	NA	NA	C	non_coding	NA	NA	NA	NA	NA	NA	NA	15.0	ACTTTGGTGTGGTGATTATT	NA	true	NA	true	NA	NA	NA	NA	NA	NA	NA
PB.76.1843	chr1	-	3028	11	novel_in_catalog	GNB1	novel	1789	14	NA	NA	11	-4	combination_of_known_splicesites	FALSE	canonical	NA	NA	NA	NA	NA	NA	NA	false	NA	NA	NA	C	non_coding	NA	NA	NA	NA	NA	NA	NA	10.0	GGGACTTTGGTGTGGTGATT	NA	true	NA	true	NA	NA	NA	NA	NA	NA	NA
PB.76.1845	chr1	-	3101	13	novel_not_in_catalog	GNB1	novel	3163	12	NA	NA	0	0	at_least_one_novel_splicesite	FALSE	canonical	NA	NA	NA	NA	NA	NA	NA	true	NA	NA	NA	C	non_coding	NA	NA	NA	NA	NA	NA	NA	15.0	TTTGGTGTGGTGATTATTTA	NA	true	NA	true	NA	NA	NA	NA	NA	NA	NA
PB.76.1847	chr1	-	3261	14	novel_in_catalog	GNB1	novel	1650	15	NA	NA	2	-2	combination_of_known_junctions	FALSE	canonical	NA	NA	NA	NA	NA	NA	NA	false	NA	NA	NA	C	non_coding	NA	NA	NA	NA	NA	NA	NA	15.0	GACTTTGGTGTGGTGATTAT	NA	false	NA	true	NA	NA	NA	NA	NA	NA	NA
PB.76.1848	chr1	-	3020	12	novel_in_catalog	GNB1	novel	3214	14	NA	NA	4	-1	combination_of_known_junctions	FALSE	canonical	NA	NA	NA	NA	NA	NA	NA	false	NA	NA	NA	C	non_coding	NA	NA	NA	NA	NA	NA	NA	15.0	ACTTTGGTGTGGTGATTATT	NA	false	NA	true	NA	NA	NA	NA	NA	NA	NA
PB.76.1850	chr1	-	3235	13	novel_in_catalog	GNB1	novel	2304	13	NA	NA	-12	-2	combination_of_known_splicesites	FALSE	canonical	NA	NA	NA	NA	NA	NA	NA	false	NA	NA	NA	C	non_coding	NA	NA	NA	NA	NA	NA	NA	15.0	GACTTTGGTGTGGTGATTAT	NA	true	NA	true	NA	NA	NA	NA	NA	NA	NA
PB.76.1853	chr1	-	3358	13	novel_not_in_catalog	GNB1	novel	3008	13	NA	NA	-12	-8	at_least_one_novel_splicesite	FALSE	canonical	NA	NA	NA	NA	NA	NA	NA	true	NA	NA	NA	C	non_coding	NA	NA	NA	NA	NA	NA	NA	15.0	ATGAGGGACTTTGGTGTGGT	NA	true	NA	true	NA	NA	NA	NA	NA	NA	NA
PB.76.1854	chr1	-	3396	11	novel_in_catalog	GNB1	novel	2304	13	NA	NA	-20	-1	intron_retention	FALSE	canonical	NA	NA	NA	NA	NA	NA	NA	false	NA	NA	NA	C	non_coding	NA	NA	NA	NA	NA	NA	NA	15.0	ACTTTGGTGTGGTGATTATT	NA	true	NA	true	NA	NA	NA	NA	NA	NA	NA
PB.76.1856	chr1	-	3071	12	novel_not_in_catalog	GNB1	novel	3163	12	NA	NA	-97	-1	at_least_one_novel_splicesite	FALSE	canonical	NA	NA	NA	NA	NA	NA	NA	true	NA	NA	NA	C	non_coding	NA	NA	NA	NA	NA	NA	NA	15.0	ACTTTGGTGTGGTGATTATT	NA	true	NA	true	NA	NA	NA	NA	NA	NA	NA
PB.76.1861	chr1	-	3499	12	novel_in_catalog	GNB1	novel	2304	13	NA	NA	32	-5	intron_retention	FALSE	canonical	NA	NA	NA	NA	NA	NA	NA	false	NA	NA	NA	C	non_coding	NA	NA	NA	NA	NA	NA	NA	15.0	AGGGACTTTGGTGTGGTGAT	NA	true	NA	true	NA	NA	NA	NA	NA	NA	NA
PB.76.1862	chr1	-	3272	11	full-splice_match	GNB1	ENST00000703697.1	3247	11	2	-27	2	-2	reference_match	FALSE	canonical	NA	NA	NA	NA	NA	NA	NA	false	NA	NA	NA	C	non_coding	NA	NA	NA	NA	NA	NA	NA	15.0	GACTTTGGTGTGGTGATTAT	NA	false	NA	true	NA	NA	NA	NA	NA	NA	NA
PB.76.1865	chr1	-	3178	14	novel_not_in_catalog	GNB1	novel	2579	13	NA	NA	-19	-1	at_least_one_novel_splicesite	FALSE	canonical	NA	NA	NA	NA	NA	NA	NA	true	NA	NA	NA	C	non_coding	NA	NA	NA	NA	NA	NA	NA	15.0	ACTTTGGTGTGGTGATTATT	NA	true	NA	true	NA	NA	NA	NA	NA	NA	NA
PB.76.1866	chr1	-	3222	13	full-splice_match	GNB1	ENST00000703702.1	3008	13	-119	-95	36	-5	alternative_3end5end	FALSE	canonical	NA	NA	NA	NA	NA	NA	NA	false	NA	NA	NA	C	non_coding	NA	NA	NA	NA	NA	NA	NA	15.0	AGGGACTTTGGTGTGGTGAT	NA	true	NA	true	NA	NA	NA	NA	NA	NA	NA
PB.76.1876	chr1	-	3154	12	novel_in_catalog	GNB1	novel	1789	14	NA	NA	-19	-5	combination_of_known_splicesites	FALSE	canonical	NA	NA	NA	NA	NA	NA	NA	false	NA	NA	NA	C	non_coding	NA	NA	NA	NA	NA	NA	NA	15.0	AGGGACTTTGGTGTGGTGAT	NA	true	NA	true	NA	NA	NA	NA	NA	NA	NA
PB.76.1880	chr1	-	2476	3	novel_not_in_catalog	GNB1	novel	2058	3	NA	NA	246	-6	at_least_one_novel_splicesite	FALSE	canonical	NA	NA	NA	NA	NA	NA	NA	true	NA	NA	NA	C	non_coding	NA	NA	NA	NA	NA	NA	NA	15.0	GAGGGACTTTGGTGTGGTGA	NA	false	NA	true	NA	NA	NA	NA	NA	NA	NA
PB.76.1887	chr1	-	3334	13	novel_in_catalog	GNB1	novel	2304	13	NA	NA	96	-2	combination_of_known_splicesites	FALSE	canonical	NA	NA	NA	NA	NA	NA	NA	false	NA	NA	NA	C	non_coding	NA	NA	NA	NA	NA	NA	NA	15.0	GACTTTGGTGTGGTGATTAT	NA	true	NA	true	NA	NA	NA	NA	NA	NA	NA
PB.76.1898	chr1	-	4877	4	novel_in_catalog	GNB1	novel	2750	9	NA	NA	-9	-3	intron_retention	FALSE	canonical	NA	NA	NA	NA	NA	NA	NA	false	NA	NA	NA	C	non_coding	NA	NA	NA	NA	NA	NA	NA	15.0	GGACTTTGGTGTGGTGATTA	NA	false	NA	true	NA	NA	NA	NA	NA	NA	NA
PB.76.1902	chr1	-	2349	3	novel_not_in_catalog	GNB1	novel	2058	3	NA	NA	282	-1	at_least_one_novel_splicesite	FALSE	canonical	NA	NA	NA	NA	NA	NA	NA	true	NA	NA	NA	C	non_coding	NA	NA	NA	NA	NA	NA	NA	15.0	ACTTTGGTGTGGTGATTATT	NA	false	NA	true	NA	NA	NA	NA	NA	NA	NA
PB.76.1907	chr1	-	3077	13	novel_not_in_catalog	GNB1	novel	3008	13	NA	NA	-64	-1	at_least_one_novel_splicesite	FALSE	canonical	NA	NA	NA	NA	NA	NA	NA	true	NA	NA	NA	C	non_coding	NA	NA	NA	NA	NA	NA	NA	15.0	ACTTTGGTGTGGTGATTATT	NA	true	NA	true	NA	NA	NA	NA	NA	NA	NA
PB.76.1915	chr1	-	3370	10	full-splice_match	GNB1	ENST00000703694.1	3139	10	-206	-25	0	-1	alternative_5end	FALSE	canonical	NA	NA	NA	NA	NA	NA	NA	false	NA	NA	NA	C	non_coding	NA	NA	NA	NA	NA	NA	NA	15.0	ACTTTGGTGTGGTGATTATT	NA	true	NA	true	NA	NA	NA	NA	NA	NA	NA
PB.76.1918	chr1	-	3159	13	novel_not_in_catalog	GNB1	novel	3008	13	NA	NA	-30	-1	at_least_one_novel_splicesite	FALSE	canonical	NA	NA	NA	NA	NA	NA	NA	true	NA	NA	NA	C	non_coding	NA	NA	NA	NA	NA	NA	NA	15.0	ACTTTGGTGTGGTGATTATT	NA	true	NA	true	NA	NA	NA	NA	NA	NA	NA
PB.76.1930	chr1	-	3301	13	novel_not_in_catalog	GNB1	novel	3008	13	NA	NA	11	-1	at_least_one_novel_splicesite	FALSE	canonical	NA	NA	NA	NA	NA	NA	NA	true	NA	NA	NA	C	non_coding	NA	NA	NA	NA	NA	NA	NA	15.0	ACTTTGGTGTGGTGATTATT	NA	true	NA	true	NA	NA	NA	NA	NA	NA	NA
PB.76.1944	chr1	-	3440	11	full-splice_match	GNB1	ENST00000703699.1	3184	11	-212	-44	-14	-5	alternative_5end	FALSE	canonical	NA	NA	NA	NA	NA	NA	NA	false	NA	NA	NA	C	non_coding	NA	NA	NA	NA	NA	NA	NA	15.0	AGGGACTTTGGTGTGGTGAT	NA	true	NA	true	NA	NA	NA	NA	NA	NA	NA
PB.76.1945	chr1	-	3278	14	novel_in_catalog	GNB1	novel	3141	14	NA	NA	20	-1	combination_of_known_junctions	FALSE	canonical	NA	NA	NA	NA	NA	NA	NA	false	NA	NA	NA	C	non_coding	NA	NA	NA	NA	NA	NA	NA	15.0	ACTTTGGTGTGGTGATTATT	NA	true	NA	true	NA	NA	NA	NA	NA	NA	NA
PB.76.1946	chr1	-	2994	12	novel_not_in_catalog	GNB1	novel	3163	12	NA	NA	-30	-1	at_least_one_novel_splicesite	FALSE	canonical	NA	NA	NA	NA	NA	NA	NA	true	NA	NA	NA	C	non_coding	NA	NA	NA	NA	NA	NA	NA	15.0	ACTTTGGTGTGGTGATTATT	NA	true	NA	true	NA	NA	NA	NA	NA	NA	NA
PB.76.1951	chr1	-	3041	13	novel_in_catalog	GNB1	novel	3214	14	NA	NA	16	-5	combination_of_known_junctions	FALSE	canonical	NA	NA	NA	NA	NA	NA	NA	false	NA	NA	NA	C	non_coding	NA	NA	NA	NA	NA	NA	NA	15.0	AGGGACTTTGGTGTGGTGAT	NA	true	NA	true	NA	NA	NA	NA	NA	NA	NA
PB.76.1966	chr1	-	2928	11	novel_in_catalog	GNB1	novel	3214	14	NA	NA	-19	-6	combination_of_known_splicesites	FALSE	canonical	NA	NA	NA	NA	NA	NA	NA	false	NA	NA	NA	C	non_coding	NA	NA	NA	NA	NA	NA	NA	15.0	GAGGGACTTTGGTGTGGTGA	NA	true	NA	true	NA	NA	NA	NA	NA	NA	NA
PB.76.1974	chr1	-	3083	13	novel_not_in_catalog	GNB1	novel	2304	13	NA	NA	105	-2	at_least_one_novel_splicesite	FALSE	canonical	NA	NA	NA	NA	NA	NA	NA	false	NA	NA	NA	C	non_coding	NA	NA	NA	NA	NA	NA	NA	15.0	GACTTTGGTGTGGTGATTAT	NA	false	NA	true	NA	NA	NA	NA	NA	NA	NA
PB.76.1976	chr1	-	3089	11	full-splice_match	GNB1	ENST00000439272.7	2902	11	-166	-21	21	-3	alternative_5end	FALSE	canonical	NA	NA	NA	NA	NA	NA	NA	false	NA	NA	NA	C	non_coding	NA	NA	NA	NA	NA	NA	NA	15.0	GGACTTTGGTGTGGTGATTA	NA	true	NA	true	NA	NA	NA	NA	NA	NA	NA
PB.76.1986	chr1	-	2968	12	novel_not_in_catalog	GNB1	novel	3163	12	NA	NA	105	-1	at_least_one_novel_splicesite	FALSE	canonical	NA	NA	NA	NA	NA	NA	NA	false	NA	NA	NA	C	non_coding	NA	NA	NA	NA	NA	NA	NA	15.0	ACTTTGGTGTGGTGATTATT	NA	false	NA	true	NA	NA	NA	NA	NA	NA	NA
PB.76.2011	chr1	-	3144	12	novel_in_catalog	GNB1	novel	3163	12	NA	NA	-122	-1	combination_of_known_junctions	FALSE	canonical	NA	NA	NA	NA	NA	NA	NA	false	NA	NA	NA	C	non_coding	NA	NA	NA	NA	NA	NA	NA	15.0	ACTTTGGTGTGGTGATTATT	NA	false	NA	true	NA	NA	NA	NA	NA	NA	NA
PB.76.2028	chr1	-	3231	12	full-splice_match	GNB1	ENST00000378609.9	3163	12	-73	5	-43	-5	alternative_5end	FALSE	canonical	NA	NA	NA	NA	NA	NA	NA	false	NA	NA	NA	C	non_coding	NA	NA	NA	NA	NA	NA	NA	15.0	AGGGACTTTGGTGTGGTGAT	NA	true	NA	true	NA	NA	NA	NA	NA	NA	NA
PB.76.2042	chr1	-	3278	13	full-splice_match	GNB1	ENST00000703709.1	2304	13	-262	-712	-4	-5	alternative_3end5end	FALSE	canonical	NA	NA	NA	NA	NA	NA	NA	false	NA	NA	NA	C	non_coding	NA	NA	NA	NA	NA	NA	NA	15.0	AGGGACTTTGGTGTGGTGAT	NA	true	NA	true	NA	NA	NA	NA	NA	NA	NA
PB.76.2048	chr1	-	3091	13	novel_in_catalog	GNB1	novel	3214	14	NA	NA	-13	-2	combination_of_known_junctions	FALSE	canonical	NA	NA	NA	NA	NA	NA	NA	false	NA	NA	NA	C	non_coding	NA	NA	NA	NA	NA	NA	NA	15.0	GACTTTGGTGTGGTGATTAT	NA	true	NA	true	NA	NA	NA	NA	NA	NA	NA
PB.76.2245	chr1	-	2782	14	novel_in_catalog	GNB1	novel	3141	14	NA	NA	-13	13	combination_of_known_junctions	FALSE	canonical	NA	NA	NA	NA	NA	NA	NA	false	NA	NA	NA	C	non_coding	NA	NA	NA	NA	NA	NA	NA	60.0	AAAAAAAAAAAAGTTCTGTT	NA	true	NA	false	NA	NA	NA	NA	NA	NA	NA
PB.76.2246	chr1	-	2645	12	full-splice_match	GNB1	ENST00000378609.9	3163	12	-12	530	-12	13	alternative_3end	FALSE	canonical	NA	NA	NA	NA	NA	NA	NA	false	NA	NA	NA	C	non_coding	NA	NA	NA	NA	NA	NA	NA	60.0	AAAAAAAAAAAAGTTCTGTT	NA	true	NA	false	NA	NA	NA	NA	NA	NA	NA
PB.76.2247	chr1	-	2573	11	full-splice_match	GNB1	ENST00000610897.4	3145	11	41	531	0	13	alternative_3end	FALSE	canonical	NA	NA	NA	NA	NA	NA	NA	false	NA	NA	NA	C	non_coding	NA	NA	NA	NA	NA	NA	NA	60.0	AAAAAAAAAAAAGTTCTGTT	NA	true	NA	false	NA	NA	NA	NA	NA	NA	NA
PB.76.2250	chr1	-	2911	11	full-splice_match	GNB1	ENST00000703699.1	3184	11	-208	481	-10	13	alternative_3end5end	FALSE	canonical	NA	NA	NA	NA	NA	NA	NA	false	NA	NA	NA	C	non_coding	NA	NA	NA	NA	NA	NA	NA	60.0	AAAAAAAAAAAAGTTCTGTT	NA	true	NA	false	NA	NA	NA	NA	NA	NA	NA
PB.76.2256	chr1	-	2453	12	novel_in_catalog	GNB1	novel	3214	14	NA	NA	-19	13	combination_of_known_junctions	FALSE	canonical	NA	NA	NA	NA	NA	NA	NA	false	NA	NA	NA	C	non_coding	NA	NA	NA	NA	NA	NA	NA	60.0	AAAAAAAAAAAAGTTCTGTT	NA	true	NA	false	NA	NA	NA	NA	NA	NA	NA
PB.76.2259	chr1	-	4314	10	novel_in_catalog	GNB1	novel	3184	11	NA	NA	4	13	intron_retention	FALSE	canonical	NA	NA	NA	NA	NA	NA	NA	false	NA	NA	NA	C	non_coding	NA	NA	NA	NA	NA	NA	NA	60.0	AAAAAAAAAAAAGTTCTGTT	NA	false	NA	false	NA	NA	NA	NA	NA	NA	NA
PB.76.2264	chr1	-	2607	13	novel_in_catalog	GNB1	novel	3214	14	NA	NA	4	13	combination_of_known_junctions	FALSE	canonical	NA	NA	NA	NA	NA	NA	NA	false	NA	NA	NA	C	non_coding	NA	NA	NA	NA	NA	NA	NA	60.0	AAAAAAAAAAAAGTTCTGTT	NA	false	NA	false	NA	NA	NA	NA	NA	NA	NA
PB.76.2331	chr1	-	1569	13	novel_not_in_catalog	GNB1	novel	3008	13	NA	NA	-21	94	at_least_one_novel_splicesite	FALSE	canonical	NA	NA	NA	NA	NA	NA	NA	true	NA	NA	NA	C	non_coding	NA	NA	NA	NA	NA	NA	NA	35.0	AAACTTGAGTGTAATTGTCA	NA	true	NA	true	NA	NA	NA	NA	NA	NA	NA
PB.76.2333	chr1	-	1688	11	full-splice_match	GNB1	ENST00000610897.4	3145	11	-10	1467	-10	94	alternative_3end	FALSE	canonical	NA	NA	NA	NA	NA	NA	NA	false	NA	NA	NA	C	non_coding	NA	NA	NA	NA	NA	NA	NA	35.0	AAACTTGAGTGTAATTGTCA	NA	true	NA	true	NA	NA	NA	NA	NA	NA	NA
PB.76.2336	chr1	-	1730	12	full-splice_match	GNB1	ENST00000378609.9	3163	12	-38	1471	-8	89	alternative_3end	FALSE	canonical	NA	NA	NA	NA	NA	NA	NA	false	NA	NA	NA	C	non_coding	NA	NA	NA	NA	NA	NA	NA	40.0	AAGGTAAACTTGAGTGTAAT	NA	true	NA	true	NA	NA	NA	NA	NA	NA	NA
PB.76.2337	chr1	-	1541	12	novel_in_catalog	GNB1	novel	3214	14	NA	NA	-6	87	combination_of_known_junctions	FALSE	canonical	NA	NA	NA	NA	NA	NA	NA	false	NA	NA	NA	C	non_coding	NA	NA	NA	NA	NA	NA	NA	40.0	AGAAGGTAAACTTGAGTGTA	NA	false	NA	true	NA	NA	NA	NA	NA	NA	NA
PB.76.2348	chr1	-	1780	13	full-splice_match	GNB1	ENST00000703709.1	2304	13	-226	750	21	93	alternative_3end5end	FALSE	canonical	NA	NA	NA	NA	NA	NA	NA	false	NA	NA	NA	C	non_coding	NA	NA	NA	NA	NA	NA	NA	30.0	TAAACTTGAGTGTAATTGTC	NA	true	NA	true	NA	NA	NA	NA	NA	NA	NA
PB.76.2792	chr1	-	1591	4	full-splice_match	TMEM52	ENST00000602604.1	878	4	-206	-507	-196	-1	alternative_3end5end	FALSE	canonical	NA	NA	NA	NA	NA	NA	NA	false	NA	NA	NA	C	non_coding	NA	NA	NA	NA	NA	NA	NA	15.0	GTCTCTGCCTATGTGGGAAG	NA	false	NA	true	NA	NA	NA	NA	NA	NA	NA
PB.76.2797	chr1	-	1584	3	novel_in_catalog	TMEM52	novel	878	4	NA	NA	-79	-1	intron_retention	FALSE	canonical	NA	NA	NA	NA	NA	NA	NA	false	NA	NA	NA	C	non_coding	NA	NA	NA	NA	NA	NA	NA	15.0	GTCTCTGCCTATGTGGGAAG	NA	true	NA	true	NA	NA	NA	NA	NA	NA	NA
PB.77.1	chr1	+	1988	9	full-splice_match	GABRD	ENST00000378585.7	1914	9	-85	11	-69	6	alternative_5end	FALSE	canonical	NA	NA	NA	NA	NA	NA	NA	false	NA	NA	NA	C	non_coding	NA	NA	NA	NA	NA	NA	NA	10.0	ATTCTCCCTCACTGTGCTGC	NA	true	NA	true	NA	NA	NA	NA	NA	NA	NA
PB.77.2	chr1	+	2209	8	full-splice_match	GABRD	ENST00000638771.1	1707	8	-114	-388	-64	-5	alternative_3end5end	FALSE	canonical	NA	NA	NA	NA	NA	NA	NA	false	NA	NA	NA	C	non_coding	NA	NA	NA	NA	NA	NA	NA	10.0	CCTCACTGTGCTGCGCTTCA	NA	true	NA	true	NA	NA	NA	NA	NA	NA	NA
PB.77.14	chr1	+	1772	8	full-splice_match	GABRD	ENST00000640030.1	1578	8	-154	-40	1	-1	alternative_5end	FALSE	canonical	NA	NA	NA	NA	NA	NA	NA	false	NA	NA	NA	C	non_coding	NA	NA	NA	NA	NA	NA	NA	10.0	ACTGTGCTGCGCTTCACTCC	NA	true	NA	true	NA	NA	NA	NA	NA	NA	NA
PB.82.1	chr1	+	3222	18	novel_not_in_catalog	PRKCZ	novel	1859	8	NA	NA	-2872	-4	at_least_one_novel_splicesite	FALSE	canonical	NA	NA	NA	NA	NA	NA	NA	true	NA	NA	NA	C	non_coding	NA	NA	NA	NA	NA	NA	NA	20.0	GATGTGGAAGCTCCTCTGAT	NA	false	NA	true	NA	NA	NA	NA	NA	NA	NA
PB.82.5	chr1	+	2387	18	full-splice_match	PRKCZ	ENST00000378567.8	2385	18	-13	11	-13	-6	reference_match	FALSE	canonical	NA	NA	NA	NA	NA	NA	NA	false	NA	NA	NA	C	non_coding	NA	NA	NA	NA	NA	NA	NA	20.0	ATGATGTGGAAGCTCCTCTG	NA	true	NA	true	NA	NA	NA	NA	NA	NA	NA
PB.82.9	chr1	+	3923	18	full-splice_match	PRKCZ	ENST00000378567.8	2385	18	46	-1584	-28	1584	alternative_3end	FALSE	canonical	NA	NA	NA	NA	NA	NA	NA	false	NA	NA	NA	C	non_coding	NA	NA	NA	NA	NA	NA	NA	35.0	TGAAGTGTGGTTTGAAAAAT	NA	true	NA	true	NA	NA	NA	NA	NA	NA	NA
PB.82.15	chr1	+	2342	18	novel_not_in_catalog	PRKCZ	novel	2385	18	NA	NA	-10	-1	at_least_one_novel_splicesite	FALSE	canonical	NA	NA	NA	NA	NA	NA	NA	false	NA	NA	NA	C	non_coding	NA	NA	NA	NA	NA	NA	NA	15.0	GAAGCTCCTCTGATGCCTTT	NA	true	NA	true	NA	NA	NA	NA	NA	NA	NA
PB.82.19	chr1	+	3238	17	novel_in_catalog	PRKCZ	novel	2385	18	NA	NA	-8	0	intron_retention	FALSE	canonical	NA	NA	NA	NA	NA	NA	NA	false	NA	NA	NA	C	non_coding	NA	NA	NA	NA	NA	NA	NA	15.0	AAGCTCCTCTGATGCCTTTT	NA	true	NA	true	NA	NA	NA	NA	NA	NA	NA
PB.82.21	chr1	+	2173	16	novel_in_catalog	PRKCZ	novel	2385	18	NA	NA	-8	0	combination_of_known_splicesites	FALSE	canonical	NA	NA	NA	NA	NA	NA	NA	false	NA	NA	NA	C	non_coding	NA	NA	NA	NA	NA	NA	NA	15.0	TGGAAGCTCCTCTGATGCCT	NA	true	NA	true	NA	NA	NA	NA	NA	NA	NA
PB.82.23	chr1	+	2224	17	novel_in_catalog	PRKCZ	novel	2385	18	NA	NA	-8	0	combination_of_known_junctions	FALSE	canonical	NA	NA	NA	NA	NA	NA	NA	false	NA	NA	NA	C	non_coding	NA	NA	NA	NA	NA	NA	NA	15.0	TGGAAGCTCCTCTGATGCCT	NA	true	NA	true	NA	NA	NA	NA	NA	NA	NA
PB.82.27	chr1	+	2296	18	novel_not_in_catalog	PRKCZ	novel	2385	18	NA	NA	-8	-1	at_least_one_novel_splicesite	FALSE	canonical	NA	NA	NA	NA	NA	NA	NA	true	NA	NA	NA	C	non_coding	NA	NA	NA	NA	NA	NA	NA	15.0	GTGGAAGCTCCTCTGATGCC	NA	true	NA	true	NA	NA	NA	NA	NA	NA	NA
PB.82.47	chr1	+	2487	15	full-splice_match	PRKCZ	ENST00000400921.6	2294	15	-196	3	-196	-3	alternative_5end	FALSE	canonical	NA	NA	NA	NA	NA	NA	NA	false	NA	NA	NA	C	non_coding	NA	NA	NA	NA	NA	NA	NA	20.0	ATGTGGAAGCTCCTCTGATG	NA	false	NA	true	NA	NA	NA	NA	NA	NA	NA
PB.82.52	chr1	+	3760	15	full-splice_match	PRKCZ	ENST00000400921.6	2294	15	123	-1589	123	1584	alternative_3end5end	FALSE	canonical	NA	NA	NA	NA	NA	NA	NA	false	NA	NA	NA	C	non_coding	NA	NA	NA	NA	NA	NA	NA	35.0	TGAAGTGTGGTTTGAAAAAT	NA	true	NA	true	NA	NA	NA	NA	NA	NA	NA
PB.82.54	chr1	+	2181	15	novel_not_in_catalog	PRKCZ	novel	2294	15	NA	NA	-118	-1	at_least_one_novel_splicesite	FALSE	canonical	NA	NA	NA	NA	NA	NA	NA	false	NA	NA	NA	C	non_coding	NA	NA	NA	NA	NA	NA	NA	15.0	GAAGCTCCTCTGATGCCTTT	NA	true	NA	true	NA	NA	NA	NA	NA	NA	NA
PB.82.56	chr1	+	2340	16	novel_not_in_catalog	PRKCZ	novel	2294	15	NA	NA	-106	-3	at_least_one_novel_splicesite	FALSE	canonical	NA	NA	NA	NA	NA	NA	NA	true	NA	NA	NA	C	non_coding	NA	NA	NA	NA	NA	NA	NA	20.0	ATGTGGAAGCTCCTCTGATG	NA	true	NA	true	NA	NA	NA	NA	NA	NA	NA
PB.82.57	chr1	+	2058	14	novel_in_catalog	PRKCZ	novel	2294	15	NA	NA	-106	-3	combination_of_known_junctions	FALSE	canonical	NA	NA	NA	NA	NA	NA	NA	false	NA	NA	NA	C	non_coding	NA	NA	NA	NA	NA	NA	NA	20.0	ATGTGGAAGCTCCTCTGATG	NA	true	NA	true	NA	NA	NA	NA	NA	NA	NA
PB.82.60	chr1	+	1967	15	novel_not_in_catalog	PRKCZ	novel	2294	15	NA	NA	-97	-2	at_least_one_novel_splicesite	FALSE	canonical	NA	NA	NA	NA	NA	NA	NA	true	NA	NA	NA	C	non_coding	NA	NA	NA	NA	NA	NA	NA	15.0	TGTGGAAGCTCCTCTGATGC	NA	true	NA	true	NA	NA	NA	NA	NA	NA	NA
PB.82.71	chr1	+	2301	15	novel_not_in_catalog	PRKCZ	novel	2294	15	NA	NA	-72	-5	at_least_one_novel_splicesite	FALSE	canonical	NA	NA	NA	NA	NA	NA	NA	false	NA	NA	NA	C	non_coding	NA	NA	NA	NA	NA	NA	NA	20.0	TGATGTGGAAGCTCCTCTGA	NA	true	NA	true	NA	NA	NA	NA	NA	NA	NA
PB.82.81	chr1	+	2737	13	incomplete-splice_match	PRKCZ	ENST00000400921.6	2294	15	213	8836	-44	2603	5prime_fragment	FALSE	canonical	NA	NA	NA	NA	NA	NA	NA	false	NA	NA	NA	C	non_coding	NA	NA	NA	NA	NA	NA	NA	55.0	AAAATACACTCTCAAGGAAA	NA	true	NA	true	NA	NA	NA	NA	NA	NA	NA
PB.82.83	chr1	+	2239	15	full-splice_match	PRKCZ	ENST00000400921.6	2294	15	213	-158	-44	153	alternative_3end5end	FALSE	canonical	NA	NA	NA	NA	NA	NA	NA	false	NA	NA	NA	C	non_coding	NA	NA	NA	NA	NA	NA	NA	35.0	AAAAACCCCGGTAAGTTCCT	NA	true	NA	true	NA	NA	NA	NA	NA	NA	NA
PB.82.85	chr1	+	3947	15	full-splice_match	PRKCZ	ENST00000400921.6	2294	15	213	-1866	-44	1861	alternative_3end5end	FALSE	canonical	NA	NA	NA	NA	NA	NA	NA	false	NA	NA	NA	C	non_coding	NA	NA	NA	NA	NA	NA	NA	45.0	AAGAAGCAAAGGTTTCTGAA	NA	true	NA	true	NA	NA	NA	NA	NA	NA	NA
PB.82.89	chr1	+	1949	14	novel_in_catalog	PRKCZ	novel	2294	15	NA	NA	-43	1	combination_of_known_splicesites	FALSE	canonical	NA	NA	NA	NA	NA	NA	NA	false	NA	NA	NA	C	non_coding	NA	NA	NA	NA	NA	NA	NA	15.0	GGAAGCTCCTCTGATGCCTT	NA	true	NA	true	NA	NA	NA	NA	NA	NA	NA
PB.82.91	chr1	+	1978	14	novel_in_catalog	PRKCZ	novel	2294	15	NA	NA	-36	0	combination_of_known_splicesites	FALSE	canonical	NA	NA	NA	NA	NA	NA	NA	false	NA	NA	NA	C	non_coding	NA	NA	NA	NA	NA	NA	NA	15.0	AAGCTCCTCTGATGCCTTTT	NA	true	NA	true	NA	NA	NA	NA	NA	NA	NA
PB.82.92	chr1	+	2095	15	novel_not_in_catalog	PRKCZ	novel	2294	15	NA	NA	-34	-1	at_least_one_novel_splicesite	FALSE	canonical	NA	NA	NA	NA	NA	NA	NA	false	NA	NA	NA	C	non_coding	NA	NA	NA	NA	NA	NA	NA	15.0	GTGGAAGCTCCTCTGATGCC	NA	true	NA	true	NA	NA	NA	NA	NA	NA	NA
PB.82.95	chr1	+	2189	16	novel_in_catalog	PRKCZ	novel	2294	15	NA	NA	-28	1	combination_of_known_junctions	FALSE	canonical	NA	NA	NA	NA	NA	NA	NA	false	NA	NA	NA	C	non_coding	NA	NA	NA	NA	NA	NA	NA	15.0	GGAAGCTCCTCTGATGCCTT	NA	true	NA	true	NA	NA	NA	NA	NA	NA	NA
PB.82.110	chr1	+	2229	16	novel_in_catalog	PRKCZ	novel	2294	15	NA	NA	-21	-3	combination_of_known_junctions	FALSE	canonical	NA	NA	NA	NA	NA	NA	NA	false	NA	NA	NA	C	non_coding	NA	NA	NA	NA	NA	NA	NA	20.0	ATGTGGAAGCTCCTCTGATG	NA	true	NA	true	NA	NA	NA	NA	NA	NA	NA
PB.82.175	chr1	+	2126	15	full-splice_match	PRKCZ	ENST00000461106.6	1916	15	-13	-197	-13	-3	alternative_3end	FALSE	canonical	NA	NA	NA	NA	NA	NA	NA	false	NA	NA	NA	C	non_coding	NA	NA	NA	NA	NA	NA	NA	20.0	ATGTGGAAGCTCCTCTGATG	NA	true	NA	true	NA	NA	NA	NA	NA	NA	NA
PB.82.177	chr1	+	2006	15	novel_not_in_catalog	PRKCZ	novel	1916	15	NA	NA	0	0	at_least_one_novel_splicesite	FALSE	canonical	NA	NA	NA	NA	NA	NA	NA	true	NA	NA	NA	C	non_coding	NA	NA	NA	NA	NA	NA	NA	15.0	AAGCTCCTCTGATGCCTTTT	NA	true	NA	true	NA	NA	NA	NA	NA	NA	NA
PB.82.189	chr1	+	1955	15	novel_in_catalog	PRKCZ	novel	1859	8	NA	NA	-49	0	combination_of_known_junctions	FALSE	canonical	NA	NA	NA	NA	NA	NA	NA	false	NA	NA	NA	C	non_coding	NA	NA	NA	NA	NA	NA	NA	15.0	TGGAAGCTCCTCTGATGCCT	NA	false	NA	true	NA	NA	NA	NA	NA	NA	NA
PB.82.191	chr1	+	2086	15	novel_in_catalog	PRKCZ	novel	1859	8	NA	NA	16	-3	combination_of_known_junctions	FALSE	canonical	NA	NA	NA	NA	NA	NA	NA	false	NA	NA	NA	C	non_coding	NA	NA	NA	NA	NA	NA	NA	20.0	ATGTGGAAGCTCCTCTGATG	NA	false	NA	true	NA	NA	NA	NA	NA	NA	NA
PB.82.219	chr1	+	2032	15	novel_in_catalog	PRKCZ	novel	1859	8	NA	NA	-100	0	combination_of_known_junctions	FALSE	canonical	NA	NA	NA	NA	NA	NA	NA	false	NA	NA	NA	C	non_coding	NA	NA	NA	NA	NA	NA	NA	15.0	TGGAAGCTCCTCTGATGCCT	NA	false	NA	true	NA	NA	NA	NA	NA	NA	NA
PB.82.221	chr1	+	2202	15	novel_in_catalog	PRKCZ	novel	1859	8	NA	NA	-14	-1	combination_of_known_junctions	FALSE	canonical	NA	NA	NA	NA	NA	NA	NA	false	NA	NA	NA	C	non_coding	NA	NA	NA	NA	NA	NA	NA	15.0	GTGGAAGCTCCTCTGATGCC	NA	true	NA	true	NA	NA	NA	NA	NA	NA	NA
PB.86.10	chr1	-	4203	4	full-splice_match	FAAP20	ENST00000400918.7	811	4	-11	-3381	10	2667	alternative_3end	TRUE	canonical	NA	NA	NA	NA	NA	NA	NA	false	NA	NA	NA	C	non_coding	NA	NA	NA	NA	NA	NA	NA	15.0	ACTTTCCCTACCTTAGTCCT	NA	true	NA	true	NA	NA	NA	NA	NA	NA	NA
PB.86.40	chr1	-	1607	4	full-splice_match	FAAP20	ENST00000400918.7	811	4	-21	-775	0	61	alternative_3end	FALSE	canonical	NA	NA	NA	NA	NA	NA	NA	false	NA	NA	NA	C	non_coding	NA	NA	NA	NA	NA	NA	NA	35.0	AAAAATTGTTGTCGAGCTGA	NA	true	NA	true	NA	NA	NA	NA	NA	NA	NA
PB.86.41	chr1	-	1560	4	novel_not_in_catalog	FAAP20	novel	811	4	NA	NA	-6	59	intron_retention	FALSE	canonical	NA	NA	NA	NA	NA	NA	NA	true	NA	NA	NA	C	non_coding	NA	NA	NA	NA	NA	NA	NA	35.0	AGAAAAATTGTTGTCGAGCT	NA	true	NA	true	NA	NA	NA	NA	NA	NA	NA
PB.86.43	chr1	-	1964	5	novel_in_catalog	FAAP20	novel	2216	7	NA	NA	10	59	intron_retention	FALSE	canonical	NA	NA	NA	NA	NA	NA	NA	false	NA	NA	NA	C	non_coding	NA	NA	NA	NA	NA	NA	NA	35.0	AGAAAAATTGTTGTCGAGCT	NA	true	NA	true	NA	NA	NA	NA	NA	NA	NA
PB.86.44	chr1	-	2170	6	novel_in_catalog	FAAP20	novel	2216	7	NA	NA	16	58	intron_retention	FALSE	canonical	NA	NA	NA	NA	NA	NA	NA	false	NA	NA	NA	C	non_coding	NA	NA	NA	NA	NA	NA	NA	35.0	CAGAAAAATTGTTGTCGAGC	NA	true	NA	true	NA	NA	NA	NA	NA	NA	NA
PB.86.48	chr1	-	2148	4	novel_in_catalog	FAAP20	novel	2280	8	NA	NA	466	-1	intron_retention	FALSE	canonical	NA	NA	NA	NA	NA	NA	NA	false	NA	NA	NA	C	non_coding	NA	NA	NA	NA	NA	NA	NA	25.0	TAGTATTTGACTGCCAAGTG	NA	false	NA	true	NA	NA	NA	NA	NA	NA	NA
PB.86.50	chr1	-	1967	6	novel_in_catalog	FAAP20	novel	2216	7	NA	NA	0	0	intron_retention	FALSE	canonical	NA	NA	NA	NA	NA	NA	NA	false	NA	NA	NA	C	non_coding	NA	NA	NA	NA	NA	NA	NA	25.0	AGCATTTCAATCTGCCTAGT	NA	true	NA	true	NA	NA	NA	NA	NA	NA	NA
PB.86.55	chr1	-	1403	3	full-splice_match	FAAP20	ENST00000400919.7	1413	3	13	-3	10	3	reference_match	FALSE	canonical	NA	NA	NA	NA	NA	NA	NA	false	NA	NA	NA	C	non_coding	NA	NA	NA	NA	NA	NA	NA	20.0	ATTTGACTGCCAAGTGTTTT	NA	true	NA	true	NA	NA	NA	NA	NA	NA	NA
PB.86.60	chr1	-	1387	4	novel_not_in_catalog	FAAP20	novel	811	4	NA	NA	10	0	intron_retention	FALSE	canonical	NA	NA	NA	NA	NA	NA	NA	true	NA	NA	NA	C	non_coding	NA	NA	NA	NA	NA	NA	NA	25.0	AGTATTTGACTGCCAAGTGT	NA	true	NA	true	NA	NA	NA	NA	NA	NA	NA
PB.86.65	chr1	-	1775	5	novel_in_catalog	FAAP20	novel	2216	7	NA	NA	0	0	intron_retention	FALSE	canonical	NA	NA	NA	NA	NA	NA	NA	false	NA	NA	NA	C	non_coding	NA	NA	NA	NA	NA	NA	NA	25.0	AGCATTTCAATCTGCCTAGT	NA	true	NA	true	NA	NA	NA	NA	NA	NA	NA
PB.86.73	chr1	-	2206	7	full-splice_match	FAAP20	ENST00000414253.5	2216	7	18	-8	-6	-6	reference_match	FALSE	canonical	NA	NA	NA	NA	NA	NA	NA	false	NA	NA	NA	C	non_coding	NA	NA	NA	NA	NA	NA	NA	25.0	AATCTGCCTAGTATTTGACT	NA	true	NA	true	NA	NA	NA	NA	NA	NA	NA
PB.86.98	chr1	-	1625	3	novel_in_catalog	FAAP20	novel	811	4	NA	NA	-1	-6	intron_retention	FALSE	canonical	NA	NA	NA	NA	NA	NA	NA	false	NA	NA	NA	C	non_coding	NA	NA	NA	NA	NA	NA	NA	25.0	AATCTGCCTAGTATTTGACT	NA	true	NA	true	NA	NA	NA	NA	NA	NA	NA
PB.86.161	chr1	-	724	4	full-splice_match	FAAP20	ENST00000378546.9	727	4	0	3	0	-3	reference_match	FALSE	canonical	NA	NA	NA	NA	NA	NA	NA	false	NA	NA	NA	C	non_coding	NA	NA	NA	NA	NA	NA	NA	15.0	AAACGTCTGCCGCTTTTCTT	NA	true	NA	true	NA	NA	NA	NA	NA	NA	NA
PB.86.178	chr1	-	1556	4	full-splice_match	FAAP20	ENST00000420515.1	1544	4	-14	2	10	-2	reference_match	FALSE	canonical	NA	NA	NA	NA	NA	NA	NA	false	NA	NA	NA	C	non_coding	NA	NA	NA	NA	NA	NA	NA	20.0	TATTTGGACATTTTGTGCAT	NA	true	NA	true	NA	NA	NA	NA	NA	NA	NA
PB.96.2	chr1	+	1981	2	genic	SKI	novel	6083	7	NA	NA	-322	-1558	multi-exon	FALSE	canonical	NA	NA	NA	NA	NA	NA	NA	true	NA	NA	NA	C	non_coding	NA	NA	NA	NA	NA	NA	NA	25.0	AAAGCTTTAAGTGTGTTGGC	NA	true	NA	true	NA	NA	NA	NA	NA	NA	NA
PB.96.8	chr1	+	4088	7	novel_in_catalog	SKI	novel	6083	7	NA	NA	443	-1558	combination_of_known_junctions	FALSE	canonical	NA	NA	NA	NA	NA	NA	NA	false	NA	NA	NA	C	non_coding	NA	NA	NA	NA	NA	NA	NA	25.0	AAAGCTTTAAGTGTGTTGGC	NA	true	NA	true	NA	NA	NA	NA	NA	NA	NA
PB.101.4	chr1	-	1803	14	novel_not_in_catalog	MORN1	novel	1645	14	NA	NA	-9	-1	at_least_one_novel_splicesite	FALSE	canonical	NA	NA	NA	NA	NA	NA	NA	true	NA	NA	NA	C	non_coding	NA	NA	NA	NA	NA	NA	NA	15.0	ATGGAGGGCACTGCTCCTTG	NA	true	NA	true	NA	NA	NA	NA	NA	NA	NA
PB.101.8	chr1	-	1761	13	novel_in_catalog	MORN1	novel	1645	14	NA	NA	-36	-1	combination_of_known_junctions	FALSE	canonical	NA	NA	NA	NA	NA	NA	NA	false	NA	NA	NA	C	non_coding	NA	NA	NA	NA	NA	NA	NA	15.0	ATGGAGGGCACTGCTCCTTG	NA	true	NA	true	NA	NA	NA	NA	NA	NA	NA
PB.101.30	chr1	-	5520	1	full-splice_match	ENSG00000292993	ENST00000602865.1	2407	1	-517	-2596	-517	2596	mono-exon	????	NA	NA	NA	NA	NA	NA	NA	NA	NA	NA	NA	NA	C	non_coding	NA	NA	NA	NA	NA	NA	NA	30.0	TAAAATACCTGTGCACCCGG	NA	false	NA	true	NA	NA	NA	NA	NA	NA	NA
PB.101.39	chr1	-	4527	11	fusion	ENSG00000292993_MORN1	novel	1907	5	NA	NA	0	-3	multi-exon	FALSE	canonical	NA	NA	NA	NA	NA	NA	NA	true	NA	NA	NA	B	non_coding	NA	NA	NA	NA	NA	NA	NA	20.0	AAATCCTTTCTCTTTCTGGA	NA	true	NA	true	NA	NA	NA	NA	NA	NA	NA
PB.101.50	chr1	-	1756	11	full-splice_match	MORN1	ENST00000378529.7	1500	11	-6	-250	-6	250	alternative_3end	FALSE	canonical	NA	NA	NA	NA	NA	NA	NA	false	NA	NA	NA	C	non_coding	NA	NA	NA	NA	NA	NA	NA	10.0	GAACGTGCTTTTGTTTTTGT	NA	true	NA	true	NA	NA	NA	NA	NA	NA	NA
PB.101.91	chr1	-	2072	8	novel_not_in_catalog	MORN1	novel	1907	5	NA	NA	-21	5157	intron_retention	FALSE	canonical	NA	NA	NA	NA	NA	NA	NA	true	NA	NA	NA	C	non_coding	NA	NA	NA	NA	NA	NA	NA	25.0	CAGCATGATTTATAGTCCTT	NA	true	NA	false	NA	NA	NA	NA	NA	NA	NA
PB.101.94	chr1	-	2123	9	novel_not_in_catalog	MORN1	novel	1907	5	NA	NA	-3	5154	intron_retention	FALSE	canonical	NA	NA	NA	NA	NA	NA	NA	true	NA	NA	NA	C	non_coding	NA	NA	NA	NA	NA	NA	NA	30.0	TAGCAGCATGATTTATAGTC	NA	true	NA	false	NA	NA	NA	NA	NA	NA	NA
PB.101.255	chr1	-	2432	4	novel_in_catalog	MORN1	novel	1500	11	NA	NA	-12	-159	combination_of_known_junctions	FALSE	canonical	NA	NA	NA	NA	NA	NA	NA	false	NA	NA	NA	C	non_coding	NA	NA	NA	NA	NA	NA	NA	30.0	AACGTCAGGCTGGCGGCAAA	NA	true	NA	true	NA	NA	NA	NA	NA	NA	NA
PB.101.256	chr1	-	2357	3	novel_in_catalog	MORN1	novel	1648	7	NA	NA	-3	-153	combination_of_known_junctions	FALSE	canonical	NA	NA	NA	NA	NA	NA	NA	false	NA	NA	NA	C	non_coding	NA	NA	NA	NA	NA	NA	NA	25.0	AGGCTGGCGGCAAAGTGGCA	NA	true	NA	true	NA	NA	NA	NA	NA	NA	NA
PB.104.1	chr1	+	3141	7	novel_not_in_catalog	RER1	novel	2469	6	NA	NA	-641	-1	intron_retention	FALSE	canonical	NA	NA	NA	NA	NA	NA	NA	true	NA	NA	NA	C	non_coding	NA	NA	NA	NA	NA	NA	NA	30.0	ACTTCTGAATTACTTCTCAA	NA	false	NA	true	NA	NA	NA	NA	NA	NA	NA
PB.104.3	chr1	+	1328	7	novel_not_in_catalog	RER1	novel	2469	6	NA	NA	-514	-2	at_least_one_novel_splicesite	FALSE	canonical	NA	NA	NA	NA	NA	NA	NA	true	NA	NA	NA	C	non_coding	NA	NA	NA	NA	NA	NA	NA	25.0	AATTGTTTGAGATTATTTTG	NA	false	NA	true	NA	NA	NA	NA	NA	NA	NA
PB.104.5	chr1	+	3095	7	full-splice_match	RER1	ENST00000605895.6	3028	7	-68	1	-2	-1	alternative_5end	FALSE	canonical	NA	NA	NA	NA	NA	NA	NA	false	NA	NA	NA	C	non_coding	NA	NA	NA	NA	NA	NA	NA	30.0	ACTTCTGAATTACTTCTCAA	NA	true	NA	true	NA	NA	NA	NA	NA	NA	NA
PB.104.8	chr1	+	1393	7	full-splice_match	RER1	ENST00000605895.6	3028	7	-53	1688	13	-3	alternative_3end5end	FALSE	canonical	NA	NA	NA	NA	NA	NA	NA	false	NA	NA	NA	C	non_coding	NA	NA	NA	NA	NA	NA	NA	25.0	TAATTGTTTGAGATTATTTT	NA	true	NA	true	NA	NA	NA	NA	NA	NA	NA
PB.104.10	chr1	+	1547	8	novel_not_in_catalog	RER1	novel	695	8	NA	NA	21	11	at_least_one_novel_splicesite	FALSE	canonical	NA	NA	NA	NA	NA	NA	NA	true	NA	NA	NA	C	non_coding	NA	NA	NA	NA	NA	NA	NA	20.0	TATTTTGACACATTTCTTTG	NA	true	NA	true	NA	NA	NA	NA	NA	NA	NA
PB.104.12	chr1	+	1469	8	novel_not_in_catalog	RER1	novel	695	8	NA	NA	19	-7	at_least_one_novel_splicesite	FALSE	canonical	NA	NA	NA	NA	NA	NA	NA	true	NA	NA	NA	C	non_coding	NA	NA	NA	NA	NA	NA	NA	30.0	ATTTTAATTGTTTGAGATTA	NA	true	NA	true	NA	NA	NA	NA	NA	NA	NA
PB.104.13	chr1	+	3270	8	novel_not_in_catalog	RER1	novel	1404	7	NA	NA	19	-1	intron_retention	FALSE	canonical	NA	NA	NA	NA	NA	NA	NA	true	NA	NA	NA	C	non_coding	NA	NA	NA	NA	NA	NA	NA	30.0	ACTTCTGAATTACTTCTCAA	NA	true	NA	true	NA	NA	NA	NA	NA	NA	NA
PB.104.14	chr1	+	3160	8	novel_not_in_catalog	RER1	novel	695	8	NA	NA	19	-1	intron_retention	FALSE	canonical	NA	NA	NA	NA	NA	NA	NA	true	NA	NA	NA	C	non_coding	NA	NA	NA	NA	NA	NA	NA	30.0	ACTTCTGAATTACTTCTCAA	NA	true	NA	true	NA	NA	NA	NA	NA	NA	NA
PB.104.16	chr1	+	3222	8	novel_not_in_catalog	RER1	novel	695	8	NA	NA	19	-1	intron_retention	FALSE	canonical	NA	NA	NA	NA	NA	NA	NA	true	NA	NA	NA	C	non_coding	NA	NA	NA	NA	NA	NA	NA	30.0	ACTTCTGAATTACTTCTCAA	NA	true	NA	true	NA	NA	NA	NA	NA	NA	NA
PB.104.20	chr1	+	1024	8	novel_not_in_catalog	RER1	novel	695	8	NA	NA	21	74	at_least_one_novel_splicesite	FALSE	canonical	NA	NA	NA	NA	NA	NA	NA	true	NA	NA	NA	C	non_coding	NA	NA	NA	NA	NA	NA	NA	25.0	AAATCGCATGGATTTCTTTT	NA	true	NA	true	NA	NA	NA	NA	NA	NA	NA
PB.104.23	chr1	+	1040	7	full-splice_match	RER1	ENST00000378512.5	1404	7	-86	450	-24	74	alternative_3end5end	FALSE	canonical	NA	NA	NA	NA	NA	NA	NA	false	NA	NA	NA	C	non_coding	NA	NA	NA	NA	NA	NA	NA	25.0	AAATCGCATGGATTTCTTTT	NA	true	NA	true	NA	NA	NA	NA	NA	NA	NA
PB.104.24	chr1	+	1075	8	novel_not_in_catalog	RER1	novel	695	8	NA	NA	-21	74	at_least_one_novel_splicesite	FALSE	canonical	NA	NA	NA	NA	NA	NA	NA	true	NA	NA	NA	C	non_coding	NA	NA	NA	NA	NA	NA	NA	25.0	AAATCGCATGGATTTCTTTT	NA	true	NA	true	NA	NA	NA	NA	NA	NA	NA
PB.104.29	chr1	+	2482	7	full-splice_match	RER1	ENST00000605895.6	3028	7	-37	583	-24	-583	alternative_3end	FALSE	canonical	NA	NA	NA	NA	NA	NA	NA	false	NA	NA	NA	C	non_coding	NA	NA	NA	NA	NA	NA	NA	15.0	TGAACTCTCTGGCGCAGGTT	NA	true	NA	true	NA	NA	NA	NA	NA	NA	NA
PB.104.30	chr1	+	1510	7	full-splice_match	RER1	ENST00000378512.5	1404	7	-85	-21	-23	21	alternative_5end	FALSE	canonical	NA	NA	NA	NA	NA	NA	NA	false	NA	NA	NA	C	non_coding	NA	NA	NA	NA	NA	NA	NA	25.0	CATTTCTTTGATACGTAGAG	NA	true	NA	true	NA	NA	NA	NA	NA	NA	NA
PB.104.43	chr1	+	3144	8	novel_not_in_catalog	RER1	novel	695	8	NA	NA	-22	-1	intron_retention	FALSE	canonical	NA	NA	NA	NA	NA	NA	NA	true	NA	NA	NA	C	non_coding	NA	NA	NA	NA	NA	NA	NA	30.0	ACTTCTGAATTACTTCTCAA	NA	true	NA	true	NA	NA	NA	NA	NA	NA	NA
PB.104.53	chr1	+	924	7	full-splice_match	RER1	ENST00000605895.6	3028	7	-31	2135	-18	74	alternative_3end	FALSE	canonical	NA	NA	NA	NA	NA	NA	NA	false	NA	NA	NA	C	non_coding	NA	NA	NA	NA	NA	NA	NA	25.0	AAATCGCATGGATTTCTTTT	NA	true	NA	true	NA	NA	NA	NA	NA	NA	NA
PB.104.63	chr1	+	3166	7	full-splice_match	RER1	ENST00000378512.5	1404	7	-71	-1691	-9	0	alternative_3end5end	FALSE	canonical	NA	NA	NA	NA	NA	NA	NA	false	NA	NA	NA	C	non_coding	NA	NA	NA	NA	NA	NA	NA	30.0	AATTACTTCTCAACTGTATG	NA	true	NA	true	NA	NA	NA	NA	NA	NA	NA
PB.104.116	chr1	+	3908	6	full-splice_match	RER1	ENST00000488353.2	2469	6	-1442	3	-611	-3	alternative_5end	FALSE	canonical	NA	NA	NA	NA	NA	NA	NA	false	NA	NA	NA	C	non_coding	NA	NA	NA	NA	NA	NA	NA	30.0	ACGAGGGAGTCAAATTTTCT	NA	false	NA	true	NA	NA	NA	NA	NA	NA	NA
PB.105.2	chr1	-	3066	6	full-splice_match	PEX10	ENST00000447513.7	2835	6	10	-241	10	231	alternative_3end	FALSE	canonical	NA	NA	NA	NA	NA	NA	NA	false	NA	NA	NA	C	non_coding	NA	NA	NA	NA	NA	NA	NA	30.0	TATAATTCCGGGCCCTCAAA	NA	true	NA	false	NA	NA	NA	NA	NA	NA	NA
PB.105.5	chr1	-	2923	6	full-splice_match	PEX10	ENST00000447513.7	2835	6	-95	7	-95	-7	alternative_5end	FALSE	canonical	NA	NA	NA	NA	NA	NA	NA	false	NA	NA	NA	C	non_coding	NA	NA	NA	NA	NA	NA	NA	45.0	AAAATCACTTGGTAAAACGT	NA	true	NA	true	NA	NA	NA	NA	NA	NA	NA
PB.105.7	chr1	-	2887	6	novel_not_in_catalog	PEX10	novel	2905	6	NA	NA	11	-4	intron_retention	FALSE	canonical	NA	NA	NA	NA	NA	NA	NA	true	NA	NA	NA	C	non_coding	NA	NA	NA	NA	NA	NA	NA	35.0	AAAACGTTGAGAGTATTTCT	NA	true	NA	true	NA	NA	NA	NA	NA	NA	NA
PB.105.16	chr1	-	2405	7	novel_not_in_catalog	PEX10	novel	2260	8	NA	NA	11	5	intron_retention	FALSE	canonical	NA	NA	NA	NA	NA	NA	NA	true	NA	NA	NA	C	non_coding	NA	NA	NA	NA	NA	NA	NA	35.0	TAAAACGTTGAGAGTATTTC	NA	true	NA	true	NA	NA	NA	NA	NA	NA	NA
PB.105.27	chr1	-	2885	6	novel_in_catalog	PEX10	novel	2835	6	NA	NA	-30	-7	intron_retention	FALSE	canonical	NA	NA	NA	NA	NA	NA	NA	false	NA	NA	NA	C	non_coding	NA	NA	NA	NA	NA	NA	NA	45.0	AAAATCACTTGGTAAAACGT	NA	true	NA	true	NA	NA	NA	NA	NA	NA	NA
PB.105.50	chr1	-	2403	6	full-splice_match	PEX10	ENST00000447513.7	2835	6	7	425	7	-338	alternative_3end	FALSE	canonical	NA	NA	NA	NA	NA	NA	NA	false	NA	NA	NA	C	non_coding	NA	NA	NA	NA	NA	NA	NA	50.0	AAAAATGACAAACACTCCTG	NA	true	NA	false	NA	NA	NA	NA	NA	NA	NA
PB.105.53	chr1	-	2118	6	full-splice_match	PEX10	ENST00000447513.7	2835	6	-132	849	-132	15	alternative_3end5end	FALSE	canonical	NA	NA	NA	NA	NA	NA	NA	false	NA	NA	NA	C	non_coding	NA	NA	NA	NA	NA	NA	NA	35.0	AAAATGTGGGTACGTTACTA	NA	false	NA	true	NA	NA	NA	NA	NA	NA	NA
PB.105.55	chr1	-	2058	6	novel_in_catalog	PEX10	novel	2835	6	NA	NA	-46	14	intron_retention	FALSE	canonical	NA	NA	NA	NA	NA	NA	NA	false	NA	NA	NA	C	non_coding	NA	NA	NA	NA	NA	NA	NA	30.0	CAAAATGTGGGTACGTTACT	NA	true	NA	true	NA	NA	NA	NA	NA	NA	NA
PB.105.57	chr1	-	2694	6	full-splice_match	PEX10	ENST00000288774.8	2905	6	-648	859	585	15	alternative_3end5end	FALSE	canonical	NA	NA	NA	NA	NA	NA	NA	false	NA	NA	NA	C	non_coding	NA	NA	NA	NA	NA	NA	NA	35.0	AAAATGTGGGTACGTTACTA	NA	false	NA	true	NA	NA	NA	NA	NA	NA	NA
PB.105.61	chr1	-	1978	6	novel_not_in_catalog	PEX10	novel	2905	6	NA	NA	9	34	intron_retention	FALSE	canonical	NA	NA	NA	NA	NA	NA	NA	true	NA	NA	NA	C	non_coding	NA	NA	NA	NA	NA	NA	NA	45.0	AACACAAGATGGAACTTGAG	NA	true	NA	true	NA	NA	NA	NA	NA	NA	NA
PB.105.70	chr1	-	2109	6	novel_not_in_catalog	PEX10	novel	2835	6	NA	NA	-4	14	intron_retention	FALSE	canonical	NA	NA	NA	NA	NA	NA	NA	false	NA	NA	NA	C	non_coding	NA	NA	NA	NA	NA	NA	NA	30.0	CAAAATGTGGGTACGTTACT	NA	true	NA	true	NA	NA	NA	NA	NA	NA	NA
PB.105.109	chr1	-	1428	6	full-splice_match	PEX10	ENST00000447513.7	2835	6	10	1397	10	-533	alternative_3end	FALSE	canonical	NA	NA	NA	NA	NA	NA	NA	false	NA	NA	NA	C	non_coding	NA	NA	NA	NA	NA	NA	NA	30.0	AATGGACTGAATGAGTGCGT	NA	true	NA	true	NA	NA	NA	NA	NA	NA	NA
PB.110.6	chr1	-	2653	19	full-splice_match	PANK4	ENST00000378466.9	2641	19	-13	1	-12	-1	reference_match	TRUE	canonical	NA	NA	NA	NA	NA	NA	NA	false	NA	NA	NA	C	non_coding	NA	NA	NA	NA	NA	NA	NA	15.0	GGCCGGAGCCATCTGCGATG	NA	true	NA	true	NA	NA	NA	NA	NA	NA	NA
PB.110.9	chr1	-	2612	19	novel_in_catalog	PANK4	novel	2641	19	NA	NA	-3	1	combination_of_known_junctions	FALSE	canonical	NA	NA	NA	NA	NA	NA	NA	false	NA	NA	NA	C	non_coding	NA	NA	NA	NA	NA	NA	NA	15.0	CCGGAGCCATCTGCGATGTT	NA	true	NA	true	NA	NA	NA	NA	NA	NA	NA
PB.114.1	chr1	+	1119	1	full-splice_match	ENSG00000272449	ENST00000606645.4	1590	1	51	420	51	-2	mono-exon	????	NA	NA	NA	NA	NA	NA	NA	NA	NA	NA	NA	NA	C	non_coding	NA	NA	NA	NA	NA	NA	NA	15.0	AATTTCTGCCTGAGTTTCTG	NA	true	NA	true	NA	NA	NA	NA	NA	NA	NA
PB.118.1	chr1	+	2769	7	full-splice_match	PRXL2B	ENST00000474659.5	785	7	-175	-1809	-126	0	alternative_3end5end	FALSE	canonical	NA	NA	NA	NA	NA	NA	NA	false	NA	NA	NA	C	non_coding	NA	NA	NA	NA	NA	NA	NA	5.0	ACTTTTTGTGCTTTCTTCTT	NA	false	NA	true	NA	NA	NA	NA	NA	NA	NA
PB.118.2	chr1	+	2799	7	full-splice_match	PRXL2B	ENST00000493183.5	840	7	-124	-1835	-124	0	alternative_3end5end	FALSE	canonical	NA	NA	NA	NA	NA	NA	NA	false	NA	NA	NA	C	non_coding	NA	NA	NA	NA	NA	NA	NA	5.0	ACTTTTTGTGCTTTCTTCTT	NA	false	NA	true	NA	NA	NA	NA	NA	NA	NA
PB.118.3	chr1	+	2773	7	novel_in_catalog	PRXL2B	novel	785	7	NA	NA	-115	-1	combination_of_known_junctions	FALSE	canonical	NA	NA	NA	NA	NA	NA	NA	false	NA	NA	NA	C	non_coding	NA	NA	NA	NA	NA	NA	NA	10.0	GAGCCACTTTTTGTGCTTTC	NA	false	NA	true	NA	NA	NA	NA	NA	NA	NA
PB.118.4	chr1	+	2740	7	novel_in_catalog	PRXL2B	novel	785	7	NA	NA	-40	1	combination_of_known_junctions	FALSE	canonical	NA	NA	NA	NA	NA	NA	NA	false	NA	NA	NA	C	non_coding	NA	NA	NA	NA	NA	NA	NA	5.0	TTTTGTGCTTTCTTCTTTTA	NA	true	NA	true	NA	NA	NA	NA	NA	NA	NA
PB.118.5	chr1	+	2626	6	novel_in_catalog	PRXL2B	novel	840	7	NA	NA	-32	-1	combination_of_known_junctions	FALSE	canonical	NA	NA	NA	NA	NA	NA	NA	false	NA	NA	NA	C	non_coding	NA	NA	NA	NA	NA	NA	NA	10.0	GAGCCACTTTTTGTGCTTTC	NA	true	NA	true	NA	NA	NA	NA	NA	NA	NA
PB.118.6	chr1	+	2755	7	novel_in_catalog	PRXL2B	novel	840	7	NA	NA	-24	0	combination_of_known_junctions	FALSE	canonical	NA	NA	NA	NA	NA	NA	NA	false	NA	NA	NA	C	non_coding	NA	NA	NA	NA	NA	NA	NA	0.0	TTTTTGTGCTTTCTTCTTTT	NA	true	NA	true	NA	NA	NA	NA	NA	NA	NA
PB.118.14	chr1	+	2584	6	novel_in_catalog	PRXL2B	novel	785	7	NA	NA	-17	0	combination_of_known_junctions	FALSE	canonical	NA	NA	NA	NA	NA	NA	NA	false	NA	NA	NA	C	non_coding	NA	NA	NA	NA	NA	NA	NA	5.0	ACTTTTTGTGCTTTCTTCTT	NA	true	NA	true	NA	NA	NA	NA	NA	NA	NA
PB.118.17	chr1	+	2982	6	novel_in_catalog	PRXL2B	novel	840	7	NA	NA	-11	0	intron_retention	FALSE	canonical	NA	NA	NA	NA	NA	NA	NA	false	NA	NA	NA	C	non_coding	NA	NA	NA	NA	NA	NA	NA	5.0	ACTTTTTGTGCTTTCTTCTT	NA	true	NA	true	NA	NA	NA	NA	NA	NA	NA
PB.118.18	chr1	+	2707	7	novel_in_catalog	PRXL2B	novel	840	7	NA	NA	-12	0	combination_of_known_junctions	FALSE	canonical	NA	NA	NA	NA	NA	NA	NA	false	NA	NA	NA	C	non_coding	NA	NA	NA	NA	NA	NA	NA	5.0	ACTTTTTGTGCTTTCTTCTT	NA	true	NA	true	NA	NA	NA	NA	NA	NA	NA
PB.118.24	chr1	+	2703	7	novel_not_in_catalog	PRXL2B	novel	840	7	NA	NA	-10	0	at_least_one_novel_splicesite	FALSE	canonical	NA	NA	NA	NA	NA	NA	NA	false	NA	NA	NA	C	non_coding	NA	NA	NA	NA	NA	NA	NA	0.0	CTTTTTGTGCTTTCTTCTTT	NA	true	NA	true	NA	NA	NA	NA	NA	NA	NA
PB.118.37	chr1	+	2791	7	novel_in_catalog	PRXL2B	novel	2689	7	NA	NA	-34	0	combination_of_known_junctions	FALSE	canonical	NA	NA	NA	NA	NA	NA	NA	false	NA	NA	NA	C	non_coding	NA	NA	NA	NA	NA	NA	NA	10.0	AGCCACTTTTTGTGCTTTCT	NA	true	NA	true	NA	NA	NA	NA	NA	NA	NA
PB.118.38	chr1	+	2774	7	full-splice_match	PRXL2B	ENST00000378427.6	2689	7	-82	-3	-34	-1	alternative_5end	FALSE	canonical	NA	NA	NA	NA	NA	NA	NA	false	NA	NA	NA	C	non_coding	NA	NA	NA	NA	NA	NA	NA	5.0	CACTTTTTGTGCTTTCTTCT	NA	true	NA	true	NA	NA	NA	NA	NA	NA	NA
PB.118.39	chr1	+	2807	7	full-splice_match	PRXL2B	ENST00000419916.8	2747	7	-61	1	-34	0	alternative_5end	FALSE	canonical	NA	NA	NA	NA	NA	NA	NA	false	NA	NA	NA	C	non_coding	NA	NA	NA	NA	NA	NA	NA	5.0	ACTTTTTGTGCTTTCTTCTT	NA	true	NA	true	NA	NA	NA	NA	NA	NA	NA
PB.118.46	chr1	+	2682	6	full-splice_match	PRXL2B	ENST00000537325.6	1096	6	-66	-1520	-20	0	alternative_3end5end	FALSE	canonical	NA	NA	NA	NA	NA	NA	NA	false	NA	NA	NA	C	non_coding	NA	NA	NA	NA	NA	NA	NA	5.0	ACTTTTTGTGCTTTCTTCTT	NA	true	NA	true	NA	NA	NA	NA	NA	NA	NA
PB.118.57	chr1	+	2664	7	novel_not_in_catalog	PRXL2B	novel	2747	7	NA	NA	-3	0	at_least_one_novel_splicesite	FALSE	canonical	NA	NA	NA	NA	NA	NA	NA	false	NA	NA	NA	C	non_coding	NA	NA	NA	NA	NA	NA	NA	0.0	CTTTTTGTGCTTTCTTCTTT	NA	true	NA	true	NA	NA	NA	NA	NA	NA	NA
PB.118.62	chr1	+	2689	7	novel_not_in_catalog	PRXL2B	novel	2747	7	NA	NA	-2	-1	at_least_one_novel_splicesite	FALSE	canonical	NA	NA	NA	NA	NA	NA	NA	false	NA	NA	NA	C	non_coding	NA	NA	NA	NA	NA	NA	NA	10.0	GAGCCACTTTTTGTGCTTTC	NA	true	NA	true	NA	NA	NA	NA	NA	NA	NA
PB.118.75	chr1	+	3042	6	novel_in_catalog	PRXL2B	novel	2747	7	NA	NA	0	0	intron_retention	FALSE	canonical	NA	NA	NA	NA	NA	NA	NA	false	NA	NA	NA	C	non_coding	NA	NA	NA	NA	NA	NA	NA	5.0	ACTTTTTGTGCTTTCTTCTT	NA	true	NA	true	NA	NA	NA	NA	NA	NA	NA
PB.118.83	chr1	+	2676	7	novel_not_in_catalog	PRXL2B	novel	2747	7	NA	NA	0	0	at_least_one_novel_splicesite	FALSE	canonical	NA	NA	NA	NA	NA	NA	NA	true	NA	NA	NA	C	non_coding	NA	NA	NA	NA	NA	NA	NA	5.0	ACTTTTTGTGCTTTCTTCTT	NA	true	NA	true	NA	NA	NA	NA	NA	NA	NA
PB.118.95	chr1	+	2507	6	novel_in_catalog	PRXL2B	novel	2765	7	NA	NA	-1	0	combination_of_known_splicesites	FALSE	canonical	NA	NA	NA	NA	NA	NA	NA	false	NA	NA	NA	C	non_coding	NA	NA	NA	NA	NA	NA	NA	5.0	ACTTTTTGTGCTTTCTTCTT	NA	true	NA	true	NA	NA	NA	NA	NA	NA	NA
PB.118.112	chr1	+	2762	7	novel_in_catalog	PRXL2B	novel	2747	7	NA	NA	4	1	combination_of_known_junctions	FALSE	canonical	NA	NA	NA	NA	NA	NA	NA	false	NA	NA	NA	C	non_coding	NA	NA	NA	NA	NA	NA	NA	5.0	TTTTGTGCTTTCTTCTTTTA	NA	true	NA	true	NA	NA	NA	NA	NA	NA	NA
PB.118.118	chr1	+	2663	6	novel_in_catalog	PRXL2B	novel	2747	7	NA	NA	4	0	combination_of_known_junctions	FALSE	canonical	NA	NA	NA	NA	NA	NA	NA	false	NA	NA	NA	C	non_coding	NA	NA	NA	NA	NA	NA	NA	5.0	ACTTTTTGTGCTTTCTTCTT	NA	true	NA	true	NA	NA	NA	NA	NA	NA	NA
PB.118.120	chr1	+	3125	5	novel_in_catalog	PRXL2B	novel	2665	6	NA	NA	-6	0	intron_retention	FALSE	canonical	NA	NA	NA	NA	NA	NA	NA	false	NA	NA	NA	C	non_coding	NA	NA	NA	NA	NA	NA	NA	5.0	ACTTTTTGTGCTTTCTTCTT	NA	true	NA	true	NA	NA	NA	NA	NA	NA	NA
PB.118.123	chr1	+	2781	7	full-splice_match	PRXL2B	ENST00000444521.6	2827	7	41	5	-5	-1	reference_match	FALSE	canonical	NA	NA	NA	NA	NA	NA	NA	false	NA	NA	NA	C	non_coding	NA	NA	NA	NA	NA	NA	NA	10.0	GAGCCACTTTTTGTGCTTTC	NA	true	NA	true	NA	NA	NA	NA	NA	NA	NA
PB.118.125	chr1	+	2747	7	full-splice_match	PRXL2B	ENST00000378424.9	2765	7	18	0	0	0	reference_match	FALSE	canonical	NA	NA	NA	NA	NA	NA	NA	false	NA	NA	NA	C	non_coding	NA	NA	NA	NA	NA	NA	NA	5.0	ACTTTTTGTGCTTTCTTCTT	NA	true	NA	true	NA	NA	NA	NA	NA	NA	NA
PB.118.148	chr1	+	2519	6	novel_in_catalog	PRXL2B	novel	2747	7	NA	NA	0	-1	combination_of_known_splicesites	FALSE	canonical	NA	NA	NA	NA	NA	NA	NA	false	NA	NA	NA	C	non_coding	NA	NA	NA	NA	NA	NA	NA	5.0	CACTTTTTGTGCTTTCTTCT	NA	true	NA	true	NA	NA	NA	NA	NA	NA	NA
PB.118.269	chr1	+	2555	5	novel_in_catalog	PRXL2B	novel	689	6	NA	NA	-8	0	combination_of_known_junctions	FALSE	canonical	NA	NA	NA	NA	NA	NA	NA	false	NA	NA	NA	C	non_coding	NA	NA	NA	NA	NA	NA	NA	5.0	ACTTTTTGTGCTTTCTTCTT	NA	true	NA	true	NA	NA	NA	NA	NA	NA	NA
PB.118.270	chr1	+	2615	6	full-splice_match	PRXL2B	ENST00000484099.5	2577	6	-38	0	-2	0	reference_match	FALSE	canonical	NA	NA	NA	NA	NA	NA	NA	false	NA	NA	NA	C	non_coding	NA	NA	NA	NA	NA	NA	NA	0.0	TTTTTGTGCTTTCTTCTTTT	NA	true	NA	true	NA	NA	NA	NA	NA	NA	NA
PB.118.273	chr1	+	2588	6	incomplete-splice_match	PRXL2B	ENST00000378427.6	2689	7	243	0	-1	0	3prime_fragment	FALSE	canonical	NA	NA	NA	NA	NA	NA	NA	false	NA	NA	NA	C	non_coding	NA	NA	NA	NA	NA	NA	NA	10.0	AGCCACTTTTTGTGCTTTCT	NA	true	NA	true	NA	NA	NA	NA	NA	NA	NA
PB.118.274	chr1	+	2620	6	incomplete-splice_match	PRXL2B	ENST00000419916.8	2747	7	268	1	3	0	3prime_fragment	FALSE	canonical	NA	NA	NA	NA	NA	NA	NA	false	NA	NA	NA	C	non_coding	NA	NA	NA	NA	NA	NA	NA	5.0	ACTTTTTGTGCTTTCTTCTT	NA	true	NA	true	NA	NA	NA	NA	NA	NA	NA
PB.118.275	chr1	+	2674	6	incomplete-splice_match	PRXL2B	ENST00000444521.6	2827	7	295	0	3	0	3prime_fragment	FALSE	canonical	NA	NA	NA	NA	NA	NA	NA	false	NA	NA	NA	C	non_coding	NA	NA	NA	NA	NA	NA	NA	5.0	ACTTTTTGTGCTTTCTTCTT	NA	true	NA	true	NA	NA	NA	NA	NA	NA	NA
PB.118.277	chr1	+	2512	5	incomplete-splice_match	PRXL2B	ENST00000378425.9	2665	6	295	0	3	0	3prime_fragment	FALSE	canonical	NA	NA	NA	NA	NA	NA	NA	false	NA	NA	NA	C	non_coding	NA	NA	NA	NA	NA	NA	NA	5.0	ACTTTTTGTGCTTTCTTCTT	NA	true	NA	true	NA	NA	NA	NA	NA	NA	NA
PB.118.278	chr1	+	2912	5	novel_in_catalog	PRXL2B	novel	2689	7	NA	NA	3	0	intron_retention	FALSE	canonical	NA	NA	NA	NA	NA	NA	NA	false	NA	NA	NA	C	non_coding	NA	NA	NA	NA	NA	NA	NA	10.0	AGCCACTTTTTGTGCTTTCT	NA	true	NA	true	NA	NA	NA	NA	NA	NA	NA
PB.119.9	chr1	-	4923	1	full-splice_match	PRDM16-DT	ENST00000606861.1	2917	1	-2010	4	-740	1	mono-exon	????	NA	NA	NA	NA	NA	NA	NA	NA	NA	NA	NA	NA	C	non_coding	NA	NA	NA	NA	NA	NA	NA	30.0	AAGATTTATGTTCTTGGAAT	NA	false	NA	true	NA	NA	NA	NA	NA	NA	NA
PB.119.33	chr1	-	4717	1	full-splice_match	PRDM16-DT	ENST00000702683.2	676	1	351	-4392	125	2	mono-exon	????	NA	NA	NA	NA	NA	NA	NA	NA	NA	NA	NA	NA	C	non_coding	NA	NA	NA	NA	NA	NA	NA	15.0	ACACGCTTTCCCTCTTGATC	NA	true	NA	true	NA	NA	NA	NA	NA	NA	NA
PB.119.34	chr1	-	1870	3	incomplete-splice_match	PRDM16-DT	ENST00000445317.1	4247	7	-719	4463	-9	2	5prime_fragment	FALSE	canonical	NA	NA	NA	NA	NA	NA	NA	false	NA	NA	NA	C	non_coding	NA	NA	NA	NA	NA	NA	NA	15.0	ACACGCTTTCCCTCTTGATC	NA	true	NA	true	NA	NA	NA	NA	NA	NA	NA
PB.121.6	chr1	-	1471	2	novel_not_in_catalog	ENSG00000306439	novel	655	3	NA	NA	0	273	at_least_one_novel_splicesite	FALSE	canonical	NA	NA	NA	NA	NA	NA	NA	true	NA	NA	NA	B	non_coding	NA	NA	NA	NA	NA	NA	NA	35.0	AACAAGTGGATGTATATCTT	NA	false	NA	false	NA	NA	NA	NA	NA	NA	NA
PB.121.7	chr1	-	1306	2	novel_not_in_catalog	ENSG00000306439	novel	655	3	NA	NA	1	273	at_least_one_novel_splicesite	FALSE	canonical	NA	NA	NA	NA	NA	NA	NA	true	NA	NA	NA	B	non_coding	NA	NA	NA	NA	NA	NA	NA	35.0	AACAAGTGGATGTATATCTT	NA	false	NA	false	NA	NA	NA	NA	NA	NA	NA
PB.126.13	chr1	+	6323	17	full-splice_match	PRDM16	ENST00000270722.10	8698	17	-66	2441	-31	759	alternative_3end5end	FALSE	canonical	NA	NA	NA	NA	NA	NA	NA	false	NA	NA	NA	C	non_coding	NA	NA	NA	NA	NA	NA	NA	30.0	GAAAGAGTAAGGTGTGTGCT	NA	true	NA	true	NA	NA	NA	NA	NA	NA	NA
PB.126.29	chr1	+	5431	17	full-splice_match	PRDM16	ENST00000270722.10	8698	17	-9	3276	-3	-76	alternative_3end	FALSE	canonical	NA	NA	NA	NA	NA	NA	NA	false	NA	NA	NA	C	non_coding	NA	NA	NA	NA	NA	NA	NA	35.0	AAAACCGTGTGATAAGGTTG	NA	true	NA	true	NA	NA	NA	NA	NA	NA	NA
PB.126.80	chr1	+	7423	1	full-splice_match	ENSG00000279839	ENST00000624175.1	2677	1	-4746	0	-4746	0	mono-exon	????	NA	NA	NA	NA	NA	NA	NA	NA	NA	NA	NA	NA	C	non_coding	NA	NA	NA	NA	NA	NA	NA	90.0	AAAAAAAAAAAAAAGAAAAG	NA	false	NA	false	NA	NA	NA	NA	NA	NA	NA
PB.130.1	chr1	+	2877	15	full-splice_match	ARHGEF16	ENST00000378378.9	2822	15	-60	5	-60	-5	alternative_5end	FALSE	canonical	NA	NA	NA	NA	NA	NA	NA	false	NA	NA	NA	C	non_coding	NA	NA	NA	NA	NA	NA	NA	35.0	AAGAACCTGGATTTTCACAG	NA	true	NA	true	NA	NA	NA	NA	NA	NA	NA
PB.130.8	chr1	+	2850	15	novel_not_in_catalog	ARHGEF16	novel	2822	15	NA	NA	0	-5	at_least_one_novel_splicesite	FALSE	canonical	NA	NA	NA	NA	NA	NA	NA	false	NA	NA	NA	C	non_coding	NA	NA	NA	NA	NA	NA	NA	35.0	AAGAACCTGGATTTTCACAG	NA	true	NA	true	NA	NA	NA	NA	NA	NA	NA
PB.130.9	chr1	+	2834	15	novel_not_in_catalog	ARHGEF16	novel	2822	15	NA	NA	0	-5	at_least_one_novel_splicesite	FALSE	canonical	NA	NA	NA	NA	NA	NA	NA	false	NA	NA	NA	C	non_coding	NA	NA	NA	NA	NA	NA	NA	35.0	AAGAACCTGGATTTTCACAG	NA	true	NA	true	NA	NA	NA	NA	NA	NA	NA
PB.130.18	chr1	+	3210	14	novel_in_catalog	ARHGEF16	novel	2822	15	NA	NA	4	-5	intron_retention	FALSE	canonical	NA	NA	NA	NA	NA	NA	NA	false	NA	NA	NA	C	non_coding	NA	NA	NA	NA	NA	NA	NA	35.0	AAGAACCTGGATTTTCACAG	NA	true	NA	true	NA	NA	NA	NA	NA	NA	NA
PB.130.36	chr1	+	3213	14	novel_not_in_catalog	ARHGEF16	novel	2822	15	NA	NA	34	-5	intron_retention	FALSE	canonical	NA	NA	NA	NA	NA	NA	NA	false	NA	NA	NA	C	non_coding	NA	NA	NA	NA	NA	NA	NA	35.0	AAGAACCTGGATTTTCACAG	NA	true	NA	true	NA	NA	NA	NA	NA	NA	NA
PB.130.57	chr1	+	2136	10	novel_not_in_catalog	ARHGEF16	novel	2340	8	NA	NA	-6	3	at_least_one_novel_splicesite	FALSE	canonical	NA	NA	NA	NA	NA	NA	NA	false	NA	NA	NA	C	non_coding	NA	NA	NA	NA	NA	NA	NA	20.0	GGATTTTCACAGTGACTCTG	NA	true	NA	true	NA	NA	NA	NA	NA	NA	NA
PB.130.59	chr1	+	1812	10	novel_in_catalog	ARHGEF16	novel	2340	8	NA	NA	1	-6	combination_of_known_junctions	FALSE	canonical	NA	NA	NA	NA	NA	NA	NA	false	NA	NA	NA	C	non_coding	NA	NA	NA	NA	NA	NA	NA	35.0	TAAGAACCTGGATTTTCACA	NA	true	NA	true	NA	NA	NA	NA	NA	NA	NA
PB.131.3	chr1	-	4460	10	novel_in_catalog	MEGF6	novel	7056	34	NA	NA	-1404	-9	intron_retention	FALSE	canonical	NA	NA	NA	NA	NA	NA	NA	false	NA	NA	NA	C	non_coding	NA	NA	NA	NA	NA	NA	NA	50.0	AAAAACAGACTAGACTGCAT	NA	false	NA	false	NA	NA	NA	NA	NA	NA	NA
PB.131.18	chr1	-	4836	32	novel_in_catalog	MEGF6	novel	7443	37	NA	NA	22	26	combination_of_known_splicesites	FALSE	canonical	NA	NA	NA	NA	NA	NA	NA	false	NA	NA	NA	C	non_coding	NA	NA	NA	NA	NA	NA	NA	10.0	ACGTGGACTCTGTGTGGGCT	NA	true	NA	true	NA	NA	NA	NA	NA	NA	NA
PB.131.19	chr1	-	2221	14	novel_in_catalog	MEGF6	novel	7056	34	NA	NA	-5136	26	combination_of_known_splicesites	FALSE	canonical	NA	NA	NA	NA	NA	NA	NA	false	NA	NA	NA	C	non_coding	NA	NA	NA	NA	NA	NA	NA	10.0	ACGTGGACTCTGTGTGGGCT	NA	false	NA	true	NA	NA	NA	NA	NA	NA	NA
PB.131.20	chr1	-	4486	29	novel_in_catalog	MEGF6	novel	7443	37	NA	NA	5	25	combination_of_known_splicesites	FALSE	canonical	NA	NA	NA	NA	NA	NA	NA	false	NA	NA	NA	C	non_coding	NA	NA	NA	NA	NA	NA	NA	10.0	TACGTGGACTCTGTGTGGGC	NA	true	NA	true	NA	NA	NA	NA	NA	NA	NA
PB.131.21	chr1	-	5271	35	novel_in_catalog	MEGF6	novel	7443	37	NA	NA	-60	-2	combination_of_known_splicesites	FALSE	canonical	NA	NA	NA	NA	NA	NA	NA	false	NA	NA	NA	C	non_coding	NA	NA	NA	NA	NA	NA	NA	0.0	TCCTCGTGGCCTGTGTGTTT	NA	true	NA	true	NA	NA	NA	NA	NA	NA	NA
PB.131.22	chr1	-	5075	34	novel_in_catalog	MEGF6	novel	7443	37	NA	NA	12	3	combination_of_known_junctions	FALSE	canonical	NA	NA	NA	NA	NA	NA	NA	false	NA	NA	NA	C	non_coding	NA	NA	NA	NA	NA	NA	NA	0.0	GTGGCCTGTGTGTTTGCTGT	NA	true	NA	true	NA	NA	NA	NA	NA	NA	NA
PB.131.23	chr1	-	5346	36	novel_in_catalog	MEGF6	novel	7443	37	NA	NA	12	16	combination_of_known_junctions	FALSE	canonical	NA	NA	NA	NA	NA	NA	NA	false	NA	NA	NA	C	non_coding	NA	NA	NA	NA	NA	NA	NA	10.0	TTGCTGTGTTACGTGGACTC	NA	true	NA	true	NA	NA	NA	NA	NA	NA	NA
PB.133.2	chr1	-	1927	1	full-splice_match	ENSG00000238260	ENST00000687047.2	1930	1	0	3	0	-1	mono-exon	????	NA	NA	NA	NA	NA	NA	NA	NA	NA	NA	NA	NA	C	non_coding	NA	NA	NA	NA	NA	NA	NA	15.0	ATGGATGAGTTTCCTGGGGC	NA	true	NA	true	NA	NA	NA	NA	NA	NA	NA
PB.134.2	chr1	+	2122	4	novel_not_in_catalog	TPRG1L	novel	2401	5	NA	NA	-31	-2	at_least_one_novel_splicesite	FALSE	canonical	NA	NA	NA	NA	NA	NA	NA	true	NA	NA	NA	C	non_coding	NA	NA	NA	NA	NA	NA	NA	25.0	AAGAAAGTGTCTCTTCCCTC	NA	true	NA	true	NA	NA	NA	NA	NA	NA	NA
PB.134.5	chr1	+	2257	5	novel_not_in_catalog	TPRG1L	novel	2401	5	NA	NA	-25	-2	at_least_one_novel_splicesite	FALSE	canonical	NA	NA	NA	NA	NA	NA	NA	true	NA	NA	NA	C	non_coding	NA	NA	NA	NA	NA	NA	NA	25.0	AAGAAAGTGTCTCTTCCCTC	NA	true	NA	true	NA	NA	NA	NA	NA	NA	NA
PB.134.9	chr1	+	2423	5	full-splice_match	TPRG1L	ENST00000378344.7	2401	5	-24	2	-24	-2	reference_match	FALSE	canonical	NA	NA	NA	NA	NA	NA	NA	false	NA	NA	NA	C	non_coding	NA	NA	NA	NA	NA	NA	NA	25.0	AAGAAAGTGTCTCTTCCCTC	NA	true	NA	true	NA	NA	NA	NA	NA	NA	NA
PB.134.12	chr1	+	2200	4	novel_not_in_catalog	TPRG1L	novel	2401	5	NA	NA	-22	-2	at_least_one_novel_splicesite	FALSE	canonical	NA	NA	NA	NA	NA	NA	NA	true	NA	NA	NA	C	non_coding	NA	NA	NA	NA	NA	NA	NA	25.0	AAGAAAGTGTCTCTTCCCTC	NA	true	NA	true	NA	NA	NA	NA	NA	NA	NA
PB.134.20	chr1	+	2279	5	novel_not_in_catalog	TPRG1L	novel	2401	5	NA	NA	-9	-2	at_least_one_novel_splicesite	FALSE	canonical	NA	NA	NA	NA	NA	NA	NA	true	NA	NA	NA	C	non_coding	NA	NA	NA	NA	NA	NA	NA	25.0	AAGAAAGTGTCTCTTCCCTC	NA	true	NA	true	NA	NA	NA	NA	NA	NA	NA
PB.137.12	chr1	-	1555	11	novel_in_catalog	WRAP73	novel	1692	12	NA	NA	0	-2	combination_of_known_junctions	FALSE	canonical	NA	NA	NA	NA	NA	NA	NA	false	NA	NA	NA	C	non_coding	NA	NA	NA	NA	NA	NA	NA	30.0	AACTACTTCTCTTCTTGAAA	NA	true	NA	true	NA	NA	NA	NA	NA	NA	NA
PB.137.17	chr1	-	3373	7	novel_in_catalog	WRAP73	novel	1998	11	NA	NA	13	-1	intron_retention	FALSE	canonical	NA	NA	NA	NA	NA	NA	NA	false	NA	NA	NA	C	non_coding	NA	NA	NA	NA	NA	NA	NA	20.0	ACTTCTCTTCTTGAAACGTT	NA	true	NA	true	NA	NA	NA	NA	NA	NA	NA
PB.137.21	chr1	-	3303	10	novel_in_catalog	WRAP73	novel	1692	12	NA	NA	0	-2	intron_retention	FALSE	canonical	NA	NA	NA	NA	NA	NA	NA	false	NA	NA	NA	C	non_coding	NA	NA	NA	NA	NA	NA	NA	30.0	AACTACTTCTCTTCTTGAAA	NA	true	NA	true	NA	NA	NA	NA	NA	NA	NA
PB.137.22	chr1	-	3644	9	novel_in_catalog	WRAP73	novel	1998	11	NA	NA	7	-2	intron_retention	FALSE	canonical	NA	NA	NA	NA	NA	NA	NA	false	NA	NA	NA	C	non_coding	NA	NA	NA	NA	NA	NA	NA	30.0	AACTACTTCTCTTCTTGAAA	NA	true	NA	true	NA	NA	NA	NA	NA	NA	NA
PB.137.39	chr1	-	2031	11	full-splice_match	WRAP73	ENST00000378322.7	1998	11	-38	5	7	-2	reference_match	FALSE	canonical	NA	NA	NA	NA	NA	NA	NA	false	NA	NA	NA	C	non_coding	NA	NA	NA	NA	NA	NA	NA	30.0	AACTACTTCTCTTCTTGAAA	NA	true	NA	true	NA	NA	NA	NA	NA	NA	NA
PB.137.40	chr1	-	1896	10	novel_in_catalog	WRAP73	novel	1998	11	NA	NA	7	-2	intron_retention	FALSE	canonical	NA	NA	NA	NA	NA	NA	NA	false	NA	NA	NA	C	non_coding	NA	NA	NA	NA	NA	NA	NA	30.0	AACTACTTCTCTTCTTGAAA	NA	true	NA	true	NA	NA	NA	NA	NA	NA	NA
PB.137.42	chr1	-	1690	12	full-splice_match	WRAP73	ENST00000270708.12	1692	12	0	2	0	-2	reference_match	FALSE	canonical	NA	NA	NA	NA	NA	NA	NA	false	NA	NA	NA	C	non_coding	NA	NA	NA	NA	NA	NA	NA	30.0	AACTACTTCTCTTCTTGAAA	NA	true	NA	true	NA	NA	NA	NA	NA	NA	NA
PB.137.43	chr1	-	1669	12	novel_not_in_catalog	WRAP73	novel	1692	12	NA	NA	0	-2	at_least_one_novel_splicesite	FALSE	canonical	NA	NA	NA	NA	NA	NA	NA	true	NA	NA	NA	C	non_coding	NA	NA	NA	NA	NA	NA	NA	30.0	AACTACTTCTCTTCTTGAAA	NA	true	NA	true	NA	NA	NA	NA	NA	NA	NA
PB.137.63	chr1	-	2337	11	novel_in_catalog	WRAP73	novel	1692	12	NA	NA	0	-4	intron_retention	FALSE	canonical	NA	NA	NA	NA	NA	NA	NA	false	NA	NA	NA	C	non_coding	NA	NA	NA	NA	NA	NA	NA	25.0	ACAACTACTTCTCTTCTTGA	NA	true	NA	true	NA	NA	NA	NA	NA	NA	NA
PB.139.4	chr1	+	5026	13	novel_in_catalog	TP73	novel	5145	14	NA	NA	-35	-5	combination_of_known_junctions	FALSE	canonical	NA	NA	NA	NA	NA	NA	NA	false	NA	NA	NA	C	non_coding	NA	NA	NA	NA	NA	NA	NA	25.0	AATGACCGGTTCTCATGACT	NA	true	NA	true	NA	NA	NA	NA	NA	NA	NA
PB.139.5	chr1	+	2779	13	novel_in_catalog	TP73	novel	5145	14	NA	NA	-25	537	combination_of_known_junctions	FALSE	canonical	NA	NA	NA	NA	NA	NA	NA	false	NA	NA	NA	C	non_coding	NA	NA	NA	NA	NA	NA	NA	15.0	ACATGGTGGGTCAGCTTTTT	NA	true	NA	true	NA	NA	NA	NA	NA	NA	NA
PB.139.6	chr1	+	2769	13	novel_in_catalog	TP73	novel	5145	14	NA	NA	-20	536	combination_of_known_splicesites	FALSE	canonical	NA	NA	NA	NA	NA	NA	NA	false	NA	NA	NA	C	non_coding	NA	NA	NA	NA	NA	NA	NA	15.0	TACATGGTGGGTCAGCTTTT	NA	true	NA	true	NA	NA	NA	NA	NA	NA	NA
PB.139.8	chr1	+	2707	13	novel_in_catalog	TP73	novel	5145	14	NA	NA	-9	536	combination_of_known_junctions	FALSE	canonical	NA	NA	NA	NA	NA	NA	NA	false	NA	NA	NA	C	non_coding	NA	NA	NA	NA	NA	NA	NA	15.0	TACATGGTGGGTCAGCTTTT	NA	true	NA	true	NA	NA	NA	NA	NA	NA	NA
PB.139.9	chr1	+	2856	14	full-splice_match	TP73	ENST00000713572.1	5145	14	-8	2297	-8	537	alternative_3end	FALSE	canonical	NA	NA	NA	NA	NA	NA	NA	false	NA	NA	NA	C	non_coding	NA	NA	NA	NA	NA	NA	NA	15.0	ACATGGTGGGTCAGCTTTTT	NA	true	NA	true	NA	NA	NA	NA	NA	NA	NA
PB.140.15	chr1	-	6783	4	full-splice_match	GFOD3P	ENST00000452079.5	6358	4	-53	-372	-2	-1	alternative_3end5end	FALSE	canonical	NA	NA	NA	NA	NA	NA	NA	false	NA	NA	NA	C	non_coding	NA	NA	NA	NA	NA	NA	NA	15.0	ATTCTTGTTCCTGGGAATTT	NA	true	NA	true	NA	NA	NA	NA	NA	NA	NA
PB.140.30	chr1	-	6408	4	full-splice_match	GFOD3P	ENST00000452079.5	6358	4	-53	3	-2	0	alternative_5end	FALSE	canonical	NA	NA	NA	NA	NA	NA	NA	false	NA	NA	NA	C	non_coding	NA	NA	NA	NA	NA	NA	NA	30.0	TAACAGAGGAGTGGATGTTT	NA	true	NA	true	NA	NA	NA	NA	NA	NA	NA
PB.140.32	chr1	-	6491	4	novel_in_catalog	GFOD3P	novel	4164	5	NA	NA	-38	1	intron_retention	FALSE	canonical	NA	NA	NA	NA	NA	NA	NA	false	NA	NA	NA	C	non_coding	NA	NA	NA	NA	NA	NA	NA	30.0	AACAGAGGAGTGGATGTTTG	NA	true	NA	true	NA	NA	NA	NA	NA	NA	NA
PB.140.35	chr1	-	4091	5	full-splice_match	GFOD3P	ENST00000648479.1	3719	5	-673	301	-14	0	alternative_3end5end	FALSE	canonical	NA	NA	NA	NA	NA	NA	NA	false	NA	NA	NA	C	non_coding	NA	NA	NA	NA	NA	NA	NA	30.0	TAACAGAGGAGTGGATGTTT	NA	true	NA	true	NA	NA	NA	NA	NA	NA	NA
PB.140.36	chr1	-	4696	5	full-splice_match	GFOD3P	ENST00000423764.6	3525	5	-8	-1163	-8	1	alternative_3end	FALSE	canonical	NA	NA	NA	NA	NA	NA	NA	false	NA	NA	NA	C	non_coding	NA	NA	NA	NA	NA	NA	NA	30.0	AACAGAGGAGTGGATGTTTG	NA	true	NA	true	NA	NA	NA	NA	NA	NA	NA
PB.140.37	chr1	-	4030	5	full-splice_match	GFOD3P	ENST00000650039.2	2432	5	-433	-1165	-2	0	alternative_3end5end	FALSE	canonical	NA	NA	NA	NA	NA	NA	NA	false	NA	NA	NA	C	non_coding	NA	NA	NA	NA	NA	NA	NA	30.0	TAACAGAGGAGTGGATGTTT	NA	true	NA	true	NA	NA	NA	NA	NA	NA	NA
PB.140.88	chr1	-	3626	5	full-splice_match	GFOD3P	ENST00000648600.1	3088	5	-503	-35	-14	35	alternative_5end	FALSE	canonical	NA	NA	NA	NA	NA	NA	NA	false	NA	NA	NA	C	non_coding	NA	NA	NA	NA	NA	NA	NA	25.0	AAAGGGCGTTTTAGAGTCCC	NA	true	NA	false	NA	NA	NA	NA	NA	NA	NA
PB.140.90	chr1	-	3775	5	novel_in_catalog	GFOD3P	novel	3525	5	NA	NA	-2	16	intron_retention	FALSE	canonical	NA	NA	NA	NA	NA	NA	NA	false	NA	NA	NA	C	non_coding	NA	NA	NA	NA	NA	NA	NA	15.0	ATTTCTGTGTTCATTCCTGA	NA	true	NA	true	NA	NA	NA	NA	NA	NA	NA
PB.140.91	chr1	-	5303	4	novel_in_catalog	GFOD3P	novel	4164	5	NA	NA	3	10	intron_retention	FALSE	canonical	NA	NA	NA	NA	NA	NA	NA	false	NA	NA	NA	C	non_coding	NA	NA	NA	NA	NA	NA	NA	20.0	ACTCACATTTCTGTGTTCAT	NA	true	NA	true	NA	NA	NA	NA	NA	NA	NA
PB.140.92	chr1	-	3539	5	full-splice_match	GFOD3P	ENST00000423764.6	3525	5	8	-22	8	16	reference_match	FALSE	canonical	NA	NA	NA	NA	NA	NA	NA	false	NA	NA	NA	C	non_coding	NA	NA	NA	NA	NA	NA	NA	15.0	ATTTCTGTGTTCATTCCTGA	NA	true	NA	true	NA	NA	NA	NA	NA	NA	NA
PB.140.93	chr1	-	2925	5	full-splice_match	GFOD3P	ENST00000647831.1	3831	5	-51	957	-14	-1	alternative_3end5end	FALSE	canonical	NA	NA	NA	NA	NA	NA	NA	false	NA	NA	NA	C	non_coding	NA	NA	NA	NA	NA	NA	NA	25.0	ACCCTTGTGCTGAAAGCACT	NA	true	NA	true	NA	NA	NA	NA	NA	NA	NA
PB.140.94	chr1	-	3682	6	novel_in_catalog	GFOD3P	novel	2363	6	NA	NA	-1	16	intron_retention	FALSE	canonical	NA	NA	NA	NA	NA	NA	NA	false	NA	NA	NA	C	non_coding	NA	NA	NA	NA	NA	NA	NA	15.0	ATTTCTGTGTTCATTCCTGA	NA	true	NA	true	NA	NA	NA	NA	NA	NA	NA
PB.140.98	chr1	-	3346	6	full-splice_match	GFOD3P	ENST00000636630.1	2529	6	-352	-465	-2	14	alternative_3end5end	FALSE	canonical	NA	NA	NA	NA	NA	NA	NA	false	NA	NA	NA	C	non_coding	NA	NA	NA	NA	NA	NA	NA	15.0	ACATTTCTGTGTTCATTCCT	NA	true	NA	true	NA	NA	NA	NA	NA	NA	NA
PB.140.100	chr1	-	2884	5	full-splice_match	GFOD3P	ENST00000650039.2	2432	5	-433	-19	-2	10	alternative_5end	FALSE	canonical	NA	NA	NA	NA	NA	NA	NA	false	NA	NA	NA	C	non_coding	NA	NA	NA	NA	NA	NA	NA	20.0	ACTCACATTTCTGTGTTCAT	NA	true	NA	true	NA	NA	NA	NA	NA	NA	NA
PB.140.103	chr1	-	5260	4	full-splice_match	GFOD3P	ENST00000452079.5	6358	4	-68	1166	-17	-1	alternative_3end5end	FALSE	canonical	NA	NA	NA	NA	NA	NA	NA	false	NA	NA	NA	C	non_coding	NA	NA	NA	NA	NA	NA	NA	25.0	ACCCTTGTGCTGAAAGCACT	NA	true	NA	true	NA	NA	NA	NA	NA	NA	NA
PB.140.104	chr1	-	3174	6	full-splice_match	GFOD3P	ENST00000648270.1	1874	6	-1228	-72	-2	9	alternative_3end5end	FALSE	canonical	NA	NA	NA	NA	NA	NA	NA	false	NA	NA	NA	C	non_coding	NA	NA	NA	NA	NA	NA	NA	20.0	CACTCACATTTCTGTGTTCA	NA	true	NA	true	NA	NA	NA	NA	NA	NA	NA
PB.140.109	chr1	-	3801	5	novel_in_catalog	GFOD3P	novel	2529	6	NA	NA	-2	-1	intron_retention	FALSE	canonical	NA	NA	NA	NA	NA	NA	NA	false	NA	NA	NA	C	non_coding	NA	NA	NA	NA	NA	NA	NA	25.0	ACCCTTGTGCTGAAAGCACT	NA	true	NA	true	NA	NA	NA	NA	NA	NA	NA
PB.140.115	chr1	-	3398	4	novel_in_catalog	GFOD3P	novel	3525	5	NA	NA	-2	1	intron_retention	FALSE	canonical	NA	NA	NA	NA	NA	NA	NA	false	NA	NA	NA	C	non_coding	NA	NA	NA	NA	NA	NA	NA	25.0	CCTTGTGCTGAAAGCACTCA	NA	true	NA	true	NA	NA	NA	NA	NA	NA	NA
PB.140.116	chr1	-	3010	6	novel_in_catalog	GFOD3P	novel	2363	6	NA	NA	-8	-1	intron_retention	FALSE	canonical	NA	NA	NA	NA	NA	NA	NA	false	NA	NA	NA	C	non_coding	NA	NA	NA	NA	NA	NA	NA	25.0	ACCCTTGTGCTGAAAGCACT	NA	true	NA	true	NA	NA	NA	NA	NA	NA	NA
PB.140.119	chr1	-	3282	6	full-splice_match	GFOD3P	ENST00000650037.1	2564	6	-656	-62	-8	-1	alternative_3end5end	FALSE	canonical	NA	NA	NA	NA	NA	NA	NA	false	NA	NA	NA	C	non_coding	NA	NA	NA	NA	NA	NA	NA	25.0	ACCCTTGTGCTGAAAGCACT	NA	true	NA	true	NA	NA	NA	NA	NA	NA	NA
PB.140.121	chr1	-	2956	6	full-splice_match	GFOD3P	ENST00000649468.1	2363	6	-404	-189	-2	0	alternative_3end5end	FALSE	canonical	NA	NA	NA	NA	NA	NA	NA	false	NA	NA	NA	C	non_coding	NA	NA	NA	NA	NA	NA	NA	20.0	CCCTTGTGCTGAAAGCACTC	NA	true	NA	true	NA	NA	NA	NA	NA	NA	NA
PB.140.124	chr1	-	3214	6	novel_in_catalog	GFOD3P	novel	1874	6	NA	NA	-8	0	intron_retention	FALSE	canonical	NA	NA	NA	NA	NA	NA	NA	false	NA	NA	NA	C	non_coding	NA	NA	NA	NA	NA	NA	NA	20.0	CCCTTGTGCTGAAAGCACTC	NA	true	NA	true	NA	NA	NA	NA	NA	NA	NA
PB.140.129	chr1	-	3681	4	novel_in_catalog	GFOD3P	novel	3525	5	NA	NA	-8	-1	intron_retention	FALSE	canonical	NA	NA	NA	NA	NA	NA	NA	false	NA	NA	NA	C	non_coding	NA	NA	NA	NA	NA	NA	NA	25.0	ACCCTTGTGCTGAAAGCACT	NA	true	NA	true	NA	NA	NA	NA	NA	NA	NA
PB.140.130	chr1	-	3626	6	novel_in_catalog	GFOD3P	novel	2363	6	NA	NA	-14	-1	intron_retention	FALSE	canonical	NA	NA	NA	NA	NA	NA	NA	false	NA	NA	NA	C	non_coding	NA	NA	NA	NA	NA	NA	NA	25.0	ACCCTTGTGCTGAAAGCACT	NA	true	NA	true	NA	NA	NA	NA	NA	NA	NA
PB.140.207	chr1	-	2617	5	full-splice_match	GFOD3P	ENST00000650039.2	2432	5	-433	248	-2	-62	alternative_3end5end	FALSE	canonical	NA	NA	NA	NA	NA	NA	NA	false	NA	NA	NA	C	non_coding	NA	NA	NA	NA	NA	NA	NA	25.0	AAAGGGGCGTGGAGACCTTT	NA	true	NA	false	NA	NA	NA	NA	NA	NA	NA
PB.140.208	chr1	-	3312	5	full-splice_match	GFOD3P	ENST00000648600.1	3088	5	-481	257	8	-62	alternative_3end5end	FALSE	canonical	NA	NA	NA	NA	NA	NA	NA	false	NA	NA	NA	C	non_coding	NA	NA	NA	NA	NA	NA	NA	25.0	AAAGGGGCGTGGAGACCTTT	NA	true	NA	false	NA	NA	NA	NA	NA	NA	NA
PB.140.209	chr1	-	4954	4	full-splice_match	GFOD3P	ENST00000452079.5	6358	4	-75	1479	-24	66	alternative_3end5end	FALSE	canonical	NA	NA	NA	NA	NA	NA	NA	false	NA	NA	NA	C	non_coding	NA	NA	NA	NA	NA	NA	NA	20.0	ACCTGAATCTAGGCTTCCTC	NA	true	NA	false	NA	NA	NA	NA	NA	NA	NA
PB.140.214	chr1	-	4974	4	novel_in_catalog	GFOD3P	novel	4164	5	NA	NA	-14	50	intron_retention	FALSE	canonical	NA	NA	NA	NA	NA	NA	NA	false	NA	NA	NA	C	non_coding	NA	NA	NA	NA	NA	NA	NA	15.0	ATATTCTGTTCTTGTCACCT	NA	true	NA	true	NA	NA	NA	NA	NA	NA	NA
PB.140.216	chr1	-	3197	5	full-splice_match	GFOD3P	ENST00000423764.6	3525	5	-2	330	-2	50	alternative_3end	FALSE	canonical	NA	NA	NA	NA	NA	NA	NA	false	NA	NA	NA	C	non_coding	NA	NA	NA	NA	NA	NA	NA	15.0	ATATTCTGTTCTTGTCACCT	NA	true	NA	true	NA	NA	NA	NA	NA	NA	NA
PB.140.219	chr1	-	2587	5	full-splice_match	GFOD3P	ENST00000648479.1	3719	5	-661	1793	-2	50	alternative_3end5end	FALSE	canonical	NA	NA	NA	NA	NA	NA	NA	false	NA	NA	NA	C	non_coding	NA	NA	NA	NA	NA	NA	NA	15.0	ATATTCTGTTCTTGTCACCT	NA	true	NA	true	NA	NA	NA	NA	NA	NA	NA
PB.140.253	chr1	-	2799	5	full-splice_match	GFOD3P	ENST00000423764.6	3525	5	-8	734	-8	192	alternative_3end	FALSE	canonical	NA	NA	NA	NA	NA	NA	NA	false	NA	NA	NA	C	non_coding	NA	NA	NA	NA	NA	NA	NA	30.0	AAAAACATTTTTTTTTGTTT	NA	true	NA	true	NA	NA	NA	NA	NA	NA	NA
PB.142.8	chr1	+	6710	4	full-splice_match	SMIM1	ENST00000642557.4	506	4	22	-6226	0	6200	alternative_3end	FALSE	canonical	NA	NA	NA	NA	NA	NA	NA	false	NA	NA	NA	C	non_coding	NA	NA	NA	NA	NA	NA	NA	15.0	TACTTGTGTGTGTTAATTCT	NA	true	NA	true	NA	NA	NA	NA	NA	NA	NA
PB.144.9	chr1	-	4099	7	novel_not_in_catalog	LRRC47	novel	4303	7	NA	NA	7	9	at_least_one_novel_splicesite	FALSE	canonical	NA	NA	NA	NA	NA	NA	NA	true	NA	NA	NA	C	non_coding	NA	NA	NA	NA	NA	NA	NA	15.0	ATCCTTTCCCACCGGCACTG	NA	true	NA	false	NA	NA	NA	NA	NA	NA	NA
PB.144.10	chr1	-	4318	7	full-splice_match	LRRC47	ENST00000378251.3	4303	7	-16	1	-16	-1	reference_match	FALSE	canonical	NA	NA	NA	NA	NA	NA	NA	false	NA	NA	NA	C	non_coding	NA	NA	NA	NA	NA	NA	NA	15.0	GGCCCAGCAGATCCTTTCCC	NA	true	NA	true	NA	NA	NA	NA	NA	NA	NA
PB.144.15	chr1	-	3524	7	full-splice_match	LRRC47	ENST00000378251.3	4303	7	-8	787	-8	-787	alternative_3end	FALSE	canonical	NA	NA	NA	NA	NA	NA	NA	false	NA	NA	NA	C	non_coding	NA	NA	NA	NA	NA	NA	NA	25.0	GATTTCTGTGTCTGTAGAAA	NA	true	NA	true	NA	NA	NA	NA	NA	NA	NA
PB.144.18	chr1	-	2744	7	full-splice_match	LRRC47	ENST00000378251.3	4303	7	-102	1661	-102	915	alternative_3end5end	FALSE	canonical	NA	NA	NA	NA	NA	NA	NA	false	NA	NA	NA	C	non_coding	NA	NA	NA	NA	NA	NA	NA	25.0	GAGGCTTGTGTAAAGACTCT	NA	true	NA	true	NA	NA	NA	NA	NA	NA	NA
PB.144.23	chr1	-	5280	5	novel_in_catalog	LRRC47	novel	4303	7	NA	NA	-21	912	intron_retention	FALSE	canonical	NA	NA	NA	NA	NA	NA	NA	false	NA	NA	NA	C	non_coding	NA	NA	NA	NA	NA	NA	NA	30.0	ATCGAGGCTTGTGTAAAGAC	NA	true	NA	true	NA	NA	NA	NA	NA	NA	NA
PB.144.26	chr1	-	4335	6	novel_in_catalog	LRRC47	novel	4303	7	NA	NA	-48	915	intron_retention	FALSE	canonical	NA	NA	NA	NA	NA	NA	NA	false	NA	NA	NA	C	non_coding	NA	NA	NA	NA	NA	NA	NA	25.0	GAGGCTTGTGTAAAGACTCT	NA	true	NA	true	NA	NA	NA	NA	NA	NA	NA
PB.144.27	chr1	-	3630	6	novel_in_catalog	LRRC47	novel	4303	7	NA	NA	-13	915	intron_retention	FALSE	canonical	NA	NA	NA	NA	NA	NA	NA	false	NA	NA	NA	C	non_coding	NA	NA	NA	NA	NA	NA	NA	25.0	GAGGCTTGTGTAAAGACTCT	NA	true	NA	true	NA	NA	NA	NA	NA	NA	NA
PB.144.37	chr1	-	2456	7	novel_not_in_catalog	LRRC47	novel	4303	7	NA	NA	-14	915	at_least_one_novel_splicesite	FALSE	canonical	NA	NA	NA	NA	NA	NA	NA	true	NA	NA	NA	C	non_coding	NA	NA	NA	NA	NA	NA	NA	25.0	GAGGCTTGTGTAAAGACTCT	NA	true	NA	true	NA	NA	NA	NA	NA	NA	NA
PB.144.39	chr1	-	2308	7	novel_not_in_catalog	LRRC47	novel	4303	7	NA	NA	-8	915	at_least_one_novel_splicesite	FALSE	canonical	NA	NA	NA	NA	NA	NA	NA	true	NA	NA	NA	C	non_coding	NA	NA	NA	NA	NA	NA	NA	25.0	GAGGCTTGTGTAAAGACTCT	NA	true	NA	true	NA	NA	NA	NA	NA	NA	NA
PB.144.43	chr1	-	2436	7	novel_not_in_catalog	LRRC47	novel	4303	7	NA	NA	0	915	at_least_one_novel_splicesite	FALSE	canonical	NA	NA	NA	NA	NA	NA	NA	true	NA	NA	NA	C	non_coding	NA	NA	NA	NA	NA	NA	NA	25.0	GAGGCTTGTGTAAAGACTCT	NA	true	NA	true	NA	NA	NA	NA	NA	NA	NA
PB.144.50	chr1	-	2805	8	novel_in_catalog	LRRC47	novel	4303	7	NA	NA	-21	915	combination_of_known_junctions	FALSE	canonical	NA	NA	NA	NA	NA	NA	NA	false	NA	NA	NA	C	non_coding	NA	NA	NA	NA	NA	NA	NA	25.0	GAGGCTTGTGTAAAGACTCT	NA	true	NA	true	NA	NA	NA	NA	NA	NA	NA
PB.144.190	chr1	-	2368	7	full-splice_match	LRRC47	ENST00000378251.3	4303	7	-8	1943	-8	633	alternative_3end	FALSE	canonical	NA	NA	NA	NA	NA	NA	NA	false	NA	NA	NA	C	non_coding	NA	NA	NA	NA	NA	NA	NA	40.0	AATCATGTAGATACATGGCA	NA	true	NA	false	NA	NA	NA	NA	NA	NA	NA
PB.144.203	chr1	-	1564	7	full-splice_match	LRRC47	ENST00000378251.3	4303	7	-8	2747	-8	-16	alternative_3end	FALSE	canonical	NA	NA	NA	NA	NA	NA	NA	false	NA	NA	NA	C	non_coding	NA	NA	NA	NA	NA	NA	NA	60.0	AAAATAAAGAGGAAGGATCA	NA	true	NA	false	NA	NA	NA	NA	NA	NA	NA
PB.148.76	chr1	-	4646	22	full-splice_match	CEP104	ENST00000378230.8	6431	22	-18	1803	-4	-858	alternative_3end	FALSE	canonical	NA	NA	NA	NA	NA	NA	NA	false	NA	NA	NA	C	non_coding	NA	NA	NA	NA	NA	NA	NA	30.0	AAGAATATGCTCTGCTCAGT	NA	true	NA	false	NA	NA	NA	NA	NA	NA	NA
PB.148.85	chr1	-	3932	22	full-splice_match	CEP104	ENST00000378230.8	6431	22	-211	2710	-26	443	alternative_3end5end	FALSE	canonical	NA	NA	NA	NA	NA	NA	NA	false	NA	NA	NA	C	non_coding	NA	NA	NA	NA	NA	NA	NA	40.0	AAAAGAGAACATCTTTTTTT	NA	true	NA	true	NA	NA	NA	NA	NA	NA	NA
PB.148.87	chr1	-	3708	21	full-splice_match	CEP104	ENST00000675677.1	6233	21	-185	2710	0	443	alternative_3end5end	FALSE	canonical	NA	NA	NA	NA	NA	NA	NA	false	NA	NA	NA	C	non_coding	NA	NA	NA	NA	NA	NA	NA	40.0	AAAAGAGAACATCTTTTTTT	NA	true	NA	true	NA	NA	NA	NA	NA	NA	NA
PB.148.100	chr1	-	3567	22	full-splice_match	CEP104	ENST00000675375.1	5326	22	-6	1765	2	443	alternative_3end	FALSE	canonical	NA	NA	NA	NA	NA	NA	NA	false	NA	NA	NA	C	non_coding	NA	NA	NA	NA	NA	NA	NA	40.0	AAAAGAGAACATCTTTTTTT	NA	true	NA	true	NA	NA	NA	NA	NA	NA	NA
PB.148.126	chr1	-	3132	21	full-splice_match	CEP104	ENST00000428079.6	3152	21	22	-2	0	2	reference_match	FALSE	canonical	NA	NA	NA	NA	NA	NA	NA	false	NA	NA	NA	C	non_coding	NA	NA	NA	NA	NA	NA	NA	10.0	TTCATGTTCTGGTTCCTTAG	NA	true	NA	true	NA	NA	NA	NA	NA	NA	NA
PB.148.135	chr1	-	3298	20	full-splice_match	CEP104	ENST00000461667.2	3328	20	23	7	1	-7	reference_match	FALSE	canonical	NA	NA	NA	NA	NA	NA	NA	false	NA	NA	NA	C	non_coding	NA	NA	NA	NA	NA	NA	NA	25.0	TAAACGATTCTCTTTCCTAC	NA	true	NA	true	NA	NA	NA	NA	NA	NA	NA
PB.148.165	chr1	-	2240	14	novel_not_in_catalog	CEP104	novel	6394	21	NA	NA	0	426	at_least_one_novel_splicesite	FALSE	canonical	NA	NA	NA	NA	NA	NA	NA	true	NA	NA	NA	C	non_coding	NA	NA	NA	NA	NA	NA	NA	25.0	GTTGGAAGTTAACACGTCTT	NA	true	NA	true	NA	NA	NA	NA	NA	NA	NA
PB.148.388	chr1	-	1361	7	novel_not_in_catalog	CEP104	novel	1661	4	NA	NA	-5	1309	at_least_one_novel_splicesite	FALSE	canonical	NA	NA	NA	NA	NA	NA	NA	false	NA	NA	NA	C	non_coding	NA	NA	NA	NA	NA	NA	NA	25.0	TAAATCTGTTGCCTTAATCC	NA	true	NA	true	NA	NA	NA	NA	NA	NA	NA
PB.148.423	chr1	-	1709	4	full-splice_match	CEP104	ENST00000676046.1	1661	4	-14	-34	0	34	reference_match	FALSE	canonical	NA	NA	NA	NA	NA	NA	NA	false	NA	NA	NA	C	non_coding	NA	NA	NA	NA	NA	NA	NA	45.0	AAATAATAGATTATTTATTG	NA	true	NA	false	NA	NA	NA	NA	NA	NA	NA
PB.148.424	chr1	-	1639	5	novel_not_in_catalog	CEP104	novel	1661	4	NA	NA	0	34	at_least_one_novel_splicesite	FALSE	canonical	NA	NA	NA	NA	NA	NA	NA	true	NA	NA	NA	C	non_coding	NA	NA	NA	NA	NA	NA	NA	45.0	AAATAATAGATTATTTATTG	NA	true	NA	false	NA	NA	NA	NA	NA	NA	NA
PB.148.441	chr1	-	2950	2	incomplete-splice_match	CEP104	ENST00000676046.1	1661	4	-22	3240	0	-3240	5prime_fragment	FALSE	canonical	NA	NA	NA	NA	NA	NA	NA	false	NA	NA	NA	C	non_coding	NA	NA	NA	NA	NA	NA	NA	25.0	AATGGATTACTTATTGTCCT	NA	true	NA	true	NA	NA	NA	NA	NA	NA	NA
PB.148.442	chr1	-	1953	3	novel_not_in_catalog	CEP104	novel	6449	22	NA	NA	1	-3236	at_least_one_novel_splicesite	FALSE	canonical	NA	NA	NA	NA	NA	NA	NA	true	NA	NA	NA	C	non_coding	NA	NA	NA	NA	NA	NA	NA	20.0	GATTACTTATTGTCCTTATG	NA	true	NA	true	NA	NA	NA	NA	NA	NA	NA
PB.151.3	chr1	+	3070	7	full-splice_match	DFFB	ENST00000475969.5	2731	7	-348	9	-15	0	alternative_5end	FALSE	canonical	NA	NA	NA	NA	NA	NA	NA	false	NA	NA	NA	C	non_coding	NA	NA	NA	NA	NA	NA	NA	60.0	AAAAATAGACATGTCAAGAA	NA	true	NA	true	NA	NA	NA	NA	NA	NA	NA
PB.151.4	chr1	+	3054	7	full-splice_match	DFFB	ENST00000378209.8	2833	7	-215	-6	-6	6	alternative_5end	FALSE	canonical	NA	NA	NA	NA	NA	NA	NA	false	NA	NA	NA	C	non_coding	NA	NA	NA	NA	NA	NA	NA	35.0	AAGAAAGTTTGCACTCATTG	NA	true	NA	true	NA	NA	NA	NA	NA	NA	NA
PB.151.5	chr1	+	3152	8	novel_in_catalog	DFFB	novel	2986	8	NA	NA	-4	0	intron_retention	FALSE	canonical	NA	NA	NA	NA	NA	NA	NA	false	NA	NA	NA	C	non_coding	NA	NA	NA	NA	NA	NA	NA	60.0	AAAAATAGACATGTCAAGAA	NA	true	NA	true	NA	NA	NA	NA	NA	NA	NA
PB.151.10	chr1	+	1798	8	novel_in_catalog	DFFB	novel	3152	8	NA	NA	-2	0	combination_of_known_junctions	FALSE	canonical	NA	NA	NA	NA	NA	NA	NA	false	NA	NA	NA	C	non_coding	NA	NA	NA	NA	NA	NA	NA	60.0	AAAAATAGACATGTCAAGAA	NA	true	NA	true	NA	NA	NA	NA	NA	NA	NA
PB.151.13	chr1	+	2934	6	novel_in_catalog	DFFB	novel	2833	7	NA	NA	-2	0	intron_retention	FALSE	canonical	NA	NA	NA	NA	NA	NA	NA	false	NA	NA	NA	C	non_coding	NA	NA	NA	NA	NA	NA	NA	60.0	AAAAATAGACATGTCAAGAA	NA	true	NA	true	NA	NA	NA	NA	NA	NA	NA
PB.154.12	chr1	-	1869	4	full-splice_match	C1orf174	ENST00000361605.4	1645	4	-222	-2	-201	2	alternative_5end	FALSE	canonical	NA	NA	NA	NA	NA	NA	NA	false	NA	NA	NA	C	non_coding	NA	NA	NA	NA	NA	NA	NA	25.0	TTGAAAGCAGTCGTATGTTC	NA	true	NA	true	NA	NA	NA	NA	NA	NA	NA
PB.154.19	chr1	-	1849	5	novel_not_in_catalog	C1orf174	novel	1779	5	NA	NA	2	-6	at_least_one_novel_splicesite	FALSE	canonical	NA	NA	NA	NA	NA	NA	NA	false	NA	NA	NA	C	non_coding	NA	NA	NA	NA	NA	NA	NA	45.0	AAAATATTTTGAAAGCAGTC	NA	true	NA	true	NA	NA	NA	NA	NA	NA	NA
PB.154.20	chr1	-	1812	4	full-splice_match	C1orf174	ENST00000681823.1	1753	4	-45	-14	-10	-6	reference_match	FALSE	canonical	NA	NA	NA	NA	NA	NA	NA	false	NA	NA	NA	C	non_coding	NA	NA	NA	NA	NA	NA	NA	45.0	AAAATATTTTGAAAGCAGTC	NA	true	NA	true	NA	NA	NA	NA	NA	NA	NA
PB.154.21	chr1	-	1815	5	full-splice_match	C1orf174	ENST00000680054.1	1779	5	-22	-14	-1	-6	reference_match	FALSE	canonical	NA	NA	NA	NA	NA	NA	NA	false	NA	NA	NA	C	non_coding	NA	NA	NA	NA	NA	NA	NA	45.0	AAAATATTTTGAAAGCAGTC	NA	true	NA	true	NA	NA	NA	NA	NA	NA	NA
PB.174.5	chr1	+	2058	6	full-splice_match	AJAP1	ENST00000378191.5	12102	6	691	9353	568	5387	alternative_3end5end	FALSE	canonical	NA	NA	NA	NA	NA	NA	NA	false	NA	NA	NA	C	non_coding	NA	NA	NA	NA	NA	NA	NA	25.0	TTTGGCAACTCACGTCACAC	NA	false	NA	true	NA	NA	NA	NA	NA	NA	NA
PB.174.56	chr1	+	1736	3	novel_not_in_catalog	AJAP1	novel	12102	6	NA	NA	1466	-34	at_least_one_novel_splicesite	FALSE	canonical	NA	NA	NA	NA	NA	NA	NA	true	NA	NA	NA	C	non_coding	NA	NA	NA	NA	NA	NA	NA	75.0	AAAAAAAAAAACATAATATG	NA	false	NA	false	NA	NA	NA	NA	NA	NA	NA
PB.174.76	chr1	+	5421	2	intergenic	novelGene_942	novel	NA	NA	NA	NA	NA	NA	multi-exon	FALSE	canonical	NA	NA	NA	NA	NA	NA	NA	true	NA	NA	NA	A	non_coding	NA	NA	NA	NA	NA	NA	NA	55.0	AAAAATACAAAAATGTGCCG	NA	false	NA	false	NA	NA	NA	NA	NA	NA	NA
PB.174.100	chr1	+	2102	4	novel_not_in_catalog	AJAP1	novel	12102	6	NA	NA	63374	-415	at_least_one_novel_splicesite	FALSE	canonical	NA	NA	NA	NA	NA	NA	NA	true	NA	NA	NA	C	non_coding	NA	NA	NA	NA	NA	NA	NA	30.0	TTTACAAGGAGCACTTGTTA	NA	false	NA	true	NA	NA	NA	NA	NA	NA	NA
PB.174.123	chr1	+	2219	2	novel_not_in_catalog	AJAP1	novel	12102	6	NA	NA	73419	-35	at_least_one_novel_splicesite	FALSE	canonical	NA	NA	NA	NA	NA	NA	NA	true	NA	NA	NA	C	non_coding	NA	NA	NA	NA	NA	NA	NA	75.0	TAAAAAAAAAAACATAATAT	NA	false	NA	false	NA	NA	NA	NA	NA	NA	NA
PB.194.3	chr1	-	2430	2	intergenic	novelGene_997	novel	NA	NA	NA	NA	NA	NA	multi-exon	FALSE	canonical	NA	NA	NA	NA	NA	NA	NA	false	NA	NA	NA	A	non_coding	NA	NA	NA	NA	NA	NA	NA	45.0	AACATGTATCAGTGAATAAT	NA	false	NA	false	NA	NA	NA	NA	NA	NA	NA
PB.196.5	chr1	+	2434	2	intergenic	novelGene_991	novel	NA	NA	NA	NA	NA	NA	multi-exon	FALSE	canonical	NA	NA	NA	NA	NA	NA	NA	true	NA	NA	NA	A	non_coding	NA	NA	NA	NA	NA	NA	NA	25.0	AGCTCTGATTTCAGGCAATC	NA	false	NA	false	NA	NA	NA	NA	NA	NA	NA
PB.209.26	chr1	-	6389	27	novel_not_in_catalog	NPHP4	novel	4955	30	NA	NA	16	0	intron_retention	FALSE	canonical	NA	NA	NA	NA	NA	NA	NA	true	NA	NA	NA	C	non_coding	NA	NA	NA	NA	NA	NA	NA	5.0	TTCCCTTGGCAGTTTTCTTG	NA	true	NA	true	NA	NA	NA	NA	NA	NA	NA
PB.209.27	chr1	-	5575	31	novel_not_in_catalog	NPHP4	novel	5548	33	NA	NA	414	-1	at_least_one_novel_splicesite	FALSE	canonical	NA	NA	NA	NA	NA	NA	NA	true	NA	NA	NA	C	non_coding	NA	NA	NA	NA	NA	NA	NA	5.0	CTTCCCTTGGCAGTTTTCTT	NA	true	NA	true	NA	NA	NA	NA	NA	NA	NA
PB.209.29	chr1	-	5154	26	novel_in_catalog	NPHP4	novel	5548	33	NA	NA	-1	0	intron_retention	FALSE	canonical	NA	NA	NA	NA	NA	NA	NA	false	NA	NA	NA	C	non_coding	NA	NA	NA	NA	NA	NA	NA	5.0	TTCCCTTGGCAGTTTTCTTG	NA	true	NA	true	NA	NA	NA	NA	NA	NA	NA
PB.209.30	chr1	-	4665	27	novel_in_catalog	NPHP4	novel	4955	30	NA	NA	-1	3	combination_of_known_splicesites	FALSE	canonical	NA	NA	NA	NA	NA	NA	NA	false	NA	NA	NA	C	non_coding	NA	NA	NA	NA	NA	NA	NA	10.0	CCTTGGCAGTTTTCTTGAGT	NA	true	NA	true	NA	NA	NA	NA	NA	NA	NA
PB.209.31	chr1	-	3839	3	full-splice_match	NPHP4	ENST00000378161.5	4370	3	530	1	-193	-1	alternative_5end	FALSE	canonical	NA	NA	NA	NA	NA	NA	NA	false	NA	NA	NA	C	non_coding	NA	NA	NA	NA	NA	NA	NA	5.0	CTTCCCTTGGCAGTTTTCTT	NA	false	NA	true	NA	NA	NA	NA	NA	NA	NA
PB.209.38	chr1	-	2763	14	novel_not_in_catalog	NPHP4	novel	4467	26	NA	NA	8339	1	at_least_one_novel_splicesite	FALSE	canonical	NA	NA	NA	NA	NA	NA	NA	false	NA	NA	NA	C	non_coding	NA	NA	NA	NA	NA	NA	NA	10.0	TCCCTTGGCAGTTTTCTTGA	NA	false	NA	true	NA	NA	NA	NA	NA	NA	NA
PB.209.39	chr1	-	5016	30	novel_in_catalog	NPHP4	novel	5548	33	NA	NA	-16	0	combination_of_known_junctions	FALSE	canonical	NA	NA	NA	NA	NA	NA	NA	false	NA	NA	NA	C	non_coding	NA	NA	NA	NA	NA	NA	NA	5.0	TTCCCTTGGCAGTTTTCTTG	NA	true	NA	true	NA	NA	NA	NA	NA	NA	NA
PB.209.41	chr1	-	2950	15	novel_not_in_catalog	NPHP4	novel	4467	26	NA	NA	8315	3	at_least_one_novel_splicesite	FALSE	canonical	NA	NA	NA	NA	NA	NA	NA	false	NA	NA	NA	C	non_coding	NA	NA	NA	NA	NA	NA	NA	10.0	CCTTGGCAGTTTTCTTGAGT	NA	false	NA	true	NA	NA	NA	NA	NA	NA	NA
PB.212.2	chr1	+	4568	16	full-splice_match	KCNAB2	ENST00000378097.6	4302	16	-280	14	-280	0	alternative_5end	FALSE	canonical	NA	NA	NA	NA	NA	NA	NA	false	NA	NA	NA	C	non_coding	NA	NA	NA	NA	NA	NA	NA	10.0	ATCGGTCTCTGTGACTTTTT	NA	true	NA	true	NA	NA	NA	NA	NA	NA	NA
PB.212.9	chr1	+	3873	15	full-splice_match	KCNAB2	ENST00000666163.1	3878	15	9	-4	9	-1	reference_match	FALSE	canonical	NA	NA	NA	NA	NA	NA	NA	false	NA	NA	NA	C	non_coding	NA	NA	NA	NA	NA	NA	NA	10.0	ACTTTTTGCTCCTCTCATTT	NA	true	NA	true	NA	NA	NA	NA	NA	NA	NA
PB.212.11	chr1	+	3948	17	full-splice_match	KCNAB2	ENST00000341524.6	3853	17	-99	4	-12	-1	alternative_5end	FALSE	canonical	NA	NA	NA	NA	NA	NA	NA	false	NA	NA	NA	C	non_coding	NA	NA	NA	NA	NA	NA	NA	5.0	TCTGTGACTTTTTGCTCCTC	NA	true	NA	true	NA	NA	NA	NA	NA	NA	NA
PB.212.86	chr1	+	4041	16	full-splice_match	KCNAB2	ENST00000428161.7	3875	16	-160	-6	10	-1	alternative_5end	FALSE	canonical	NA	NA	NA	NA	NA	NA	NA	false	NA	NA	NA	C	non_coding	NA	NA	NA	NA	NA	NA	NA	5.0	TCTGTGACTTTTTGCTCCTC	NA	true	NA	true	NA	NA	NA	NA	NA	NA	NA
PB.212.89	chr1	+	3905	15	full-splice_match	KCNAB2	ENST00000352527.6	4001	15	100	-4	-9	2	alternative_5end	FALSE	canonical	NA	NA	NA	NA	NA	NA	NA	false	NA	NA	NA	C	non_coding	NA	NA	NA	NA	NA	NA	NA	5.0	GGTCTCTGTGACTTTTTGCT	NA	true	NA	true	NA	NA	NA	NA	NA	NA	NA
PB.212.103	chr1	+	3728	14	full-splice_match	KCNAB2	ENST00000458166.6	1336	14	-68	-2324	-68	0	alternative_3end5end	FALSE	canonical	NA	NA	NA	NA	NA	NA	NA	false	NA	NA	NA	C	non_coding	NA	NA	NA	NA	NA	NA	NA	10.0	ATCGGTCTCTGTGACTTTTT	NA	false	NA	true	NA	NA	NA	NA	NA	NA	NA
PB.212.136	chr1	+	4462	14	full-splice_match	KCNAB2	ENST00000662363.1	2958	14	-348	-1156	-348	0	alternative_3end5end	FALSE	canonical	NA	NA	NA	NA	NA	NA	NA	false	NA	NA	NA	C	non_coding	NA	NA	NA	NA	NA	NA	NA	10.0	ATCGGTCTCTGTGACTTTTT	NA	false	NA	true	NA	NA	NA	NA	NA	NA	NA
PB.220.1	chr1	+	2035	3	full-splice_match	RNF207	ENST00000484435.1	551	3	-737	-747	-83	4	alternative_3end5end	FALSE	canonical	NA	NA	NA	NA	NA	NA	NA	false	NA	NA	NA	C	non_coding	NA	NA	NA	NA	NA	NA	NA	65.0	TAAAAAAAAAAAAATTTTTT	NA	false	NA	false	NA	NA	NA	NA	NA	NA	NA
PB.220.10	chr1	+	5623	12	novel_not_in_catalog	RNF207	novel	3981	18	NA	NA	0	-9	intron_retention	FALSE	canonical	NA	NA	NA	NA	NA	NA	NA	false	NA	NA	NA	C	non_coding	NA	NA	NA	NA	NA	NA	NA	65.0	TAAAAAGAAGAGTAGAATAA	NA	true	NA	false	NA	NA	NA	NA	NA	NA	NA
PB.221.20	chr1	-	6251	42	full-splice_match	CHD5	ENST00000262450.8	9850	42	302	3297	4	-1	alternative_3end5end	FALSE	canonical	NA	NA	NA	NA	NA	NA	NA	false	NA	NA	NA	C	non_coding	NA	NA	NA	NA	NA	NA	NA	25.0	GAACCTGCAGCACTGATGTC	NA	true	NA	false	NA	NA	NA	NA	NA	NA	NA
PB.221.55	chr1	-	2519	5	novel_in_catalog	RPL22	novel	806	5	NA	NA	321	-13	combination_of_known_junctions	FALSE	canonical	NA	NA	NA	NA	NA	NA	NA	false	NA	NA	NA	C	non_coding	NA	NA	NA	NA	NA	NA	NA	20.0	TACTCTTACTGTACGAGGCT	NA	true	NA	true	NA	NA	NA	NA	NA	NA	NA
PB.221.56	chr1	-	2558	6	novel_in_catalog	RPL22	novel	806	5	NA	NA	21	-1	intron_retention	FALSE	canonical	NA	NA	NA	NA	NA	NA	NA	false	NA	NA	NA	C	non_coding	NA	NA	NA	NA	NA	NA	NA	15.0	ACGAGGCTTTGTTTTTTTTA	NA	true	NA	true	NA	NA	NA	NA	NA	NA	NA
PB.221.57	chr1	-	2163	4	novel_not_in_catalog	RPL22	novel	2061	4	NA	NA	-13	-2	at_least_one_novel_splicesite	FALSE	canonical	NA	NA	NA	NA	NA	NA	NA	true	NA	NA	NA	C	non_coding	NA	NA	NA	NA	NA	NA	NA	10.0	TACGAGGCTTTGTTTTTTTT	NA	true	NA	true	NA	NA	NA	NA	NA	NA	NA
PB.221.58	chr1	-	2060	4	novel_not_in_catalog	RPL22	novel	2061	4	NA	NA	-29	-13	at_least_one_novel_splicesite	FALSE	canonical	NA	NA	NA	NA	NA	NA	NA	true	NA	NA	NA	C	non_coding	NA	NA	NA	NA	NA	NA	NA	20.0	TACTCTTACTGTACGAGGCT	NA	true	NA	true	NA	NA	NA	NA	NA	NA	NA
PB.221.59	chr1	-	2673	6	novel_in_catalog	RPL22	novel	806	5	NA	NA	-83	-13	intron_retention	FALSE	canonical	NA	NA	NA	NA	NA	NA	NA	false	NA	NA	NA	C	non_coding	NA	NA	NA	NA	NA	NA	NA	20.0	TACTCTTACTGTACGAGGCT	NA	true	NA	true	NA	NA	NA	NA	NA	NA	NA
PB.221.60	chr1	-	2263	4	full-splice_match	RPL22	ENST00000234875.9	2061	4	-212	10	-212	-10	alternative_5end	FALSE	canonical	NA	NA	NA	NA	NA	NA	NA	false	NA	NA	NA	C	non_coding	NA	NA	NA	NA	NA	NA	NA	15.0	TCTTACTGTACGAGGCTTTG	NA	true	NA	true	NA	NA	NA	NA	NA	NA	NA
PB.221.61	chr1	-	2677	6	novel_not_in_catalog	RPL22	novel	806	5	NA	NA	-5	-13	intron_retention	FALSE	canonical	NA	NA	NA	NA	NA	NA	NA	false	NA	NA	NA	C	non_coding	NA	NA	NA	NA	NA	NA	NA	20.0	TACTCTTACTGTACGAGGCT	NA	true	NA	true	NA	NA	NA	NA	NA	NA	NA
PB.221.62	chr1	-	2707	4	full-splice_match	RPL22	ENST00000497965.5	786	4	-341	-1580	-341	-15	alternative_3end5end	FALSE	canonical	NA	NA	NA	NA	NA	NA	NA	false	NA	NA	NA	C	non_coding	NA	NA	NA	NA	NA	NA	NA	20.0	GCTACTCTTACTGTACGAGG	NA	false	NA	true	NA	NA	NA	NA	NA	NA	NA
PB.221.63	chr1	-	2233	4	full-splice_match	RPL22	ENST00000465387.5	508	4	-23	-1702	-13	-1	alternative_3end	FALSE	canonical	NA	NA	NA	NA	NA	NA	NA	false	NA	NA	NA	C	non_coding	NA	NA	NA	NA	NA	NA	NA	15.0	ACGAGGCTTTGTTTTTTTTA	NA	true	NA	true	NA	NA	NA	NA	NA	NA	NA
PB.221.65	chr1	-	2837	4	novel_not_in_catalog	RPL22	novel	2061	4	NA	NA	-1	-7	at_least_one_novel_splicesite	FALSE	canonical	NA	NA	NA	NA	NA	NA	NA	false	NA	NA	NA	C	non_coding	NA	NA	NA	NA	NA	NA	NA	15.0	TACTGTACGAGGCTTTGTTT	NA	true	NA	true	NA	NA	NA	NA	NA	NA	NA
PB.221.71	chr1	-	3860	3	full-splice_match	RPL22	ENST00000480661.1	2279	3	-30	-1551	2	-4	alternative_3end	FALSE	canonical	NA	NA	NA	NA	NA	NA	NA	false	NA	NA	NA	C	non_coding	NA	NA	NA	NA	NA	NA	NA	10.0	TGTACGAGGCTTTGTTTTTT	NA	true	NA	true	NA	NA	NA	NA	NA	NA	NA
PB.221.89	chr1	-	2309	5	full-splice_match	RPL22	ENST00000471204.5	524	5	-120	-1665	25	-7	alternative_3end5end	FALSE	canonical	NA	NA	NA	NA	NA	NA	NA	false	NA	NA	NA	C	non_coding	NA	NA	NA	NA	NA	NA	NA	15.0	TACTGTACGAGGCTTTGTTT	NA	true	NA	true	NA	NA	NA	NA	NA	NA	NA
PB.221.129	chr1	-	1058	4	full-splice_match	RPL22	ENST00000234875.9	2061	4	-22	1025	-22	530	alternative_3end	FALSE	canonical	NA	NA	NA	NA	NA	NA	NA	false	NA	NA	NA	C	non_coding	NA	NA	NA	NA	NA	NA	NA	45.0	AAATGAACGTGTAAGTAATG	NA	true	NA	false	NA	NA	NA	NA	NA	NA	NA
PB.221.130	chr1	-	1061	4	full-splice_match	RPL22	ENST00000234875.9	2061	4	-199	1199	-199	356	alternative_3end5end	FALSE	canonical	NA	NA	NA	NA	NA	NA	NA	false	NA	NA	NA	C	non_coding	NA	NA	NA	NA	NA	NA	NA	15.0	ATTCGTCTTACTTTCATTTT	NA	true	NA	true	NA	NA	NA	NA	NA	NA	NA
PB.221.131	chr1	-	1843	4	full-splice_match	RPL22	ENST00000497965.5	786	4	-662	-395	-662	355	alternative_3end5end	FALSE	canonical	NA	NA	NA	NA	NA	NA	NA	false	NA	NA	NA	C	non_coding	NA	NA	NA	NA	NA	NA	NA	15.0	CATTCGTCTTACTTTCATTT	NA	false	NA	true	NA	NA	NA	NA	NA	NA	NA
PB.221.132	chr1	-	2691	3	full-splice_match	RPL22	ENST00000480661.1	2279	3	-56	-356	-24	356	alternative_3end5end	FALSE	canonical	NA	NA	NA	NA	NA	NA	NA	false	NA	NA	NA	C	non_coding	NA	NA	NA	NA	NA	NA	NA	15.0	ATTCGTCTTACTTTCATTTT	NA	true	NA	true	NA	NA	NA	NA	NA	NA	NA
PB.221.135	chr1	-	1622	4	novel_not_in_catalog	RPL22	novel	2061	4	NA	NA	-10	356	at_least_one_novel_splicesite	FALSE	canonical	NA	NA	NA	NA	NA	NA	NA	false	NA	NA	NA	C	non_coding	NA	NA	NA	NA	NA	NA	NA	15.0	ATTCGTCTTACTTTCATTTT	NA	true	NA	true	NA	NA	NA	NA	NA	NA	NA
PB.221.141	chr1	-	1389	6	novel_in_catalog	RPL22	novel	806	5	NA	NA	15	356	intron_retention	FALSE	canonical	NA	NA	NA	NA	NA	NA	NA	false	NA	NA	NA	C	non_coding	NA	NA	NA	NA	NA	NA	NA	15.0	ATTCGTCTTACTTTCATTTT	NA	true	NA	true	NA	NA	NA	NA	NA	NA	NA
PB.221.162	chr1	-	1112	6	novel_in_catalog	RPL22	novel	806	5	NA	NA	-108	-4	intron_retention	FALSE	canonical	NA	NA	NA	NA	NA	NA	NA	false	NA	NA	NA	C	non_coding	NA	NA	NA	NA	NA	NA	NA	25.0	AAAATGGTGGTTTATCCTTG	NA	true	NA	false	NA	NA	NA	NA	NA	NA	NA
PB.221.167	chr1	-	1220	4	novel_not_in_catalog	RPL22	novel	508	4	NA	NA	-8	-4	at_least_one_novel_splicesite	FALSE	canonical	NA	NA	NA	NA	NA	NA	NA	false	NA	NA	NA	C	non_coding	NA	NA	NA	NA	NA	NA	NA	25.0	AAAATGGTGGTTTATCCTTG	NA	true	NA	false	NA	NA	NA	NA	NA	NA	NA
PB.221.168	chr1	-	650	4	full-splice_match	RPL22	ENST00000234875.9	2061	4	-188	1599	-188	-4	alternative_3end5end	FALSE	canonical	NA	NA	NA	NA	NA	NA	NA	false	NA	NA	NA	C	non_coding	NA	NA	NA	NA	NA	NA	NA	25.0	AAAATGGTGGTTTATCCTTG	NA	true	NA	false	NA	NA	NA	NA	NA	NA	NA
PB.221.218	chr1	-	3546	5	novel_not_in_catalog	ICMT	novel	4795	5	NA	NA	-22	-2	at_least_one_novel_splicesite	FALSE	canonical	NA	NA	NA	NA	NA	NA	NA	false	NA	NA	NA	C	non_coding	NA	NA	NA	NA	NA	NA	NA	25.0	AACCACAGTGTGATTGTCTG	NA	true	NA	true	NA	NA	NA	NA	NA	NA	NA
PB.221.219	chr1	-	3230	6	novel_not_in_catalog	ICMT	novel	2612	6	NA	NA	-25	-2	at_least_one_novel_splicesite	FALSE	canonical	NA	NA	NA	NA	NA	NA	NA	true	NA	NA	NA	C	non_coding	NA	NA	NA	NA	NA	NA	NA	25.0	AACCACAGTGTGATTGTCTG	NA	true	NA	true	NA	NA	NA	NA	NA	NA	NA
PB.221.220	chr1	-	3738	7	novel_not_in_catalog	ICMT	novel	2612	6	NA	NA	-75	-2	at_least_one_novel_splicesite	FALSE	canonical	NA	NA	NA	NA	NA	NA	NA	false	NA	NA	NA	C	non_coding	NA	NA	NA	NA	NA	NA	NA	25.0	AACCACAGTGTGATTGTCTG	NA	true	NA	true	NA	NA	NA	NA	NA	NA	NA
PB.221.222	chr1	-	4795	5	full-splice_match	ICMT	ENST00000343813.10	4795	5	-2	2	-2	-2	reference_match	FALSE	canonical	NA	NA	NA	NA	NA	NA	NA	false	NA	NA	NA	C	non_coding	NA	NA	NA	NA	NA	NA	NA	25.0	AACCACAGTGTGATTGTCTG	NA	true	NA	true	NA	NA	NA	NA	NA	NA	NA
PB.221.226	chr1	-	2607	6	novel_not_in_catalog	ICMT	novel	2612	6	NA	NA	-16	-2	at_least_one_novel_splicesite	FALSE	canonical	NA	NA	NA	NA	NA	NA	NA	true	NA	NA	NA	C	non_coding	NA	NA	NA	NA	NA	NA	NA	25.0	AACCACAGTGTGATTGTCTG	NA	true	NA	true	NA	NA	NA	NA	NA	NA	NA
PB.221.232	chr1	-	2868	7	novel_not_in_catalog	ICMT	novel	2612	6	NA	NA	-33	-2	at_least_one_novel_splicesite	FALSE	canonical	NA	NA	NA	NA	NA	NA	NA	true	NA	NA	NA	C	non_coding	NA	NA	NA	NA	NA	NA	NA	25.0	AACCACAGTGTGATTGTCTG	NA	true	NA	true	NA	NA	NA	NA	NA	NA	NA
PB.221.235	chr1	-	3646	7	novel_in_catalog	ICMT	novel	2612	6	NA	NA	-15	-2	combination_of_known_junctions	FALSE	canonical	NA	NA	NA	NA	NA	NA	NA	false	NA	NA	NA	C	non_coding	NA	NA	NA	NA	NA	NA	NA	25.0	AACCACAGTGTGATTGTCTG	NA	true	NA	true	NA	NA	NA	NA	NA	NA	NA
PB.221.236	chr1	-	2918	6	novel_not_in_catalog	ICMT	novel	2612	6	NA	NA	-33	-2	at_least_one_novel_splicesite	FALSE	canonical	NA	NA	NA	NA	NA	NA	NA	true	NA	NA	NA	C	non_coding	NA	NA	NA	NA	NA	NA	NA	25.0	AACCACAGTGTGATTGTCTG	NA	true	NA	true	NA	NA	NA	NA	NA	NA	NA
PB.221.239	chr1	-	3632	7	novel_not_in_catalog	ICMT	novel	2612	6	NA	NA	-16	-2	at_least_one_novel_splicesite	FALSE	canonical	NA	NA	NA	NA	NA	NA	NA	true	NA	NA	NA	C	non_coding	NA	NA	NA	NA	NA	NA	NA	25.0	AACCACAGTGTGATTGTCTG	NA	true	NA	true	NA	NA	NA	NA	NA	NA	NA
PB.221.240	chr1	-	3051	5	novel_not_in_catalog	ICMT	novel	4795	5	NA	NA	-16	-2	at_least_one_novel_splicesite	FALSE	canonical	NA	NA	NA	NA	NA	NA	NA	true	NA	NA	NA	C	non_coding	NA	NA	NA	NA	NA	NA	NA	25.0	AACCACAGTGTGATTGTCTG	NA	true	NA	true	NA	NA	NA	NA	NA	NA	NA
PB.221.241	chr1	-	2611	6	novel_not_in_catalog	ICMT	novel	2612	6	NA	NA	-28	-2	at_least_one_novel_splicesite	FALSE	canonical	NA	NA	NA	NA	NA	NA	NA	true	NA	NA	NA	C	non_coding	NA	NA	NA	NA	NA	NA	NA	25.0	AACCACAGTGTGATTGTCTG	NA	true	NA	true	NA	NA	NA	NA	NA	NA	NA
PB.221.244	chr1	-	3707	6	novel_not_in_catalog	ICMT	novel	2612	6	NA	NA	-34	-2	at_least_one_novel_splicesite	FALSE	canonical	NA	NA	NA	NA	NA	NA	NA	false	NA	NA	NA	C	non_coding	NA	NA	NA	NA	NA	NA	NA	25.0	AACCACAGTGTGATTGTCTG	NA	true	NA	true	NA	NA	NA	NA	NA	NA	NA
PB.221.247	chr1	-	1321	3	novel_not_in_catalog	ICMT	novel	4795	5	NA	NA	-29	-1	at_least_one_novel_splicesite	FALSE	canonical	NA	NA	NA	NA	NA	NA	NA	true	NA	NA	NA	C	non_coding	NA	NA	NA	NA	NA	NA	NA	20.0	ACCACAGTGTGATTGTCTGG	NA	true	NA	true	NA	NA	NA	NA	NA	NA	NA
PB.221.249	chr1	-	3328	7	novel_not_in_catalog	ICMT	novel	2612	6	NA	NA	-16	-2	at_least_one_novel_splicesite	FALSE	canonical	NA	NA	NA	NA	NA	NA	NA	true	NA	NA	NA	C	non_coding	NA	NA	NA	NA	NA	NA	NA	25.0	AACCACAGTGTGATTGTCTG	NA	true	NA	true	NA	NA	NA	NA	NA	NA	NA
PB.221.251	chr1	-	2150	6	novel_not_in_catalog	ICMT	novel	2612	6	NA	NA	-25	-2	at_least_one_novel_splicesite	FALSE	canonical	NA	NA	NA	NA	NA	NA	NA	true	NA	NA	NA	C	non_coding	NA	NA	NA	NA	NA	NA	NA	25.0	AACCACAGTGTGATTGTCTG	NA	true	NA	true	NA	NA	NA	NA	NA	NA	NA
PB.221.258	chr1	-	3411	5	novel_not_in_catalog	ICMT	novel	4795	5	NA	NA	-25	-2	at_least_one_novel_splicesite	FALSE	canonical	NA	NA	NA	NA	NA	NA	NA	false	NA	NA	NA	C	non_coding	NA	NA	NA	NA	NA	NA	NA	25.0	AACCACAGTGTGATTGTCTG	NA	true	NA	true	NA	NA	NA	NA	NA	NA	NA
PB.221.260	chr1	-	1407	3	novel_not_in_catalog	ICMT	novel	4795	5	NA	NA	-33	-2	at_least_one_novel_splicesite	FALSE	canonical	NA	NA	NA	NA	NA	NA	NA	true	NA	NA	NA	C	non_coding	NA	NA	NA	NA	NA	NA	NA	25.0	AACCACAGTGTGATTGTCTG	NA	true	NA	true	NA	NA	NA	NA	NA	NA	NA
PB.221.264	chr1	-	3720	6	novel_not_in_catalog	ICMT	novel	2612	6	NA	NA	-32	-3	at_least_one_novel_splicesite	FALSE	canonical	NA	NA	NA	NA	NA	NA	NA	false	NA	NA	NA	C	non_coding	NA	NA	NA	NA	NA	NA	NA	25.0	CAACCACAGTGTGATTGTCT	NA	true	NA	true	NA	NA	NA	NA	NA	NA	NA
PB.221.268	chr1	-	3567	6	novel_not_in_catalog	ICMT	novel	2612	6	NA	NA	-11	-2	at_least_one_novel_splicesite	FALSE	canonical	NA	NA	NA	NA	NA	NA	NA	false	NA	NA	NA	C	non_coding	NA	NA	NA	NA	NA	NA	NA	25.0	AACCACAGTGTGATTGTCTG	NA	true	NA	true	NA	NA	NA	NA	NA	NA	NA
PB.221.270	chr1	-	3540	6	novel_in_catalog	ICMT	novel	2612	6	NA	NA	-16	-2	combination_of_known_junctions	FALSE	canonical	NA	NA	NA	NA	NA	NA	NA	false	NA	NA	NA	C	non_coding	NA	NA	NA	NA	NA	NA	NA	25.0	AACCACAGTGTGATTGTCTG	NA	true	NA	true	NA	NA	NA	NA	NA	NA	NA
PB.221.271	chr1	-	3528	6	novel_not_in_catalog	ICMT	novel	2612	6	NA	NA	-19	-2	at_least_one_novel_splicesite	FALSE	canonical	NA	NA	NA	NA	NA	NA	NA	true	NA	NA	NA	C	non_coding	NA	NA	NA	NA	NA	NA	NA	25.0	AACCACAGTGTGATTGTCTG	NA	true	NA	true	NA	NA	NA	NA	NA	NA	NA
PB.221.273	chr1	-	3367	5	novel_in_catalog	ICMT	novel	4795	5	NA	NA	-13	-2	combination_of_known_junctions	FALSE	canonical	NA	NA	NA	NA	NA	NA	NA	false	NA	NA	NA	C	non_coding	NA	NA	NA	NA	NA	NA	NA	25.0	AACCACAGTGTGATTGTCTG	NA	true	NA	true	NA	NA	NA	NA	NA	NA	NA
PB.221.276	chr1	-	2756	6	novel_not_in_catalog	ICMT	novel	2612	6	NA	NA	-28	-2	at_least_one_novel_splicesite	FALSE	canonical	NA	NA	NA	NA	NA	NA	NA	true	NA	NA	NA	C	non_coding	NA	NA	NA	NA	NA	NA	NA	25.0	AACCACAGTGTGATTGTCTG	NA	true	NA	true	NA	NA	NA	NA	NA	NA	NA
PB.221.277	chr1	-	2732	7	novel_not_in_catalog	ICMT	novel	2612	6	NA	NA	-34	-2	at_least_one_novel_splicesite	FALSE	canonical	NA	NA	NA	NA	NA	NA	NA	true	NA	NA	NA	C	non_coding	NA	NA	NA	NA	NA	NA	NA	25.0	AACCACAGTGTGATTGTCTG	NA	true	NA	true	NA	NA	NA	NA	NA	NA	NA
PB.221.279	chr1	-	2432	5	novel_not_in_catalog	ICMT	novel	4795	5	NA	NA	-11	-2	at_least_one_novel_splicesite	FALSE	canonical	NA	NA	NA	NA	NA	NA	NA	true	NA	NA	NA	C	non_coding	NA	NA	NA	NA	NA	NA	NA	25.0	AACCACAGTGTGATTGTCTG	NA	true	NA	true	NA	NA	NA	NA	NA	NA	NA
PB.221.284	chr1	-	1839	6	novel_not_in_catalog	ICMT	novel	2612	6	NA	NA	-13	-3	at_least_one_novel_splicesite	FALSE	canonical	NA	NA	NA	NA	NA	NA	NA	true	NA	NA	NA	C	non_coding	NA	NA	NA	NA	NA	NA	NA	25.0	CAACCACAGTGTGATTGTCT	NA	true	NA	true	NA	NA	NA	NA	NA	NA	NA
PB.221.287	chr1	-	1270	2	novel_not_in_catalog	ICMT	novel	328	2	NA	NA	-19	-3	at_least_one_novel_splicesite	FALSE	canonical	NA	NA	NA	NA	NA	NA	NA	false	NA	NA	NA	C	non_coding	NA	NA	NA	NA	NA	NA	NA	25.0	CAACCACAGTGTGATTGTCT	NA	true	NA	true	NA	NA	NA	NA	NA	NA	NA
PB.221.313	chr1	-	3834	7	novel_not_in_catalog	ICMT	novel	2612	6	NA	NA	-33	-2	at_least_one_novel_splicesite	FALSE	canonical	NA	NA	NA	NA	NA	NA	NA	false	NA	NA	NA	C	non_coding	NA	NA	NA	NA	NA	NA	NA	25.0	AACCACAGTGTGATTGTCTG	NA	true	NA	true	NA	NA	NA	NA	NA	NA	NA
PB.221.517	chr1	-	2590	5	full-splice_match	ICMT	ENST00000343813.10	4795	5	-96	2301	-88	-3	alternative_3end5end	FALSE	canonical	NA	NA	NA	NA	NA	NA	NA	false	NA	NA	NA	C	non_coding	NA	NA	NA	NA	NA	NA	NA	35.0	AGATTTCATGGCTTAATGAA	NA	true	NA	true	NA	NA	NA	NA	NA	NA	NA
PB.221.518	chr1	-	2667	6	full-splice_match	ICMT	ENST00000489498.5	2612	6	-16	-39	-16	39	reference_match	FALSE	canonical	NA	NA	NA	NA	NA	NA	NA	false	NA	NA	NA	C	non_coding	NA	NA	NA	NA	NA	NA	NA	30.0	AAAGAGGCTTACGGGTTCAT	NA	true	NA	true	NA	NA	NA	NA	NA	NA	NA
PB.221.519	chr1	-	2390	4	full-splice_match	ICMT	ENST00000474756.1	1227	4	-16	-1147	-16	39	alternative_3end	FALSE	canonical	NA	NA	NA	NA	NA	NA	NA	false	NA	NA	NA	C	non_coding	NA	NA	NA	NA	NA	NA	NA	30.0	AAAGAGGCTTACGGGTTCAT	NA	true	NA	true	NA	NA	NA	NA	NA	NA	NA
PB.221.520	chr1	-	2175	3	novel_in_catalog	ICMT	novel	1227	4	NA	NA	-19	39	combination_of_known_splicesites	FALSE	canonical	NA	NA	NA	NA	NA	NA	NA	false	NA	NA	NA	C	non_coding	NA	NA	NA	NA	NA	NA	NA	30.0	AAAGAGGCTTACGGGTTCAT	NA	true	NA	true	NA	NA	NA	NA	NA	NA	NA
PB.221.521	chr1	-	2294	3	novel_in_catalog	ICMT	novel	1227	4	NA	NA	-9	39	combination_of_known_splicesites	FALSE	canonical	NA	NA	NA	NA	NA	NA	NA	false	NA	NA	NA	C	non_coding	NA	NA	NA	NA	NA	NA	NA	30.0	AAAGAGGCTTACGGGTTCAT	NA	true	NA	true	NA	NA	NA	NA	NA	NA	NA
PB.221.548	chr1	-	2030	5	full-splice_match	ICMT	ENST00000343813.10	4795	5	-30	2795	-22	-497	alternative_3end	FALSE	canonical	NA	NA	NA	NA	NA	NA	NA	false	NA	NA	NA	C	non_coding	NA	NA	NA	NA	NA	NA	NA	30.0	TAAGATTCAGTCAGTATGTT	NA	true	NA	true	NA	NA	NA	NA	NA	NA	NA
PB.221.555	chr1	-	1617	6	full-splice_match	ICMT	ENST00000489498.5	2612	6	27	968	19	140	alternative_3end	FALSE	canonical	NA	NA	NA	NA	NA	NA	NA	false	NA	NA	NA	C	non_coding	NA	NA	NA	NA	NA	NA	NA	15.0	AATGCTTGGTGTTCTAGTTC	NA	true	NA	false	NA	NA	NA	NA	NA	NA	NA
PB.221.556	chr1	-	1533	5	full-splice_match	ICMT	ENST00000343813.10	4795	5	-96	3358	-88	48	alternative_3end5end	FALSE	canonical	NA	NA	NA	NA	NA	NA	NA	false	NA	NA	NA	C	non_coding	NA	NA	NA	NA	NA	NA	NA	15.0	ATAGGATGCTTTGGCCCTTC	NA	true	NA	true	NA	NA	NA	NA	NA	NA	NA
PB.221.558	chr1	-	1555	6	full-splice_match	ICMT	ENST00000489498.5	2612	6	-16	1073	-16	35	alternative_3end	FALSE	canonical	NA	NA	NA	NA	NA	NA	NA	false	NA	NA	NA	C	non_coding	NA	NA	NA	NA	NA	NA	NA	40.0	AAAATACTTCCTCATAGGAT	NA	true	NA	true	NA	NA	NA	NA	NA	NA	NA
PB.221.566	chr1	-	964	4	incomplete-splice_match	ICMT	ENST00000343813.10	4795	5	-30	10500	-22	-7094	5prime_fragment	FALSE	canonical	NA	NA	NA	NA	NA	NA	NA	false	NA	NA	NA	C	non_coding	NA	NA	NA	NA	NA	NA	NA	25.0	TAATGTAGTCCTTAATGCTT	NA	true	NA	true	NA	NA	NA	NA	NA	NA	NA
PB.222.9	chr1	+	2068	5	full-splice_match	ICMT-DT	ENST00000796174.1	971	5	-53	-1044	-14	9	alternative_3end5end	FALSE	canonical	NA	NA	NA	NA	NA	NA	NA	false	NA	NA	NA	C	non_coding	NA	NA	NA	NA	NA	NA	NA	10.0	GATGCCTTGCTTGACTTTTC	NA	false	NA	true	NA	NA	NA	NA	NA	NA	NA
PB.222.14	chr1	+	1741	5	full-splice_match	ICMT-DT	ENST00000441724.1	1138	5	-86	-517	2	9	alternative_3end5end	FALSE	canonical	NA	NA	NA	NA	NA	NA	NA	false	NA	NA	NA	C	non_coding	NA	NA	NA	NA	NA	NA	NA	10.0	GATGCCTTGCTTGACTTTTC	NA	false	NA	true	NA	NA	NA	NA	NA	NA	NA
PB.222.15	chr1	+	1860	4	full-splice_match	ICMT-DT	ENST00000796170.1	1892	4	7	25	4	11	reference_match	FALSE	canonical	NA	NA	NA	NA	NA	NA	NA	false	NA	NA	NA	C	non_coding	NA	NA	NA	NA	NA	NA	NA	80.0	AAAAATATAAGAAAAAAAAG	NA	false	NA	false	NA	NA	NA	NA	NA	NA	NA
PB.222.21	chr1	+	1554	4	full-splice_match	ICMT-DT	ENST00000796169.1	1549	4	8	-13	4	9	reference_match	FALSE	canonical	NA	NA	NA	NA	NA	NA	NA	false	NA	NA	NA	C	non_coding	NA	NA	NA	NA	NA	NA	NA	10.0	GATGCCTTGCTTGACTTTTC	NA	false	NA	true	NA	NA	NA	NA	NA	NA	NA
PB.222.27	chr1	+	1479	3	full-splice_match	ICMT-DT	ENST00000796171.1	1513	3	10	24	6	11	reference_match	FALSE	canonical	NA	NA	NA	NA	NA	NA	NA	false	NA	NA	NA	C	non_coding	NA	NA	NA	NA	NA	NA	NA	80.0	AAAAATATAAGAAAAAAAAG	NA	false	NA	false	NA	NA	NA	NA	NA	NA	NA
PB.225.1	chr1	+	1801	4	novel_not_in_catalog	HES3	novel	710	4	NA	NA	-3552	985	at_least_one_novel_splicesite	FALSE	canonical	NA	NA	NA	NA	NA	NA	NA	false	NA	NA	NA	C	non_coding	NA	NA	NA	NA	NA	NA	NA	40.0	ATCAAGAGGACACCAGAGGT	NA	false	NA	true	NA	NA	NA	NA	NA	NA	NA
PB.225.2	chr1	+	1939	5	novel_not_in_catalog	HES3	novel	710	4	NA	NA	-3552	984	at_least_one_novel_splicesite	FALSE	canonical	NA	NA	NA	NA	NA	NA	NA	false	NA	NA	NA	C	non_coding	NA	NA	NA	NA	NA	NA	NA	40.0	TATCAAGAGGACACCAGAGG	NA	false	NA	true	NA	NA	NA	NA	NA	NA	NA
PB.225.4	chr1	+	1809	4	novel_not_in_catalog	HES3	novel	710	4	NA	NA	-2689	994	at_least_one_novel_splicesite	FALSE	canonical	NA	NA	NA	NA	NA	NA	NA	true	NA	NA	NA	C	non_coding	NA	NA	NA	NA	NA	NA	NA	30.0	ACACCAGAGGTCTAATGTCT	NA	false	NA	true	NA	NA	NA	NA	NA	NA	NA
PB.225.7	chr1	+	1852	4	novel_not_in_catalog	HES3	novel	710	4	NA	NA	-2331	1076	at_least_one_novel_splicesite	FALSE	canonical	NA	NA	NA	NA	NA	NA	NA	true	NA	NA	NA	C	non_coding	NA	NA	NA	NA	NA	NA	NA	10.0	AAGCTCTTCTCTTTTTGGGC	NA	false	NA	true	NA	NA	NA	NA	NA	NA	NA
PB.225.8	chr1	+	1895	5	novel_not_in_catalog	HES3	novel	710	4	NA	NA	-2326	985	at_least_one_novel_splicesite	FALSE	canonical	NA	NA	NA	NA	NA	NA	NA	true	NA	NA	NA	C	non_coding	NA	NA	NA	NA	NA	NA	NA	40.0	ATCAAGAGGACACCAGAGGT	NA	false	NA	true	NA	NA	NA	NA	NA	NA	NA
PB.225.10	chr1	+	2218	4	novel_not_in_catalog	HES3	novel	710	4	NA	NA	-1981	985	at_least_one_novel_splicesite	FALSE	canonical	NA	NA	NA	NA	NA	NA	NA	true	NA	NA	NA	C	non_coding	NA	NA	NA	NA	NA	NA	NA	40.0	ATCAAGAGGACACCAGAGGT	NA	false	NA	true	NA	NA	NA	NA	NA	NA	NA
PB.225.11	chr1	+	2250	5	novel_not_in_catalog	HES3	novel	710	4	NA	NA	-1875	984	at_least_one_novel_splicesite	FALSE	canonical	NA	NA	NA	NA	NA	NA	NA	true	NA	NA	NA	C	non_coding	NA	NA	NA	NA	NA	NA	NA	40.0	TATCAAGAGGACACCAGAGG	NA	false	NA	true	NA	NA	NA	NA	NA	NA	NA
PB.232.3	chr1	+	3451	13	novel_not_in_catalog	ESPN	novel	3543	13	NA	NA	0	-1	at_least_one_novel_splicesite	FALSE	canonical	NA	NA	NA	NA	NA	NA	NA	false	NA	NA	NA	C	non_coding	NA	NA	NA	NA	NA	NA	NA	10.0	ACTCGCTGTGGCCGCGACTT	NA	true	NA	true	NA	NA	NA	NA	NA	NA	NA
PB.232.8	chr1	+	3478	14	novel_not_in_catalog	ESPN	novel	3543	13	NA	NA	0	-1	at_least_one_novel_splicesite	FALSE	canonical	NA	NA	NA	NA	NA	NA	NA	false	NA	NA	NA	C	non_coding	NA	NA	NA	NA	NA	NA	NA	10.0	ACTCGCTGTGGCCGCGACTT	NA	true	NA	true	NA	NA	NA	NA	NA	NA	NA
PB.232.9	chr1	+	3418	13	novel_not_in_catalog	ESPN	novel	3543	13	NA	NA	0	-1	at_least_one_novel_splicesite	FALSE	canonical	NA	NA	NA	NA	NA	NA	NA	false	NA	NA	NA	C	non_coding	NA	NA	NA	NA	NA	NA	NA	10.0	ACTCGCTGTGGCCGCGACTT	NA	true	NA	true	NA	NA	NA	NA	NA	NA	NA
PB.232.12	chr1	+	2965	13	novel_not_in_catalog	ESPN	novel	3543	13	NA	NA	0	52	at_least_one_novel_splicesite	FALSE	canonical	NA	NA	NA	NA	NA	NA	NA	false	NA	NA	NA	C	non_coding	NA	NA	NA	NA	NA	NA	NA	10.0	AGCCCCGTGGGTGGTGACTT	NA	true	NA	true	NA	NA	NA	NA	NA	NA	NA
PB.232.14	chr1	+	2932	13	novel_not_in_catalog	ESPN	novel	3543	13	NA	NA	0	52	at_least_one_novel_splicesite	FALSE	canonical	NA	NA	NA	NA	NA	NA	NA	false	NA	NA	NA	C	non_coding	NA	NA	NA	NA	NA	NA	NA	10.0	AGCCCCGTGGGTGGTGACTT	NA	true	NA	true	NA	NA	NA	NA	NA	NA	NA
PB.232.15	chr1	+	2992	14	novel_not_in_catalog	ESPN	novel	3543	13	NA	NA	0	52	at_least_one_novel_splicesite	FALSE	canonical	NA	NA	NA	NA	NA	NA	NA	false	NA	NA	NA	C	non_coding	NA	NA	NA	NA	NA	NA	NA	10.0	AGCCCCGTGGGTGGTGACTT	NA	true	NA	true	NA	NA	NA	NA	NA	NA	NA
PB.232.100	chr1	+	2470	7	novel_not_in_catalog	ESPN	novel	1339	8	NA	NA	107	2	at_least_one_novel_splicesite	FALSE	canonical	NA	NA	NA	NA	NA	NA	NA	false	NA	NA	NA	C	non_coding	NA	NA	NA	NA	NA	NA	NA	5.0	CGCTGTGGCCGCGACTTGCT	NA	true	NA	true	NA	NA	NA	NA	NA	NA	NA
PB.232.102	chr1	+	2548	6	novel_not_in_catalog	ESPN	novel	1339	8	NA	NA	112	-5	intron_retention	FALSE	canonical	NA	NA	NA	NA	NA	NA	NA	false	NA	NA	NA	C	non_coding	NA	NA	NA	NA	NA	NA	NA	10.0	ACTCACTCGCTGTGGCCGCG	NA	true	NA	true	NA	NA	NA	NA	NA	NA	NA
PB.232.103	chr1	+	1969	7	novel_not_in_catalog	ESPN	novel	1339	8	NA	NA	121	54	at_least_one_novel_splicesite	FALSE	canonical	NA	NA	NA	NA	NA	NA	NA	false	NA	NA	NA	C	non_coding	NA	NA	NA	NA	NA	NA	NA	5.0	CCCCGTGGGTGGTGACTTTG	NA	false	NA	true	NA	NA	NA	NA	NA	NA	NA
PB.232.104	chr1	+	1995	6	novel_not_in_catalog	ESPN	novel	1339	8	NA	NA	136	5	intron_retention	FALSE	canonical	NA	NA	NA	NA	NA	NA	NA	false	NA	NA	NA	C	non_coding	NA	NA	NA	NA	NA	NA	NA	20.0	ATATATTTGCATGTTCGTTG	NA	false	NA	true	NA	NA	NA	NA	NA	NA	NA
PB.232.105	chr1	+	2241	6	novel_not_in_catalog	ESPN	novel	1339	8	NA	NA	136	1	at_least_one_novel_splicesite	FALSE	canonical	NA	NA	NA	NA	NA	NA	NA	false	NA	NA	NA	C	non_coding	NA	NA	NA	NA	NA	NA	NA	5.0	TCGCTGTGGCCGCGACTTGC	NA	false	NA	true	NA	NA	NA	NA	NA	NA	NA
PB.232.111	chr1	+	1969	6	novel_not_in_catalog	ESPN	novel	1339	8	NA	NA	-15	5	intron_retention	FALSE	canonical	NA	NA	NA	NA	NA	NA	NA	false	NA	NA	NA	C	non_coding	NA	NA	NA	NA	NA	NA	NA	10.0	TCCGGTTCACTCACTCGCTG	NA	true	NA	true	NA	NA	NA	NA	NA	NA	NA
PB.232.115	chr1	+	1567	5	novel_not_in_catalog	ESPN	novel	1339	8	NA	NA	3	52	intron_retention	FALSE	canonical	NA	NA	NA	NA	NA	NA	NA	false	NA	NA	NA	C	non_coding	NA	NA	NA	NA	NA	NA	NA	10.0	AGCCCCGTGGGTGGTGACTT	NA	true	NA	true	NA	NA	NA	NA	NA	NA	NA
PB.232.118	chr1	+	1750	5	novel_not_in_catalog	ESPN	novel	1339	8	NA	NA	3	3	intron_retention	FALSE	canonical	NA	NA	NA	NA	NA	NA	NA	false	NA	NA	NA	C	non_coding	NA	NA	NA	NA	NA	NA	NA	10.0	GCTCCGGTTCACTCACTCGC	NA	true	NA	true	NA	NA	NA	NA	NA	NA	NA
PB.232.131	chr1	+	2015	5	novel_not_in_catalog	ESPN	novel	1339	8	NA	NA	41	-1	intron_retention	FALSE	canonical	NA	NA	NA	NA	NA	NA	NA	false	NA	NA	NA	C	non_coding	NA	NA	NA	NA	NA	NA	NA	10.0	ACTCGCTGTGGCCGCGACTT	NA	true	NA	true	NA	NA	NA	NA	NA	NA	NA
PB.232.137	chr1	+	1472	5	novel_not_in_catalog	ESPN	novel	1339	8	NA	NA	49	-1	at_least_one_novel_splicesite	FALSE	canonical	NA	NA	NA	NA	NA	NA	NA	false	NA	NA	NA	C	non_coding	NA	NA	NA	NA	NA	NA	NA	10.0	ACTCGCTGTGGCCGCGACTT	NA	true	NA	true	NA	NA	NA	NA	NA	NA	NA
PB.232.143	chr1	+	2279	7	novel_not_in_catalog	ESPN	novel	1339	8	NA	NA	47	-1	at_least_one_novel_splicesite	FALSE	canonical	NA	NA	NA	NA	NA	NA	NA	false	NA	NA	NA	C	non_coding	NA	NA	NA	NA	NA	NA	NA	10.0	ACTCGCTGTGGCCGCGACTT	NA	true	NA	true	NA	NA	NA	NA	NA	NA	NA
PB.232.150	chr1	+	2343	6	novel_not_in_catalog	ESPN	novel	813	7	NA	NA	73	-1	intron_retention	FALSE	canonical	NA	NA	NA	NA	NA	NA	NA	false	NA	NA	NA	C	non_coding	NA	NA	NA	NA	NA	NA	NA	10.0	ACTCGCTGTGGCCGCGACTT	NA	true	NA	true	NA	NA	NA	NA	NA	NA	NA
PB.234.3	chr1	-	4193	6	full-splice_match	GPR153	ENST00000377893.3	4198	6	4	1	4	-1	reference_match	FALSE	canonical	NA	NA	NA	NA	NA	NA	NA	false	NA	NA	NA	C	non_coding	NA	NA	NA	NA	NA	NA	NA	20.0	ACCTGGCATTCCAAGGCTGG	NA	true	NA	true	NA	NA	NA	NA	NA	NA	NA
PB.234.28	chr1	-	2410	3	incomplete-splice_match	GPR153	ENST00000377893.3	4198	6	187	4937	187	-4937	5prime_fragment	FALSE	canonical	NA	NA	NA	NA	NA	NA	NA	false	NA	NA	NA	C	non_coding	NA	NA	NA	NA	NA	NA	NA	20.0	TAGAGCATGGCCTGTTCTTA	NA	true	NA	true	NA	NA	NA	NA	NA	NA	NA
PB.234.54	chr1	-	1854	9	full-splice_match	ACOT7	ENST00000361521.9	1806	9	-49	1	-49	0	reference_match	FALSE	canonical	NA	NA	NA	NA	NA	NA	NA	false	NA	NA	NA	C	non_coding	NA	NA	NA	NA	NA	NA	NA	10.0	ACCCACGTGTCCTGGGTGGT	NA	true	NA	true	NA	NA	NA	NA	NA	NA	NA
PB.234.55	chr1	-	1629	9	full-splice_match	ACOT7	ENST00000377855.6	1614	9	-17	2	-17	-2	reference_match	FALSE	canonical	NA	NA	NA	NA	NA	NA	NA	false	NA	NA	NA	C	non_coding	NA	NA	NA	NA	NA	NA	NA	10.0	GGACCCACGTGTCCTGGGTG	NA	true	NA	true	NA	NA	NA	NA	NA	NA	NA
PB.234.63	chr1	-	1338	8	novel_in_catalog	ACOT7	novel	1472	10	NA	NA	-26	0	combination_of_known_splicesites	FALSE	canonical	NA	NA	NA	NA	NA	NA	NA	false	NA	NA	NA	C	non_coding	NA	NA	NA	NA	NA	NA	NA	10.0	ACCCACGTGTCCTGGGTGGT	NA	true	NA	true	NA	NA	NA	NA	NA	NA	NA
PB.234.209	chr1	-	4189	3	full-splice_match	HES2	ENST00000487437.5	968	3	-46	-3175	-34	-7	alternative_3end	FALSE	canonical	NA	NA	NA	NA	NA	NA	NA	false	NA	NA	NA	C	non_coding	NA	NA	NA	NA	NA	NA	NA	30.0	AATAAAATGGGGTGTGCCTG	NA	true	NA	true	NA	NA	NA	NA	NA	NA	NA
PB.234.210	chr1	-	4376	3	full-splice_match	HES2	ENST00000489730.1	730	3	-36	-3610	-34	-7	alternative_3end	FALSE	canonical	NA	NA	NA	NA	NA	NA	NA	false	NA	NA	NA	C	non_coding	NA	NA	NA	NA	NA	NA	NA	30.0	AATAAAATGGGGTGTGCCTG	NA	true	NA	true	NA	NA	NA	NA	NA	NA	NA
PB.234.212	chr1	-	5032	4	full-splice_match	HES2	ENST00000377834.8	4262	4	-777	7	-777	-7	alternative_5end	FALSE	canonical	NA	NA	NA	NA	NA	NA	NA	false	NA	NA	NA	C	non_coding	NA	NA	NA	NA	NA	NA	NA	30.0	AATAAAATGGGGTGTGCCTG	NA	false	NA	true	NA	NA	NA	NA	NA	NA	NA
PB.234.222	chr1	-	3565	4	full-splice_match	HES2	ENST00000377834.8	4262	4	-30	727	-30	-727	alternative_3end	FALSE	canonical	NA	NA	NA	NA	NA	NA	NA	false	NA	NA	NA	C	non_coding	NA	NA	NA	NA	NA	NA	NA	50.0	AAAAATATGGAAATTAGCTG	NA	true	NA	false	NA	NA	NA	NA	NA	NA	NA
PB.234.233	chr1	-	2408	10	full-splice_match	TNFRSF25	ENST00000356876.8	1968	10	-829	389	-827	-24	alternative_3end5end	FALSE	canonical	NA	NA	NA	NA	NA	NA	NA	false	NA	NA	NA	C	non_coding	NA	NA	NA	NA	NA	NA	NA	80.0	AAAGAAAACAAAACAAAACA	NA	false	NA	false	NA	NA	NA	NA	NA	NA	NA
PB.234.249	chr1	-	1412	8	full-splice_match	TNFRSF25	ENST00000510563.5	1087	8	-66	-259	0	-24	alternative_3end5end	FALSE	canonical	NA	NA	NA	NA	NA	NA	NA	false	NA	NA	NA	C	non_coding	NA	NA	NA	NA	NA	NA	NA	80.0	AAAGAAAACAAAACAAAACA	NA	true	NA	false	NA	NA	NA	NA	NA	NA	NA
PB.234.268	chr1	-	4189	21	novel_in_catalog	PLEKHG5	novel	3731	22	NA	NA	-4	-1	intron_retention	FALSE	canonical	NA	NA	NA	NA	NA	NA	NA	false	NA	NA	NA	C	non_coding	NA	NA	NA	NA	NA	NA	NA	20.0	ACTGGGAAGAGTCCTTTGCT	NA	true	NA	true	NA	NA	NA	NA	NA	NA	NA
PB.234.269	chr1	-	3140	15	incomplete-splice_match	PLEKHG5	ENST00000489097.6	3938	19	3308	-1	1217	1	3prime_fragment	FALSE	canonical	NA	NA	NA	NA	NA	NA	NA	false	NA	NA	NA	C	non_coding	NA	NA	NA	NA	NA	NA	NA	15.0	TGGGAAGAGTCCTTTGCTTT	NA	true	NA	true	NA	NA	NA	NA	NA	NA	NA
PB.234.272	chr1	-	3702	21	full-splice_match	PLEKHG5	ENST00000340850.10	3699	21	-4	1	-4	-1	reference_match	FALSE	canonical	NA	NA	NA	NA	NA	NA	NA	false	NA	NA	NA	C	non_coding	NA	NA	NA	NA	NA	NA	NA	20.0	ACTGGGAAGAGTCCTTTGCT	NA	true	NA	true	NA	NA	NA	NA	NA	NA	NA
PB.234.274	chr1	-	4479	19	novel_in_catalog	PLEKHG5	novel	3695	21	NA	NA	-78	-1	intron_retention	FALSE	canonical	NA	NA	NA	NA	NA	NA	NA	false	NA	NA	NA	C	non_coding	NA	NA	NA	NA	NA	NA	NA	20.0	ACTGGGAAGAGTCCTTTGCT	NA	true	NA	true	NA	NA	NA	NA	NA	NA	NA
PB.234.275	chr1	-	3048	22	novel_in_catalog	PLEKHG5	novel	3731	22	NA	NA	-11	-1	combination_of_known_junctions	FALSE	canonical	NA	NA	NA	NA	NA	NA	NA	false	NA	NA	NA	C	non_coding	NA	NA	NA	NA	NA	NA	NA	20.0	ACTGGGAAGAGTCCTTTGCT	NA	true	NA	true	NA	NA	NA	NA	NA	NA	NA
PB.234.279	chr1	-	4227	20	novel_in_catalog	PLEKHG5	novel	3695	21	NA	NA	-78	-1	intron_retention	FALSE	canonical	NA	NA	NA	NA	NA	NA	NA	false	NA	NA	NA	C	non_coding	NA	NA	NA	NA	NA	NA	NA	20.0	ACTGGGAAGAGTCCTTTGCT	NA	true	NA	true	NA	NA	NA	NA	NA	NA	NA
PB.234.281	chr1	-	3758	21	full-splice_match	PLEKHG5	ENST00000535355.6	3695	21	-64	1	-64	-1	alternative_5end	FALSE	canonical	NA	NA	NA	NA	NA	NA	NA	false	NA	NA	NA	C	non_coding	NA	NA	NA	NA	NA	NA	NA	20.0	ACTGGGAAGAGTCCTTTGCT	NA	true	NA	true	NA	NA	NA	NA	NA	NA	NA
PB.234.282	chr1	-	3734	22	full-splice_match	PLEKHG5	ENST00000400915.8	3731	22	-4	1	-4	-1	reference_match	FALSE	canonical	NA	NA	NA	NA	NA	NA	NA	false	NA	NA	NA	C	non_coding	NA	NA	NA	NA	NA	NA	NA	20.0	ACTGGGAAGAGTCCTTTGCT	NA	true	NA	true	NA	NA	NA	NA	NA	NA	NA
PB.234.283	chr1	-	3791	21	full-splice_match	PLEKHG5	ENST00000400913.6	3668	21	-124	1	-124	-1	alternative_5end	FALSE	canonical	NA	NA	NA	NA	NA	NA	NA	false	NA	NA	NA	C	non_coding	NA	NA	NA	NA	NA	NA	NA	20.0	ACTGGGAAGAGTCCTTTGCT	NA	false	NA	true	NA	NA	NA	NA	NA	NA	NA
PB.234.284	chr1	-	3604	21	novel_not_in_catalog	PLEKHG5	novel	3695	21	NA	NA	-177	-2	at_least_one_novel_splicesite	FALSE	canonical	NA	NA	NA	NA	NA	NA	NA	true	NA	NA	NA	C	non_coding	NA	NA	NA	NA	NA	NA	NA	20.0	CACTGGGAAGAGTCCTTTGC	NA	false	NA	true	NA	NA	NA	NA	NA	NA	NA
PB.234.285	chr1	-	3072	21	novel_in_catalog	PLEKHG5	novel	3695	21	NA	NA	-71	-1	combination_of_known_junctions	FALSE	canonical	NA	NA	NA	NA	NA	NA	NA	false	NA	NA	NA	C	non_coding	NA	NA	NA	NA	NA	NA	NA	20.0	ACTGGGAAGAGTCCTTTGCT	NA	true	NA	true	NA	NA	NA	NA	NA	NA	NA
PB.234.397	chr1	-	3619	13	novel_not_in_catalog	NOL9	novel	6627	12	NA	NA	-22	-2	at_least_one_novel_splicesite	FALSE	canonical	NA	NA	NA	NA	NA	NA	NA	false	NA	NA	NA	C	non_coding	NA	NA	NA	NA	NA	NA	NA	30.0	AATTTAGTTGTGTAATTTTA	NA	true	NA	true	NA	NA	NA	NA	NA	NA	NA
PB.234.415	chr1	-	3820	13	novel_not_in_catalog	NOL9	novel	6627	12	NA	NA	-12	-2	at_least_one_novel_splicesite	FALSE	canonical	NA	NA	NA	NA	NA	NA	NA	false	NA	NA	NA	C	non_coding	NA	NA	NA	NA	NA	NA	NA	30.0	AATTTAGTTGTGTAATTTTA	NA	true	NA	true	NA	NA	NA	NA	NA	NA	NA
PB.234.416	chr1	-	3424	13	novel_not_in_catalog	NOL9	novel	6627	12	NA	NA	-23	-10	at_least_one_novel_splicesite	FALSE	canonical	NA	NA	NA	NA	NA	NA	NA	false	NA	NA	NA	C	non_coding	NA	NA	NA	NA	NA	NA	NA	40.0	AAAACATGAATTTAGTTGTG	NA	true	NA	true	NA	NA	NA	NA	NA	NA	NA
PB.234.419	chr1	-	1595	3	novel_not_in_catalog	NOL9	novel	6627	12	NA	NA	-23	-10	at_least_one_novel_splicesite	FALSE	canonical	NA	NA	NA	NA	NA	NA	NA	true	NA	NA	NA	C	non_coding	NA	NA	NA	NA	NA	NA	NA	40.0	AAAACATGAATTTAGTTGTG	NA	true	NA	true	NA	NA	NA	NA	NA	NA	NA
PB.234.426	chr1	-	1929	3	novel_not_in_catalog	NOL9	novel	6627	12	NA	NA	-23	-10	at_least_one_novel_splicesite	FALSE	canonical	NA	NA	NA	NA	NA	NA	NA	true	NA	NA	NA	C	non_coding	NA	NA	NA	NA	NA	NA	NA	40.0	AAAACATGAATTTAGTTGTG	NA	true	NA	true	NA	NA	NA	NA	NA	NA	NA
PB.234.428	chr1	-	3693	13	novel_not_in_catalog	NOL9	novel	6627	12	NA	NA	-23	-10	at_least_one_novel_splicesite	FALSE	canonical	NA	NA	NA	NA	NA	NA	NA	false	NA	NA	NA	C	non_coding	NA	NA	NA	NA	NA	NA	NA	40.0	AAAACATGAATTTAGTTGTG	NA	true	NA	true	NA	NA	NA	NA	NA	NA	NA
PB.234.432	chr1	-	3822	13	novel_not_in_catalog	NOL9	novel	6627	12	NA	NA	-23	-2	at_least_one_novel_splicesite	FALSE	canonical	NA	NA	NA	NA	NA	NA	NA	false	NA	NA	NA	C	non_coding	NA	NA	NA	NA	NA	NA	NA	30.0	AATTTAGTTGTGTAATTTTA	NA	true	NA	true	NA	NA	NA	NA	NA	NA	NA
PB.234.714	chr1	-	2497	12	full-splice_match	NOL9	ENST00000377705.6	6627	12	-23	4153	-23	-4153	alternative_3end	FALSE	canonical	NA	NA	NA	NA	NA	NA	NA	false	NA	NA	NA	C	non_coding	NA	NA	NA	NA	NA	NA	NA	45.0	GAGAAGGAAGGAAGAAGGCC	NA	true	NA	false	NA	NA	NA	NA	NA	NA	NA
PB.234.716	chr1	-	2107	9	novel_in_catalog	NOL9	novel	6627	12	NA	NA	0	-4189	combination_of_known_splicesites	FALSE	canonical	NA	NA	NA	NA	NA	NA	NA	false	NA	NA	NA	C	non_coding	NA	NA	NA	NA	NA	NA	NA	55.0	ATAAAAATAAGGAAACTGGG	NA	true	NA	false	NA	NA	NA	NA	NA	NA	NA
PB.234.717	chr1	-	2360	11	novel_not_in_catalog	NOL9	novel	6627	12	NA	NA	-12	-4223	at_least_one_novel_splicesite	FALSE	canonical	NA	NA	NA	NA	NA	NA	NA	false	NA	NA	NA	C	non_coding	NA	NA	NA	NA	NA	NA	NA	25.0	AAAGTTCTTCAGGGACCTGG	NA	true	NA	true	NA	NA	NA	NA	NA	NA	NA
PB.234.727	chr1	-	1965	8	novel_in_catalog	NOL9	novel	6627	12	NA	NA	-23	-4226	combination_of_known_splicesites	FALSE	canonical	NA	NA	NA	NA	NA	NA	NA	false	NA	NA	NA	C	non_coding	NA	NA	NA	NA	NA	NA	NA	30.0	CAGAAAGTTCTTCAGGGACC	NA	true	NA	true	NA	NA	NA	NA	NA	NA	NA
PB.234.766	chr1	-	2103	8	novel_in_catalog	NOL9	novel	6627	12	NA	NA	-23	66	intron_retention	FALSE	canonical	NA	NA	NA	NA	NA	NA	NA	false	NA	NA	NA	C	non_coding	NA	NA	NA	NA	NA	NA	NA	15.0	ACACACTTGTGTGGTTTTCT	NA	true	NA	true	NA	NA	NA	NA	NA	NA	NA
PB.234.775	chr1	-	1987	8	novel_in_catalog	NOL9	novel	6627	12	NA	NA	-25	-52	intron_retention	FALSE	canonical	NA	NA	NA	NA	NA	NA	NA	false	NA	NA	NA	C	non_coding	NA	NA	NA	NA	NA	NA	NA	20.0	CATCTTGAGTTACCTTAGCC	NA	true	NA	true	NA	NA	NA	NA	NA	NA	NA
PB.234.778	chr1	-	1571	8	incomplete-splice_match	NOL9	ENST00000377705.6	6627	12	-12	11103	-12	-221	5prime_fragment	FALSE	canonical	NA	NA	NA	NA	NA	NA	NA	false	NA	NA	NA	C	non_coding	NA	NA	NA	NA	NA	NA	NA	30.0	ATTTGGCTGAAGAATTATTT	NA	true	NA	true	NA	NA	NA	NA	NA	NA	NA
PB.237.3	chr1	+	2263	11	novel_in_catalog	ZBTB48	novel	2347	11	NA	NA	-4	-1	combination_of_known_junctions	FALSE	canonical	NA	NA	NA	NA	NA	NA	NA	false	NA	NA	NA	C	non_coding	NA	NA	NA	NA	NA	NA	NA	20.0	ATTTCAGCCTGACAGTCTGT	NA	true	NA	true	NA	NA	NA	NA	NA	NA	NA
PB.237.7	chr1	+	2170	10	novel_in_catalog	ZBTB48	novel	2347	11	NA	NA	-2	-1	combination_of_known_splicesites	FALSE	canonical	NA	NA	NA	NA	NA	NA	NA	false	NA	NA	NA	C	non_coding	NA	NA	NA	NA	NA	NA	NA	20.0	ATTTCAGCCTGACAGTCTGT	NA	true	NA	true	NA	NA	NA	NA	NA	NA	NA
PB.237.10	chr1	+	2147	10	novel_in_catalog	ZBTB48	novel	2347	11	NA	NA	0	-1	combination_of_known_splicesites	FALSE	canonical	NA	NA	NA	NA	NA	NA	NA	false	NA	NA	NA	C	non_coding	NA	NA	NA	NA	NA	NA	NA	20.0	ATTTCAGCCTGACAGTCTGT	NA	true	NA	true	NA	NA	NA	NA	NA	NA	NA
PB.237.12	chr1	+	2251	11	novel_not_in_catalog	ZBTB48	novel	2347	11	NA	NA	0	-9	at_least_one_novel_splicesite	FALSE	canonical	NA	NA	NA	NA	NA	NA	NA	true	NA	NA	NA	C	non_coding	NA	NA	NA	NA	NA	NA	NA	20.0	ACTCTCGTATTTCAGCCTGA	NA	true	NA	true	NA	NA	NA	NA	NA	NA	NA
PB.237.15	chr1	+	2237	11	novel_not_in_catalog	ZBTB48	novel	2347	11	NA	NA	0	-2	at_least_one_novel_splicesite	FALSE	canonical	NA	NA	NA	NA	NA	NA	NA	true	NA	NA	NA	C	non_coding	NA	NA	NA	NA	NA	NA	NA	20.0	TATTTCAGCCTGACAGTCTG	NA	true	NA	true	NA	NA	NA	NA	NA	NA	NA
PB.237.18	chr1	+	2346	11	full-splice_match	ZBTB48	ENST00000377674.9	2347	11	0	1	0	-1	reference_match	FALSE	canonical	NA	NA	NA	NA	NA	NA	NA	false	NA	NA	NA	C	non_coding	NA	NA	NA	NA	NA	NA	NA	20.0	ATTTCAGCCTGACAGTCTGT	NA	true	NA	true	NA	NA	NA	NA	NA	NA	NA
PB.237.25	chr1	+	2322	11	novel_not_in_catalog	ZBTB48	novel	2347	11	NA	NA	2	-2	at_least_one_novel_splicesite	FALSE	canonical	NA	NA	NA	NA	NA	NA	NA	true	NA	NA	NA	C	non_coding	NA	NA	NA	NA	NA	NA	NA	20.0	TATTTCAGCCTGACAGTCTG	NA	true	NA	true	NA	NA	NA	NA	NA	NA	NA
PB.237.35	chr1	+	1979	9	novel_in_catalog	ZBTB48	novel	2347	11	NA	NA	0	-7	combination_of_known_splicesites	FALSE	canonical	NA	NA	NA	NA	NA	NA	NA	false	NA	NA	NA	C	non_coding	NA	NA	NA	NA	NA	NA	NA	20.0	TCTCGTATTTCAGCCTGACA	NA	true	NA	true	NA	NA	NA	NA	NA	NA	NA
PB.237.40	chr1	+	2189	11	novel_not_in_catalog	ZBTB48	novel	2347	11	NA	NA	0	-9	at_least_one_novel_splicesite	FALSE	canonical	NA	NA	NA	NA	NA	NA	NA	true	NA	NA	NA	C	non_coding	NA	NA	NA	NA	NA	NA	NA	20.0	ACTCTCGTATTTCAGCCTGA	NA	true	NA	true	NA	NA	NA	NA	NA	NA	NA
PB.237.52	chr1	+	1878	8	novel_in_catalog	ZBTB48	novel	2347	11	NA	NA	6	-9	combination_of_known_splicesites	FALSE	canonical	NA	NA	NA	NA	NA	NA	NA	false	NA	NA	NA	C	non_coding	NA	NA	NA	NA	NA	NA	NA	20.0	ACTCTCGTATTTCAGCCTGA	NA	true	NA	true	NA	NA	NA	NA	NA	NA	NA
PB.237.64	chr1	+	2216	10	novel_in_catalog	ZBTB48	novel	2347	11	NA	NA	-5	-1	combination_of_known_splicesites	FALSE	canonical	NA	NA	NA	NA	NA	NA	NA	false	NA	NA	NA	C	non_coding	NA	NA	NA	NA	NA	NA	NA	20.0	ATTTCAGCCTGACAGTCTGT	NA	true	NA	true	NA	NA	NA	NA	NA	NA	NA
PB.237.73	chr1	+	5879	10	novel_in_catalog	ZBTB48	novel	2347	11	NA	NA	-4	-2	intron_retention	FALSE	canonical	NA	NA	NA	NA	NA	NA	NA	false	NA	NA	NA	C	non_coding	NA	NA	NA	NA	NA	NA	NA	20.0	TATTTCAGCCTGACAGTCTG	NA	true	NA	true	NA	NA	NA	NA	NA	NA	NA
PB.237.88	chr1	+	2226	10	novel_in_catalog	ZBTB48	novel	2347	11	NA	NA	4	-1	combination_of_known_splicesites	FALSE	canonical	NA	NA	NA	NA	NA	NA	NA	false	NA	NA	NA	C	non_coding	NA	NA	NA	NA	NA	NA	NA	20.0	ATTTCAGCCTGACAGTCTGT	NA	true	NA	true	NA	NA	NA	NA	NA	NA	NA
PB.237.112	chr1	+	4081	7	full-splice_match	ZBTB48	ENST00000482360.5	2484	7	-1598	1	-1598	-1	alternative_5end	FALSE	canonical	NA	NA	NA	NA	NA	NA	NA	false	NA	NA	NA	C	non_coding	NA	NA	NA	NA	NA	NA	NA	20.0	ATTTCAGCCTGACAGTCTGT	NA	false	NA	true	NA	NA	NA	NA	NA	NA	NA
PB.239.8	chr1	-	4658	4	full-splice_match	KLHL21	ENST00000377658.8	4487	4	-171	0	-39	0	alternative_5end	FALSE	canonical	NA	NA	NA	NA	NA	NA	NA	false	NA	NA	NA	C	non_coding	NA	NA	NA	NA	NA	NA	NA	10.0	TTTGGAGTCATTGCCTTTGT	NA	true	NA	true	NA	NA	NA	NA	NA	NA	NA
PB.239.9	chr1	-	6356	3	full-splice_match	KLHL21	ENST00000377663.3	6445	3	88	1	-44	-1	alternative_5end	FALSE	canonical	NA	NA	NA	NA	NA	NA	NA	false	NA	NA	NA	C	non_coding	NA	NA	NA	NA	NA	NA	NA	15.0	ATTTGGAGTCATTGCCTTTG	NA	true	NA	true	NA	NA	NA	NA	NA	NA	NA
PB.239.12	chr1	-	3545	4	full-splice_match	KLHL21	ENST00000467612.5	1056	4	-21	-2468	-21	-1	alternative_3end	FALSE	canonical	NA	NA	NA	NA	NA	NA	NA	false	NA	NA	NA	C	non_coding	NA	NA	NA	NA	NA	NA	NA	15.0	ATTTGGAGTCATTGCCTTTG	NA	false	NA	true	NA	NA	NA	NA	NA	NA	NA
PB.239.13	chr1	-	5044	4	novel_in_catalog	KLHL21	novel	4487	4	NA	NA	25	-2	combination_of_known_junctions	FALSE	canonical	NA	NA	NA	NA	NA	NA	NA	false	NA	NA	NA	C	non_coding	NA	NA	NA	NA	NA	NA	NA	15.0	CATTTGGAGTCATTGCCTTT	NA	true	NA	true	NA	NA	NA	NA	NA	NA	NA
PB.240.1	chr1	+	3648	4	full-splice_match	PHF13	ENST00000377648.5	3632	4	-35	19	-35	-19	reference_match	FALSE	canonical	NA	NA	NA	NA	NA	NA	NA	false	NA	NA	NA	C	non_coding	NA	NA	NA	NA	NA	NA	NA	15.0	GATTGCGTTCTGTGCTGAAG	NA	true	NA	true	NA	NA	NA	NA	NA	NA	NA
PB.240.4	chr1	+	1659	4	full-splice_match	PHF13	ENST00000377648.5	3632	4	0	1973	0	-588	alternative_3end	FALSE	canonical	NA	NA	NA	NA	NA	NA	NA	false	NA	NA	NA	C	non_coding	NA	NA	NA	NA	NA	NA	NA	20.0	AAGCTTTTTCTTGAGTGTTA	NA	true	NA	true	NA	NA	NA	NA	NA	NA	NA
PB.240.45	chr1	+	1517	7	novel_in_catalog	THAP3	novel	1361	6	NA	NA	-73	1	combination_of_known_junctions	FALSE	canonical	NA	NA	NA	NA	NA	NA	NA	false	NA	NA	NA	C	non_coding	NA	NA	NA	NA	NA	NA	NA	15.0	GGTGTCGCTCCCATCATCAT	NA	true	NA	true	NA	NA	NA	NA	NA	NA	NA
PB.240.47	chr1	+	1599	5	novel_in_catalog	THAP3	novel	1361	6	NA	NA	-44	-1	intron_retention	FALSE	canonical	NA	NA	NA	NA	NA	NA	NA	false	NA	NA	NA	C	non_coding	NA	NA	NA	NA	NA	NA	NA	15.0	ACGGTGTCGCTCCCATCATC	NA	true	NA	true	NA	NA	NA	NA	NA	NA	NA
PB.240.48	chr1	+	1404	6	full-splice_match	THAP3	ENST00000054650.9	1361	6	-44	1	-44	-1	reference_match	FALSE	canonical	NA	NA	NA	NA	NA	NA	NA	false	NA	NA	NA	C	non_coding	NA	NA	NA	NA	NA	NA	NA	15.0	ACGGTGTCGCTCCCATCATC	NA	true	NA	true	NA	NA	NA	NA	NA	NA	NA
PB.240.49	chr1	+	1242	6	novel_not_in_catalog	THAP3	novel	1361	6	NA	NA	0	-1	at_least_one_novel_splicesite	FALSE	canonical	NA	NA	NA	NA	NA	NA	NA	true	NA	NA	NA	C	non_coding	NA	NA	NA	NA	NA	NA	NA	15.0	ACGGTGTCGCTCCCATCATC	NA	true	NA	true	NA	NA	NA	NA	NA	NA	NA
PB.240.50	chr1	+	1641	5	novel_not_in_catalog	THAP3	novel	1361	6	NA	NA	0	-1	intron_retention	FALSE	canonical	NA	NA	NA	NA	NA	NA	NA	true	NA	NA	NA	C	non_coding	NA	NA	NA	NA	NA	NA	NA	15.0	ACGGTGTCGCTCCCATCATC	NA	true	NA	true	NA	NA	NA	NA	NA	NA	NA
PB.240.51	chr1	+	1782	6	full-splice_match	THAP3	ENST00000054650.9	1361	6	2	-423	2	423	alternative_3end	FALSE	canonical	NA	NA	NA	NA	NA	NA	NA	false	NA	NA	NA	C	non_coding	NA	NA	NA	NA	NA	NA	NA	15.0	TGATTTCCTAACTTGGGGTC	NA	true	NA	true	NA	NA	NA	NA	NA	NA	NA
PB.240.56	chr1	+	2064	5	novel_in_catalog	THAP3	novel	2053	5	NA	NA	5	26	combination_of_known_junctions	FALSE	canonical	NA	NA	NA	NA	NA	NA	NA	false	NA	NA	NA	C	non_coding	NA	NA	NA	NA	NA	NA	NA	35.0	AAATTTGTAGACTCCCAGGA	NA	true	NA	true	NA	NA	NA	NA	NA	NA	NA
PB.240.58	chr1	+	3276	5	incomplete-splice_match	THAP3	ENST00000054650.9	1361	6	330	-2050	0	26	3prime_fragment	FALSE	canonical	NA	NA	NA	NA	NA	NA	NA	false	NA	NA	NA	C	non_coding	NA	NA	NA	NA	NA	NA	NA	35.0	AAATTTGTAGACTCCCAGGA	NA	true	NA	true	NA	NA	NA	NA	NA	NA	NA
PB.240.63	chr1	+	1987	5	novel_in_catalog	THAP3	novel	1361	6	NA	NA	3	1	combination_of_known_junctions	FALSE	canonical	NA	NA	NA	NA	NA	NA	NA	false	NA	NA	NA	C	non_coding	NA	NA	NA	NA	NA	NA	NA	15.0	GGTGTCGCTCCCATCATCAT	NA	true	NA	true	NA	NA	NA	NA	NA	NA	NA
PB.240.64	chr1	+	1982	4	full-splice_match	THAP3	ENST00000472925.1	983	4	-56	-943	3	432	alternative_3end5end	FALSE	canonical	NA	NA	NA	NA	NA	NA	NA	false	NA	NA	NA	C	non_coding	NA	NA	NA	NA	NA	NA	NA	20.0	AACTTGGGGTCTATTTATTT	NA	true	NA	true	NA	NA	NA	NA	NA	NA	NA
PB.240.71	chr1	+	2839	4	novel_in_catalog	THAP3	novel	1046	5	NA	NA	-1	-1	intron_retention	FALSE	canonical	NA	NA	NA	NA	NA	NA	NA	false	NA	NA	NA	C	non_coding	NA	NA	NA	NA	NA	NA	NA	15.0	ACGGTGTCGCTCCCATCATC	NA	true	NA	true	NA	NA	NA	NA	NA	NA	NA
PB.240.73	chr1	+	2697	6	novel_not_in_catalog	THAP3	novel	1361	6	NA	NA	-3	9	at_least_one_novel_splicesite	FALSE	canonical	NA	NA	NA	NA	NA	NA	NA	false	NA	NA	NA	C	non_coding	NA	NA	NA	NA	NA	NA	NA	20.0	TGGGTTTTTTCATTTCCAAA	NA	true	NA	true	NA	NA	NA	NA	NA	NA	NA
PB.244.4	chr1	-	3276	16	full-splice_match	DNAJC11	ENST00000377577.10	3201	16	-76	1	32	-1	alternative_5end	FALSE	canonical	NA	NA	NA	NA	NA	NA	NA	false	NA	NA	NA	C	non_coding	NA	NA	NA	NA	NA	NA	NA	10.0	AGAGGCTGGCGCTCTTCCGT	NA	true	NA	true	NA	NA	NA	NA	NA	NA	NA
PB.244.7	chr1	-	3424	16	novel_in_catalog	DNAJC11	novel	3201	16	NA	NA	-5	-1	combination_of_known_junctions	FALSE	canonical	NA	NA	NA	NA	NA	NA	NA	false	NA	NA	NA	C	non_coding	NA	NA	NA	NA	NA	NA	NA	10.0	AGAGGCTGGCGCTCTTCCGT	NA	true	NA	true	NA	NA	NA	NA	NA	NA	NA
PB.244.8	chr1	-	3055	15	full-splice_match	DNAJC11	ENST00000294401.11	2210	15	97	-942	-4	-1	alternative_3end5end	FALSE	canonical	NA	NA	NA	NA	NA	NA	NA	false	NA	NA	NA	C	non_coding	NA	NA	NA	NA	NA	NA	NA	10.0	AGAGGCTGGCGCTCTTCCGT	NA	true	NA	true	NA	NA	NA	NA	NA	NA	NA
PB.244.9	chr1	-	3141	15	novel_in_catalog	DNAJC11	novel	3201	16	NA	NA	-4	1	combination_of_known_junctions	FALSE	canonical	NA	NA	NA	NA	NA	NA	NA	false	NA	NA	NA	C	non_coding	NA	NA	NA	NA	NA	NA	NA	5.0	GCTGGCGCTCTTCCGTGTAT	NA	true	NA	true	NA	NA	NA	NA	NA	NA	NA
PB.244.15	chr1	-	4091	14	novel_in_catalog	DNAJC11	novel	4153	15	NA	NA	0	-1	intron_retention	FALSE	canonical	NA	NA	NA	NA	NA	NA	NA	false	NA	NA	NA	C	non_coding	NA	NA	NA	NA	NA	NA	NA	10.0	AGAGGCTGGCGCTCTTCCGT	NA	true	NA	true	NA	NA	NA	NA	NA	NA	NA
PB.244.17	chr1	-	3139	15	novel_in_catalog	DNAJC11	novel	3201	16	NA	NA	-4	1	combination_of_known_junctions	FALSE	canonical	NA	NA	NA	NA	NA	NA	NA	false	NA	NA	NA	C	non_coding	NA	NA	NA	NA	NA	NA	NA	5.0	AGGCTGGCGCTCTTCCGTGT	NA	true	NA	true	NA	NA	NA	NA	NA	NA	NA
PB.244.21	chr1	-	4004	15	novel_in_catalog	DNAJC11	novel	3201	16	NA	NA	-5	1	intron_retention	FALSE	canonical	NA	NA	NA	NA	NA	NA	NA	false	NA	NA	NA	C	non_coding	NA	NA	NA	NA	NA	NA	NA	5.0	AGGCTGGCGCTCTTCCGTGT	NA	true	NA	true	NA	NA	NA	NA	NA	NA	NA
PB.244.25	chr1	-	3356	17	novel_not_in_catalog	DNAJC11	novel	3201	16	NA	NA	-2	1	at_least_one_novel_splicesite	FALSE	canonical	NA	NA	NA	NA	NA	NA	NA	true	NA	NA	NA	C	non_coding	NA	NA	NA	NA	NA	NA	NA	5.0	AGGCTGGCGCTCTTCCGTGT	NA	true	NA	true	NA	NA	NA	NA	NA	NA	NA
PB.244.26	chr1	-	3178	16	novel_not_in_catalog	DNAJC11	novel	3201	16	NA	NA	0	-1	at_least_one_novel_splicesite	FALSE	canonical	NA	NA	NA	NA	NA	NA	NA	true	NA	NA	NA	C	non_coding	NA	NA	NA	NA	NA	NA	NA	10.0	AGAGGCTGGCGCTCTTCCGT	NA	true	NA	true	NA	NA	NA	NA	NA	NA	NA
PB.244.28	chr1	-	3250	16	novel_not_in_catalog	DNAJC11	novel	3201	16	NA	NA	0	1	at_least_one_novel_splicesite	FALSE	canonical	NA	NA	NA	NA	NA	NA	NA	false	NA	NA	NA	C	non_coding	NA	NA	NA	NA	NA	NA	NA	5.0	AGGCTGGCGCTCTTCCGTGT	NA	true	NA	true	NA	NA	NA	NA	NA	NA	NA
PB.244.46	chr1	-	3093	15	novel_in_catalog	DNAJC11	novel	3201	16	NA	NA	-7	1	combination_of_known_splicesites	FALSE	canonical	NA	NA	NA	NA	NA	NA	NA	false	NA	NA	NA	C	non_coding	NA	NA	NA	NA	NA	NA	NA	5.0	AGGCTGGCGCTCTTCCGTGT	NA	true	NA	true	NA	NA	NA	NA	NA	NA	NA
PB.244.61	chr1	-	4165	15	full-splice_match	DNAJC11	ENST00000690452.1	4153	15	0	-12	0	-1	reference_match	FALSE	canonical	NA	NA	NA	NA	NA	NA	NA	false	NA	NA	NA	C	non_coding	NA	NA	NA	NA	NA	NA	NA	10.0	AGAGGCTGGCGCTCTTCCGT	NA	true	NA	true	NA	NA	NA	NA	NA	NA	NA
PB.244.72	chr1	-	3104	15	novel_not_in_catalog	DNAJC11	novel	3555	15	NA	NA	0	-1	at_least_one_novel_splicesite	FALSE	canonical	NA	NA	NA	NA	NA	NA	NA	true	NA	NA	NA	C	non_coding	NA	NA	NA	NA	NA	NA	NA	10.0	AGAGGCTGGCGCTCTTCCGT	NA	true	NA	true	NA	NA	NA	NA	NA	NA	NA
PB.244.209	chr1	-	2270	16	full-splice_match	DNAJC11	ENST00000377577.10	3201	16	-3	934	0	9	alternative_3end	FALSE	canonical	NA	NA	NA	NA	NA	NA	NA	false	NA	NA	NA	C	non_coding	NA	NA	NA	NA	NA	NA	NA	20.0	AAATTAGTCGTCTTTTTTCC	NA	true	NA	false	NA	NA	NA	NA	NA	NA	NA
PB.244.211	chr1	-	2107	15	full-splice_match	DNAJC11	ENST00000294401.11	2210	15	97	6	-4	-6	alternative_5end	FALSE	canonical	NA	NA	NA	NA	NA	NA	NA	false	NA	NA	NA	C	non_coding	NA	NA	NA	NA	NA	NA	NA	40.0	AACAAACGGGTTTGGAAATT	NA	true	NA	false	NA	NA	NA	NA	NA	NA	NA
PB.244.242	chr1	-	1784	16	full-splice_match	DNAJC11	ENST00000377577.10	3201	16	-3	1420	0	-477	alternative_3end	FALSE	canonical	NA	NA	NA	NA	NA	NA	NA	false	NA	NA	NA	C	non_coding	NA	NA	NA	NA	NA	NA	NA	25.0	AGATGTTTTTATTTTATATT	NA	true	NA	true	NA	NA	NA	NA	NA	NA	NA
PB.244.366	chr1	-	2027	5	full-splice_match	DNAJC11	ENST00000688162.1	1773	5	-11	-243	-7	229	alternative_3end	FALSE	canonical	NA	NA	NA	NA	NA	NA	NA	false	NA	NA	NA	C	non_coding	NA	NA	NA	NA	NA	NA	NA	25.0	ATCTGAGAAGTCCTGTCAGT	NA	true	NA	true	NA	NA	NA	NA	NA	NA	NA
PB.244.376	chr1	-	1828	5	full-splice_match	DNAJC11	ENST00000688162.1	1773	5	-11	-44	-7	30	reference_match	FALSE	canonical	NA	NA	NA	NA	NA	NA	NA	false	NA	NA	NA	C	non_coding	NA	NA	NA	NA	NA	NA	NA	55.0	AAAAATACAAAACTTAGCTG	NA	true	NA	false	NA	NA	NA	NA	NA	NA	NA
PB.244.422	chr1	-	1535	4	full-splice_match	DNAJC11	ENST00000693337.1	1512	4	-8	-15	-7	15	reference_match	FALSE	canonical	NA	NA	NA	NA	NA	NA	NA	false	NA	NA	NA	C	non_coding	NA	NA	NA	NA	NA	NA	NA	70.0	AAAAATACAAAAAAATTAGC	NA	true	NA	false	NA	NA	NA	NA	NA	NA	NA
PB.268.8	chr1	-	3520	1	full-splice_match	ENSG00000270171	ENST00000602640.1	1721	1	-1803	4	-1803	-4	mono-exon	????	NA	NA	NA	NA	NA	NA	NA	NA	NA	NA	NA	NA	C	non_coding	NA	NA	NA	NA	NA	NA	NA	20.0	TAAATTGCTCAGTCTTGGCT	NA	false	NA	true	NA	NA	NA	NA	NA	NA	NA
PB.268.14	chr1	-	2987	3	full-splice_match	ENSG00000269978	ENST00000602916.2	573	3	-10	-2404	-10	2404	alternative_3end	FALSE	canonical	NA	NA	NA	NA	NA	NA	NA	false	NA	NA	NA	C	non_coding	NA	NA	NA	NA	NA	NA	NA	10.0	TTTTGTGTGTGATTTTTTTA	NA	false	NA	true	NA	NA	NA	NA	NA	NA	NA
PB.268.23	chr1	-	2648	4	novel_not_in_catalog	ENSG00000269978	novel	573	3	NA	NA	-1458	734	at_least_one_novel_splicesite	FALSE	canonical	NA	NA	NA	NA	NA	NA	NA	true	NA	NA	NA	C	non_coding	NA	NA	NA	NA	NA	NA	NA	50.0	AAAAGGGAGAAAATATTTGC	NA	false	NA	false	NA	NA	NA	NA	NA	NA	NA
PB.275.2	chr1	+	603	4	full-splice_match	CAMTA1	ENST00000473578.5	567	4	-48	12	-22	7	reference_match	FALSE	canonical	NA	NA	NA	NA	NA	NA	NA	false	NA	NA	NA	C	non_coding	NA	NA	NA	NA	NA	NA	NA	10.0	TCTGTGTTTTCATCCTTTTA	NA	true	NA	true	NA	NA	NA	NA	NA	NA	NA
PB.275.6	chr1	+	952	5	full-splice_match	CAMTA1	ENST00000461311.1	431	5	-109	-412	-11	-2	alternative_3end5end	FALSE	canonical	NA	NA	NA	NA	NA	NA	NA	false	NA	NA	NA	C	non_coding	NA	NA	NA	NA	NA	NA	NA	15.0	AATGTGTGGGTCACTTGCGT	NA	true	NA	true	NA	NA	NA	NA	NA	NA	NA
PB.275.11	chr1	+	2366	5	novel_in_catalog	CAMTA1	novel	431	5	NA	NA	-11	-2	intron_retention	FALSE	canonical	NA	NA	NA	NA	NA	NA	NA	false	NA	NA	NA	C	non_coding	NA	NA	NA	NA	NA	NA	NA	15.0	AATGTGTGGGTCACTTGCGT	NA	true	NA	true	NA	NA	NA	NA	NA	NA	NA
PB.275.12	chr1	+	882	4	full-splice_match	CAMTA1	ENST00000476163.5	863	4	-21	2	-11	-2	reference_match	FALSE	canonical	NA	NA	NA	NA	NA	NA	NA	false	NA	NA	NA	C	non_coding	NA	NA	NA	NA	NA	NA	NA	15.0	AATGTGTGGGTCACTTGCGT	NA	true	NA	true	NA	NA	NA	NA	NA	NA	NA
PB.275.17	chr1	+	989	5	novel_in_catalog	CAMTA1	novel	431	5	NA	NA	-11	-2	combination_of_known_junctions	FALSE	canonical	NA	NA	NA	NA	NA	NA	NA	false	NA	NA	NA	C	non_coding	NA	NA	NA	NA	NA	NA	NA	15.0	AATGTGTGGGTCACTTGCGT	NA	true	NA	true	NA	NA	NA	NA	NA	NA	NA
PB.275.24	chr1	+	2271	4	full-splice_match	CAMTA1	ENST00000700416.1	2206	4	-49	-16	0	-2	reference_match	FALSE	canonical	NA	NA	NA	NA	NA	NA	NA	false	NA	NA	NA	C	non_coding	NA	NA	NA	NA	NA	NA	NA	15.0	AATGTGTGGGTCACTTGCGT	NA	true	NA	true	NA	NA	NA	NA	NA	NA	NA
PB.275.28	chr1	+	1357	7	novel_not_in_catalog	CAMTA1	novel	431	5	NA	NA	0	-2	at_least_one_novel_splicesite	FALSE	canonical	NA	NA	NA	NA	NA	NA	NA	true	NA	NA	NA	C	non_coding	NA	NA	NA	NA	NA	NA	NA	15.0	AATGTGTGGGTCACTTGCGT	NA	true	NA	true	NA	NA	NA	NA	NA	NA	NA
PB.275.29	chr1	+	1287	6	novel_not_in_catalog	CAMTA1	novel	431	5	NA	NA	0	-2	at_least_one_novel_splicesite	FALSE	canonical	NA	NA	NA	NA	NA	NA	NA	true	NA	NA	NA	C	non_coding	NA	NA	NA	NA	NA	NA	NA	15.0	AATGTGTGGGTCACTTGCGT	NA	true	NA	true	NA	NA	NA	NA	NA	NA	NA
PB.275.30	chr1	+	1048	6	novel_in_catalog	CAMTA1	novel	431	5	NA	NA	0	-2	combination_of_known_junctions	FALSE	canonical	NA	NA	NA	NA	NA	NA	NA	false	NA	NA	NA	C	non_coding	NA	NA	NA	NA	NA	NA	NA	15.0	AATGTGTGGGTCACTTGCGT	NA	true	NA	true	NA	NA	NA	NA	NA	NA	NA
PB.275.31	chr1	+	530	3	full-splice_match	CAMTA1	ENST00000490738.5	538	3	0	8	0	0	reference_match	FALSE	canonical	NA	NA	NA	NA	NA	NA	NA	false	NA	NA	NA	C	non_coding	NA	NA	NA	NA	NA	NA	NA	45.0	AAAATTTAAGTTTAATGAGT	NA	true	NA	true	NA	NA	NA	NA	NA	NA	NA
PB.275.34	chr1	+	1866	4	full-splice_match	CAMTA1	ENST00000557126.5	486	4	-37	-1343	0	1007	alternative_3end	FALSE	canonical	NA	NA	NA	NA	NA	NA	NA	false	NA	NA	NA	C	non_coding	NA	NA	NA	NA	NA	NA	NA	25.0	ATGCATTTTTTATTCAACTG	NA	true	NA	false	NA	NA	NA	NA	NA	NA	NA
PB.275.41	chr1	+	787	3	novel_in_catalog	CAMTA1	novel	863	4	NA	NA	0	-2	combination_of_known_junctions	FALSE	canonical	NA	NA	NA	NA	NA	NA	NA	false	NA	NA	NA	C	non_coding	NA	NA	NA	NA	NA	NA	NA	15.0	AATGTGTGGGTCACTTGCGT	NA	true	NA	true	NA	NA	NA	NA	NA	NA	NA
PB.275.44	chr1	+	857	4	full-splice_match	CAMTA1	ENST00000557126.5	486	4	-37	-334	0	-2	alternative_3end	FALSE	canonical	NA	NA	NA	NA	NA	NA	NA	false	NA	NA	NA	C	non_coding	NA	NA	NA	NA	NA	NA	NA	15.0	AATGTGTGGGTCACTTGCGT	NA	true	NA	true	NA	NA	NA	NA	NA	NA	NA
PB.275.51	chr1	+	2291	4	novel_in_catalog	CAMTA1	novel	863	4	NA	NA	0	4	intron_retention	FALSE	canonical	NA	NA	NA	NA	NA	NA	NA	false	NA	NA	NA	C	non_coding	NA	NA	NA	NA	NA	NA	NA	10.0	TGGGTCACTTGCGTCGCATC	NA	true	NA	true	NA	NA	NA	NA	NA	NA	NA
PB.275.994	chr1	+	4352	2	intergenic	novelGene_1981	novel	NA	NA	NA	NA	NA	NA	multi-exon	FALSE	canonical	NA	NA	NA	NA	NA	NA	NA	false	NA	NA	NA	A	non_coding	NA	NA	NA	NA	NA	NA	NA	10.0	GCAGAGTCTCGCTCTGTTGC	NA	false	NA	false	NA	NA	NA	NA	NA	NA	NA
PB.275.1218	chr1	+	5436	17	novel_in_catalog	CAMTA1	novel	5986	23	NA	NA	-23888	15	combination_of_known_junctions	FALSE	canonical	NA	NA	NA	NA	NA	NA	NA	false	NA	NA	NA	C	non_coding	NA	NA	NA	NA	NA	NA	NA	70.0	AAAATGAAACAAAAAAACTT	NA	false	NA	false	NA	NA	NA	NA	NA	NA	NA
PB.275.1220	chr1	+	5768	17	novel_in_catalog	CAMTA1	novel	5986	23	NA	NA	-23799	3	combination_of_known_junctions	FALSE	canonical	NA	NA	NA	NA	NA	NA	NA	false	NA	NA	NA	C	non_coding	NA	NA	NA	NA	NA	NA	NA	75.0	AAAAAAAAAAAAAGAGCTAC	NA	false	NA	false	NA	NA	NA	NA	NA	NA	NA
PB.275.1222	chr1	+	5998	17	novel_in_catalog	CAMTA1	novel	5986	23	NA	NA	-23759	5	combination_of_known_junctions	FALSE	canonical	NA	NA	NA	NA	NA	NA	NA	false	NA	NA	NA	C	non_coding	NA	NA	NA	NA	NA	NA	NA	90.0	AAAAAAAAAAAAAAAAAACC	NA	false	NA	false	NA	NA	NA	NA	NA	NA	NA
PB.275.1237	chr1	+	5676	17	novel_in_catalog	CAMTA1	novel	5986	23	NA	NA	-2504	3	combination_of_known_junctions	FALSE	canonical	NA	NA	NA	NA	NA	NA	NA	false	NA	NA	NA	C	non_coding	NA	NA	NA	NA	NA	NA	NA	75.0	AAAAAAAAAAAAAGAGCTAC	NA	false	NA	false	NA	NA	NA	NA	NA	NA	NA
PB.275.1243	chr1	+	5441	16	novel_in_catalog	CAMTA1	novel	5986	23	NA	NA	-923	18	combination_of_known_junctions	FALSE	canonical	NA	NA	NA	NA	NA	NA	NA	false	NA	NA	NA	C	non_coding	NA	NA	NA	NA	NA	NA	NA	75.0	AAGAAAAAAGAAATGAACAA	NA	false	NA	false	NA	NA	NA	NA	NA	NA	NA
PB.275.1249	chr1	+	5165	14	novel_in_catalog	CAMTA1	novel	8314	23	NA	NA	-559	3	combination_of_known_junctions	FALSE	canonical	NA	NA	NA	NA	NA	NA	NA	false	NA	NA	NA	C	non_coding	NA	NA	NA	NA	NA	NA	NA	75.0	AAAAAAAAAAAAAGAGCTAC	NA	false	NA	false	NA	NA	NA	NA	NA	NA	NA
PB.275.1262	chr1	+	4226	15	novel_in_catalog	CAMTA1	novel	5986	23	NA	NA	261	18	combination_of_known_junctions	FALSE	canonical	NA	NA	NA	NA	NA	NA	NA	false	NA	NA	NA	C	non_coding	NA	NA	NA	NA	NA	NA	NA	75.0	AAGAAAAAAGAAATGAACAA	NA	false	NA	false	NA	NA	NA	NA	NA	NA	NA
PB.275.1264	chr1	+	3110	16	novel_in_catalog	CAMTA1	novel	5986	23	NA	NA	81	-107	combination_of_known_junctions	FALSE	canonical	NA	NA	NA	NA	NA	NA	NA	false	NA	NA	NA	C	non_coding	NA	NA	NA	NA	NA	NA	NA	55.0	AACAAAAAAAGAATGCTGTT	NA	false	NA	false	NA	NA	NA	NA	NA	NA	NA
PB.275.1272	chr1	+	4496	14	novel_in_catalog	CAMTA1	novel	3691	16	NA	NA	-55	-6	combination_of_known_junctions	FALSE	canonical	NA	NA	NA	NA	NA	NA	NA	false	NA	NA	NA	C	non_coding	NA	NA	NA	NA	NA	NA	NA	30.0	AAAATACTTCTGTGTTATCC	NA	false	NA	true	NA	NA	NA	NA	NA	NA	NA
PB.275.1277	chr1	+	3722	14	novel_in_catalog	CAMTA1	novel	3691	16	NA	NA	-26	15	combination_of_known_junctions	FALSE	canonical	NA	NA	NA	NA	NA	NA	NA	false	NA	NA	NA	C	non_coding	NA	NA	NA	NA	NA	NA	NA	70.0	AAAATGAAACAAAAAAACTT	NA	false	NA	false	NA	NA	NA	NA	NA	NA	NA
PB.275.1357	chr1	+	3696	14	novel_in_catalog	CAMTA1	novel	3133	14	NA	NA	24	39	combination_of_known_junctions	FALSE	canonical	NA	NA	NA	NA	NA	NA	NA	false	NA	NA	NA	C	non_coding	NA	NA	NA	NA	NA	NA	NA	60.0	AAAAAAAAAAGGATATGTTT	NA	true	NA	false	NA	NA	NA	NA	NA	NA	NA
PB.275.1362	chr1	+	3524	13	novel_in_catalog	CAMTA1	novel	3102	13	NA	NA	-17	3	combination_of_known_junctions	FALSE	canonical	NA	NA	NA	NA	NA	NA	NA	false	NA	NA	NA	C	non_coding	NA	NA	NA	NA	NA	NA	NA	75.0	AAAAAAAAAAAAAGAGCTAC	NA	true	NA	false	NA	NA	NA	NA	NA	NA	NA
PB.275.1364	chr1	+	3886	14	novel_in_catalog	CAMTA1	novel	3133	14	NA	NA	-8	5	combination_of_known_junctions	FALSE	canonical	NA	NA	NA	NA	NA	NA	NA	false	NA	NA	NA	C	non_coding	NA	NA	NA	NA	NA	NA	NA	90.0	AAAAAAAAAAAAAAAAAACC	NA	true	NA	false	NA	NA	NA	NA	NA	NA	NA
PB.275.1371	chr1	+	3201	13	full-splice_match	CAMTA1	ENST00000700424.1	3102	13	-33	-66	-33	3	alternative_3end	FALSE	canonical	NA	NA	NA	NA	NA	NA	NA	false	NA	NA	NA	C	non_coding	NA	NA	NA	NA	NA	NA	NA	75.0	AAAAAAAAAAAAAGAGCTAC	NA	true	NA	false	NA	NA	NA	NA	NA	NA	NA
PB.275.1380	chr1	+	3223	14	full-splice_match	CAMTA1	ENST00000700423.1	3133	14	-24	-66	-24	3	alternative_3end	FALSE	canonical	NA	NA	NA	NA	NA	NA	NA	false	NA	NA	NA	C	non_coding	NA	NA	NA	NA	NA	NA	NA	75.0	AAAAAAAAAAAAAGAGCTAC	NA	true	NA	false	NA	NA	NA	NA	NA	NA	NA
PB.275.1740	chr1	+	3481	6	novel_in_catalog	CAMTA1	novel	4015	14	NA	NA	-20	3	intron_retention	FALSE	canonical	NA	NA	NA	NA	NA	NA	NA	false	NA	NA	NA	C	non_coding	NA	NA	NA	NA	NA	NA	NA	75.0	AAAAAAAAAAAAAGAGCTAC	NA	false	NA	false	NA	NA	NA	NA	NA	NA	NA
PB.275.1891	chr1	+	2230	5	full-splice_match	VAMP3	ENST00000054666.11	2178	5	-60	8	-60	-8	alternative_5end	FALSE	canonical	NA	NA	NA	NA	NA	NA	NA	false	NA	NA	NA	C	non_coding	NA	NA	NA	NA	NA	NA	NA	30.0	AAACATGATTGTGGCACCTG	NA	true	NA	true	NA	NA	NA	NA	NA	NA	NA
PB.275.1892	chr1	+	1233	5	full-splice_match	VAMP3	ENST00000054666.11	2178	5	-47	992	-47	634	alternative_3end	FALSE	canonical	NA	NA	NA	NA	NA	NA	NA	false	NA	NA	NA	C	non_coding	NA	NA	NA	NA	NA	NA	NA	30.0	AACCTTCTACATCTTCATAG	NA	true	NA	true	NA	NA	NA	NA	NA	NA	NA
PB.275.1897	chr1	+	2121	4	novel_in_catalog	VAMP3	novel	2178	5	NA	NA	-21	-8	combination_of_known_splicesites	FALSE	canonical	NA	NA	NA	NA	NA	NA	NA	false	NA	NA	NA	C	non_coding	NA	NA	NA	NA	NA	NA	NA	30.0	AAACATGATTGTGGCACCTG	NA	true	NA	true	NA	NA	NA	NA	NA	NA	NA
PB.275.1903	chr1	+	2991	4	novel_in_catalog	VAMP3	novel	2178	5	NA	NA	-15	-1	intron_retention	FALSE	canonical	NA	NA	NA	NA	NA	NA	NA	false	NA	NA	NA	C	non_coding	NA	NA	NA	NA	NA	NA	NA	10.0	ATTGTGGCACCTGTGCTCCT	NA	true	NA	true	NA	NA	NA	NA	NA	NA	NA
PB.275.1905	chr1	+	2305	6	novel_not_in_catalog	VAMP3	novel	2178	5	NA	NA	-14	-8	at_least_one_novel_splicesite	FALSE	canonical	NA	NA	NA	NA	NA	NA	NA	true	NA	NA	NA	C	non_coding	NA	NA	NA	NA	NA	NA	NA	30.0	AAACATGATTGTGGCACCTG	NA	true	NA	true	NA	NA	NA	NA	NA	NA	NA
PB.275.1906	chr1	+	3706	6	novel_not_in_catalog	VAMP3	novel	2178	5	NA	NA	-10	-1	at_least_one_novel_splicesite	FALSE	canonical	NA	NA	NA	NA	NA	NA	NA	true	NA	NA	NA	C	non_coding	NA	NA	NA	NA	NA	NA	NA	10.0	ATTGTGGCACCTGTGCTCCT	NA	true	NA	true	NA	NA	NA	NA	NA	NA	NA
PB.275.1957	chr1	+	1527	11	novel_in_catalog	PER3	novel	6365	22	NA	NA	-7	-1378	combination_of_known_junctions	FALSE	canonical	NA	NA	NA	NA	NA	NA	NA	false	NA	NA	NA	C	non_coding	NA	NA	NA	NA	NA	NA	NA	55.0	AAGAACAAATTTACAAACTT	NA	true	NA	false	NA	NA	NA	NA	NA	NA	NA
PB.275.1967	chr1	+	2187	13	incomplete-splice_match	PER3	ENST00000377532.8	6365	22	0	34234	0	596	5prime_fragment	FALSE	canonical	NA	NA	NA	NA	NA	NA	NA	false	NA	NA	NA	C	non_coding	NA	NA	NA	NA	NA	NA	NA	40.0	AAAATGAAAATCCCTTTCTG	NA	true	NA	true	NA	NA	NA	NA	NA	NA	NA
PB.275.1968	chr1	+	6362	22	full-splice_match	PER3	ENST00000377532.8	6365	22	0	3	0	-2	reference_match	FALSE	canonical	NA	NA	NA	NA	NA	NA	NA	false	NA	NA	NA	C	non_coding	NA	NA	NA	NA	NA	NA	NA	20.0	TGAGAAATTGTCCTGCCCTG	NA	true	NA	true	NA	NA	NA	NA	NA	NA	NA
PB.277.3	chr1	-	1495	5	novel_in_catalog	UTS2	novel	1601	7	NA	NA	-3	229	combination_of_known_splicesites	FALSE	canonical	NA	NA	NA	NA	NA	NA	NA	false	NA	NA	NA	B	non_coding	NA	NA	NA	NA	NA	NA	NA	35.0	AATGATAACTTCATGGTCAT	NA	true	NA	true	NA	NA	NA	NA	NA	NA	NA
PB.277.4	chr1	-	1332	5	novel_in_catalog	UTS2	novel	1601	7	NA	NA	-1	68	combination_of_known_splicesites	FALSE	canonical	NA	NA	NA	NA	NA	NA	NA	false	NA	NA	NA	B	non_coding	NA	NA	NA	NA	NA	NA	NA	25.0	AGAGGCCATCCAATCTCTTT	NA	true	NA	true	NA	NA	NA	NA	NA	NA	NA
PB.285.1	chr1	+	1435	7	full-splice_match	PARK7	ENST00000338639.10	1127	7	-532	224	-484	0	alternative_3end5end	FALSE	canonical	NA	NA	NA	NA	NA	NA	NA	false	NA	NA	NA	C	non_coding	NA	NA	NA	NA	NA	NA	NA	10.0	ACTGATTGTTTCTTGTTTTG	NA	false	NA	true	NA	NA	NA	NA	NA	NA	NA
PB.285.2	chr1	+	1308	7	full-splice_match	PARK7	ENST00000493678.5	1088	7	-445	225	-416	-1	alternative_3end5end	FALSE	canonical	NA	NA	NA	NA	NA	NA	NA	false	NA	NA	NA	C	non_coding	NA	NA	NA	NA	NA	NA	NA	10.0	TACTGATTGTTTCTTGTTTT	NA	false	NA	true	NA	NA	NA	NA	NA	NA	NA
PB.285.5	chr1	+	1119	7	full-splice_match	PARK7	ENST00000493678.5	1088	7	-32	1	-3	-1	reference_match	FALSE	canonical	NA	NA	NA	NA	NA	NA	NA	false	NA	NA	NA	C	non_coding	NA	NA	NA	NA	NA	NA	NA	5.0	GGCTGGGTGTGGTGGCTCAT	NA	true	NA	true	NA	NA	NA	NA	NA	NA	NA
PB.285.28	chr1	+	865	7	novel_not_in_catalog	PARK7	novel	1088	7	NA	NA	0	-1	at_least_one_novel_splicesite	FALSE	canonical	NA	NA	NA	NA	NA	NA	NA	true	NA	NA	NA	C	non_coding	NA	NA	NA	NA	NA	NA	NA	10.0	TACTGATTGTTTCTTGTTTT	NA	true	NA	true	NA	NA	NA	NA	NA	NA	NA
PB.285.46	chr1	+	1151	7	full-splice_match	PARK7	ENST00000338639.10	1127	7	-41	17	7	-17	reference_match	FALSE	canonical	NA	NA	NA	NA	NA	NA	NA	false	NA	NA	NA	C	non_coding	NA	NA	NA	NA	NA	NA	NA	50.0	AAAAAATACCAATGAGGGCT	NA	true	NA	false	NA	NA	NA	NA	NA	NA	NA
PB.285.49	chr1	+	1230	7	full-splice_match	PARK7	ENST00000377491.5	977	7	-223	-30	8	-1	alternative_5end	FALSE	canonical	NA	NA	NA	NA	NA	NA	NA	false	NA	NA	NA	C	non_coding	NA	NA	NA	NA	NA	NA	NA	10.0	TACTGATTGTTTCTTGTTTT	NA	true	NA	true	NA	NA	NA	NA	NA	NA	NA
PB.295.18	chr1	-	3435	4	full-splice_match	ERRFI1	ENST00000377482.10	3097	4	-332	-6	-332	6	alternative_5end	FALSE	canonical	NA	NA	NA	NA	NA	NA	NA	false	NA	NA	NA	C	non_coding	NA	NA	NA	NA	NA	NA	NA	25.0	TAGTAATGTTTCTTGCCTAA	NA	false	NA	true	NA	NA	NA	NA	NA	NA	NA
PB.295.19	chr1	-	3134	4	full-splice_match	ERRFI1	ENST00000487559.1	787	4	-37	-2310	-24	-3	alternative_3end	FALSE	canonical	NA	NA	NA	NA	NA	NA	NA	false	NA	NA	NA	C	non_coding	NA	NA	NA	NA	NA	NA	NA	30.0	TGATACCATTAGTAATGTTT	NA	true	NA	true	NA	NA	NA	NA	NA	NA	NA
PB.295.20	chr1	-	4024	3	novel_in_catalog	ERRFI1	novel	3097	4	NA	NA	0	0	intron_retention	FALSE	canonical	NA	NA	NA	NA	NA	NA	NA	false	NA	NA	NA	C	non_coding	NA	NA	NA	NA	NA	NA	NA	25.0	TACCATTAGTAATGTTTCTT	NA	true	NA	true	NA	NA	NA	NA	NA	NA	NA
PB.295.22	chr1	-	3349	3	full-splice_match	ERRFI1	ENST00000469499.5	995	3	-345	-2009	-332	-3	alternative_3end5end	FALSE	canonical	NA	NA	NA	NA	NA	NA	NA	false	NA	NA	NA	C	non_coding	NA	NA	NA	NA	NA	NA	NA	30.0	TGATACCATTAGTAATGTTT	NA	false	NA	true	NA	NA	NA	NA	NA	NA	NA
PB.295.23	chr1	-	3204	5	novel_not_in_catalog	ERRFI1	novel	3097	4	NA	NA	-28	4	at_least_one_novel_splicesite	FALSE	canonical	NA	NA	NA	NA	NA	NA	NA	true	NA	NA	NA	C	non_coding	NA	NA	NA	NA	NA	NA	NA	20.0	ATTAGTAATGTTTCTTGCCT	NA	true	NA	true	NA	NA	NA	NA	NA	NA	NA
PB.295.26	chr1	-	3238	4	novel_not_in_catalog	ERRFI1	novel	3097	4	NA	NA	243	-1	at_least_one_novel_splicesite	FALSE	canonical	NA	NA	NA	NA	NA	NA	NA	false	NA	NA	NA	C	non_coding	NA	NA	NA	NA	NA	NA	NA	30.0	ATACCATTAGTAATGTTTCT	NA	false	NA	true	NA	NA	NA	NA	NA	NA	NA
PB.295.27	chr1	-	3230	3	novel_in_catalog	ERRFI1	novel	3097	4	NA	NA	-24	-1	intron_retention	FALSE	canonical	NA	NA	NA	NA	NA	NA	NA	false	NA	NA	NA	C	non_coding	NA	NA	NA	NA	NA	NA	NA	30.0	ATACCATTAGTAATGTTTCT	NA	true	NA	true	NA	NA	NA	NA	NA	NA	NA
PB.295.29	chr1	-	4007	3	novel_in_catalog	ERRFI1	novel	3097	4	NA	NA	0	-1	intron_retention	FALSE	canonical	NA	NA	NA	NA	NA	NA	NA	false	NA	NA	NA	C	non_coding	NA	NA	NA	NA	NA	NA	NA	30.0	ATACCATTAGTAATGTTTCT	NA	true	NA	true	NA	NA	NA	NA	NA	NA	NA
PB.295.32	chr1	-	4119	2	incomplete-splice_match	ERRFI1	ENST00000474874.5	479	3	-29	7325	-3	-2	5prime_fragment	FALSE	canonical	NA	NA	NA	NA	NA	NA	NA	false	NA	NA	NA	C	non_coding	NA	NA	NA	NA	NA	NA	NA	30.0	GATACCATTAGTAATGTTTC	NA	true	NA	true	NA	NA	NA	NA	NA	NA	NA
PB.295.35	chr1	-	2708	4	novel_not_in_catalog	ERRFI1	novel	3097	4	NA	NA	-3	-1	at_least_one_novel_splicesite	FALSE	canonical	NA	NA	NA	NA	NA	NA	NA	true	NA	NA	NA	C	non_coding	NA	NA	NA	NA	NA	NA	NA	30.0	ATACCATTAGTAATGTTTCT	NA	true	NA	true	NA	NA	NA	NA	NA	NA	NA
PB.295.63	chr1	-	2669	4	full-splice_match	ERRFI1	ENST00000377482.10	3097	4	0	428	0	-428	alternative_3end	FALSE	canonical	NA	NA	NA	NA	NA	NA	NA	false	NA	NA	NA	C	non_coding	NA	NA	NA	NA	NA	NA	NA	20.0	GCTCAGTATGTCTGAATTCC	NA	true	NA	false	NA	NA	NA	NA	NA	NA	NA
PB.295.64	chr1	-	2610	3	full-splice_match	ERRFI1	ENST00000469499.5	995	3	-79	-1536	-66	-476	alternative_3end5end	FALSE	canonical	NA	NA	NA	NA	NA	NA	NA	false	NA	NA	NA	C	non_coding	NA	NA	NA	NA	NA	NA	NA	10.0	ATTTCCTGGGGATTGTTTGC	NA	true	NA	true	NA	NA	NA	NA	NA	NA	NA
PB.295.66	chr1	-	2637	4	full-splice_match	ERRFI1	ENST00000487559.1	787	4	-13	-1837	0	-476	alternative_3end	FALSE	canonical	NA	NA	NA	NA	NA	NA	NA	false	NA	NA	NA	C	non_coding	NA	NA	NA	NA	NA	NA	NA	10.0	ATTTCCTGGGGATTGTTTGC	NA	true	NA	true	NA	NA	NA	NA	NA	NA	NA
PB.295.79	chr1	-	2344	4	full-splice_match	ERRFI1	ENST00000377482.10	3097	4	0	753	0	-753	alternative_3end	FALSE	canonical	NA	NA	NA	NA	NA	NA	NA	false	NA	NA	NA	C	non_coding	NA	NA	NA	NA	NA	NA	NA	25.0	ACTAATTTTCCCTTACAGTT	NA	true	NA	true	NA	NA	NA	NA	NA	NA	NA
PB.295.87	chr1	-	2092	4	full-splice_match	ERRFI1	ENST00000377482.10	3097	4	0	1005	0	695	alternative_3end	FALSE	canonical	NA	NA	NA	NA	NA	NA	NA	false	NA	NA	NA	C	non_coding	NA	NA	NA	NA	NA	NA	NA	20.0	TGAAGATTTCTGGCTTTTAG	NA	true	NA	true	NA	NA	NA	NA	NA	NA	NA
PB.295.90	chr1	-	2062	4	full-splice_match	ERRFI1	ENST00000377482.10	3097	4	-332	1367	-332	333	alternative_3end5end	FALSE	canonical	NA	NA	NA	NA	NA	NA	NA	false	NA	NA	NA	C	non_coding	NA	NA	NA	NA	NA	NA	NA	15.0	CTGTCTTCATGTGGAAGGTT	NA	false	NA	true	NA	NA	NA	NA	NA	NA	NA
PB.295.100	chr1	-	1547	4	full-splice_match	ERRFI1	ENST00000377482.10	3097	4	0	1550	0	150	alternative_3end	FALSE	canonical	NA	NA	NA	NA	NA	NA	NA	false	NA	NA	NA	C	non_coding	NA	NA	NA	NA	NA	NA	NA	55.0	AAAAACAAAAATGGATCTGG	NA	true	NA	false	NA	NA	NA	NA	NA	NA	NA
PB.302.3	chr1	+	2675	9	full-splice_match	SLC45A1	ENST00000471889.7	2496	9	-178	-1	-178	-1	alternative_5end	TRUE	canonical	NA	NA	NA	NA	NA	NA	NA	false	NA	NA	NA	C	non_coding	NA	NA	NA	NA	NA	NA	NA	15.0	ATGGTTTCTAGGCATTGCTC	NA	false	NA	true	NA	NA	NA	NA	NA	NA	NA
PB.302.4	chr1	+	2579	9	novel_not_in_catalog	SLC45A1	novel	2496	9	NA	NA	-124	0	at_least_one_novel_splicesite	FALSE	canonical	NA	NA	NA	NA	NA	NA	NA	true	NA	NA	NA	C	non_coding	NA	NA	NA	NA	NA	NA	NA	15.0	TATGGTTTCTAGGCATTGCT	NA	true	NA	true	NA	NA	NA	NA	NA	NA	NA
PB.302.9	chr1	+	2037	7	novel_in_catalog	SLC45A1	novel	2496	9	NA	NA	-23	30	combination_of_known_splicesites	FALSE	canonical	NA	NA	NA	NA	NA	NA	NA	false	NA	NA	NA	C	non_coding	NA	NA	NA	NA	NA	NA	NA	25.0	AGAGGTCCCCATGGGATTGA	NA	true	NA	true	NA	NA	NA	NA	NA	NA	NA
PB.302.15	chr1	+	2534	9	novel_not_in_catalog	SLC45A1	novel	2496	9	NA	NA	-20	2	at_least_one_novel_splicesite	FALSE	canonical	NA	NA	NA	NA	NA	NA	NA	false	NA	NA	NA	C	non_coding	NA	NA	NA	NA	NA	NA	NA	25.0	AAAGCCTATGGTTTCTAGGC	NA	true	NA	true	NA	NA	NA	NA	NA	NA	NA
PB.302.22	chr1	+	2444	8	novel_not_in_catalog	SLC45A1	novel	2496	9	NA	NA	-20	1	at_least_one_novel_splicesite	FALSE	canonical	NA	NA	NA	NA	NA	NA	NA	false	NA	NA	NA	C	non_coding	NA	NA	NA	NA	NA	NA	NA	25.0	CAAAGCCTATGGTTTCTAGG	NA	true	NA	true	NA	NA	NA	NA	NA	NA	NA
PB.302.35	chr1	+	2436	8	novel_in_catalog	SLC45A1	novel	2496	9	NA	NA	-3	28	combination_of_known_splicesites	FALSE	canonical	NA	NA	NA	NA	NA	NA	NA	false	NA	NA	NA	C	non_coding	NA	NA	NA	NA	NA	NA	NA	20.0	TGAGAGGTCCCCATGGGATT	NA	true	NA	true	NA	NA	NA	NA	NA	NA	NA
PB.302.37	chr1	+	2938	8	novel_in_catalog	SLC45A1	novel	2496	9	NA	NA	-15	0	intron_retention	FALSE	canonical	NA	NA	NA	NA	NA	NA	NA	false	NA	NA	NA	C	non_coding	NA	NA	NA	NA	NA	NA	NA	15.0	TATGGTTTCTAGGCATTGCT	NA	true	NA	true	NA	NA	NA	NA	NA	NA	NA
PB.302.39	chr1	+	2642	9	full-splice_match	SLC45A1	ENST00000471889.7	2496	9	-15	-131	-15	129	alternative_3end	FALSE	canonical	NA	NA	NA	NA	NA	NA	NA	false	NA	NA	NA	C	non_coding	NA	NA	NA	NA	NA	NA	NA	30.0	AACCAGGGGCAATTTTGCCA	NA	true	NA	true	NA	NA	NA	NA	NA	NA	NA
PB.302.40	chr1	+	3503	7	novel_in_catalog	SLC45A1	novel	2496	9	NA	NA	-15	2	intron_retention	FALSE	canonical	NA	NA	NA	NA	NA	NA	NA	false	NA	NA	NA	C	non_coding	NA	NA	NA	NA	NA	NA	NA	25.0	AAAGCCTATGGTTTCTAGGC	NA	true	NA	true	NA	NA	NA	NA	NA	NA	NA
PB.311.2	chr1	-	6107	12	novel_in_catalog	RERE	novel	4598	13	NA	NA	-3	0	intron_retention	FALSE	canonical	NA	NA	NA	NA	NA	NA	NA	false	NA	NA	NA	C	non_coding	NA	NA	NA	NA	NA	NA	NA	10.0	AACCCTTGGGTGTCTCCCGT	NA	true	NA	true	NA	NA	NA	NA	NA	NA	NA
PB.311.5	chr1	-	3710	7	novel_not_in_catalog	RERE	novel	6395	13	NA	NA	2672	-1	at_least_one_novel_splicesite	FALSE	canonical	NA	NA	NA	NA	NA	NA	NA	true	NA	NA	NA	C	non_coding	NA	NA	NA	NA	NA	NA	NA	5.0	ACCCTTGGGTGTCTCCCGTG	NA	true	NA	true	NA	NA	NA	NA	NA	NA	NA
PB.311.92	chr1	-	5899	23	full-splice_match	RERE	ENST00000400908.7	8009	23	-2	2112	-2	-423	alternative_3end	FALSE	canonical	NA	NA	NA	NA	NA	NA	NA	false	NA	NA	NA	C	non_coding	NA	NA	NA	NA	NA	NA	NA	35.0	AAACTACTATTGTGATCTAT	NA	true	NA	false	NA	NA	NA	NA	NA	NA	NA
PB.311.1054	chr1	-	3583	2	intergenic	novelGene_3126	novel	NA	NA	NA	NA	NA	NA	multi-exon	FALSE	canonical	NA	NA	NA	NA	NA	NA	NA	false	NA	NA	NA	A	non_coding	NA	NA	NA	NA	NA	NA	NA	45.0	AAAAATTGGTCATATATTAG	NA	false	NA	false	NA	NA	NA	NA	NA	NA	NA
PB.311.2768	chr1	-	2383	12	full-splice_match	ENO1	ENST00000234590.10	1781	12	-609	7	-105	0	alternative_5end	FALSE	canonical	NA	NA	NA	NA	NA	NA	NA	false	NA	NA	NA	C	non_coding	NA	NA	NA	NA	NA	NA	NA	20.0	GAGAATACTCCGTGTGCCTG	NA	true	NA	true	NA	NA	NA	NA	NA	NA	NA
PB.311.2770	chr1	-	2029	13	novel_in_catalog	ENO1	novel	1837	13	NA	NA	-3	-2	combination_of_known_junctions	FALSE	canonical	NA	NA	NA	NA	NA	NA	NA	false	NA	NA	NA	C	non_coding	NA	NA	NA	NA	NA	NA	NA	15.0	AATACTCCGTGTGCCTGTGT	NA	true	NA	true	NA	NA	NA	NA	NA	NA	NA
PB.311.2772	chr1	-	1933	12	novel_in_catalog	ENO1	novel	1781	12	NA	NA	168	2	combination_of_known_junctions	FALSE	canonical	NA	NA	NA	NA	NA	NA	NA	false	NA	NA	NA	C	non_coding	NA	NA	NA	NA	NA	NA	NA	15.0	GAATACTCCGTGTGCCTGTG	NA	false	NA	true	NA	NA	NA	NA	NA	NA	NA
PB.311.2773	chr1	-	3765	11	novel_in_catalog	ENO1	novel	1837	13	NA	NA	-109	-2	intron_retention	FALSE	canonical	NA	NA	NA	NA	NA	NA	NA	false	NA	NA	NA	C	non_coding	NA	NA	NA	NA	NA	NA	NA	25.0	ATGAGAATACTCCGTGTGCC	NA	true	NA	true	NA	NA	NA	NA	NA	NA	NA
PB.311.2779	chr1	-	5596	10	novel_in_catalog	ENO1	novel	1837	13	NA	NA	-16	-2	intron_retention	FALSE	canonical	NA	NA	NA	NA	NA	NA	NA	false	NA	NA	NA	C	non_coding	NA	NA	NA	NA	NA	NA	NA	25.0	ATGAGAATACTCCGTGTGCC	NA	true	NA	true	NA	NA	NA	NA	NA	NA	NA
PB.311.2785	chr1	-	1946	13	novel_not_in_catalog	ENO1	novel	1837	13	NA	NA	0	1	at_least_one_novel_splicesite	FALSE	canonical	NA	NA	NA	NA	NA	NA	NA	true	NA	NA	NA	C	non_coding	NA	NA	NA	NA	NA	NA	NA	20.0	AGAATACTCCGTGTGCCTGT	NA	true	NA	true	NA	NA	NA	NA	NA	NA	NA
PB.311.2792	chr1	-	2306	11	novel_in_catalog	ENO1	novel	1782	12	NA	NA	-84	-2	combination_of_known_junctions	FALSE	canonical	NA	NA	NA	NA	NA	NA	NA	false	NA	NA	NA	C	non_coding	NA	NA	NA	NA	NA	NA	NA	15.0	AATACTCCGTGTGCCTGTGT	NA	true	NA	true	NA	NA	NA	NA	NA	NA	NA
PB.311.2802	chr1	-	2012	13	novel_in_catalog	ENO1	novel	1837	13	NA	NA	0	-2	combination_of_known_junctions	FALSE	canonical	NA	NA	NA	NA	NA	NA	NA	false	NA	NA	NA	C	non_coding	NA	NA	NA	NA	NA	NA	NA	15.0	AATACTCCGTGTGCCTGTGT	NA	true	NA	true	NA	NA	NA	NA	NA	NA	NA
PB.311.2803	chr1	-	2160	12	novel_in_catalog	ENO1	novel	1781	12	NA	NA	-111	-2	combination_of_known_junctions	FALSE	canonical	NA	NA	NA	NA	NA	NA	NA	false	NA	NA	NA	C	non_coding	NA	NA	NA	NA	NA	NA	NA	15.0	AATACTCCGTGTGCCTGTGT	NA	true	NA	true	NA	NA	NA	NA	NA	NA	NA
PB.311.2804	chr1	-	2009	12	novel_in_catalog	ENO1	novel	1781	12	NA	NA	-47	-2	combination_of_known_splicesites	FALSE	canonical	NA	NA	NA	NA	NA	NA	NA	false	NA	NA	NA	C	non_coding	NA	NA	NA	NA	NA	NA	NA	15.0	AATACTCCGTGTGCCTGTGT	NA	false	NA	true	NA	NA	NA	NA	NA	NA	NA
PB.311.2806	chr1	-	1729	11	novel_in_catalog	ENO1	novel	1837	13	NA	NA	-12	-2	combination_of_known_splicesites	FALSE	canonical	NA	NA	NA	NA	NA	NA	NA	false	NA	NA	NA	C	non_coding	NA	NA	NA	NA	NA	NA	NA	15.0	AATACTCCGTGTGCCTGTGT	NA	true	NA	true	NA	NA	NA	NA	NA	NA	NA
PB.311.2808	chr1	-	1564	11	novel_not_in_catalog	ENO1	novel	1819	10	NA	NA	8	-2	at_least_one_novel_splicesite	FALSE	canonical	NA	NA	NA	NA	NA	NA	NA	true	NA	NA	NA	C	non_coding	NA	NA	NA	NA	NA	NA	NA	15.0	AATACTCCGTGTGCCTGTGT	NA	true	NA	true	NA	NA	NA	NA	NA	NA	NA
PB.311.2809	chr1	-	2447	13	full-splice_match	ENO1	ENST00000646370.2	1837	13	-609	-1	-109	1	alternative_5end	FALSE	canonical	NA	NA	NA	NA	NA	NA	NA	false	NA	NA	NA	C	non_coding	NA	NA	NA	NA	NA	NA	NA	20.0	AGAATACTCCGTGTGCCTGT	NA	true	NA	true	NA	NA	NA	NA	NA	NA	NA
PB.311.2810	chr1	-	2408	12	novel_in_catalog	ENO1	novel	1837	13	NA	NA	-11	-2	combination_of_known_junctions	FALSE	canonical	NA	NA	NA	NA	NA	NA	NA	false	NA	NA	NA	C	non_coding	NA	NA	NA	NA	NA	NA	NA	25.0	ATGAGAATACTCCGTGTGCC	NA	true	NA	true	NA	NA	NA	NA	NA	NA	NA
PB.311.2812	chr1	-	1920	13	novel_in_catalog	ENO1	novel	1837	13	NA	NA	-5	-2	combination_of_known_splicesites	FALSE	canonical	NA	NA	NA	NA	NA	NA	NA	false	NA	NA	NA	C	non_coding	NA	NA	NA	NA	NA	NA	NA	15.0	AATACTCCGTGTGCCTGTGT	NA	true	NA	true	NA	NA	NA	NA	NA	NA	NA
PB.311.2830	chr1	-	1867	13	novel_in_catalog	ENO1	novel	1837	13	NA	NA	-37	1	combination_of_known_junctions	FALSE	canonical	NA	NA	NA	NA	NA	NA	NA	false	NA	NA	NA	C	non_coding	NA	NA	NA	NA	NA	NA	NA	20.0	AGAATACTCCGTGTGCCTGT	NA	true	NA	true	NA	NA	NA	NA	NA	NA	NA
PB.311.2831	chr1	-	1880	13	novel_in_catalog	ENO1	novel	1837	13	NA	NA	-53	-2	combination_of_known_splicesites	FALSE	canonical	NA	NA	NA	NA	NA	NA	NA	false	NA	NA	NA	C	non_coding	NA	NA	NA	NA	NA	NA	NA	15.0	AATACTCCGTGTGCCTGTGT	NA	false	NA	true	NA	NA	NA	NA	NA	NA	NA
PB.311.2836	chr1	-	1750	12	novel_not_in_catalog	ENO1	novel	1837	13	NA	NA	-9	-2	at_least_one_novel_splicesite	FALSE	canonical	NA	NA	NA	NA	NA	NA	NA	true	NA	NA	NA	C	non_coding	NA	NA	NA	NA	NA	NA	NA	15.0	AATACTCCGTGTGCCTGTGT	NA	true	NA	true	NA	NA	NA	NA	NA	NA	NA
PB.311.2838	chr1	-	1750	12	novel_not_in_catalog	ENO1	novel	1837	13	NA	NA	4	-2	at_least_one_novel_splicesite	FALSE	canonical	NA	NA	NA	NA	NA	NA	NA	true	NA	NA	NA	C	non_coding	NA	NA	NA	NA	NA	NA	NA	15.0	AATACTCCGTGTGCCTGTGT	NA	true	NA	true	NA	NA	NA	NA	NA	NA	NA
PB.311.2846	chr1	-	1785	12	novel_not_in_catalog	ENO1	novel	1837	13	NA	NA	-9	2	at_least_one_novel_splicesite	FALSE	canonical	NA	NA	NA	NA	NA	NA	NA	true	NA	NA	NA	C	non_coding	NA	NA	NA	NA	NA	NA	NA	15.0	GAATACTCCGTGTGCCTGTG	NA	true	NA	true	NA	NA	NA	NA	NA	NA	NA
PB.311.2847	chr1	-	1802	12	novel_not_in_catalog	ENO1	novel	1837	13	NA	NA	-2	0	at_least_one_novel_splicesite	FALSE	canonical	NA	NA	NA	NA	NA	NA	NA	true	NA	NA	NA	C	non_coding	NA	NA	NA	NA	NA	NA	NA	20.0	GAGAATACTCCGTGTGCCTG	NA	true	NA	true	NA	NA	NA	NA	NA	NA	NA
PB.311.2850	chr1	-	1807	12	full-splice_match	ENO1	ENST00000647408.1	1782	12	-27	2	4	-2	reference_match	FALSE	canonical	NA	NA	NA	NA	NA	NA	NA	false	NA	NA	NA	C	non_coding	NA	NA	NA	NA	NA	NA	NA	15.0	AATACTCCGTGTGCCTGTGT	NA	true	NA	true	NA	NA	NA	NA	NA	NA	NA
PB.311.2928	chr1	-	2867	12	novel_in_catalog	ENO1	novel	1837	13	NA	NA	8	1	intron_retention	FALSE	canonical	NA	NA	NA	NA	NA	NA	NA	false	NA	NA	NA	C	non_coding	NA	NA	NA	NA	NA	NA	NA	20.0	AGAATACTCCGTGTGCCTGT	NA	true	NA	true	NA	NA	NA	NA	NA	NA	NA
PB.311.2931	chr1	-	1851	12	novel_not_in_catalog	ENO1	novel	1837	13	NA	NA	-12	1	at_least_one_novel_splicesite	FALSE	canonical	NA	NA	NA	NA	NA	NA	NA	false	NA	NA	NA	C	non_coding	NA	NA	NA	NA	NA	NA	NA	20.0	AGAATACTCCGTGTGCCTGT	NA	true	NA	true	NA	NA	NA	NA	NA	NA	NA
PB.312.3	chr1	-	2478	12	full-splice_match	SLC2A5	ENST00000377424.9	4085	12	-235	1842	-19	1483	alternative_3end5end	FALSE	canonical	NA	NA	NA	NA	NA	NA	NA	false	NA	NA	NA	C	non_coding	NA	NA	NA	NA	NA	NA	NA	25.0	AACAAGACGTGCTGCTGTTC	NA	true	NA	false	NA	NA	NA	NA	NA	NA	NA
PB.319.7	chr1	-	3950	2	full-splice_match	MIR34AHG	ENST00000635687.1	4211	2	-13	274	-10	-274	alternative_3end	FALSE	canonical	NA	NA	NA	NA	NA	NA	NA	false	NA	NA	NA	C	non_coding	NA	NA	NA	NA	NA	NA	NA	35.0	TATTTACATTTGATTAAATG	NA	true	NA	true	NA	NA	NA	NA	NA	NA	NA
PB.322.45	chr1	+	4299	3	novel_not_in_catalog	H6PD	novel	9147	5	NA	NA	-3386	-4	at_least_one_novel_splicesite	FALSE	canonical	NA	NA	NA	NA	NA	NA	NA	true	NA	NA	NA	C	non_coding	NA	NA	NA	NA	NA	NA	NA	30.0	AAAATCCGGGCTTTAATTCT	NA	false	NA	true	NA	NA	NA	NA	NA	NA	NA
PB.322.93	chr1	+	3168	3	novel_not_in_catalog	SPSB1	novel	1007	2	NA	NA	-586	2	at_least_one_novel_splicesite	FALSE	canonical	NA	NA	NA	NA	NA	NA	NA	true	NA	NA	NA	C	non_coding	NA	NA	NA	NA	NA	NA	NA	15.0	ATTTTTGAATTCCTCGTTTG	NA	false	NA	true	NA	NA	NA	NA	NA	NA	NA
PB.324.4	chr1	-	2428	2	full-splice_match	LINC02606	ENST00000641325.1	2442	2	13	1	9	1	reference_match	FALSE	canonical	NA	NA	NA	NA	NA	NA	NA	false	NA	NA	NA	C	non_coding	NA	NA	NA	NA	NA	NA	NA	25.0	ATGAATGTGTTTGATTCTTA	NA	true	NA	true	NA	NA	NA	NA	NA	NA	NA
PB.327.1	chr1	+	1516	7	full-splice_match	SLC25A33	ENST00000302692.7	3865	7	-58	2407	-58	-2407	alternative_3end5end	FALSE	canonical	NA	NA	NA	NA	NA	NA	NA	false	NA	NA	NA	C	non_coding	NA	NA	NA	NA	NA	NA	NA	25.0	AAGTATACATTTGGCTTGTG	NA	true	NA	true	NA	NA	NA	NA	NA	NA	NA
PB.327.4	chr1	+	1331	5	novel_in_catalog	SLC25A33	novel	3865	7	NA	NA	-35	-2401	combination_of_known_splicesites	FALSE	canonical	NA	NA	NA	NA	NA	NA	NA	false	NA	NA	NA	C	non_coding	NA	NA	NA	NA	NA	NA	NA	10.0	ACATTTGGCTTGTGTCCTCT	NA	true	NA	true	NA	NA	NA	NA	NA	NA	NA
PB.327.15	chr1	+	1415	6	novel_in_catalog	SLC25A33	novel	3865	7	NA	NA	-18	-2401	combination_of_known_splicesites	FALSE	canonical	NA	NA	NA	NA	NA	NA	NA	false	NA	NA	NA	C	non_coding	NA	NA	NA	NA	NA	NA	NA	10.0	ACATTTGGCTTGTGTCCTCT	NA	true	NA	true	NA	NA	NA	NA	NA	NA	NA
PB.327.16	chr1	+	1380	6	novel_in_catalog	SLC25A33	novel	3865	7	NA	NA	-18	-2402	combination_of_known_splicesites	FALSE	canonical	NA	NA	NA	NA	NA	NA	NA	false	NA	NA	NA	C	non_coding	NA	NA	NA	NA	NA	NA	NA	10.0	TACATTTGGCTTGTGTCCTC	NA	true	NA	true	NA	NA	NA	NA	NA	NA	NA
PB.327.28	chr1	+	1541	8	novel_not_in_catalog	SLC25A33	novel	3865	7	NA	NA	-7	-2407	at_least_one_novel_splicesite	FALSE	canonical	NA	NA	NA	NA	NA	NA	NA	true	NA	NA	NA	C	non_coding	NA	NA	NA	NA	NA	NA	NA	25.0	AAGTATACATTTGGCTTGTG	NA	true	NA	true	NA	NA	NA	NA	NA	NA	NA
PB.327.35	chr1	+	1381	6	novel_in_catalog	SLC25A33	novel	3865	7	NA	NA	4	-2402	combination_of_known_splicesites	FALSE	canonical	NA	NA	NA	NA	NA	NA	NA	false	NA	NA	NA	C	non_coding	NA	NA	NA	NA	NA	NA	NA	10.0	TACATTTGGCTTGTGTCCTC	NA	true	NA	true	NA	NA	NA	NA	NA	NA	NA
PB.327.43	chr1	+	1274	5	novel_in_catalog	SLC25A33	novel	3865	7	NA	NA	11	-2401	combination_of_known_splicesites	FALSE	canonical	NA	NA	NA	NA	NA	NA	NA	false	NA	NA	NA	C	non_coding	NA	NA	NA	NA	NA	NA	NA	10.0	ACATTTGGCTTGTGTCCTCT	NA	true	NA	true	NA	NA	NA	NA	NA	NA	NA
PB.327.56	chr1	+	1192	6	novel_in_catalog	SLC25A33	novel	3865	7	NA	NA	24	-2548	combination_of_known_splicesites	FALSE	canonical	NA	NA	NA	NA	NA	NA	NA	false	NA	NA	NA	C	non_coding	NA	NA	NA	NA	NA	NA	NA	15.0	ACCTGTTGGACATTTCCTTT	NA	true	NA	true	NA	NA	NA	NA	NA	NA	NA
PB.327.102	chr1	+	1418	7	novel_not_in_catalog	SLC25A33	novel	3865	7	NA	NA	330	-2407	at_least_one_novel_splicesite	FALSE	canonical	NA	NA	NA	NA	NA	NA	NA	false	NA	NA	NA	C	non_coding	NA	NA	NA	NA	NA	NA	NA	25.0	AAGTATACATTTGGCTTGTG	NA	false	NA	true	NA	NA	NA	NA	NA	NA	NA
PB.327.107	chr1	+	1776	7	novel_not_in_catalog	SLC25A33	novel	3865	7	NA	NA	491	-2401	at_least_one_novel_splicesite	FALSE	canonical	NA	NA	NA	NA	NA	NA	NA	false	NA	NA	NA	C	non_coding	NA	NA	NA	NA	NA	NA	NA	10.0	ACATTTGGCTTGTGTCCTCT	NA	false	NA	true	NA	NA	NA	NA	NA	NA	NA
PB.328.1	chr1	+	4029	11	full-splice_match	TMEM201	ENST00000340381.11	3815	11	-217	3	-217	1	alternative_5end	FALSE	canonical	NA	NA	NA	NA	NA	NA	NA	false	NA	NA	NA	C	non_coding	NA	NA	NA	NA	NA	NA	NA	10.0	ATGCCTGCTGGCTGTCTGTA	NA	true	NA	true	NA	NA	NA	NA	NA	NA	NA
PB.328.2	chr1	+	4267	6	full-splice_match	TMEM201	ENST00000340305.9	3851	6	-207	-209	-196	209	alternative_3end5end	FALSE	canonical	NA	NA	NA	NA	NA	NA	NA	false	NA	NA	NA	C	non_coding	NA	NA	NA	NA	NA	NA	NA	20.0	TAAAACGTGGTCTCTCTCCT	NA	true	NA	true	NA	NA	NA	NA	NA	NA	NA
PB.328.5	chr1	+	4064	12	novel_in_catalog	TMEM201	novel	3815	11	NA	NA	-191	-1	combination_of_known_junctions	FALSE	canonical	NA	NA	NA	NA	NA	NA	NA	false	NA	NA	NA	C	non_coding	NA	NA	NA	NA	NA	NA	NA	5.0	GCCTGCTGGCTGTCTGTATT	NA	true	NA	true	NA	NA	NA	NA	NA	NA	NA
PB.328.8	chr1	+	4052	6	full-splice_match	TMEM201	ENST00000340305.9	3851	6	-202	1	-191	-1	alternative_5end	FALSE	canonical	NA	NA	NA	NA	NA	NA	NA	false	NA	NA	NA	C	non_coding	NA	NA	NA	NA	NA	NA	NA	5.0	CTGGCGTCAGGTGCCGCGTC	NA	true	NA	true	NA	NA	NA	NA	NA	NA	NA
PB.328.10	chr1	+	3922	10	novel_in_catalog	TMEM201	novel	3815	11	NA	NA	-179	0	combination_of_known_junctions	FALSE	canonical	NA	NA	NA	NA	NA	NA	NA	false	NA	NA	NA	C	non_coding	NA	NA	NA	NA	NA	NA	NA	5.0	CCTGCTGGCTGTCTGTATTC	NA	true	NA	true	NA	NA	NA	NA	NA	NA	NA
PB.328.11	chr1	+	4184	13	novel_not_in_catalog	TMEM201	novel	3815	11	NA	NA	-191	1	at_least_one_novel_splicesite	FALSE	canonical	NA	NA	NA	NA	NA	NA	NA	true	NA	NA	NA	C	non_coding	NA	NA	NA	NA	NA	NA	NA	10.0	ATGCCTGCTGGCTGTCTGTA	NA	true	NA	true	NA	NA	NA	NA	NA	NA	NA
PB.328.13	chr1	+	4895	5	novel_in_catalog	TMEM201	novel	3851	6	NA	NA	-191	-6	intron_retention	FALSE	canonical	NA	NA	NA	NA	NA	NA	NA	false	NA	NA	NA	C	non_coding	NA	NA	NA	NA	NA	NA	NA	10.0	ACCCGCTGGCGTCAGGTGCC	NA	true	NA	true	NA	NA	NA	NA	NA	NA	NA
PB.328.14	chr1	+	3624	9	novel_in_catalog	TMEM201	novel	3815	11	NA	NA	-184	1	combination_of_known_splicesites	FALSE	canonical	NA	NA	NA	NA	NA	NA	NA	false	NA	NA	NA	C	non_coding	NA	NA	NA	NA	NA	NA	NA	10.0	ATGCCTGCTGGCTGTCTGTA	NA	true	NA	true	NA	NA	NA	NA	NA	NA	NA
PB.328.15	chr1	+	4168	13	novel_not_in_catalog	TMEM201	novel	3815	11	NA	NA	-185	-3	at_least_one_novel_splicesite	FALSE	canonical	NA	NA	NA	NA	NA	NA	NA	true	NA	NA	NA	C	non_coding	NA	NA	NA	NA	NA	NA	NA	15.0	AATGATGCCTGCTGGCTGTC	NA	true	NA	true	NA	NA	NA	NA	NA	NA	NA
PB.330.2	chr1	+	5353	24	full-splice_match	PIK3CD	ENST00000377346.9	5412	24	-144	203	-144	5	alternative_3end5end	FALSE	canonical	NA	NA	NA	NA	NA	NA	NA	false	NA	NA	NA	C	non_coding	NA	NA	NA	NA	NA	NA	NA	60.0	AAAAGAAAGAAAAAGCCTTT	NA	false	NA	true	NA	NA	NA	NA	NA	NA	NA
PB.330.6	chr1	+	5104	23	full-splice_match	PIK3CD	ENST00000698712.1	5061	23	-38	-5	0	5	reference_match	FALSE	canonical	NA	NA	NA	NA	NA	NA	NA	false	NA	NA	NA	C	non_coding	NA	NA	NA	NA	NA	NA	NA	60.0	AAAAGAAAGAAAAAGCCTTT	NA	true	NA	true	NA	NA	NA	NA	NA	NA	NA
PB.330.9	chr1	+	5017	23	novel_not_in_catalog	PIK3CD	novel	5412	24	NA	NA	0	5	at_least_one_novel_splicesite	FALSE	canonical	NA	NA	NA	NA	NA	NA	NA	false	NA	NA	NA	C	non_coding	NA	NA	NA	NA	NA	NA	NA	60.0	AAAAGAAAGAAAAAGCCTTT	NA	true	NA	true	NA	NA	NA	NA	NA	NA	NA
PB.330.17	chr1	+	5361	25	novel_not_in_catalog	PIK3CD	novel	3804	22	NA	NA	-543	5	at_least_one_novel_splicesite	FALSE	canonical	NA	NA	NA	NA	NA	NA	NA	true	NA	NA	NA	C	non_coding	NA	NA	NA	NA	NA	NA	NA	60.0	AAAAGAAAGAAAAAGCCTTT	NA	true	NA	true	NA	NA	NA	NA	NA	NA	NA
PB.330.18	chr1	+	5178	24	novel_not_in_catalog	PIK3CD	novel	3804	22	NA	NA	-543	5	at_least_one_novel_splicesite	FALSE	canonical	NA	NA	NA	NA	NA	NA	NA	true	NA	NA	NA	C	non_coding	NA	NA	NA	NA	NA	NA	NA	60.0	AAAAGAAAGAAAAAGCCTTT	NA	true	NA	true	NA	NA	NA	NA	NA	NA	NA
PB.330.29	chr1	+	5269	24	novel_not_in_catalog	PIK3CD	novel	5307	24	NA	NA	-44	5	at_least_one_novel_splicesite	FALSE	canonical	NA	NA	NA	NA	NA	NA	NA	false	NA	NA	NA	C	non_coding	NA	NA	NA	NA	NA	NA	NA	60.0	AAAAGAAAGAAAAAGCCTTT	NA	true	NA	true	NA	NA	NA	NA	NA	NA	NA
PB.330.30	chr1	+	5205	23	novel_in_catalog	PIK3CD	novel	5307	24	NA	NA	-17	5	combination_of_known_splicesites	FALSE	canonical	NA	NA	NA	NA	NA	NA	NA	false	NA	NA	NA	C	non_coding	NA	NA	NA	NA	NA	NA	NA	60.0	AAAAGAAAGAAAAAGCCTTT	NA	true	NA	true	NA	NA	NA	NA	NA	NA	NA
PB.330.45	chr1	+	5315	24	full-splice_match	PIK3CD	ENST00000698713.1	5307	24	-3	-5	-3	5	reference_match	FALSE	canonical	NA	NA	NA	NA	NA	NA	NA	false	NA	NA	NA	C	non_coding	NA	NA	NA	NA	NA	NA	NA	60.0	AAAAGAAAGAAAAAGCCTTT	NA	true	NA	true	NA	NA	NA	NA	NA	NA	NA
PB.339.12	chr1	+	1369	5	full-splice_match	NMNAT1	ENST00000403197.5	1094	5	-277	2	-277	-2	alternative_5end	FALSE	canonical	NA	NA	NA	NA	NA	NA	NA	false	NA	NA	NA	C	non_coding	NA	NA	NA	NA	NA	NA	NA	10.0	TATTTCTCCTGCAGTGGTCT	NA	false	NA	true	NA	NA	NA	NA	NA	NA	NA
PB.340.8	chr1	-	1368	3	novel_not_in_catalog	PIK3CD-AS2	novel	564	2	NA	NA	35	-5349	at_least_one_novel_splicesite	FALSE	canonical	NA	NA	NA	NA	NA	NA	NA	true	NA	NA	NA	C	non_coding	NA	NA	NA	NA	NA	NA	NA	50.0	AAAACATATGGCATATATAT	NA	true	NA	false	NA	NA	NA	NA	NA	NA	NA
PB.340.16	chr1	-	1826	2	incomplete-splice_match	PIK3CD-AS2	ENST00000415330.5	1009	3	-151	7326	-151	-7326	5prime_fragment	FALSE	canonical	NA	NA	NA	NA	NA	NA	NA	false	NA	NA	NA	C	non_coding	NA	NA	NA	NA	NA	NA	NA	55.0	AAAACATGACGAGGAAGAAG	NA	true	NA	true	NA	NA	NA	NA	NA	NA	NA
PB.340.29	chr1	-	3509	2	antisense	novelGene_PIK3CD_AS	novel	NA	NA	NA	NA	NA	NA	multi-exon	FALSE	canonical	NA	NA	NA	NA	NA	NA	NA	true	NA	NA	NA	B	non_coding	NA	NA	NA	NA	NA	NA	NA	15.0	AGGCTGTTGCGATGGAGCGT	NA	false	NA	true	NA	NA	NA	NA	NA	NA	NA
PB.340.35	chr1	-	4749	18	full-splice_match	CLSTN1	ENST00000361311.4	4647	18	13	-115	-6	13	alternative_3end	FALSE	canonical	NA	NA	NA	NA	NA	NA	NA	false	NA	NA	NA	C	non_coding	NA	NA	NA	NA	NA	NA	NA	15.0	TCATCTGCCTTTACTTCTCA	NA	true	NA	true	NA	NA	NA	NA	NA	NA	NA
PB.340.36	chr1	-	4678	17	novel_in_catalog	CLSTN1	novel	4647	18	NA	NA	5	10	combination_of_known_junctions	FALSE	canonical	NA	NA	NA	NA	NA	NA	NA	false	NA	NA	NA	C	non_coding	NA	NA	NA	NA	NA	NA	NA	10.0	TTTTCATCTGCCTTTACTTC	NA	true	NA	true	NA	NA	NA	NA	NA	NA	NA
PB.340.37	chr1	-	5499	16	novel_in_catalog	CLSTN1	novel	4647	18	NA	NA	5	5	intron_retention	FALSE	canonical	NA	NA	NA	NA	NA	NA	NA	false	NA	NA	NA	C	non_coding	NA	NA	NA	NA	NA	NA	NA	10.0	AGCCGGAGCGGGGTTTGTCT	NA	true	NA	true	NA	NA	NA	NA	NA	NA	NA
PB.340.38	chr1	-	4833	18	full-splice_match	CLSTN1	ENST00000361311.4	4647	18	-181	-5	-181	4	alternative_5end	FALSE	canonical	NA	NA	NA	NA	NA	NA	NA	false	NA	NA	NA	C	non_coding	NA	NA	NA	NA	NA	NA	NA	10.0	CAGCCGGAGCGGGGTTTGTC	NA	false	NA	true	NA	NA	NA	NA	NA	NA	NA
PB.340.42	chr1	-	4822	20	fusion	CLSTN1_CTNNBIP1	novel	4760	19	NA	NA	-37	-1	multi-exon	FALSE	canonical	NA	NA	NA	NA	NA	NA	NA	false	NA	NA	NA	B	non_coding	NA	NA	NA	NA	NA	NA	NA	20.0	TAACTCCAGCCGGAGCGGGG	NA	true	NA	true	NA	NA	NA	NA	NA	NA	NA
PB.340.43	chr1	-	5130	17	novel_in_catalog	CLSTN1	novel	4647	18	NA	NA	-3	-1	intron_retention	FALSE	canonical	NA	NA	NA	NA	NA	NA	NA	false	NA	NA	NA	C	non_coding	NA	NA	NA	NA	NA	NA	NA	20.0	TAACTCCAGCCGGAGCGGGG	NA	true	NA	true	NA	NA	NA	NA	NA	NA	NA
PB.340.45	chr1	-	4583	17	novel_in_catalog	CLSTN1	novel	4647	18	NA	NA	-6	5	combination_of_known_junctions	FALSE	canonical	NA	NA	NA	NA	NA	NA	NA	false	NA	NA	NA	C	non_coding	NA	NA	NA	NA	NA	NA	NA	10.0	AGCCGGAGCGGGGTTTGTCT	NA	true	NA	true	NA	NA	NA	NA	NA	NA	NA
PB.340.46	chr1	-	4541	19	novel_not_in_catalog	CLSTN1	novel	4647	18	NA	NA	4	5	at_least_one_novel_splicesite	FALSE	canonical	NA	NA	NA	NA	NA	NA	NA	true	NA	NA	NA	C	non_coding	NA	NA	NA	NA	NA	NA	NA	10.0	AGCCGGAGCGGGGTTTGTCT	NA	true	NA	true	NA	NA	NA	NA	NA	NA	NA
PB.340.50	chr1	-	5003	17	novel_in_catalog	CLSTN1	novel	4647	18	NA	NA	-6	-1	intron_retention	FALSE	canonical	NA	NA	NA	NA	NA	NA	NA	false	NA	NA	NA	C	non_coding	NA	NA	NA	NA	NA	NA	NA	20.0	TAACTCCAGCCGGAGCGGGG	NA	true	NA	true	NA	NA	NA	NA	NA	NA	NA
PB.340.51	chr1	-	4879	21	fusion	CLSTN1_CTNNBIP1	novel	4760	19	NA	NA	-37	-1	multi-exon	FALSE	canonical	NA	NA	NA	NA	NA	NA	NA	false	NA	NA	NA	B	non_coding	NA	NA	NA	NA	NA	NA	NA	20.0	TAACTCCAGCCGGAGCGGGG	NA	true	NA	true	NA	NA	NA	NA	NA	NA	NA
PB.340.53	chr1	-	4713	21	fusion	CLSTN1_CTNNBIP1	novel	4760	19	NA	NA	14	5	multi-exon	FALSE	canonical	NA	NA	NA	NA	NA	NA	NA	false	NA	NA	NA	B	non_coding	NA	NA	NA	NA	NA	NA	NA	10.0	AGCCGGAGCGGGGTTTGTCT	NA	true	NA	true	NA	NA	NA	NA	NA	NA	NA
PB.340.57	chr1	-	3658	9	novel_not_in_catalog	CLSTN1	novel	3829	14	NA	NA	-6689	0	at_least_one_novel_splicesite	FALSE	canonical	NA	NA	NA	NA	NA	NA	NA	true	NA	NA	NA	C	non_coding	NA	NA	NA	NA	NA	NA	NA	20.0	AACTCCAGCCGGAGCGGGGT	NA	false	NA	true	NA	NA	NA	NA	NA	NA	NA
PB.340.60	chr1	-	4738	19	novel_not_in_catalog	CLSTN1	novel	4647	18	NA	NA	-6	0	at_least_one_novel_splicesite	FALSE	canonical	NA	NA	NA	NA	NA	NA	NA	false	NA	NA	NA	C	non_coding	NA	NA	NA	NA	NA	NA	NA	20.0	AACTCCAGCCGGAGCGGGGT	NA	true	NA	true	NA	NA	NA	NA	NA	NA	NA
PB.340.66	chr1	-	4434	17	novel_in_catalog	CLSTN1	novel	4647	18	NA	NA	9	0	combination_of_known_splicesites	FALSE	canonical	NA	NA	NA	NA	NA	NA	NA	false	NA	NA	NA	C	non_coding	NA	NA	NA	NA	NA	NA	NA	20.0	AACTCCAGCCGGAGCGGGGT	NA	true	NA	true	NA	NA	NA	NA	NA	NA	NA
PB.340.73	chr1	-	4664	19	full-splice_match	CLSTN1	ENST00000377298.9	4760	19	0	96	0	5	alternative_3end	FALSE	canonical	NA	NA	NA	NA	NA	NA	NA	false	NA	NA	NA	C	non_coding	NA	NA	NA	NA	NA	NA	NA	10.0	AGCCGGAGCGGGGTTTGTCT	NA	true	NA	true	NA	NA	NA	NA	NA	NA	NA
PB.340.84	chr1	-	4791	22	fusion	CLSTN1_CTNNBIP1	novel	4760	19	NA	NA	14	-1	multi-exon	FALSE	canonical	NA	NA	NA	NA	NA	NA	NA	false	NA	NA	NA	B	non_coding	NA	NA	NA	NA	NA	NA	NA	20.0	TAACTCCAGCCGGAGCGGGG	NA	true	NA	true	NA	NA	NA	NA	NA	NA	NA
PB.340.87	chr1	-	4368	16	novel_not_in_catalog	CLSTN1	novel	4647	18	NA	NA	-6	5	at_least_one_novel_splicesite	FALSE	canonical	NA	NA	NA	NA	NA	NA	NA	true	NA	NA	NA	C	non_coding	NA	NA	NA	NA	NA	NA	NA	10.0	AGCCGGAGCGGGGTTTGTCT	NA	true	NA	true	NA	NA	NA	NA	NA	NA	NA
PB.340.88	chr1	-	4412	17	novel_not_in_catalog	CLSTN1	novel	4760	19	NA	NA	0	-1	at_least_one_novel_splicesite	FALSE	canonical	NA	NA	NA	NA	NA	NA	NA	true	NA	NA	NA	C	non_coding	NA	NA	NA	NA	NA	NA	NA	20.0	TAACTCCAGCCGGAGCGGGG	NA	true	NA	true	NA	NA	NA	NA	NA	NA	NA
PB.340.97	chr1	-	4777	20	fusion	CLSTN1_CTNNBIP1	novel	4647	18	NA	NA	-19	0	multi-exon	FALSE	canonical	NA	NA	NA	NA	NA	NA	NA	false	NA	NA	NA	B	non_coding	NA	NA	NA	NA	NA	NA	NA	20.0	AACTCCAGCCGGAGCGGGGT	NA	true	NA	true	NA	NA	NA	NA	NA	NA	NA
PB.340.106	chr1	-	4688	18	novel_not_in_catalog	CLSTN1	novel	4647	18	NA	NA	-9	0	at_least_one_novel_splicesite	FALSE	canonical	NA	NA	NA	NA	NA	NA	NA	false	NA	NA	NA	C	non_coding	NA	NA	NA	NA	NA	NA	NA	20.0	AACTCCAGCCGGAGCGGGGT	NA	true	NA	true	NA	NA	NA	NA	NA	NA	NA
PB.340.294	chr1	-	3711	18	full-splice_match	CLSTN1	ENST00000361311.4	4647	18	-6	942	-6	-942	alternative_3end	FALSE	canonical	NA	NA	NA	NA	NA	NA	NA	false	NA	NA	NA	C	non_coding	NA	NA	NA	NA	NA	NA	NA	30.0	TAACCCGGGACTGGAATGTA	NA	true	NA	true	NA	NA	NA	NA	NA	NA	NA
PB.340.295	chr1	-	3639	17	novel_in_catalog	CLSTN1	novel	4647	18	NA	NA	-9	-941	combination_of_known_junctions	FALSE	canonical	NA	NA	NA	NA	NA	NA	NA	false	NA	NA	NA	C	non_coding	NA	NA	NA	NA	NA	NA	NA	35.0	AACCCGGGACTGGAATGTAA	NA	true	NA	true	NA	NA	NA	NA	NA	NA	NA
PB.340.375	chr1	-	862	4	incomplete-splice_match	CLSTN1	ENST00000361311.4	4647	18	10	22443	-9	-1983	5prime_fragment	FALSE	canonical	NA	NA	NA	NA	NA	NA	NA	false	NA	NA	NA	C	non_coding	NA	NA	NA	NA	NA	NA	NA	30.0	AAGAATCGAGGAGCCGGCTT	NA	true	NA	true	NA	NA	NA	NA	NA	NA	NA
PB.340.467	chr1	-	3087	5	full-splice_match	CTNNBIP1	ENST00000400904.7	1206	5	-41	-1840	-41	7	alternative_3end	FALSE	canonical	NA	NA	NA	NA	NA	NA	NA	false	NA	NA	NA	C	non_coding	NA	NA	NA	NA	NA	NA	NA	10.0	GAGCTGAGCTGGTTTCTCCC	NA	true	NA	true	NA	NA	NA	NA	NA	NA	NA
PB.340.477	chr1	-	3047	5	novel_not_in_catalog	CTNNBIP1	novel	1206	5	NA	NA	-16	-2	intron_retention	FALSE	canonical	NA	NA	NA	NA	NA	NA	NA	true	NA	NA	NA	C	non_coding	NA	NA	NA	NA	NA	NA	NA	10.0	TTCGTGTGTGAGCTGAGCTG	NA	true	NA	true	NA	NA	NA	NA	NA	NA	NA
PB.340.486	chr1	-	3249	6	novel_not_in_catalog	CTNNBIP1	novel	3006	6	NA	NA	-37	0	intron_retention	FALSE	canonical	NA	NA	NA	NA	NA	NA	NA	false	NA	NA	NA	C	non_coding	NA	NA	NA	NA	NA	NA	NA	10.0	CGTGTGTGAGCTGAGCTGGT	NA	true	NA	true	NA	NA	NA	NA	NA	NA	NA
PB.340.493	chr1	-	3091	6	full-splice_match	CTNNBIP1	ENST00000377263.6	3006	6	-86	1	-19	-1	alternative_5end	FALSE	canonical	NA	NA	NA	NA	NA	NA	NA	false	NA	NA	NA	C	non_coding	NA	NA	NA	NA	NA	NA	NA	10.0	TCGTGTGTGAGCTGAGCTGG	NA	true	NA	true	NA	NA	NA	NA	NA	NA	NA
PB.340.495	chr1	-	3181	6	novel_not_in_catalog	CTNNBIP1	novel	3006	6	NA	NA	-37	-1	intron_retention	FALSE	canonical	NA	NA	NA	NA	NA	NA	NA	true	NA	NA	NA	C	non_coding	NA	NA	NA	NA	NA	NA	NA	10.0	TCGTGTGTGAGCTGAGCTGG	NA	true	NA	true	NA	NA	NA	NA	NA	NA	NA
PB.340.508	chr1	-	2972	4	novel_in_catalog	CTNNBIP1	novel	1206	5	NA	NA	-19	-1	intron_retention	FALSE	canonical	NA	NA	NA	NA	NA	NA	NA	false	NA	NA	NA	C	non_coding	NA	NA	NA	NA	NA	NA	NA	10.0	TCGTGTGTGAGCTGAGCTGG	NA	true	NA	true	NA	NA	NA	NA	NA	NA	NA
PB.340.552	chr1	-	1250	5	full-splice_match	CTNNBIP1	ENST00000400904.7	1206	5	-37	-7	-37	7	reference_match	FALSE	canonical	NA	NA	NA	NA	NA	NA	NA	false	NA	NA	NA	C	non_coding	NA	NA	NA	NA	NA	NA	NA	5.0	GGTTTGTGTTTGATTGGCTT	NA	true	NA	true	NA	NA	NA	NA	NA	NA	NA
PB.340.553	chr1	-	1426	6	novel_not_in_catalog	CTNNBIP1	novel	1206	5	NA	NA	-48	-1	at_least_one_novel_splicesite	FALSE	canonical	NA	NA	NA	NA	NA	NA	NA	false	NA	NA	NA	C	non_coding	NA	NA	NA	NA	NA	NA	NA	10.0	ACATTTGGGGTTTGTGTTTG	NA	true	NA	true	NA	NA	NA	NA	NA	NA	NA
PB.340.562	chr1	-	1158	4	novel_in_catalog	CTNNBIP1	novel	1206	5	NA	NA	-36	1	combination_of_known_splicesites	FALSE	canonical	NA	NA	NA	NA	NA	NA	NA	false	NA	NA	NA	C	non_coding	NA	NA	NA	NA	NA	NA	NA	10.0	ATTTGGGGTTTGTGTTTGAT	NA	true	NA	true	NA	NA	NA	NA	NA	NA	NA
PB.340.569	chr1	-	1276	6	full-splice_match	CTNNBIP1	ENST00000377263.6	3006	6	-104	1834	-37	-1	alternative_3end5end	FALSE	canonical	NA	NA	NA	NA	NA	NA	NA	false	NA	NA	NA	C	non_coding	NA	NA	NA	NA	NA	NA	NA	10.0	ACATTTGGGGTTTGTGTTTG	NA	true	NA	true	NA	NA	NA	NA	NA	NA	NA
PB.340.710	chr1	-	1046	8	novel_in_catalog	LZIC	novel	652	5	NA	NA	10	-14	combination_of_known_junctions	FALSE	canonical	NA	NA	NA	NA	NA	NA	NA	false	NA	NA	NA	C	non_coding	NA	NA	NA	NA	NA	NA	NA	55.0	AAAAATTAATGAGAGTATAG	NA	true	NA	false	NA	NA	NA	NA	NA	NA	NA
PB.340.712	chr1	-	965	8	novel_in_catalog	LZIC	novel	652	5	NA	NA	7	-14	combination_of_known_junctions	FALSE	canonical	NA	NA	NA	NA	NA	NA	NA	false	NA	NA	NA	C	non_coding	NA	NA	NA	NA	NA	NA	NA	55.0	AAAAATTAATGAGAGTATAG	NA	true	NA	false	NA	NA	NA	NA	NA	NA	NA
PB.340.724	chr1	-	3629	9	novel_not_in_catalog	LZIC	novel	4989	8	NA	NA	9	-9	intron_retention	FALSE	canonical	NA	NA	NA	NA	NA	NA	NA	true	NA	NA	NA	C	non_coding	NA	NA	NA	NA	NA	NA	NA	20.0	TCAACCACCTTTCTGTCCAC	NA	true	NA	true	NA	NA	NA	NA	NA	NA	NA
PB.340.732	chr1	-	1824	2	novel_not_in_catalog	LZIC	novel	4989	8	NA	NA	3499	0	at_least_one_novel_splicesite	FALSE	canonical	NA	NA	NA	NA	NA	NA	NA	true	NA	NA	NA	C	non_coding	NA	NA	NA	NA	NA	NA	NA	5.0	TTTCTGTCCACGTTTTTCTT	NA	false	NA	true	NA	NA	NA	NA	NA	NA	NA
PB.340.745	chr1	-	3539	9	novel_not_in_catalog	LZIC	novel	945	8	NA	NA	7	-17	intron_retention	FALSE	canonical	NA	NA	NA	NA	NA	NA	NA	true	NA	NA	NA	C	non_coding	NA	NA	NA	NA	NA	NA	NA	25.0	AGAGCCTTTCAACCACCTTT	NA	true	NA	true	NA	NA	NA	NA	NA	NA	NA
PB.340.939	chr1	-	3163	9	novel_not_in_catalog	LZIC	novel	4989	8	NA	NA	22	-462	intron_retention	FALSE	canonical	NA	NA	NA	NA	NA	NA	NA	true	NA	NA	NA	C	non_coding	NA	NA	NA	NA	NA	NA	NA	25.0	AACATTCTTGTGTCAGGCTA	NA	true	NA	true	NA	NA	NA	NA	NA	NA	NA
PB.340.941	chr1	-	3111	9	novel_not_in_catalog	LZIC	novel	945	8	NA	NA	-10	-462	intron_retention	FALSE	canonical	NA	NA	NA	NA	NA	NA	NA	true	NA	NA	NA	C	non_coding	NA	NA	NA	NA	NA	NA	NA	25.0	AACATTCTTGTGTCAGGCTA	NA	true	NA	true	NA	NA	NA	NA	NA	NA	NA
PB.340.1068	chr1	-	2852	8	full-splice_match	LZIC	ENST00000377213.1	945	8	7	-1914	7	1381	alternative_3end	FALSE	canonical	NA	NA	NA	NA	NA	NA	NA	false	NA	NA	NA	C	non_coding	NA	NA	NA	NA	NA	NA	NA	0.0	TGTTGTTGTTGTTGTCGTTG	NA	true	NA	false	NA	NA	NA	NA	NA	NA	NA
PB.340.1069	chr1	-	2914	8	full-splice_match	LZIC	ENST00000377223.6	4989	8	9	2066	9	1361	alternative_3end	FALSE	canonical	NA	NA	NA	NA	NA	NA	NA	false	NA	NA	NA	C	non_coding	NA	NA	NA	NA	NA	NA	NA	10.0	AATTGCTGCGTTTGTTGTTG	NA	true	NA	false	NA	NA	NA	NA	NA	NA	NA
PB.340.1076	chr1	-	2314	8	full-splice_match	LZIC	ENST00000377223.6	4989	8	35	2640	35	787	alternative_3end	FALSE	canonical	NA	NA	NA	NA	NA	NA	NA	false	NA	NA	NA	C	non_coding	NA	NA	NA	NA	NA	NA	NA	15.0	ACCTTTTTATGTATCTGGCT	NA	true	NA	true	NA	NA	NA	NA	NA	NA	NA
PB.340.1084	chr1	-	2256	8	full-splice_match	LZIC	ENST00000377213.1	945	8	9	-1320	-7	787	alternative_3end	FALSE	canonical	NA	NA	NA	NA	NA	NA	NA	false	NA	NA	NA	C	non_coding	NA	NA	NA	NA	NA	NA	NA	15.0	ACCTTTTTATGTATCTGGCT	NA	true	NA	true	NA	NA	NA	NA	NA	NA	NA
PB.340.1094	chr1	-	1856	8	novel_not_in_catalog	LZIC	novel	4989	8	NA	NA	17	440	intron_retention	FALSE	canonical	NA	NA	NA	NA	NA	NA	NA	false	NA	NA	NA	C	non_coding	NA	NA	NA	NA	NA	NA	NA	30.0	TTCTGTACTGTAAACTACTA	NA	true	NA	true	NA	NA	NA	NA	NA	NA	NA
PB.340.1095	chr1	-	2436	7	full-splice_match	LZIC	ENST00000400903.6	1405	7	-591	-440	32	440	alternative_3end5end	FALSE	canonical	NA	NA	NA	NA	NA	NA	NA	false	NA	NA	NA	C	non_coding	NA	NA	NA	NA	NA	NA	NA	30.0	TTCTGTACTGTAAACTACTA	NA	true	NA	true	NA	NA	NA	NA	NA	NA	NA
PB.340.1098	chr1	-	1911	8	full-splice_match	LZIC	ENST00000377213.1	945	8	7	-973	7	440	alternative_3end	FALSE	canonical	NA	NA	NA	NA	NA	NA	NA	false	NA	NA	NA	C	non_coding	NA	NA	NA	NA	NA	NA	NA	30.0	TTCTGTACTGTAAACTACTA	NA	true	NA	true	NA	NA	NA	NA	NA	NA	NA
PB.340.1099	chr1	-	1973	8	full-splice_match	LZIC	ENST00000377223.6	4989	8	35	2981	35	446	alternative_3end	FALSE	canonical	NA	NA	NA	NA	NA	NA	NA	false	NA	NA	NA	C	non_coding	NA	NA	NA	NA	NA	NA	NA	30.0	ACTGTAAACTACTAGGTGCT	NA	true	NA	true	NA	NA	NA	NA	NA	NA	NA
PB.340.1101	chr1	-	1633	5	novel_in_catalog	LZIC	novel	945	8	NA	NA	7	439	intron_retention	FALSE	canonical	NA	NA	NA	NA	NA	NA	NA	false	NA	NA	NA	C	non_coding	NA	NA	NA	NA	NA	NA	NA	25.0	CTTCTGTACTGTAAACTACT	NA	true	NA	true	NA	NA	NA	NA	NA	NA	NA
PB.340.1103	chr1	-	1714	6	novel_in_catalog	LZIC	novel	945	8	NA	NA	9	439	intron_retention	FALSE	canonical	NA	NA	NA	NA	NA	NA	NA	false	NA	NA	NA	C	non_coding	NA	NA	NA	NA	NA	NA	NA	25.0	CTTCTGTACTGTAAACTACT	NA	true	NA	true	NA	NA	NA	NA	NA	NA	NA
PB.340.1106	chr1	-	1781	8	novel_not_in_catalog	LZIC	novel	945	8	NA	NA	7	439	intron_retention	FALSE	canonical	NA	NA	NA	NA	NA	NA	NA	false	NA	NA	NA	C	non_coding	NA	NA	NA	NA	NA	NA	NA	25.0	CTTCTGTACTGTAAACTACT	NA	true	NA	true	NA	NA	NA	NA	NA	NA	NA
PB.340.1128	chr1	-	1543	8	full-splice_match	LZIC	ENST00000377223.6	4989	8	41	3405	41	22	alternative_3end	FALSE	canonical	NA	NA	NA	NA	NA	NA	NA	false	NA	NA	NA	C	non_coding	NA	NA	NA	NA	NA	NA	NA	25.0	AAGCTGTCTGTATTAATGGG	NA	true	NA	true	NA	NA	NA	NA	NA	NA	NA
PB.340.1129	chr1	-	2007	7	full-splice_match	LZIC	ENST00000400903.6	1405	7	-591	-11	32	11	alternative_5end	FALSE	canonical	NA	NA	NA	NA	NA	NA	NA	false	NA	NA	NA	C	non_coding	NA	NA	NA	NA	NA	NA	NA	15.0	CCCCAGCCTGTAAGCTGTCT	NA	true	NA	true	NA	NA	NA	NA	NA	NA	NA
PB.340.1131	chr1	-	1482	8	full-splice_match	LZIC	ENST00000377213.1	945	8	7	-544	7	11	alternative_3end	FALSE	canonical	NA	NA	NA	NA	NA	NA	NA	false	NA	NA	NA	C	non_coding	NA	NA	NA	NA	NA	NA	NA	15.0	CCCCAGCCTGTAAGCTGTCT	NA	true	NA	true	NA	NA	NA	NA	NA	NA	NA
PB.340.1152	chr1	-	1789	7	full-splice_match	LZIC	ENST00000400903.6	1405	7	-591	207	32	-207	alternative_3end5end	FALSE	canonical	NA	NA	NA	NA	NA	NA	NA	false	NA	NA	NA	C	non_coding	NA	NA	NA	NA	NA	NA	NA	45.0	AAACAAGGAAACTGAGGTCC	NA	true	NA	false	NA	NA	NA	NA	NA	NA	NA
PB.340.1153	chr1	-	1336	8	full-splice_match	LZIC	ENST00000377223.6	4989	8	19	3634	19	-207	alternative_3end	FALSE	canonical	NA	NA	NA	NA	NA	NA	NA	false	NA	NA	NA	C	non_coding	NA	NA	NA	NA	NA	NA	NA	45.0	AAACAAGGAAACTGAGGTCC	NA	true	NA	false	NA	NA	NA	NA	NA	NA	NA
PB.340.1154	chr1	-	1245	8	full-splice_match	LZIC	ENST00000377213.1	945	8	26	-326	10	-207	alternative_3end	FALSE	canonical	NA	NA	NA	NA	NA	NA	NA	false	NA	NA	NA	C	non_coding	NA	NA	NA	NA	NA	NA	NA	45.0	AAACAAGGAAACTGAGGTCC	NA	true	NA	false	NA	NA	NA	NA	NA	NA	NA
PB.340.1164	chr1	-	1192	8	full-splice_match	LZIC	ENST00000377223.6	4989	8	51	3746	51	214	alternative_3end5end	FALSE	canonical	NA	NA	NA	NA	NA	NA	NA	false	NA	NA	NA	C	non_coding	NA	NA	NA	NA	NA	NA	NA	30.0	ACAACTTATCCCCACTCATT	NA	true	NA	false	NA	NA	NA	NA	NA	NA	NA
PB.340.1165	chr1	-	1116	8	full-splice_match	LZIC	ENST00000377213.1	945	8	7	-178	7	178	alternative_3end	FALSE	canonical	NA	NA	NA	NA	NA	NA	NA	false	NA	NA	NA	C	non_coding	NA	NA	NA	NA	NA	NA	NA	55.0	AACGAAAAGATGTGAAGTAA	NA	true	NA	false	NA	NA	NA	NA	NA	NA	NA
PB.340.1168	chr1	-	1482	7	full-splice_match	LZIC	ENST00000400903.6	1405	7	-591	514	32	19	alternative_3end5end	FALSE	canonical	NA	NA	NA	NA	NA	NA	NA	false	NA	NA	NA	C	non_coding	NA	NA	NA	NA	NA	NA	NA	5.0	TCATTGTGCGTTGTGTGCGG	NA	true	NA	true	NA	NA	NA	NA	NA	NA	NA
PB.340.1170	chr1	-	955	8	full-splice_match	LZIC	ENST00000377213.1	945	8	7	-17	7	17	reference_match	FALSE	canonical	NA	NA	NA	NA	NA	NA	NA	false	NA	NA	NA	C	non_coding	NA	NA	NA	NA	NA	NA	NA	10.0	CATCATTGTGCGTTGTGTGC	NA	true	NA	true	NA	NA	NA	NA	NA	NA	NA
PB.340.1172	chr1	-	1013	8	full-splice_match	LZIC	ENST00000377223.6	4989	8	22	3954	22	6	alternative_3end	FALSE	canonical	NA	NA	NA	NA	NA	NA	NA	false	NA	NA	NA	C	non_coding	NA	NA	NA	NA	NA	NA	NA	15.0	TTTATGCTCTTCATCATTGT	NA	true	NA	true	NA	NA	NA	NA	NA	NA	NA
PB.350.24	chr1	-	1930	2	antisense	novelGene_PGD_AS	novel	NA	NA	NA	NA	NA	NA	multi-exon	FALSE	canonical	NA	NA	NA	NA	NA	NA	NA	true	NA	NA	NA	B	non_coding	NA	NA	NA	NA	NA	NA	NA	45.0	AACTTTGACTCAGAATATAA	NA	false	NA	true	NA	NA	NA	NA	NA	NA	NA
PB.352.86	chr1	-	2210	7	novel_not_in_catalog	DFFA	novel	6035	6	NA	NA	-21	-3	at_least_one_novel_splicesite	FALSE	canonical	NA	NA	NA	NA	NA	NA	NA	true	NA	NA	NA	C	non_coding	NA	NA	NA	NA	NA	NA	NA	25.0	TAATTACCTGTTCAAGCTTT	NA	true	NA	true	NA	NA	NA	NA	NA	NA	NA
PB.352.550	chr1	-	1361	6	full-splice_match	DFFA	ENST00000377038.8	6035	6	-4	4678	-4	443	alternative_3end	FALSE	canonical	NA	NA	NA	NA	NA	NA	NA	false	NA	NA	NA	C	non_coding	NA	NA	NA	NA	NA	NA	NA	20.0	GCAGTGGCTCACGCCTGTAA	NA	true	NA	false	NA	NA	NA	NA	NA	NA	NA
PB.352.552	chr1	-	2692	5	full-splice_match	DFFA	ENST00000377036.2	1403	5	-49	-1240	-8	415	alternative_3end	FALSE	canonical	NA	NA	NA	NA	NA	NA	NA	false	NA	NA	NA	C	non_coding	NA	NA	NA	NA	NA	NA	NA	40.0	AAAAGTAATTGGCAGTGATT	NA	true	NA	true	NA	NA	NA	NA	NA	NA	NA
PB.352.573	chr1	-	1512	5	full-splice_match	DFFA	ENST00000377036.2	1403	5	-56	-53	-15	53	alternative_3end5end	FALSE	canonical	NA	NA	NA	NA	NA	NA	NA	false	NA	NA	NA	C	non_coding	NA	NA	NA	NA	NA	NA	NA	25.0	ACGCCTGTTAATGCCAGTAC	NA	true	NA	false	NA	NA	NA	NA	NA	NA	NA
PB.352.577	chr1	-	1263	4	incomplete-splice_match	DFFA	ENST00000476658.5	744	5	-60	826	-10	-1	5prime_fragment	FALSE	canonical	NA	NA	NA	NA	NA	NA	NA	false	NA	NA	NA	C	non_coding	NA	NA	NA	NA	NA	NA	NA	10.0	TCTTCCTGTTGGTGTTGTAA	NA	true	NA	true	NA	NA	NA	NA	NA	NA	NA
PB.352.579	chr1	-	1142	5	full-splice_match	DFFA	ENST00000377036.2	1403	5	-41	302	0	-302	alternative_3end	FALSE	canonical	NA	NA	NA	NA	NA	NA	NA	false	NA	NA	NA	C	non_coding	NA	NA	NA	NA	NA	NA	NA	10.0	GAGATGGCTTCTGGGTCTTT	NA	true	NA	false	NA	NA	NA	NA	NA	NA	NA
PB.352.582	chr1	-	1052	5	full-splice_match	DFFA	ENST00000377036.2	1403	5	-58	409	-17	-409	alternative_3end5end	FALSE	canonical	NA	NA	NA	NA	NA	NA	NA	false	NA	NA	NA	C	non_coding	NA	NA	NA	NA	NA	NA	NA	55.0	TAAAGAAAAATGCATACACT	NA	true	NA	true	NA	NA	NA	NA	NA	NA	NA
PB.361.1	chr1	+	849	4	full-splice_match	RBP7	ENST00000294435.8	625	4	-226	2	-204	-1	alternative_5end	FALSE	canonical	NA	NA	NA	NA	NA	NA	NA	false	NA	NA	NA	C	non_coding	NA	NA	NA	NA	NA	NA	NA	15.0	ACTCTGAAGTTTTTCCTTTC	NA	true	NA	true	NA	NA	NA	NA	NA	NA	NA
PB.361.4	chr1	+	5633	27	full-splice_match	UBE4B	ENST00000253251.12	4772	27	3	-864	3	-8	alternative_3end	FALSE	canonical	NA	NA	NA	NA	NA	NA	NA	false	NA	NA	NA	C	non_coding	NA	NA	NA	NA	NA	NA	NA	35.0	AGAAGAAATCTTCTTTGAGT	NA	true	NA	true	NA	NA	NA	NA	NA	NA	NA
PB.361.5	chr1	+	5007	27	full-splice_match	UBE4B	ENST00000253251.12	4772	27	-2	-233	-2	233	alternative_3end	FALSE	canonical	NA	NA	NA	NA	NA	NA	NA	false	NA	NA	NA	C	non_coding	NA	NA	NA	NA	NA	NA	NA	30.0	AGAATTTGAATTTCAGTTTT	NA	false	NA	true	NA	NA	NA	NA	NA	NA	NA
PB.361.12	chr1	+	2263	11	novel_not_in_catalog	UBE4B	novel	5905	28	NA	NA	0	-17783	at_least_one_novel_splicesite	FALSE	canonical	NA	NA	NA	NA	NA	NA	NA	true	NA	NA	NA	C	non_coding	NA	NA	NA	NA	NA	NA	NA	55.0	AAGAAAATGAATACAATTTT	NA	true	NA	false	NA	NA	NA	NA	NA	NA	NA
PB.361.13	chr1	+	5400	26	novel_in_catalog	UBE4B	novel	5905	28	NA	NA	-17	-8	combination_of_known_splicesites	FALSE	canonical	NA	NA	NA	NA	NA	NA	NA	false	NA	NA	NA	C	non_coding	NA	NA	NA	NA	NA	NA	NA	35.0	AGAAGAAATCTTCTTTGAGT	NA	true	NA	true	NA	NA	NA	NA	NA	NA	NA
PB.361.14	chr1	+	6372	27	novel_not_in_catalog	UBE4B	novel	5905	28	NA	NA	-17	-6	at_least_one_novel_splicesite	FALSE	canonical	NA	NA	NA	NA	NA	NA	NA	false	NA	NA	NA	C	non_coding	NA	NA	NA	NA	NA	NA	NA	30.0	AAGAAATCTTCTTTGAGTCT	NA	true	NA	true	NA	NA	NA	NA	NA	NA	NA
PB.361.25	chr1	+	5736	27	novel_not_in_catalog	UBE4B	novel	5905	28	NA	NA	-14	233	at_least_one_novel_splicesite	FALSE	canonical	NA	NA	NA	NA	NA	NA	NA	false	NA	NA	NA	C	non_coding	NA	NA	NA	NA	NA	NA	NA	30.0	AGAATTTGAATTTCAGTTTT	NA	true	NA	true	NA	NA	NA	NA	NA	NA	NA
PB.361.28	chr1	+	5297	25	novel_in_catalog	UBE4B	novel	5905	28	NA	NA	-13	-6	combination_of_known_splicesites	FALSE	canonical	NA	NA	NA	NA	NA	NA	NA	false	NA	NA	NA	C	non_coding	NA	NA	NA	NA	NA	NA	NA	30.0	AAGAAATCTTCTTTGAGTCT	NA	true	NA	true	NA	NA	NA	NA	NA	NA	NA
PB.361.33	chr1	+	5667	28	novel_not_in_catalog	UBE4B	novel	5905	28	NA	NA	-13	-8	at_least_one_novel_splicesite	FALSE	canonical	NA	NA	NA	NA	NA	NA	NA	true	NA	NA	NA	C	non_coding	NA	NA	NA	NA	NA	NA	NA	35.0	AGAAGAAATCTTCTTTGAGT	NA	true	NA	true	NA	NA	NA	NA	NA	NA	NA
PB.361.35	chr1	+	5608	28	novel_not_in_catalog	UBE4B	novel	5905	28	NA	NA	-13	-7	at_least_one_novel_splicesite	FALSE	canonical	NA	NA	NA	NA	NA	NA	NA	false	NA	NA	NA	C	non_coding	NA	NA	NA	NA	NA	NA	NA	30.0	GAAGAAATCTTCTTTGAGTC	NA	true	NA	true	NA	NA	NA	NA	NA	NA	NA
PB.361.36	chr1	+	5341	26	novel_in_catalog	UBE4B	novel	5905	28	NA	NA	-13	-3	combination_of_known_splicesites	FALSE	canonical	NA	NA	NA	NA	NA	NA	NA	false	NA	NA	NA	C	non_coding	NA	NA	NA	NA	NA	NA	NA	20.0	AAATCTTCTTTGAGTCTCTT	NA	true	NA	true	NA	NA	NA	NA	NA	NA	NA
PB.361.40	chr1	+	5306	25	novel_in_catalog	UBE4B	novel	5905	28	NA	NA	-10	-6	combination_of_known_splicesites	FALSE	canonical	NA	NA	NA	NA	NA	NA	NA	false	NA	NA	NA	C	non_coding	NA	NA	NA	NA	NA	NA	NA	30.0	AAGAAATCTTCTTTGAGTCT	NA	true	NA	true	NA	NA	NA	NA	NA	NA	NA
PB.361.47	chr1	+	5898	28	full-splice_match	UBE4B	ENST00000343090.11	5905	28	1	6	1	-6	reference_match	FALSE	canonical	NA	NA	NA	NA	NA	NA	NA	false	NA	NA	NA	C	non_coding	NA	NA	NA	NA	NA	NA	NA	30.0	AAGAAATCTTCTTTGAGTCT	NA	true	NA	true	NA	NA	NA	NA	NA	NA	NA
PB.361.52	chr1	+	2947	17	incomplete-splice_match	UBE4B	ENST00000253251.12	4772	27	126	35170	0	158	5prime_fragment	FALSE	canonical	NA	NA	NA	NA	NA	NA	NA	false	NA	NA	NA	C	non_coding	NA	NA	NA	NA	NA	NA	NA	35.0	TACTTATATGTGTATATAAT	NA	true	NA	true	NA	NA	NA	NA	NA	NA	NA
PB.361.59	chr1	+	5422	27	novel_not_in_catalog	UBE4B	novel	5905	28	NA	NA	0	-3	at_least_one_novel_splicesite	FALSE	canonical	NA	NA	NA	NA	NA	NA	NA	true	NA	NA	NA	C	non_coding	NA	NA	NA	NA	NA	NA	NA	20.0	AAATCTTCTTTGAGTCTCTT	NA	true	NA	true	NA	NA	NA	NA	NA	NA	NA
PB.361.64	chr1	+	1585	3	full-splice_match	UBE4B	ENST00000377153.5	1273	3	-316	4	0	-4	alternative_5end	FALSE	canonical	NA	NA	NA	NA	NA	NA	NA	false	NA	NA	NA	C	non_coding	NA	NA	NA	NA	NA	NA	NA	20.0	ATAATGTTTCCTCTGTATGT	NA	true	NA	true	NA	NA	NA	NA	NA	NA	NA
PB.361.67	chr1	+	4512	27	full-splice_match	UBE4B	ENST00000253251.12	4772	27	126	134	0	-134	alternative_3end5end	FALSE	canonical	NA	NA	NA	NA	NA	NA	NA	false	NA	NA	NA	C	non_coding	NA	NA	NA	NA	NA	NA	NA	25.0	AGTTTGGGGCAACGGAAGTC	NA	true	NA	true	NA	NA	NA	NA	NA	NA	NA
PB.361.69	chr1	+	5406	26	novel_in_catalog	UBE4B	novel	5905	28	NA	NA	1	3	combination_of_known_splicesites	FALSE	canonical	NA	NA	NA	NA	NA	NA	NA	false	NA	NA	NA	C	non_coding	NA	NA	NA	NA	NA	NA	NA	5.0	TCTTTGAGTCTCTTCTCTTT	NA	true	NA	true	NA	NA	NA	NA	NA	NA	NA
PB.361.105	chr1	+	5023	28	novel_not_in_catalog	UBE4B	novel	5905	28	NA	NA	0	233	at_least_one_novel_splicesite	FALSE	canonical	NA	NA	NA	NA	NA	NA	NA	true	NA	NA	NA	C	non_coding	NA	NA	NA	NA	NA	NA	NA	30.0	AGAATTTGAATTTCAGTTTT	NA	true	NA	true	NA	NA	NA	NA	NA	NA	NA
PB.361.655	chr1	+	4230	4	full-splice_match	UBE4B	ENST00000487244.5	818	4	-2195	-1217	-2195	-6	alternative_3end5end	FALSE	canonical	NA	NA	NA	NA	NA	NA	NA	false	NA	NA	NA	C	non_coding	NA	NA	NA	NA	NA	NA	NA	30.0	AAGAAATCTTCTTTGAGTCT	NA	false	NA	true	NA	NA	NA	NA	NA	NA	NA
PB.361.677	chr1	+	1857	3	full-splice_match	UBE4B	ENST00000465408.1	355	3	-221	-1281	-221	-8	alternative_3end5end	FALSE	canonical	NA	NA	NA	NA	NA	NA	NA	false	NA	NA	NA	C	non_coding	NA	NA	NA	NA	NA	NA	NA	35.0	AGAAGAAATCTTCTTTGAGT	NA	false	NA	true	NA	NA	NA	NA	NA	NA	NA
PB.361.678	chr1	+	1604	3	novel_not_in_catalog	UBE4B	novel	818	4	NA	NA	-216	-3	at_least_one_novel_splicesite	FALSE	canonical	NA	NA	NA	NA	NA	NA	NA	false	NA	NA	NA	C	non_coding	NA	NA	NA	NA	NA	NA	NA	20.0	AAATCTTCTTTGAGTCTCTT	NA	false	NA	true	NA	NA	NA	NA	NA	NA	NA
PB.361.679	chr1	+	2130	2	novel_in_catalog	UBE4B	novel	355	3	NA	NA	-210	28	intron_retention	FALSE	canonical	NA	NA	NA	NA	NA	NA	NA	false	NA	NA	NA	C	non_coding	NA	NA	NA	NA	NA	NA	NA	60.0	AAAAAAAAAAAGGGCAGGGC	NA	false	NA	false	NA	NA	NA	NA	NA	NA	NA
PB.361.681	chr1	+	1911	3	novel_not_in_catalog	UBE4B	novel	355	3	NA	NA	-200	-8	at_least_one_novel_splicesite	FALSE	canonical	NA	NA	NA	NA	NA	NA	NA	false	NA	NA	NA	C	non_coding	NA	NA	NA	NA	NA	NA	NA	35.0	AGAAGAAATCTTCTTTGAGT	NA	false	NA	true	NA	NA	NA	NA	NA	NA	NA
PB.361.702	chr1	+	5948	48	novel_in_catalog	KIF1B	novel	10855	49	NA	NA	-94	-545	combination_of_known_junctions	FALSE	canonical	NA	NA	NA	NA	NA	NA	NA	false	NA	NA	NA	C	non_coding	NA	NA	NA	NA	NA	NA	NA	10.0	ATTTCTCTTTGTGATTCTTG	NA	true	NA	true	NA	NA	NA	NA	NA	NA	NA
PB.361.711	chr1	+	2235	16	novel_in_catalog	KIF1B	novel	10855	49	NA	NA	-89	-2	combination_of_known_junctions	FALSE	canonical	NA	NA	NA	NA	NA	NA	NA	false	NA	NA	NA	C	non_coding	NA	NA	NA	NA	NA	NA	NA	65.0	AAAAGAAAAAACCTAAGGCA	NA	true	NA	false	NA	NA	NA	NA	NA	NA	NA
PB.361.718	chr1	+	2574	21	novel_in_catalog	KIF1B	novel	10855	49	NA	NA	-83	4703	combination_of_known_junctions	FALSE	canonical	NA	NA	NA	NA	NA	NA	NA	false	NA	NA	NA	C	non_coding	NA	NA	NA	NA	NA	NA	NA	55.0	AAAAACAAGGAATTGATATG	NA	true	NA	false	NA	NA	NA	NA	NA	NA	NA
PB.361.731	chr1	+	2077	17	novel_in_catalog	KIF1B	novel	10855	49	NA	NA	-78	2814	combination_of_known_junctions	FALSE	canonical	NA	NA	NA	NA	NA	NA	NA	false	NA	NA	NA	C	non_coding	NA	NA	NA	NA	NA	NA	NA	50.0	AAAGATGGAATTACAAGGTA	NA	true	NA	false	NA	NA	NA	NA	NA	NA	NA
PB.361.737	chr1	+	2992	23	novel_in_catalog	KIF1B	novel	10855	49	NA	NA	-78	13470	combination_of_known_junctions	FALSE	canonical	NA	NA	NA	NA	NA	NA	NA	false	NA	NA	NA	C	non_coding	NA	NA	NA	NA	NA	NA	NA	25.0	TTTTCTAGCTTATTTTACAA	NA	true	NA	true	NA	NA	NA	NA	NA	NA	NA
PB.361.741	chr1	+	6038	21	full-splice_match	KIF1B	ENST00000377093.9	7800	21	-78	1840	-78	0	alternative_3end5end	FALSE	canonical	NA	NA	NA	NA	NA	NA	NA	false	NA	NA	NA	C	non_coding	NA	NA	NA	NA	NA	NA	NA	100.0	AAAAAAAAAAAAAAAAAAAA	NA	true	NA	false	NA	NA	NA	NA	NA	NA	NA
PB.361.750	chr1	+	6984	48	novel_in_catalog	KIF1B	novel	10855	49	NA	NA	-78	-163	combination_of_known_junctions	FALSE	canonical	NA	NA	NA	NA	NA	NA	NA	false	NA	NA	NA	C	non_coding	NA	NA	NA	NA	NA	NA	NA	55.0	AAAAATACAAAATTAGTCGG	NA	true	NA	false	NA	NA	NA	NA	NA	NA	NA
PB.361.789	chr1	+	2597	22	novel_in_catalog	KIF1B	novel	10855	49	NA	NA	-58	11523	combination_of_known_junctions	FALSE	canonical	NA	NA	NA	NA	NA	NA	NA	false	NA	NA	NA	C	non_coding	NA	NA	NA	NA	NA	NA	NA	50.0	GAAGAAGAGGAAGAAGGTGA	NA	true	NA	true	NA	NA	NA	NA	NA	NA	NA
PB.361.793	chr1	+	6793	47	novel_in_catalog	KIF1B	novel	10855	49	NA	NA	-58	-163	combination_of_known_splicesites	FALSE	canonical	NA	NA	NA	NA	NA	NA	NA	false	NA	NA	NA	C	non_coding	NA	NA	NA	NA	NA	NA	NA	55.0	AAAAATACAAAATTAGTCGG	NA	true	NA	false	NA	NA	NA	NA	NA	NA	NA
PB.361.805	chr1	+	6096	21	novel_in_catalog	KIF1B	novel	7800	21	NA	NA	-58	0	combination_of_known_junctions	FALSE	canonical	NA	NA	NA	NA	NA	NA	NA	false	NA	NA	NA	C	non_coding	NA	NA	NA	NA	NA	NA	NA	100.0	AAAAAAAAAAAAAAAAAAAA	NA	true	NA	false	NA	NA	NA	NA	NA	NA	NA
PB.361.823	chr1	+	5645	46	novel_in_catalog	KIF1B	novel	10855	49	NA	NA	-58	-545	combination_of_known_splicesites	FALSE	canonical	NA	NA	NA	NA	NA	NA	NA	false	NA	NA	NA	C	non_coding	NA	NA	NA	NA	NA	NA	NA	10.0	ATTTCTCTTTGTGATTCTTG	NA	true	NA	true	NA	NA	NA	NA	NA	NA	NA
PB.361.826	chr1	+	5567	46	novel_in_catalog	KIF1B	novel	6816	47	NA	NA	-58	-545	combination_of_known_splicesites	FALSE	canonical	NA	NA	NA	NA	NA	NA	NA	false	NA	NA	NA	C	non_coding	NA	NA	NA	NA	NA	NA	NA	10.0	ATTTCTCTTTGTGATTCTTG	NA	true	NA	true	NA	NA	NA	NA	NA	NA	NA
PB.361.859	chr1	+	4233	21	full-splice_match	KIF1B	ENST00000377093.9	7800	21	-33	3600	-33	-1760	alternative_3end	FALSE	canonical	NA	NA	NA	NA	NA	NA	NA	false	NA	NA	NA	C	non_coding	NA	NA	NA	NA	NA	NA	NA	25.0	AAAGACCTGCCTCTTAGTTT	NA	true	NA	true	NA	NA	NA	NA	NA	NA	NA
PB.361.878	chr1	+	7071	49	full-splice_match	KIF1B	ENST00000676179.1	10855	49	-45	3829	-45	-163	alternative_3end	FALSE	canonical	NA	NA	NA	NA	NA	NA	NA	false	NA	NA	NA	C	non_coding	NA	NA	NA	NA	NA	NA	NA	55.0	AAAAATACAAAATTAGTCGG	NA	true	NA	false	NA	NA	NA	NA	NA	NA	NA
PB.361.886	chr1	+	6093	22	novel_in_catalog	KIF1B	novel	10855	49	NA	NA	-37	0	combination_of_known_junctions	FALSE	canonical	NA	NA	NA	NA	NA	NA	NA	false	NA	NA	NA	C	non_coding	NA	NA	NA	NA	NA	NA	NA	100.0	AAAAAAAAAAAAAAAAAAAA	NA	true	NA	false	NA	NA	NA	NA	NA	NA	NA
PB.361.895	chr1	+	7021	48	novel_in_catalog	KIF1B	novel	10855	49	NA	NA	-37	-163	combination_of_known_junctions	FALSE	canonical	NA	NA	NA	NA	NA	NA	NA	false	NA	NA	NA	C	non_coding	NA	NA	NA	NA	NA	NA	NA	55.0	AAAAATACAAAATTAGTCGG	NA	true	NA	false	NA	NA	NA	NA	NA	NA	NA
PB.361.928	chr1	+	7627	59	fusion	KIF1B_PGD	novel	10855	49	NA	NA	-37	311	multi-exon	FALSE	canonical	NA	NA	NA	NA	NA	NA	NA	false	NA	NA	NA	B	non_coding	NA	NA	NA	NA	NA	NA	NA	15.0	TGATGCTCTTTCTCCAGATT	NA	true	NA	true	NA	NA	NA	NA	NA	NA	NA
PB.361.930	chr1	+	5735	47	novel_in_catalog	KIF1B	novel	10855	49	NA	NA	-37	-1872	combination_of_known_junctions	FALSE	canonical	NA	NA	NA	NA	NA	NA	NA	false	NA	NA	NA	C	non_coding	NA	NA	NA	NA	NA	NA	NA	40.0	AAAGACATGAACGACTGGTT	NA	true	NA	false	NA	NA	NA	NA	NA	NA	NA
PB.361.942	chr1	+	1346	11	novel_in_catalog	KIF1B	novel	7839	22	NA	NA	-37	-7430	combination_of_known_splicesites	FALSE	canonical	NA	NA	NA	NA	NA	NA	NA	false	NA	NA	NA	C	non_coding	NA	NA	NA	NA	NA	NA	NA	25.0	GTAATAGTATTGTGTTGATG	NA	true	NA	false	NA	NA	NA	NA	NA	NA	NA
PB.361.976	chr1	+	2304	19	novel_not_in_catalog	KIF1B	novel	10855	49	NA	NA	-37	4744	at_least_one_novel_splicesite	FALSE	canonical	NA	NA	NA	NA	NA	NA	NA	true	NA	NA	NA	C	non_coding	NA	NA	NA	NA	NA	NA	NA	30.0	TAATGCACAGTTACGCAGCC	NA	true	NA	false	NA	NA	NA	NA	NA	NA	NA
PB.361.983	chr1	+	4683	21	novel_in_catalog	KIF1B	novel	7800	21	NA	NA	-37	-1392	combination_of_known_junctions	FALSE	canonical	NA	NA	NA	NA	NA	NA	NA	false	NA	NA	NA	C	non_coding	NA	NA	NA	NA	NA	NA	NA	10.0	ATTCTGTTTGTGGTTTGCAT	NA	true	NA	true	NA	NA	NA	NA	NA	NA	NA
PB.361.1029	chr1	+	7235	48	novel_in_catalog	KIF1B	novel	10855	49	NA	NA	-27	61	combination_of_known_junctions	FALSE	canonical	NA	NA	NA	NA	NA	NA	NA	false	NA	NA	NA	C	non_coding	NA	NA	NA	NA	NA	NA	NA	45.0	AAAGAAATATAGCTTTCAGG	NA	true	NA	false	NA	NA	NA	NA	NA	NA	NA
PB.361.1060	chr1	+	4599	21	full-splice_match	KIF1B	ENST00000377093.9	7800	21	-31	3232	-31	-1392	alternative_3end	FALSE	canonical	NA	NA	NA	NA	NA	NA	NA	false	NA	NA	NA	C	non_coding	NA	NA	NA	NA	NA	NA	NA	10.0	ATTCTGTTTGTGGTTTGCAT	NA	true	NA	true	NA	NA	NA	NA	NA	NA	NA
PB.361.1075	chr1	+	2609	23	incomplete-splice_match	KIF1B	ENST00000676179.1	10855	49	-27	61482	-27	11524	5prime_fragment	FALSE	canonical	NA	NA	NA	NA	NA	NA	NA	false	NA	NA	NA	C	non_coding	NA	NA	NA	NA	NA	NA	NA	55.0	AAGAAGAGGAAGAAGGTGAA	NA	true	NA	true	NA	NA	NA	NA	NA	NA	NA
PB.361.1923	chr1	+	4147	5	novel_not_in_catalog	KIF1B	novel	7800	21	NA	NA	13229	-1	at_least_one_novel_splicesite	FALSE	canonical	NA	NA	NA	NA	NA	NA	NA	false	NA	NA	NA	C	non_coding	NA	NA	NA	NA	NA	NA	NA	95.0	TAAAAAAAAAAAAAAAAAAA	NA	true	NA	false	NA	NA	NA	NA	NA	NA	NA
PB.361.1997	chr1	+	5568	1	full-splice_match	RN7SL731P	ENST00000584329.2	293	1	-5276	1	-5276	-1	mono-exon	????	NA	NA	NA	NA	NA	NA	NA	NA	NA	NA	NA	NA	C	non_coding	NA	NA	NA	NA	NA	NA	NA	95.0	TAAAAAAAAAAAAAAAAAAA	NA	false	NA	false	NA	NA	NA	NA	NA	NA	NA
PB.361.2010	chr1	+	4163	1	full-splice_match	RN7SL731P	ENST00000584329.2	293	1	-2033	-1837	-2033	1837	mono-exon	????	NA	NA	NA	NA	NA	NA	NA	NA	NA	NA	NA	NA	C	non_coding	NA	NA	NA	NA	NA	NA	NA	20.0	TAAGAGTGTGATTTCTCTCT	NA	false	NA	true	NA	NA	NA	NA	NA	NA	NA
PB.361.2258	chr1	+	4161	32	fusion	KIF1B_PGD	novel	6816	47	NA	NA	-10169	314	multi-exon	FALSE	canonical	NA	NA	NA	NA	NA	NA	NA	false	NA	NA	NA	B	non_coding	NA	NA	NA	NA	NA	NA	NA	10.0	TGCTCTTTCTCCAGATTCTT	NA	false	NA	true	NA	NA	NA	NA	NA	NA	NA
PB.361.2264	chr1	+	1989	2	genic	KIF1B	novel	10855	49	NA	NA	-9005	-13421	multi-exon	FALSE	canonical	NA	NA	NA	NA	NA	NA	NA	true	NA	NA	NA	C	non_coding	NA	NA	NA	NA	NA	NA	NA	55.0	TCTTAAAACCATAGAGAAAA	NA	false	NA	false	NA	NA	NA	NA	NA	NA	NA
PB.361.2399	chr1	+	3711	24	fusion	KIF1B_PGD	novel	767	6	NA	NA	3066	-1	multi-exon	FALSE	canonical	NA	NA	NA	NA	NA	NA	NA	false	NA	NA	NA	B	non_coding	NA	NA	NA	NA	NA	NA	NA	15.0	AGCTTGGTCTGATTTATTTC	NA	false	NA	true	NA	NA	NA	NA	NA	NA	NA
PB.361.3147	chr1	+	2807	13	full-splice_match	PGD	ENST00000270776.13	2268	13	-908	369	-436	312	alternative_3end5end	FALSE	canonical	NA	NA	NA	NA	NA	NA	NA	false	NA	NA	NA	C	non_coding	NA	NA	NA	NA	NA	NA	NA	15.0	GATGCTCTTTCTCCAGATTC	NA	false	NA	true	NA	NA	NA	NA	NA	NA	NA
PB.361.3149	chr1	+	2050	13	novel_not_in_catalog	PGD	novel	806	7	NA	NA	-76	313	at_least_one_novel_splicesite	FALSE	canonical	NA	NA	NA	NA	NA	NA	NA	true	NA	NA	NA	C	non_coding	NA	NA	NA	NA	NA	NA	NA	15.0	ATGCTCTTTCTCCAGATTCT	NA	false	NA	true	NA	NA	NA	NA	NA	NA	NA
PB.361.3152	chr1	+	2804	13	full-splice_match	PGD	ENST00000270776.13	2268	13	-538	2	-66	-2	alternative_5end	FALSE	canonical	NA	NA	NA	NA	NA	NA	NA	false	NA	NA	NA	C	non_coding	NA	NA	NA	NA	NA	NA	NA	15.0	CAGCTTGGTCTGATTTATTT	NA	false	NA	true	NA	NA	NA	NA	NA	NA	NA
PB.361.3155	chr1	+	2449	12	novel_in_catalog	PGD	novel	2268	13	NA	NA	224	-1	combination_of_known_junctions	FALSE	canonical	NA	NA	NA	NA	NA	NA	NA	false	NA	NA	NA	C	non_coding	NA	NA	NA	NA	NA	NA	NA	15.0	AGCTTGGTCTGATTTATTTC	NA	false	NA	true	NA	NA	NA	NA	NA	NA	NA
PB.361.3162	chr1	+	1987	13	novel_not_in_catalog	PGD	novel	2268	13	NA	NA	-26	314	at_least_one_novel_splicesite	FALSE	canonical	NA	NA	NA	NA	NA	NA	NA	false	NA	NA	NA	C	non_coding	NA	NA	NA	NA	NA	NA	NA	10.0	TGCTCTTTCTCCAGATTCTT	NA	true	NA	true	NA	NA	NA	NA	NA	NA	NA
PB.361.3176	chr1	+	1818	12	novel_in_catalog	PGD	novel	2268	13	NA	NA	-22	312	combination_of_known_splicesites	FALSE	canonical	NA	NA	NA	NA	NA	NA	NA	false	NA	NA	NA	C	non_coding	NA	NA	NA	NA	NA	NA	NA	15.0	GATGCTCTTTCTCCAGATTC	NA	true	NA	true	NA	NA	NA	NA	NA	NA	NA
PB.361.3190	chr1	+	2290	13	novel_not_in_catalog	PGD	novel	2268	13	NA	NA	-20	-1	at_least_one_novel_splicesite	FALSE	canonical	NA	NA	NA	NA	NA	NA	NA	true	NA	NA	NA	C	non_coding	NA	NA	NA	NA	NA	NA	NA	15.0	AGCTTGGTCTGATTTATTTC	NA	true	NA	true	NA	NA	NA	NA	NA	NA	NA
PB.361.3194	chr1	+	2127	12	novel_in_catalog	PGD	novel	2268	13	NA	NA	-20	-1	combination_of_known_splicesites	FALSE	canonical	NA	NA	NA	NA	NA	NA	NA	false	NA	NA	NA	C	non_coding	NA	NA	NA	NA	NA	NA	NA	15.0	AGCTTGGTCTGATTTATTTC	NA	true	NA	true	NA	NA	NA	NA	NA	NA	NA
PB.361.3197	chr1	+	1954	13	novel_in_catalog	PGD	novel	2268	13	NA	NA	-18	312	combination_of_known_junctions	FALSE	canonical	NA	NA	NA	NA	NA	NA	NA	false	NA	NA	NA	C	non_coding	NA	NA	NA	NA	NA	NA	NA	15.0	GATGCTCTTTCTCCAGATTC	NA	true	NA	true	NA	NA	NA	NA	NA	NA	NA
PB.361.3219	chr1	+	1866	12	novel_in_catalog	PGD	novel	2268	13	NA	NA	-12	313	combination_of_known_junctions	FALSE	canonical	NA	NA	NA	NA	NA	NA	NA	false	NA	NA	NA	C	non_coding	NA	NA	NA	NA	NA	NA	NA	15.0	ATGCTCTTTCTCCAGATTCT	NA	true	NA	true	NA	NA	NA	NA	NA	NA	NA
PB.361.3236	chr1	+	1751	12	novel_in_catalog	PGD	novel	2268	13	NA	NA	-10	314	combination_of_known_splicesites	FALSE	canonical	NA	NA	NA	NA	NA	NA	NA	false	NA	NA	NA	C	non_coding	NA	NA	NA	NA	NA	NA	NA	10.0	TGCTCTTTCTCCAGATTCTT	NA	true	NA	true	NA	NA	NA	NA	NA	NA	NA
PB.361.3243	chr1	+	1912	13	novel_not_in_catalog	PGD	novel	2268	13	NA	NA	-10	312	at_least_one_novel_splicesite	FALSE	canonical	NA	NA	NA	NA	NA	NA	NA	true	NA	NA	NA	C	non_coding	NA	NA	NA	NA	NA	NA	NA	15.0	GATGCTCTTTCTCCAGATTC	NA	true	NA	true	NA	NA	NA	NA	NA	NA	NA
PB.361.3324	chr1	+	2105	12	incomplete-splice_match	PGD	ENST00000270776.13	2268	13	298	368	-136	313	3prime_fragment	FALSE	canonical	NA	NA	NA	NA	NA	NA	NA	false	NA	NA	NA	C	non_coding	NA	NA	NA	NA	NA	NA	NA	15.0	ATGCTCTTTCTCCAGATTCT	NA	true	NA	true	NA	NA	NA	NA	NA	NA	NA
PB.361.3326	chr1	+	2124	12	novel_in_catalog	PGD	novel	2268	13	NA	NA	-136	315	combination_of_known_junctions	FALSE	canonical	NA	NA	NA	NA	NA	NA	NA	false	NA	NA	NA	C	non_coding	NA	NA	NA	NA	NA	NA	NA	15.0	GCTCTTTCTCCAGATTCTTA	NA	true	NA	true	NA	NA	NA	NA	NA	NA	NA
PB.361.3334	chr1	+	2410	12	incomplete-splice_match	PGD	ENST00000270776.13	2268	13	360	1	-74	-1	3prime_fragment	FALSE	canonical	NA	NA	NA	NA	NA	NA	NA	false	NA	NA	NA	C	non_coding	NA	NA	NA	NA	NA	NA	NA	15.0	AGCTTGGTCTGATTTATTTC	NA	true	NA	true	NA	NA	NA	NA	NA	NA	NA
PB.361.3418	chr1	+	1253	6	full-splice_match	CENPS-CORT	ENST00000602787.6	571	6	-2	-680	-2	-62	alternative_3end	FALSE	canonical	NA	NA	NA	NA	NA	NA	NA	false	NA	NA	NA	C	non_coding	NA	NA	NA	NA	NA	NA	NA	35.0	GAAACTGATACTCGAACTTG	NA	true	NA	true	NA	NA	NA	NA	NA	NA	NA
PB.361.3419	chr1	+	946	5	full-splice_match	CENPS	ENST00000309048.8	905	5	-39	-2	-39	2	reference_match	FALSE	canonical	NA	NA	NA	NA	NA	NA	NA	false	NA	NA	NA	C	non_coding	NA	NA	NA	NA	NA	NA	NA	15.0	TTTTCTGGTTACTAATGTTG	NA	true	NA	true	NA	NA	NA	NA	NA	NA	NA
PB.361.3423	chr1	+	1436	6	novel_in_catalog	CENPS-CORT	novel	571	6	NA	NA	-6	-8602	combination_of_known_splicesites	FALSE	canonical	NA	NA	NA	NA	NA	NA	NA	false	NA	NA	NA	C	non_coding	NA	NA	NA	NA	NA	NA	NA	15.0	CTTTTCTGGTTACTAATGTT	NA	true	NA	true	NA	NA	NA	NA	NA	NA	NA
PB.361.3424	chr1	+	862	6	full-splice_match	CENPS-CORT	ENST00000602787.6	571	6	-44	-247	7	-1	alternative_3end	FALSE	canonical	NA	NA	NA	NA	NA	NA	NA	false	NA	NA	NA	C	non_coding	NA	NA	NA	NA	NA	NA	NA	10.0	AGTGATCTTTCCTCTCCTCC	NA	true	NA	true	NA	NA	NA	NA	NA	NA	NA
PB.361.3425	chr1	+	2042	9	fusion	CENPS-CORT_PEX14	novel	571	6	NA	NA	10	-2	multi-exon	FALSE	canonical	NA	NA	NA	NA	NA	NA	NA	false	NA	NA	NA	B	non_coding	NA	NA	NA	NA	NA	NA	NA	10.0	AATTTCTGCCTGTGGCTCCC	NA	true	NA	true	NA	NA	NA	NA	NA	NA	NA
PB.361.3436	chr1	+	1653	6	novel_in_catalog	CENPS-CORT	novel	571	6	NA	NA	-2	-1	intron_retention	FALSE	canonical	NA	NA	NA	NA	NA	NA	NA	false	NA	NA	NA	C	non_coding	NA	NA	NA	NA	NA	NA	NA	10.0	AGTGATCTTTCCTCTCCTCC	NA	true	NA	true	NA	NA	NA	NA	NA	NA	NA
PB.361.3448	chr1	+	1421	5	full-splice_match	CENPS	ENST00000477755.1	914	5	-350	-157	0	-11	alternative_3end5end	FALSE	canonical	NA	NA	NA	NA	NA	NA	NA	false	NA	NA	NA	C	non_coding	NA	NA	NA	NA	NA	NA	NA	65.0	AAATAGAGATTTAAAAAAAT	NA	true	NA	false	NA	NA	NA	NA	NA	NA	NA
PB.361.3454	chr1	+	1317	4	novel_in_catalog	CENPS-CORT	novel	1326	4	NA	NA	-75	-8604	combination_of_known_junctions	FALSE	canonical	NA	NA	NA	NA	NA	NA	NA	false	NA	NA	NA	C	non_coding	NA	NA	NA	NA	NA	NA	NA	20.0	AGCTTTTCTGGTTACTAATG	NA	true	NA	true	NA	NA	NA	NA	NA	NA	NA
PB.361.3455	chr1	+	1283	3	full-splice_match	CENPS	ENST00000462462.1	584	3	-394	-305	-54	-1	alternative_3end5end	FALSE	canonical	NA	NA	NA	NA	NA	NA	NA	false	NA	NA	NA	C	non_coding	NA	NA	NA	NA	NA	NA	NA	20.0	AGCTTTTCTGGTTACTAATG	NA	true	NA	true	NA	NA	NA	NA	NA	NA	NA
PB.361.3458	chr1	+	1800	6	fusion	CENPS_CORT	novel	914	5	NA	NA	-58	99	multi-exon	FALSE	canonical	NA	NA	NA	NA	NA	NA	NA	false	NA	NA	NA	B	non_coding	NA	NA	NA	NA	NA	NA	NA	25.0	GATACTCGAACTTGCTGTTA	NA	true	NA	true	NA	NA	NA	NA	NA	NA	NA
PB.361.3459	chr1	+	1380	4	novel_in_catalog	CENPS-CORT	novel	1326	4	NA	NA	-82	-8605	combination_of_known_splicesites	FALSE	canonical	NA	NA	NA	NA	NA	NA	NA	false	NA	NA	NA	C	non_coding	NA	NA	NA	NA	NA	NA	NA	20.0	TAGCTTTTCTGGTTACTAAT	NA	true	NA	true	NA	NA	NA	NA	NA	NA	NA
PB.361.3466	chr1	+	1186	5	fusion	CENPS_CORT	novel	914	5	NA	NA	-61	-341	multi-exon	FALSE	canonical	NA	NA	NA	NA	NA	NA	NA	false	NA	NA	NA	B	non_coding	NA	NA	NA	NA	NA	NA	NA	10.0	CAGTGATCTTTCCTCTCCTC	NA	true	NA	true	NA	NA	NA	NA	NA	NA	NA
PB.361.3468	chr1	+	1602	5	fusion	CENPS_CORT	novel	914	5	NA	NA	-51	85	multi-exon	FALSE	canonical	NA	NA	NA	NA	NA	NA	NA	false	NA	NA	NA	B	non_coding	NA	NA	NA	NA	NA	NA	NA	30.0	ATGCCTGTGAAACTGATACT	NA	true	NA	true	NA	NA	NA	NA	NA	NA	NA
PB.361.3472	chr1	+	984	5	full-splice_match	CENPS	ENST00000477755.1	914	5	-58	-12	-58	12	alternative_5end	FALSE	canonical	NA	NA	NA	NA	NA	NA	NA	false	NA	NA	NA	C	non_coding	NA	NA	NA	NA	NA	NA	NA	50.0	ATGGAAGCAAAAATTCAAGG	NA	true	NA	false	NA	NA	NA	NA	NA	NA	NA
PB.361.3480	chr1	+	1117	4	novel_in_catalog	CENPS-CORT	novel	1326	4	NA	NA	-79	-1	combination_of_known_splicesites	FALSE	canonical	NA	NA	NA	NA	NA	NA	NA	false	NA	NA	NA	C	non_coding	NA	NA	NA	NA	NA	NA	NA	10.0	AGTGATCTTTCCTCTCCTCC	NA	true	NA	true	NA	NA	NA	NA	NA	NA	NA
PB.361.3481	chr1	+	1758	7	fusion	CENPS_CORT	novel	914	5	NA	NA	-55	-98	multi-exon	FALSE	canonical	NA	NA	NA	NA	NA	NA	NA	false	NA	NA	NA	B	non_coding	NA	NA	NA	NA	NA	NA	NA	50.0	AATTAAGAGTTCAGAATAAC	NA	true	NA	true	NA	NA	NA	NA	NA	NA	NA
PB.361.3484	chr1	+	1516	7	fusion	CENPS_CORT	novel	914	5	NA	NA	-55	-340	multi-exon	FALSE	canonical	NA	NA	NA	NA	NA	NA	NA	false	NA	NA	NA	B	non_coding	NA	NA	NA	NA	NA	NA	NA	10.0	AGTGATCTTTCCTCTCCTCC	NA	true	NA	true	NA	NA	NA	NA	NA	NA	NA
PB.361.3598	chr1	+	2126	9	full-splice_match	PEX14	ENST00000356607.9	1922	9	-211	7	-211	-7	alternative_5end	FALSE	canonical	NA	NA	NA	NA	NA	NA	NA	false	NA	NA	NA	C	non_coding	NA	NA	NA	NA	NA	NA	NA	15.0	TATTTAATTTCTGCCTGTGG	NA	false	NA	true	NA	NA	NA	NA	NA	NA	NA
PB.361.3605	chr1	+	1853	8	novel_in_catalog	PEX14	novel	1922	9	NA	NA	-63	-3	combination_of_known_splicesites	FALSE	canonical	NA	NA	NA	NA	NA	NA	NA	false	NA	NA	NA	C	non_coding	NA	NA	NA	NA	NA	NA	NA	10.0	TAATTTCTGCCTGTGGCTCC	NA	true	NA	true	NA	NA	NA	NA	NA	NA	NA
PB.361.3629	chr1	+	4368	9	full-splice_match	PEX14	ENST00000356607.9	1922	9	-5	-2441	-5	2441	alternative_3end	FALSE	canonical	NA	NA	NA	NA	NA	NA	NA	false	NA	NA	NA	C	non_coding	NA	NA	NA	NA	NA	NA	NA	15.0	AAGCTGTGTTCATCTTTCGG	NA	true	NA	true	NA	NA	NA	NA	NA	NA	NA
PB.361.3636	chr1	+	1491	4	novel_not_in_catalog	PEX14	novel	637	6	NA	NA	-4	5780	at_least_one_novel_splicesite	FALSE	canonical	NA	NA	NA	NA	NA	NA	NA	true	NA	NA	NA	C	non_coding	NA	NA	NA	NA	NA	NA	NA	20.0	ACTCGTATACTTGGTGTTAT	NA	true	NA	true	NA	NA	NA	NA	NA	NA	NA
PB.361.3650	chr1	+	3142	8	novel_in_catalog	PEX14	novel	1922	9	NA	NA	-4	-2	intron_retention	FALSE	canonical	NA	NA	NA	NA	NA	NA	NA	false	NA	NA	NA	C	non_coding	NA	NA	NA	NA	NA	NA	NA	10.0	AATTTCTGCCTGTGGCTCCC	NA	true	NA	true	NA	NA	NA	NA	NA	NA	NA
PB.361.3667	chr1	+	1836	8	novel_in_catalog	PEX14	novel	1922	9	NA	NA	-1	-2	combination_of_known_splicesites	FALSE	canonical	NA	NA	NA	NA	NA	NA	NA	false	NA	NA	NA	C	non_coding	NA	NA	NA	NA	NA	NA	NA	10.0	AATTTCTGCCTGTGGCTCCC	NA	true	NA	true	NA	NA	NA	NA	NA	NA	NA
PB.361.3723	chr1	+	1823	8	novel_not_in_catalog	PEX14	novel	1922	9	NA	NA	14	-2	at_least_one_novel_splicesite	FALSE	canonical	NA	NA	NA	NA	NA	NA	NA	false	NA	NA	NA	C	non_coding	NA	NA	NA	NA	NA	NA	NA	10.0	AATTTCTGCCTGTGGCTCCC	NA	true	NA	true	NA	NA	NA	NA	NA	NA	NA
PB.361.3725	chr1	+	2606	9	novel_not_in_catalog	PEX14	novel	1922	9	NA	NA	19	-3	at_least_one_novel_splicesite	FALSE	canonical	NA	NA	NA	NA	NA	NA	NA	false	NA	NA	NA	C	non_coding	NA	NA	NA	NA	NA	NA	NA	10.0	TAATTTCTGCCTGTGGCTCC	NA	true	NA	true	NA	NA	NA	NA	NA	NA	NA
PB.361.3729	chr1	+	1933	9	novel_not_in_catalog	PEX14	novel	805	4	NA	NA	32	-3	at_least_one_novel_splicesite	FALSE	canonical	NA	NA	NA	NA	NA	NA	NA	false	NA	NA	NA	C	non_coding	NA	NA	NA	NA	NA	NA	NA	10.0	TAATTTCTGCCTGTGGCTCC	NA	true	NA	true	NA	NA	NA	NA	NA	NA	NA
PB.361.3748	chr1	+	2138	9	novel_not_in_catalog	PEX14	novel	805	4	NA	NA	19864	-2	at_least_one_novel_splicesite	FALSE	canonical	NA	NA	NA	NA	NA	NA	NA	true	NA	NA	NA	C	non_coding	NA	NA	NA	NA	NA	NA	NA	10.0	AATTTCTGCCTGTGGCTCCC	NA	false	NA	true	NA	NA	NA	NA	NA	NA	NA
PB.361.3753	chr1	+	2064	8	novel_not_in_catalog	PEX14	novel	805	4	NA	NA	20495	-2	at_least_one_novel_splicesite	FALSE	canonical	NA	NA	NA	NA	NA	NA	NA	false	NA	NA	NA	C	non_coding	NA	NA	NA	NA	NA	NA	NA	10.0	AATTTCTGCCTGTGGCTCCC	NA	true	NA	true	NA	NA	NA	NA	NA	NA	NA
PB.361.3800	chr1	+	2613	8	novel_in_catalog	PEX14	novel	250	2	NA	NA	-620	-1	combination_of_known_junctions	FALSE	canonical	NA	NA	NA	NA	NA	NA	NA	false	NA	NA	NA	C	non_coding	NA	NA	NA	NA	NA	NA	NA	5.0	ATTTCTGCCTGTGGCTCCCT	NA	false	NA	true	NA	NA	NA	NA	NA	NA	NA
PB.364.13	chr1	-	4413	16	full-splice_match	CASZ1	ENST00000344008.5	4405	16	0	-8	0	8	reference_match	FALSE	canonical	NA	NA	NA	NA	NA	NA	NA	false	NA	NA	NA	C	non_coding	NA	NA	NA	NA	NA	NA	NA	10.0	GAGTGGCAGCTGTCCTCCCT	NA	true	NA	true	NA	NA	NA	NA	NA	NA	NA
PB.364.31	chr1	-	4593	11	incomplete-splice_match	CASZ1	ENST00000344008.5	4405	16	4	4567	0	1204	5prime_fragment	FALSE	canonical	NA	NA	NA	NA	NA	NA	NA	false	NA	NA	NA	C	non_coding	NA	NA	NA	NA	NA	NA	NA	30.0	ACCTTGGGGCAAATTCATAT	NA	true	NA	true	NA	NA	NA	NA	NA	NA	NA
PB.372.1	chr1	+	2738	6	novel_in_catalog	TARDBP	novel	2269	6	NA	NA	-13	-6	intron_retention	FALSE	canonical	NA	NA	NA	NA	NA	NA	NA	false	NA	NA	NA	C	non_coding	NA	NA	NA	NA	NA	NA	NA	30.0	AAATAATATGTGTCTTTGTT	NA	false	NA	false	NA	NA	NA	NA	NA	NA	NA
PB.372.2	chr1	+	4459	6	full-splice_match	TARDBP	ENST00000240185.8	4185	6	-275	1	35	-1	alternative_5end	FALSE	canonical	NA	NA	NA	NA	NA	NA	NA	false	NA	NA	NA	C	non_coding	NA	NA	NA	NA	NA	NA	NA	15.0	AGTTTAGTGTCTGGAGTCTT	NA	false	NA	true	NA	NA	NA	NA	NA	NA	NA
PB.372.3	chr1	+	2872	6	novel_in_catalog	TARDBP	novel	2269	6	NA	NA	0	0	intron_retention	FALSE	canonical	NA	NA	NA	NA	NA	NA	NA	false	NA	NA	NA	C	non_coding	NA	NA	NA	NA	NA	NA	NA	35.0	TCTCAAGTCAAATGGATTCA	NA	false	NA	true	NA	NA	NA	NA	NA	NA	NA
PB.372.8	chr1	+	3373	7	novel_in_catalog	TARDBP	novel	1946	7	NA	NA	30	-3	intron_retention	FALSE	canonical	NA	NA	NA	NA	NA	NA	NA	false	NA	NA	NA	C	non_coding	NA	NA	NA	NA	NA	NA	NA	20.0	ACAGTTTAGTGTCTGGAGTC	NA	false	NA	true	NA	NA	NA	NA	NA	NA	NA
PB.372.9	chr1	+	2384	7	novel_in_catalog	TARDBP	novel	1283	8	NA	NA	-12	0	intron_retention	FALSE	canonical	NA	NA	NA	NA	NA	NA	NA	false	NA	NA	NA	C	non_coding	NA	NA	NA	NA	NA	NA	NA	30.0	GTCTCAAGTCAAATGGATTC	NA	false	NA	true	NA	NA	NA	NA	NA	NA	NA
PB.372.10	chr1	+	2963	6	full-splice_match	TARDBP	ENST00000240185.8	4185	6	-233	1455	-3	-6	alternative_3end5end	FALSE	canonical	NA	NA	NA	NA	NA	NA	NA	false	NA	NA	NA	C	non_coding	NA	NA	NA	NA	NA	NA	NA	30.0	AAATAATATGTGTCTTTGTT	NA	false	NA	false	NA	NA	NA	NA	NA	NA	NA
PB.372.12	chr1	+	1995	7	novel_not_in_catalog	TARDBP	novel	4185	6	NA	NA	-7	-2	intron_retention	FALSE	canonical	NA	NA	NA	NA	NA	NA	NA	false	NA	NA	NA	C	non_coding	NA	NA	NA	NA	NA	NA	NA	15.0	AATATGTGTCTTTGTTTTGC	NA	false	NA	true	NA	NA	NA	NA	NA	NA	NA
PB.372.14	chr1	+	2803	5	full-splice_match	TARDBP	ENST00000439080.6	1388	5	-236	-1179	-7	-6	alternative_3end5end	FALSE	canonical	NA	NA	NA	NA	NA	NA	NA	false	NA	NA	NA	C	non_coding	NA	NA	NA	NA	NA	NA	NA	30.0	AAATAATATGTGTCTTTGTT	NA	false	NA	false	NA	NA	NA	NA	NA	NA	NA
PB.372.20	chr1	+	2907	6	full-splice_match	TARDBP	ENST00000240185.8	4185	6	-38	1316	-6	-7	alternative_3end	FALSE	canonical	NA	NA	NA	NA	NA	NA	NA	false	NA	NA	NA	C	non_coding	NA	NA	NA	NA	NA	NA	NA	45.0	AAAAGTTGTCTCAAGTCAAA	NA	true	NA	true	NA	NA	NA	NA	NA	NA	NA
PB.372.34	chr1	+	1802	6	full-splice_match	TARDBP	ENST00000240185.8	4185	6	-3	2386	-2	-128	alternative_3end	FALSE	canonical	NA	NA	NA	NA	NA	NA	NA	false	NA	NA	NA	C	non_coding	NA	NA	NA	NA	NA	NA	NA	0.0	TGTTTGGTTCTTTTGTTTTG	NA	true	NA	true	NA	NA	NA	NA	NA	NA	NA
PB.372.39	chr1	+	1802	7	full-splice_match	TARDBP	ENST00000629725.2	1031	7	18	-789	-13	-6	alternative_3end	FALSE	canonical	NA	NA	NA	NA	NA	NA	NA	false	NA	NA	NA	C	non_coding	NA	NA	NA	NA	NA	NA	NA	30.0	AAATAATATGTGTCTTTGTT	NA	true	NA	false	NA	NA	NA	NA	NA	NA	NA
PB.372.43	chr1	+	4319	7	novel_in_catalog	TARDBP	novel	4185	6	NA	NA	-11	-1	intron_retention	FALSE	canonical	NA	NA	NA	NA	NA	NA	NA	false	NA	NA	NA	C	non_coding	NA	NA	NA	NA	NA	NA	NA	15.0	AGTTTAGTGTCTGGAGTCTT	NA	true	NA	true	NA	NA	NA	NA	NA	NA	NA
PB.372.44	chr1	+	3361	10	novel_not_in_catalog	TARDBP	novel	1793	10	NA	NA	-11	-1	intron_retention	FALSE	canonical	NA	NA	NA	NA	NA	NA	NA	false	NA	NA	NA	C	non_coding	NA	NA	NA	NA	NA	NA	NA	15.0	ATTGTGTGTTTGTAGTAGTC	NA	true	NA	false	NA	NA	NA	NA	NA	NA	NA
PB.372.51	chr1	+	2835	7	novel_not_in_catalog	TARDBP	novel	4185	6	NA	NA	-11	-6	intron_retention	FALSE	canonical	NA	NA	NA	NA	NA	NA	NA	true	NA	NA	NA	C	non_coding	NA	NA	NA	NA	NA	NA	NA	30.0	AAATAATATGTGTCTTTGTT	NA	true	NA	false	NA	NA	NA	NA	NA	NA	NA
PB.372.52	chr1	+	1731	7	novel_in_catalog	TARDBP	novel	1793	10	NA	NA	-11	-5	intron_retention	FALSE	canonical	NA	NA	NA	NA	NA	NA	NA	false	NA	NA	NA	C	non_coding	NA	NA	NA	NA	NA	NA	NA	25.0	AATAATATGTGTCTTTGTTT	NA	true	NA	false	NA	NA	NA	NA	NA	NA	NA
PB.372.53	chr1	+	3246	9	novel_in_catalog	TARDBP	novel	1793	10	NA	NA	-11	-1	intron_retention	FALSE	canonical	NA	NA	NA	NA	NA	NA	NA	false	NA	NA	NA	C	non_coding	NA	NA	NA	NA	NA	NA	NA	15.0	ATTGTGTGTTTGTAGTAGTC	NA	true	NA	false	NA	NA	NA	NA	NA	NA	NA
PB.372.55	chr1	+	3523	5	full-splice_match	TARDBP	ENST00000439080.6	1388	5	-11	-2124	-11	-37	alternative_3end	FALSE	canonical	NA	NA	NA	NA	NA	NA	NA	false	NA	NA	NA	C	non_coding	NA	NA	NA	NA	NA	NA	NA	25.0	TAATCGCCACATTGTTTCAT	NA	true	NA	true	NA	NA	NA	NA	NA	NA	NA
PB.372.65	chr1	+	3718	6	full-splice_match	TARDBP	ENST00000240185.8	4185	6	-6	473	-5	0	alternative_3end	FALSE	canonical	NA	NA	NA	NA	NA	NA	NA	false	NA	NA	NA	C	non_coding	NA	NA	NA	NA	NA	NA	NA	25.0	AAAGGGATCTTGAGTTGTTT	NA	true	NA	false	NA	NA	NA	NA	NA	NA	NA
PB.372.74	chr1	+	2648	7	novel_not_in_catalog	TARDBP	novel	4185	6	NA	NA	-2	1	intron_retention	FALSE	canonical	NA	NA	NA	NA	NA	NA	NA	true	NA	NA	NA	C	non_coding	NA	NA	NA	NA	NA	NA	NA	10.0	ATGTGTCTTTGTTTTGCAGC	NA	true	NA	true	NA	NA	NA	NA	NA	NA	NA
PB.372.76	chr1	+	1669	7	novel_not_in_catalog	TARDBP	novel	1793	10	NA	NA	-2	-6	intron_retention	FALSE	canonical	NA	NA	NA	NA	NA	NA	NA	true	NA	NA	NA	C	non_coding	NA	NA	NA	NA	NA	NA	NA	30.0	AAATAATATGTGTCTTTGTT	NA	true	NA	false	NA	NA	NA	NA	NA	NA	NA
PB.372.87	chr1	+	1782	7	novel_in_catalog	TARDBP	novel	1835	6	NA	NA	-2	-6	intron_retention	FALSE	canonical	NA	NA	NA	NA	NA	NA	NA	false	NA	NA	NA	C	non_coding	NA	NA	NA	NA	NA	NA	NA	30.0	AAATAATATGTGTCTTTGTT	NA	true	NA	false	NA	NA	NA	NA	NA	NA	NA
PB.372.88	chr1	+	1712	7	novel_in_catalog	TARDBP	novel	4185	6	NA	NA	-2	-6	intron_retention	FALSE	canonical	NA	NA	NA	NA	NA	NA	NA	false	NA	NA	NA	C	non_coding	NA	NA	NA	NA	NA	NA	NA	30.0	AAATAATATGTGTCTTTGTT	NA	true	NA	false	NA	NA	NA	NA	NA	NA	NA
PB.372.98	chr1	+	1660	7	novel_not_in_catalog	TARDBP	novel	4185	6	NA	NA	-2	-6	intron_retention	FALSE	canonical	NA	NA	NA	NA	NA	NA	NA	true	NA	NA	NA	C	non_coding	NA	NA	NA	NA	NA	NA	NA	30.0	AAATAATATGTGTCTTTGTT	NA	true	NA	false	NA	NA	NA	NA	NA	NA	NA
PB.372.103	chr1	+	1682	7	novel_not_in_catalog	TARDBP	novel	4185	6	NA	NA	-2	-6	intron_retention	FALSE	canonical	NA	NA	NA	NA	NA	NA	NA	true	NA	NA	NA	C	non_coding	NA	NA	NA	NA	NA	NA	NA	30.0	AAATAATATGTGTCTTTGTT	NA	true	NA	false	NA	NA	NA	NA	NA	NA	NA
PB.372.104	chr1	+	1650	6	full-splice_match	TARDBP	ENST00000240185.8	4185	6	-3	2538	-2	96	alternative_3end	FALSE	canonical	NA	NA	NA	NA	NA	NA	NA	false	NA	NA	NA	C	non_coding	NA	NA	NA	NA	NA	NA	NA	20.0	TATCCCTGGACTTGTCAAGT	NA	true	NA	false	NA	NA	NA	NA	NA	NA	NA
PB.372.107	chr1	+	2440	8	novel_in_catalog	TARDBP	novel	1793	10	NA	NA	-2	-2	intron_retention	FALSE	canonical	NA	NA	NA	NA	NA	NA	NA	false	NA	NA	NA	C	non_coding	NA	NA	NA	NA	NA	NA	NA	15.0	CAGTTTAGTGTCTGGAGTCT	NA	true	NA	true	NA	NA	NA	NA	NA	NA	NA
PB.372.117	chr1	+	1175	8	novel_in_catalog	TARDBP	novel	1793	10	NA	NA	-2	-6	combination_of_known_splicesites	FALSE	canonical	NA	NA	NA	NA	NA	NA	NA	false	NA	NA	NA	C	non_coding	NA	NA	NA	NA	NA	NA	NA	30.0	AAATAATATGTGTCTTTGTT	NA	true	NA	false	NA	NA	NA	NA	NA	NA	NA
PB.372.129	chr1	+	1959	6	full-splice_match	TARDBP	ENST00000240185.8	4185	6	-3	2229	-2	15	alternative_3end	FALSE	canonical	NA	NA	NA	NA	NA	NA	NA	false	NA	NA	NA	C	non_coding	NA	NA	NA	NA	NA	NA	NA	25.0	AATACTGTCTACATGCTTTC	NA	true	NA	false	NA	NA	NA	NA	NA	NA	NA
PB.372.153	chr1	+	1184	8	novel_in_catalog	TARDBP	novel	1793	10	NA	NA	-2	-6	combination_of_known_junctions	FALSE	canonical	NA	NA	NA	NA	NA	NA	NA	false	NA	NA	NA	C	non_coding	NA	NA	NA	NA	NA	NA	NA	30.0	AAATAATATGTGTCTTTGTT	NA	true	NA	false	NA	NA	NA	NA	NA	NA	NA
PB.372.170	chr1	+	2862	7	full-splice_match	TARDBP	ENST00000472476.5	1001	7	0	-1861	0	-6	alternative_3end	FALSE	canonical	NA	NA	NA	NA	NA	NA	NA	false	NA	NA	NA	C	non_coding	NA	NA	NA	NA	NA	NA	NA	30.0	AAATAATATGTGTCTTTGTT	NA	true	NA	false	NA	NA	NA	NA	NA	NA	NA
PB.372.173	chr1	+	2853	7	novel_in_catalog	TARDBP	novel	4185	6	NA	NA	0	-6	intron_retention	FALSE	canonical	NA	NA	NA	NA	NA	NA	NA	false	NA	NA	NA	C	non_coding	NA	NA	NA	NA	NA	NA	NA	30.0	AAATAATATGTGTCTTTGTT	NA	true	NA	false	NA	NA	NA	NA	NA	NA	NA
PB.372.175	chr1	+	1688	7	novel_not_in_catalog	TARDBP	novel	4185	6	NA	NA	0	-6	intron_retention	FALSE	canonical	NA	NA	NA	NA	NA	NA	NA	true	NA	NA	NA	C	non_coding	NA	NA	NA	NA	NA	NA	NA	30.0	AAATAATATGTGTCTTTGTT	NA	true	NA	false	NA	NA	NA	NA	NA	NA	NA
PB.372.185	chr1	+	2559	5	full-splice_match	TARDBP	ENST00000621715.4	816	5	-16	-1727	0	-6	alternative_3end	FALSE	canonical	NA	NA	NA	NA	NA	NA	NA	false	NA	NA	NA	C	non_coding	NA	NA	NA	NA	NA	NA	NA	30.0	AAATAATATGTGTCTTTGTT	NA	true	NA	false	NA	NA	NA	NA	NA	NA	NA
PB.372.386	chr1	+	4751	2	novel_not_in_catalog	TARDBP	novel	790	2	NA	NA	-111	-3	intron_retention	FALSE	canonical	NA	NA	NA	NA	NA	NA	NA	false	NA	NA	NA	C	non_coding	NA	NA	NA	NA	NA	NA	NA	25.0	AATACATTGTGTGTTTGTAG	NA	false	NA	false	NA	NA	NA	NA	NA	NA	NA
PB.372.387	chr1	+	4713	2	novel_not_in_catalog	TARDBP	novel	790	2	NA	NA	-54	-1	intron_retention	FALSE	canonical	NA	NA	NA	NA	NA	NA	NA	false	NA	NA	NA	C	non_coding	NA	NA	NA	NA	NA	NA	NA	15.0	ATTGTGTGTTTGTAGTAGTC	NA	false	NA	false	NA	NA	NA	NA	NA	NA	NA
PB.372.434	chr1	+	1862	2	novel_not_in_catalog	TARDBP	novel	651	2	NA	NA	-2002	-3	intron_retention	FALSE	canonical	NA	NA	NA	NA	NA	NA	NA	true	NA	NA	NA	C	non_coding	NA	NA	NA	NA	NA	NA	NA	25.0	AATACATTGTGTGTTTGTAG	NA	false	NA	false	NA	NA	NA	NA	NA	NA	NA
PB.384.6	chr1	-	4441	8	full-splice_match	SRM	ENST00000376957.7	1260	8	-31	-3150	-29	3145	alternative_3end	FALSE	canonical	NA	NA	NA	NA	NA	NA	NA	false	NA	NA	NA	C	non_coding	NA	NA	NA	NA	NA	NA	NA	25.0	ACAGCCAGCTCTGCGTGAAT	NA	true	NA	true	NA	NA	NA	NA	NA	NA	NA
PB.384.10	chr1	-	1299	8	full-splice_match	SRM	ENST00000376957.7	1260	8	-42	3	-40	-3	reference_match	FALSE	canonical	NA	NA	NA	NA	NA	NA	NA	false	NA	NA	NA	C	non_coding	NA	NA	NA	NA	NA	NA	NA	25.0	AAAGATTGGAGTCCTGTGTC	NA	true	NA	false	NA	NA	NA	NA	NA	NA	NA
PB.384.33	chr1	-	3244	26	novel_not_in_catalog	EXOSC10	novel	2796	25	NA	NA	5	3048	at_least_one_novel_splicesite	FALSE	canonical	NA	NA	NA	NA	NA	NA	NA	true	NA	NA	NA	C	non_coding	NA	NA	NA	NA	NA	NA	NA	20.0	AGATGGTGTCTGCAGAGGTT	NA	true	NA	true	NA	NA	NA	NA	NA	NA	NA
PB.384.47	chr1	-	3198	24	novel_in_catalog	EXOSC10	novel	2796	25	NA	NA	3	4	intron_retention	FALSE	canonical	NA	NA	NA	NA	NA	NA	NA	false	NA	NA	NA	C	non_coding	NA	NA	NA	NA	NA	NA	NA	15.0	ATTCCTGACTTTTATTTTGT	NA	true	NA	false	NA	NA	NA	NA	NA	NA	NA
PB.384.49	chr1	-	2803	25	novel_in_catalog	EXOSC10	novel	2796	25	NA	NA	-5	2	combination_of_known_junctions	FALSE	canonical	NA	NA	NA	NA	NA	NA	NA	false	NA	NA	NA	C	non_coding	NA	NA	NA	NA	NA	NA	NA	15.0	TGATTCCTGACTTTTATTTT	NA	true	NA	false	NA	NA	NA	NA	NA	NA	NA
PB.384.50	chr1	-	2831	25	full-splice_match	EXOSC10	ENST00000376936.9	2796	25	-41	6	-41	-3	reference_match	FALSE	canonical	NA	NA	NA	NA	NA	NA	NA	false	NA	NA	NA	C	non_coding	NA	NA	NA	NA	NA	NA	NA	35.0	AAGAAAGCTGATTCCTGACT	NA	true	NA	false	NA	NA	NA	NA	NA	NA	NA
PB.384.52	chr1	-	3362	23	novel_in_catalog	EXOSC10	novel	2796	25	NA	NA	-4	4	intron_retention	FALSE	canonical	NA	NA	NA	NA	NA	NA	NA	false	NA	NA	NA	C	non_coding	NA	NA	NA	NA	NA	NA	NA	15.0	ATTCCTGACTTTTATTTTGT	NA	true	NA	false	NA	NA	NA	NA	NA	NA	NA
PB.384.54	chr1	-	3502	23	novel_in_catalog	EXOSC10	novel	2796	25	NA	NA	3	0	intron_retention	FALSE	canonical	NA	NA	NA	NA	NA	NA	NA	false	NA	NA	NA	C	non_coding	NA	NA	NA	NA	NA	NA	NA	25.0	AAAGCTGATTCCTGACTTTT	NA	true	NA	false	NA	NA	NA	NA	NA	NA	NA
PB.384.57	chr1	-	2730	24	full-splice_match	EXOSC10	ENST00000304457.11	2721	24	-15	6	-15	-3	reference_match	FALSE	canonical	NA	NA	NA	NA	NA	NA	NA	false	NA	NA	NA	C	non_coding	NA	NA	NA	NA	NA	NA	NA	35.0	AAGAAAGCTGATTCCTGACT	NA	true	NA	false	NA	NA	NA	NA	NA	NA	NA
PB.384.58	chr1	-	2714	24	novel_in_catalog	EXOSC10	novel	2796	25	NA	NA	-4	-4	combination_of_known_splicesites	FALSE	canonical	NA	NA	NA	NA	NA	NA	NA	false	NA	NA	NA	C	non_coding	NA	NA	NA	NA	NA	NA	NA	35.0	GAAGAAAGCTGATTCCTGAC	NA	true	NA	false	NA	NA	NA	NA	NA	NA	NA
PB.384.60	chr1	-	4399	21	novel_in_catalog	EXOSC10	novel	2796	25	NA	NA	3	4	intron_retention	FALSE	canonical	NA	NA	NA	NA	NA	NA	NA	false	NA	NA	NA	C	non_coding	NA	NA	NA	NA	NA	NA	NA	15.0	ATTCCTGACTTTTATTTTGT	NA	true	NA	false	NA	NA	NA	NA	NA	NA	NA
PB.384.65	chr1	-	4254	21	novel_in_catalog	EXOSC10	novel	2796	25	NA	NA	-1	-3	intron_retention	FALSE	canonical	NA	NA	NA	NA	NA	NA	NA	false	NA	NA	NA	C	non_coding	NA	NA	NA	NA	NA	NA	NA	35.0	AAGAAAGCTGATTCCTGACT	NA	true	NA	false	NA	NA	NA	NA	NA	NA	NA
PB.384.70	chr1	-	2822	25	novel_in_catalog	EXOSC10	novel	2796	25	NA	NA	-2	4	combination_of_known_junctions	FALSE	canonical	NA	NA	NA	NA	NA	NA	NA	false	NA	NA	NA	C	non_coding	NA	NA	NA	NA	NA	NA	NA	15.0	ATTCCTGACTTTTATTTTGT	NA	true	NA	false	NA	NA	NA	NA	NA	NA	NA
PB.384.73	chr1	-	2989	24	novel_in_catalog	EXOSC10	novel	2796	25	NA	NA	8	2	intron_retention	FALSE	canonical	NA	NA	NA	NA	NA	NA	NA	false	NA	NA	NA	C	non_coding	NA	NA	NA	NA	NA	NA	NA	15.0	TGATTCCTGACTTTTATTTT	NA	true	NA	false	NA	NA	NA	NA	NA	NA	NA
PB.384.76	chr1	-	3569	22	novel_in_catalog	EXOSC10	novel	2796	25	NA	NA	-7	-3	intron_retention	FALSE	canonical	NA	NA	NA	NA	NA	NA	NA	false	NA	NA	NA	C	non_coding	NA	NA	NA	NA	NA	NA	NA	35.0	AAGAAAGCTGATTCCTGACT	NA	true	NA	false	NA	NA	NA	NA	NA	NA	NA
PB.384.77	chr1	-	3669	23	novel_in_catalog	EXOSC10	novel	2796	25	NA	NA	-4	-3	intron_retention	FALSE	canonical	NA	NA	NA	NA	NA	NA	NA	false	NA	NA	NA	C	non_coding	NA	NA	NA	NA	NA	NA	NA	35.0	AAGAAAGCTGATTCCTGACT	NA	true	NA	false	NA	NA	NA	NA	NA	NA	NA
PB.384.81	chr1	-	2591	24	novel_in_catalog	EXOSC10	novel	2796	25	NA	NA	-7	-3	combination_of_known_splicesites	FALSE	canonical	NA	NA	NA	NA	NA	NA	NA	false	NA	NA	NA	C	non_coding	NA	NA	NA	NA	NA	NA	NA	35.0	AAGAAAGCTGATTCCTGACT	NA	true	NA	false	NA	NA	NA	NA	NA	NA	NA
PB.384.88	chr1	-	3148	24	novel_in_catalog	EXOSC10	novel	2796	25	NA	NA	3	2	intron_retention	FALSE	canonical	NA	NA	NA	NA	NA	NA	NA	false	NA	NA	NA	C	non_coding	NA	NA	NA	NA	NA	NA	NA	15.0	TGATTCCTGACTTTTATTTT	NA	true	NA	false	NA	NA	NA	NA	NA	NA	NA
PB.384.108	chr1	-	2933	25	novel_in_catalog	EXOSC10	novel	2796	25	NA	NA	-4	-3	combination_of_known_junctions	FALSE	canonical	NA	NA	NA	NA	NA	NA	NA	false	NA	NA	NA	C	non_coding	NA	NA	NA	NA	NA	NA	NA	35.0	AAGAAAGCTGATTCCTGACT	NA	true	NA	false	NA	NA	NA	NA	NA	NA	NA
PB.384.126	chr1	-	2728	24	novel_in_catalog	EXOSC10	novel	2796	25	NA	NA	-4	-3	combination_of_known_splicesites	FALSE	canonical	NA	NA	NA	NA	NA	NA	NA	false	NA	NA	NA	C	non_coding	NA	NA	NA	NA	NA	NA	NA	35.0	AAGAAAGCTGATTCCTGACT	NA	true	NA	false	NA	NA	NA	NA	NA	NA	NA
PB.384.133	chr1	-	2697	25	novel_not_in_catalog	EXOSC10	novel	2796	25	NA	NA	-7	-4	at_least_one_novel_splicesite	FALSE	canonical	NA	NA	NA	NA	NA	NA	NA	true	NA	NA	NA	C	non_coding	NA	NA	NA	NA	NA	NA	NA	35.0	GAAGAAAGCTGATTCCTGAC	NA	true	NA	false	NA	NA	NA	NA	NA	NA	NA
PB.384.143	chr1	-	2590	23	novel_in_catalog	EXOSC10	novel	2796	25	NA	NA	-6	-3	combination_of_known_splicesites	FALSE	canonical	NA	NA	NA	NA	NA	NA	NA	false	NA	NA	NA	C	non_coding	NA	NA	NA	NA	NA	NA	NA	35.0	AAGAAAGCTGATTCCTGACT	NA	true	NA	false	NA	NA	NA	NA	NA	NA	NA
PB.384.241	chr1	-	2651	24	incomplete-splice_match	EXOSC10	ENST00000376936.9	2796	25	1703	6	1688	-3	3prime_fragment	FALSE	canonical	NA	NA	NA	NA	NA	NA	NA	false	NA	NA	NA	C	non_coding	NA	NA	NA	NA	NA	NA	NA	35.0	AAGAAAGCTGATTCCTGACT	NA	true	NA	false	NA	NA	NA	NA	NA	NA	NA
PB.384.312	chr1	-	2592	23	novel_in_catalog	EXOSC10	novel	2796	25	NA	NA	-4	0	combination_of_known_junctions	FALSE	canonical	NA	NA	NA	NA	NA	NA	NA	false	NA	NA	NA	C	non_coding	NA	NA	NA	NA	NA	NA	NA	25.0	GTAAGAACTGCTCCTGGAGG	NA	true	NA	true	NA	NA	NA	NA	NA	NA	NA
PB.384.313	chr1	-	2580	23	incomplete-splice_match	EXOSC10	ENST00000376936.9	2796	25	8	2027	-7	0	5prime_fragment	FALSE	canonical	NA	NA	NA	NA	NA	NA	NA	false	NA	NA	NA	C	non_coding	NA	NA	NA	NA	NA	NA	NA	25.0	GTAAGAACTGCTCCTGGAGG	NA	true	NA	true	NA	NA	NA	NA	NA	NA	NA
PB.384.351	chr1	-	2470	22	incomplete-splice_match	EXOSC10	ENST00000376936.9	2796	25	0	2997	0	-961	5prime_fragment	FALSE	canonical	NA	NA	NA	NA	NA	NA	NA	false	NA	NA	NA	C	non_coding	NA	NA	NA	NA	NA	NA	NA	40.0	AGAAAAAGAGTTTACGCCTT	NA	true	NA	true	NA	NA	NA	NA	NA	NA	NA
PB.384.359	chr1	-	2221	20	incomplete-splice_match	EXOSC10	ENST00000376936.9	2796	25	11	5517	-4	2153	5prime_fragment	FALSE	canonical	NA	NA	NA	NA	NA	NA	NA	false	NA	NA	NA	C	non_coding	NA	NA	NA	NA	NA	NA	NA	55.0	AAAAAGACTCTAAAGAAGCT	NA	true	NA	true	NA	NA	NA	NA	NA	NA	NA
PB.384.370	chr1	-	2174	19	incomplete-splice_match	EXOSC10	ENST00000376936.9	2796	25	9	7328	-6	342	5prime_fragment	FALSE	canonical	NA	NA	NA	NA	NA	NA	NA	false	NA	NA	NA	C	non_coding	NA	NA	NA	NA	NA	NA	NA	45.0	AAAATCTATGAAGTAAGTGG	NA	true	NA	true	NA	NA	NA	NA	NA	NA	NA
PB.384.400	chr1	-	2636	14	novel_in_catalog	EXOSC10	novel	2721	24	NA	NA	-7	0	intron_retention	FALSE	canonical	NA	NA	NA	NA	NA	NA	NA	false	NA	NA	NA	C	non_coding	NA	NA	NA	NA	NA	NA	NA	85.0	AAAAAGAAAAAATAAACAAA	NA	true	NA	false	NA	NA	NA	NA	NA	NA	NA
PB.384.404	chr1	-	2412	15	novel_in_catalog	EXOSC10	novel	2721	24	NA	NA	3	0	intron_retention	FALSE	canonical	NA	NA	NA	NA	NA	NA	NA	false	NA	NA	NA	C	non_coding	NA	NA	NA	NA	NA	NA	NA	85.0	AAAAAGAAAAAATAAACAAA	NA	true	NA	false	NA	NA	NA	NA	NA	NA	NA
PB.384.410	chr1	-	3309	13	novel_in_catalog	EXOSC10	novel	2721	24	NA	NA	-4	0	intron_retention	FALSE	canonical	NA	NA	NA	NA	NA	NA	NA	false	NA	NA	NA	C	non_coding	NA	NA	NA	NA	NA	NA	NA	85.0	AAAAAGAAAAAATAAACAAA	NA	true	NA	false	NA	NA	NA	NA	NA	NA	NA
PB.384.445	chr1	-	1906	13	novel_not_in_catalog	EXOSC10	novel	622	5	NA	NA	-5	-397	at_least_one_novel_splicesite	FALSE	canonical	NA	NA	NA	NA	NA	NA	NA	true	NA	NA	NA	C	non_coding	NA	NA	NA	NA	NA	NA	NA	25.0	TAAACGTTTTGTGATCTTGA	NA	true	NA	false	NA	NA	NA	NA	NA	NA	NA
PB.384.553	chr1	-	2885	5	novel_not_in_catalog	MTOR	novel	4017	20	NA	NA	7061	-5	at_least_one_novel_splicesite	FALSE	canonical	NA	NA	NA	NA	NA	NA	NA	true	NA	NA	NA	C	non_coding	NA	NA	NA	NA	NA	NA	NA	40.0	AAACATATGTATATGAGTGG	NA	false	NA	true	NA	NA	NA	NA	NA	NA	NA
PB.384.554	chr1	-	8702	58	full-splice_match	MTOR	ENST00000361445.9	8721	58	12	7	-3	-5	reference_match	FALSE	canonical	NA	NA	NA	NA	NA	NA	NA	false	NA	NA	NA	C	non_coding	NA	NA	NA	NA	NA	NA	NA	40.0	AAACATATGTATATGAGTGG	NA	true	NA	true	NA	NA	NA	NA	NA	NA	NA
PB.384.558	chr1	-	6982	47	novel_not_in_catalog	MTOR	novel	8721	58	NA	NA	-3	-5	intron_retention	FALSE	canonical	NA	NA	NA	NA	NA	NA	NA	true	NA	NA	NA	C	non_coding	NA	NA	NA	NA	NA	NA	NA	40.0	AAACATATGTATATGAGTGG	NA	true	NA	true	NA	NA	NA	NA	NA	NA	NA
PB.384.559	chr1	-	8843	58	full-splice_match	MTOR	ENST00000703139.2	8872	58	22	7	1	-5	reference_match	FALSE	canonical	NA	NA	NA	NA	NA	NA	NA	false	NA	NA	NA	C	non_coding	NA	NA	NA	NA	NA	NA	NA	40.0	AAACATATGTATATGAGTGG	NA	true	NA	true	NA	NA	NA	NA	NA	NA	NA
PB.384.569	chr1	-	8617	57	novel_in_catalog	MTOR	novel	8721	58	NA	NA	-1	-5	combination_of_known_junctions	FALSE	canonical	NA	NA	NA	NA	NA	NA	NA	false	NA	NA	NA	C	non_coding	NA	NA	NA	NA	NA	NA	NA	40.0	AAACATATGTATATGAGTGG	NA	true	NA	true	NA	NA	NA	NA	NA	NA	NA
PB.384.690	chr1	-	7876	58	full-splice_match	MTOR	ENST00000361445.9	8721	58	12	833	-3	-61	alternative_3end	FALSE	canonical	NA	NA	NA	NA	NA	NA	NA	false	NA	NA	NA	C	non_coding	NA	NA	NA	NA	NA	NA	NA	55.0	AAATGAAAAGAACTACTGTA	NA	true	NA	false	NA	NA	NA	NA	NA	NA	NA
PB.384.751	chr1	-	5677	38	incomplete-splice_match	MTOR	ENST00000361445.9	8721	58	11	26342	-4	-1283	5prime_fragment	FALSE	canonical	NA	NA	NA	NA	NA	NA	NA	false	NA	NA	NA	C	non_coding	NA	NA	NA	NA	NA	NA	NA	40.0	AAATACTTGTTACACCATTA	NA	true	NA	true	NA	NA	NA	NA	NA	NA	NA
PB.389.1	chr1	+	3790	2	full-splice_match	UBIAD1	ENST00000376810.6	3654	2	-161	25	-161	-25	alternative_5end	FALSE	canonical	NA	NA	NA	NA	NA	NA	NA	false	NA	NA	NA	C	non_coding	NA	NA	NA	NA	NA	NA	NA	75.0	AAAAAGAGAAGAAAGAAAAT	NA	false	NA	false	NA	NA	NA	NA	NA	NA	NA
PB.389.2	chr1	+	1597	2	full-splice_match	UBIAD1	ENST00000376810.6	3654	2	-100	2157	-100	-2157	alternative_3end5end	FALSE	canonical	NA	NA	NA	NA	NA	NA	NA	false	NA	NA	NA	C	non_coding	NA	NA	NA	NA	NA	NA	NA	35.0	AAAGATAATATGTTGTTTTT	NA	true	NA	true	NA	NA	NA	NA	NA	NA	NA
PB.389.7	chr1	+	3134	2	full-splice_match	UBIAD1	ENST00000376804.2	825	2	-302	-2007	28	1122	alternative_3end5end	FALSE	canonical	NA	NA	NA	NA	NA	NA	NA	false	NA	NA	NA	C	non_coding	NA	NA	NA	NA	NA	NA	NA	25.0	TATGTTGAAGCCTAATCCCC	NA	true	NA	false	NA	NA	NA	NA	NA	NA	NA
PB.389.17	chr1	+	3175	3	full-splice_match	UBIAD1	ENST00000483738.1	1393	3	-726	-1056	10	1056	alternative_3end5end	FALSE	canonical	NA	NA	NA	NA	NA	NA	NA	false	NA	NA	NA	C	non_coding	NA	NA	NA	NA	NA	NA	NA	15.0	AAACTCTCTGCTGTGGTTTG	NA	true	NA	true	NA	NA	NA	NA	NA	NA	NA
PB.389.19	chr1	+	2823	2	full-splice_match	UBIAD1	ENST00000376810.6	3654	2	28	803	28	-803	alternative_3end	FALSE	canonical	NA	NA	NA	NA	NA	NA	NA	false	NA	NA	NA	C	non_coding	NA	NA	NA	NA	NA	NA	NA	40.0	AAAATTGCAAAAGTTCCGCC	NA	true	NA	true	NA	NA	NA	NA	NA	NA	NA
PB.389.38	chr1	+	1742	2	full-splice_match	UBIAD1	ENST00000376810.6	3654	2	25	1887	25	-1887	alternative_3end	FALSE	canonical	NA	NA	NA	NA	NA	NA	NA	false	NA	NA	NA	C	non_coding	NA	NA	NA	NA	NA	NA	NA	10.0	CTTCGTCTCGTAGGATGTGC	NA	true	NA	false	NA	NA	NA	NA	NA	NA	NA
PB.391.1	chr1	-	3165	2	novel_not_in_catalog	ENSG00000299102	novel	1017	2	NA	NA	-41	-3	at_least_one_novel_splicesite	FALSE	canonical	NA	NA	NA	NA	NA	NA	NA	false	NA	NA	NA	B	non_coding	NA	NA	NA	NA	NA	NA	NA	35.0	ATTTTTAAGCATACAGTTCA	NA	true	NA	true	NA	NA	NA	NA	NA	NA	NA
PB.391.2	chr1	-	3146	2	novel_not_in_catalog	ENSG00000299102	novel	1017	2	NA	NA	-41	0	at_least_one_novel_splicesite	FALSE	canonical	NA	NA	NA	NA	NA	NA	NA	true	NA	NA	NA	B	non_coding	NA	NA	NA	NA	NA	NA	NA	30.0	TTTAAGCATACAGTTCAGTG	NA	true	NA	true	NA	NA	NA	NA	NA	NA	NA
PB.392.6	chr1	-	3153	3	antisense	novelGene_DISP3_AS	novel	NA	NA	NA	NA	NA	NA	multi-exon	FALSE	canonical	NA	NA	NA	NA	NA	NA	NA	true	NA	NA	NA	B	non_coding	NA	NA	NA	NA	NA	NA	NA	50.0	AAAAATAGAATATGTGTGTA	NA	false	NA	false	NA	NA	NA	NA	NA	NA	NA
PB.392.7	chr1	-	3516	2	antisense	novelGene_DISP3_AS	novel	NA	NA	NA	NA	NA	NA	multi-exon	FALSE	canonical	NA	NA	NA	NA	NA	NA	NA	true	NA	NA	NA	B	non_coding	NA	NA	NA	NA	NA	NA	NA	50.0	AAAAATAGAATATGTGTGTA	NA	false	NA	false	NA	NA	NA	NA	NA	NA	NA
PB.395.2	chr1	+	5541	21	full-splice_match	DISP3	ENST00000294484.7	5265	21	-277	1	-277	-1	alternative_5end	FALSE	canonical	NA	NA	NA	NA	NA	NA	NA	false	NA	NA	NA	C	non_coding	NA	NA	NA	NA	NA	NA	NA	25.0	AGACTGCTGCTGTTAATACG	NA	false	NA	true	NA	NA	NA	NA	NA	NA	NA
PB.395.3	chr1	+	2843	2	full-splice_match	DISP3	ENST00000423056.2	910	2	-279	-1654	-268	1654	alternative_3end5end	FALSE	canonical	NA	NA	NA	NA	NA	NA	NA	false	NA	NA	NA	C	non_coding	NA	NA	NA	NA	NA	NA	NA	30.0	AAACCTGTTTATATGATGGG	NA	false	NA	true	NA	NA	NA	NA	NA	NA	NA
PB.395.10	chr1	+	5398	21	novel_not_in_catalog	DISP3	novel	5265	21	NA	NA	-193	-2	intron_retention	FALSE	canonical	NA	NA	NA	NA	NA	NA	NA	true	NA	NA	NA	C	non_coding	NA	NA	NA	NA	NA	NA	NA	25.0	CAGACTGCTGCTGTTAATAC	NA	false	NA	true	NA	NA	NA	NA	NA	NA	NA
PB.395.16	chr1	+	5327	21	novel_not_in_catalog	DISP3	novel	5265	21	NA	NA	-44	-2	intron_retention	FALSE	canonical	NA	NA	NA	NA	NA	NA	NA	false	NA	NA	NA	C	non_coding	NA	NA	NA	NA	NA	NA	NA	25.0	CAGACTGCTGCTGTTAATAC	NA	true	NA	true	NA	NA	NA	NA	NA	NA	NA
PB.395.17	chr1	+	5260	21	novel_not_in_catalog	DISP3	novel	5265	21	NA	NA	-34	-1	intron_retention	FALSE	canonical	NA	NA	NA	NA	NA	NA	NA	true	NA	NA	NA	C	non_coding	NA	NA	NA	NA	NA	NA	NA	25.0	AGACTGCTGCTGTTAATACG	NA	true	NA	true	NA	NA	NA	NA	NA	NA	NA
PB.395.30	chr1	+	5731	20	novel_not_in_catalog	DISP3	novel	5265	21	NA	NA	0	13	intron_retention	FALSE	canonical	NA	NA	NA	NA	NA	NA	NA	true	NA	NA	NA	C	non_coding	NA	NA	NA	NA	NA	NA	NA	40.0	AATACGAGCATTTTAAGCAC	NA	true	NA	true	NA	NA	NA	NA	NA	NA	NA
PB.395.31	chr1	+	5629	20	novel_in_catalog	DISP3	novel	5265	21	NA	NA	1	12	intron_retention	FALSE	canonical	NA	NA	NA	NA	NA	NA	NA	false	NA	NA	NA	C	non_coding	NA	NA	NA	NA	NA	NA	NA	40.0	TAATACGAGCATTTTAAGCA	NA	true	NA	true	NA	NA	NA	NA	NA	NA	NA
PB.395.34	chr1	+	5225	21	novel_not_in_catalog	DISP3	novel	5265	21	NA	NA	0	-1	intron_retention	FALSE	canonical	NA	NA	NA	NA	NA	NA	NA	true	NA	NA	NA	C	non_coding	NA	NA	NA	NA	NA	NA	NA	25.0	AGACTGCTGCTGTTAATACG	NA	true	NA	true	NA	NA	NA	NA	NA	NA	NA
PB.395.36	chr1	+	5163	21	novel_not_in_catalog	DISP3	novel	5265	21	NA	NA	0	-1	intron_retention	FALSE	canonical	NA	NA	NA	NA	NA	NA	NA	true	NA	NA	NA	C	non_coding	NA	NA	NA	NA	NA	NA	NA	25.0	AGACTGCTGCTGTTAATACG	NA	true	NA	true	NA	NA	NA	NA	NA	NA	NA
PB.395.37	chr1	+	5169	20	novel_in_catalog	DISP3	novel	5265	21	NA	NA	0	18	intron_retention	FALSE	canonical	NA	NA	NA	NA	NA	NA	NA	false	NA	NA	NA	C	non_coding	NA	NA	NA	NA	NA	NA	NA	25.0	GAGCATTTTAAGCACTGCTG	NA	true	NA	true	NA	NA	NA	NA	NA	NA	NA
PB.395.49	chr1	+	5899	20	novel_not_in_catalog	DISP3	novel	5265	21	NA	NA	0	13	intron_retention	FALSE	canonical	NA	NA	NA	NA	NA	NA	NA	true	NA	NA	NA	C	non_coding	NA	NA	NA	NA	NA	NA	NA	40.0	AATACGAGCATTTTAAGCAC	NA	true	NA	true	NA	NA	NA	NA	NA	NA	NA
PB.395.51	chr1	+	5343	22	novel_not_in_catalog	DISP3	novel	5265	21	NA	NA	0	27	intron_retention	FALSE	canonical	NA	NA	NA	NA	NA	NA	NA	true	NA	NA	NA	C	non_coding	NA	NA	NA	NA	NA	NA	NA	20.0	AAGCACTGCTGTCTCTACCG	NA	true	NA	true	NA	NA	NA	NA	NA	NA	NA
PB.395.338	chr1	+	2107	5	full-splice_match	FBXO44	ENST00000251546.8	1896	5	-211	0	-211	0	alternative_5end	FALSE	canonical	NA	NA	NA	NA	NA	NA	NA	false	NA	NA	NA	C	non_coding	NA	NA	NA	NA	NA	NA	NA	10.0	AACCTGTGCCCTGTGGTTTC	NA	false	NA	true	NA	NA	NA	NA	NA	NA	NA
PB.395.339	chr1	+	2527	7	novel_in_catalog	FBXO44	novel	1896	5	NA	NA	-134	0	combination_of_known_splicesites	FALSE	canonical	NA	NA	NA	NA	NA	NA	NA	false	NA	NA	NA	C	non_coding	NA	NA	NA	NA	NA	NA	NA	10.0	AACCTGTGCCCTGTGGTTTC	NA	true	NA	true	NA	NA	NA	NA	NA	NA	NA
PB.395.341	chr1	+	3011	5	full-splice_match	FBXO44	ENST00000251546.8	1896	5	-83	-1032	-83	-3	alternative_3end5end	FALSE	canonical	NA	NA	NA	NA	NA	NA	NA	false	NA	NA	NA	C	non_coding	NA	NA	NA	NA	NA	NA	NA	30.0	AAATCACCCAGTCTCGGGTA	NA	true	NA	false	NA	NA	NA	NA	NA	NA	NA
PB.395.342	chr1	+	2238	5	novel_in_catalog	FBXO44	novel	1896	5	NA	NA	-78	0	intron_retention	FALSE	canonical	NA	NA	NA	NA	NA	NA	NA	false	NA	NA	NA	C	non_coding	NA	NA	NA	NA	NA	NA	NA	10.0	AACCTGTGCCCTGTGGTTTC	NA	true	NA	true	NA	NA	NA	NA	NA	NA	NA
PB.395.345	chr1	+	2342	6	novel_in_catalog	FBXO44	novel	1896	5	NA	NA	-74	0	combination_of_known_splicesites	FALSE	canonical	NA	NA	NA	NA	NA	NA	NA	false	NA	NA	NA	C	non_coding	NA	NA	NA	NA	NA	NA	NA	10.0	AACCTGTGCCCTGTGGTTTC	NA	true	NA	true	NA	NA	NA	NA	NA	NA	NA
PB.395.347	chr1	+	2050	6	novel_in_catalog	FBXO44	novel	1896	5	NA	NA	-30	-1	combination_of_known_junctions	FALSE	canonical	NA	NA	NA	NA	NA	NA	NA	false	NA	NA	NA	C	non_coding	NA	NA	NA	NA	NA	NA	NA	10.0	TAACCTGTGCCCTGTGGTTT	NA	true	NA	true	NA	NA	NA	NA	NA	NA	NA
PB.395.357	chr1	+	2195	6	novel_not_in_catalog	FBXO44	novel	1896	5	NA	NA	17	-1	at_least_one_novel_splicesite	FALSE	canonical	NA	NA	NA	NA	NA	NA	NA	true	NA	NA	NA	C	non_coding	NA	NA	NA	NA	NA	NA	NA	10.0	TAACCTGTGCCCTGTGGTTT	NA	true	NA	true	NA	NA	NA	NA	NA	NA	NA
PB.395.361	chr1	+	1996	5	novel_not_in_catalog	FBXO44	novel	1896	5	NA	NA	92	0	at_least_one_novel_splicesite	FALSE	canonical	NA	NA	NA	NA	NA	NA	NA	true	NA	NA	NA	C	non_coding	NA	NA	NA	NA	NA	NA	NA	10.0	AACCTGTGCCCTGTGGTTTC	NA	true	NA	true	NA	NA	NA	NA	NA	NA	NA
PB.395.380	chr1	+	2298	7	full-splice_match	FBXO44	ENST00000376770.5	3320	7	-16	1038	-16	0	alternative_3end	FALSE	canonical	NA	NA	NA	NA	NA	NA	NA	false	NA	NA	NA	C	non_coding	NA	NA	NA	NA	NA	NA	NA	10.0	AACCTGTGCCCTGTGGTTTC	NA	true	NA	true	NA	NA	NA	NA	NA	NA	NA
PB.395.381	chr1	+	1483	8	novel_not_in_catalog	FBXO44	novel	769	6	NA	NA	-16	-4	intron_retention	FALSE	canonical	NA	NA	NA	NA	NA	NA	NA	false	NA	NA	NA	C	non_coding	NA	NA	NA	NA	NA	NA	NA	25.0	TAAATCACCCAGTCTCGGGT	NA	true	NA	false	NA	NA	NA	NA	NA	NA	NA
PB.395.383	chr1	+	1799	5	full-splice_match	FBXO44	ENST00000376762.8	1734	5	-67	2	-14	0	alternative_5end	FALSE	canonical	NA	NA	NA	NA	NA	NA	NA	false	NA	NA	NA	C	non_coding	NA	NA	NA	NA	NA	NA	NA	10.0	AACCTGTGCCCTGTGGTTTC	NA	true	NA	true	NA	NA	NA	NA	NA	NA	NA
PB.395.387	chr1	+	1778	6	novel_in_catalog	FBXO44	novel	2928	6	NA	NA	-8	-1	intron_retention	FALSE	canonical	NA	NA	NA	NA	NA	NA	NA	false	NA	NA	NA	C	non_coding	NA	NA	NA	NA	NA	NA	NA	15.0	ACCCAGTCTCGGGTATTTCT	NA	true	NA	false	NA	NA	NA	NA	NA	NA	NA
PB.395.388	chr1	+	2617	6	novel_in_catalog	FBXO44	novel	1734	5	NA	NA	-8	-1	intron_retention	FALSE	canonical	NA	NA	NA	NA	NA	NA	NA	false	NA	NA	NA	C	non_coding	NA	NA	NA	NA	NA	NA	NA	15.0	ACCCAGTCTCGGGTATTTCT	NA	true	NA	false	NA	NA	NA	NA	NA	NA	NA
PB.395.393	chr1	+	1906	6	novel_not_in_catalog	FBXO44	novel	2928	6	NA	NA	-3	-1	at_least_one_novel_splicesite	FALSE	canonical	NA	NA	NA	NA	NA	NA	NA	true	NA	NA	NA	C	non_coding	NA	NA	NA	NA	NA	NA	NA	10.0	TAACCTGTGCCCTGTGGTTT	NA	true	NA	true	NA	NA	NA	NA	NA	NA	NA
PB.395.394	chr1	+	1913	6	full-splice_match	FBXO44	ENST00000251547.10	2928	6	-23	1038	-3	0	alternative_3end	FALSE	canonical	NA	NA	NA	NA	NA	NA	NA	false	NA	NA	NA	C	non_coding	NA	NA	NA	NA	NA	NA	NA	10.0	AACCTGTGCCCTGTGGTTTC	NA	true	NA	true	NA	NA	NA	NA	NA	NA	NA
PB.395.405	chr1	+	1504	6	novel_in_catalog	FBXO44	novel	942	5	NA	NA	2	-1	intron_retention	FALSE	canonical	NA	NA	NA	NA	NA	NA	NA	false	NA	NA	NA	C	non_coding	NA	NA	NA	NA	NA	NA	NA	15.0	ACCCAGTCTCGGGTATTTCT	NA	true	NA	false	NA	NA	NA	NA	NA	NA	NA
PB.395.407	chr1	+	3084	5	novel_in_catalog	FBXO44	novel	2928	6	NA	NA	2	-1	intron_retention	FALSE	canonical	NA	NA	NA	NA	NA	NA	NA	false	NA	NA	NA	C	non_coding	NA	NA	NA	NA	NA	NA	NA	15.0	ACCCAGTCTCGGGTATTTCT	NA	true	NA	false	NA	NA	NA	NA	NA	NA	NA
PB.395.408	chr1	+	2153	4	novel_in_catalog	FBXO44	novel	1734	5	NA	NA	2	-1	intron_retention	FALSE	canonical	NA	NA	NA	NA	NA	NA	NA	false	NA	NA	NA	C	non_coding	NA	NA	NA	NA	NA	NA	NA	10.0	TAACCTGTGCCCTGTGGTTT	NA	true	NA	true	NA	NA	NA	NA	NA	NA	NA
PB.395.418	chr1	+	2820	5	full-splice_match	FBXO44	ENST00000376762.8	1734	5	-51	-1035	2	-1	alternative_3end5end	FALSE	canonical	NA	NA	NA	NA	NA	NA	NA	false	NA	NA	NA	C	non_coding	NA	NA	NA	NA	NA	NA	NA	15.0	ACCCAGTCTCGGGTATTTCT	NA	true	NA	false	NA	NA	NA	NA	NA	NA	NA
PB.395.419	chr1	+	1435	8	novel_in_catalog	FBXO44	novel	769	6	NA	NA	2	-1	intron_retention	FALSE	canonical	NA	NA	NA	NA	NA	NA	NA	false	NA	NA	NA	C	non_coding	NA	NA	NA	NA	NA	NA	NA	15.0	ACCCAGTCTCGGGTATTTCT	NA	true	NA	false	NA	NA	NA	NA	NA	NA	NA
PB.395.423	chr1	+	2154	6	novel_in_catalog	FBXO44	novel	822	6	NA	NA	2	-1	combination_of_known_junctions	FALSE	canonical	NA	NA	NA	NA	NA	NA	NA	false	NA	NA	NA	C	non_coding	NA	NA	NA	NA	NA	NA	NA	10.0	TAACCTGTGCCCTGTGGTTT	NA	true	NA	true	NA	NA	NA	NA	NA	NA	NA
PB.395.432	chr1	+	2046	5	novel_in_catalog	FBXO44	novel	2928	6	NA	NA	2	-1	intron_retention	FALSE	canonical	NA	NA	NA	NA	NA	NA	NA	false	NA	NA	NA	C	non_coding	NA	NA	NA	NA	NA	NA	NA	10.0	TAACCTGTGCCCTGTGGTTT	NA	true	NA	true	NA	NA	NA	NA	NA	NA	NA
PB.395.437	chr1	+	1937	7	novel_in_catalog	FBXO44	novel	3320	7	NA	NA	2	-1	combination_of_known_junctions	FALSE	canonical	NA	NA	NA	NA	NA	NA	NA	false	NA	NA	NA	C	non_coding	NA	NA	NA	NA	NA	NA	NA	10.0	TAACCTGTGCCCTGTGGTTT	NA	true	NA	true	NA	NA	NA	NA	NA	NA	NA
PB.395.438	chr1	+	1792	9	novel_not_in_catalog	FBXO44	novel	3320	7	NA	NA	2	-1	intron_retention	FALSE	canonical	NA	NA	NA	NA	NA	NA	NA	true	NA	NA	NA	C	non_coding	NA	NA	NA	NA	NA	NA	NA	15.0	ACCCAGTCTCGGGTATTTCT	NA	true	NA	false	NA	NA	NA	NA	NA	NA	NA
PB.395.444	chr1	+	1871	7	novel_in_catalog	FBXO44	novel	3320	7	NA	NA	7	-1	intron_retention	FALSE	canonical	NA	NA	NA	NA	NA	NA	NA	false	NA	NA	NA	C	non_coding	NA	NA	NA	NA	NA	NA	NA	15.0	ACCCAGTCTCGGGTATTTCT	NA	true	NA	false	NA	NA	NA	NA	NA	NA	NA
PB.395.445	chr1	+	3187	6	novel_in_catalog	FBXO44	novel	822	6	NA	NA	7	-1	intron_retention	FALSE	canonical	NA	NA	NA	NA	NA	NA	NA	false	NA	NA	NA	C	non_coding	NA	NA	NA	NA	NA	NA	NA	15.0	ACCCAGTCTCGGGTATTTCT	NA	true	NA	false	NA	NA	NA	NA	NA	NA	NA
PB.395.447	chr1	+	1271	9	novel_not_in_catalog	FBXO44	novel	3320	7	NA	NA	-8	-1	at_least_one_novel_splicesite	FALSE	canonical	NA	NA	NA	NA	NA	NA	NA	true	NA	NA	NA	C	non_coding	NA	NA	NA	NA	NA	NA	NA	15.0	ACCCAGTCTCGGGTATTTCT	NA	true	NA	false	NA	NA	NA	NA	NA	NA	NA
PB.395.449	chr1	+	1415	8	novel_not_in_catalog	FBXO44	novel	3320	7	NA	NA	7	-1	intron_retention	FALSE	canonical	NA	NA	NA	NA	NA	NA	NA	true	NA	NA	NA	C	non_coding	NA	NA	NA	NA	NA	NA	NA	15.0	ACCCAGTCTCGGGTATTTCT	NA	true	NA	false	NA	NA	NA	NA	NA	NA	NA
PB.395.453	chr1	+	2072	6	novel_in_catalog	FBXO44	novel	822	6	NA	NA	7	0	intron_retention	FALSE	canonical	NA	NA	NA	NA	NA	NA	NA	false	NA	NA	NA	C	non_coding	NA	NA	NA	NA	NA	NA	NA	10.0	AACCTGTGCCCTGTGGTTTC	NA	true	NA	true	NA	NA	NA	NA	NA	NA	NA
PB.395.462	chr1	+	1495	6	novel_not_in_catalog	FBXO44	novel	1734	5	NA	NA	7	0	at_least_one_novel_splicesite	FALSE	canonical	NA	NA	NA	NA	NA	NA	NA	false	NA	NA	NA	C	non_coding	NA	NA	NA	NA	NA	NA	NA	10.0	AACCTGTGCCCTGTGGTTTC	NA	true	NA	true	NA	NA	NA	NA	NA	NA	NA
PB.395.463	chr1	+	1771	5	novel_not_in_catalog	FBXO44	novel	1734	5	NA	NA	8	0	at_least_one_novel_splicesite	FALSE	canonical	NA	NA	NA	NA	NA	NA	NA	true	NA	NA	NA	C	non_coding	NA	NA	NA	NA	NA	NA	NA	10.0	AACCTGTGCCCTGTGGTTTC	NA	true	NA	true	NA	NA	NA	NA	NA	NA	NA
PB.395.465	chr1	+	2251	5	novel_in_catalog	FBXO44	novel	1734	5	NA	NA	-8	0	intron_retention	FALSE	canonical	NA	NA	NA	NA	NA	NA	NA	false	NA	NA	NA	C	non_coding	NA	NA	NA	NA	NA	NA	NA	10.0	AACCTGTGCCCTGTGGTTTC	NA	true	NA	true	NA	NA	NA	NA	NA	NA	NA
PB.395.467	chr1	+	1614	7	novel_in_catalog	FBXO44	novel	3320	7	NA	NA	-8	-3	intron_retention	FALSE	canonical	NA	NA	NA	NA	NA	NA	NA	false	NA	NA	NA	C	non_coding	NA	NA	NA	NA	NA	NA	NA	30.0	AAATCACCCAGTCTCGGGTA	NA	true	NA	false	NA	NA	NA	NA	NA	NA	NA
PB.395.470	chr1	+	1802	6	full-splice_match	FBXO44	ENST00000376760.5	822	6	-41	-939	-8	-1	alternative_3end	FALSE	canonical	NA	NA	NA	NA	NA	NA	NA	false	NA	NA	NA	C	non_coding	NA	NA	NA	NA	NA	NA	NA	10.0	TAACCTGTGCCCTGTGGTTT	NA	true	NA	true	NA	NA	NA	NA	NA	NA	NA
PB.395.481	chr1	+	1868	6	full-splice_match	FBXO44	ENST00000376768.5	959	6	-12	-897	-8	-1	alternative_3end	FALSE	canonical	NA	NA	NA	NA	NA	NA	NA	false	NA	NA	NA	C	non_coding	NA	NA	NA	NA	NA	NA	NA	10.0	TAACCTGTGCCCTGTGGTTT	NA	true	NA	true	NA	NA	NA	NA	NA	NA	NA
PB.395.506	chr1	+	2402	6	novel_in_catalog	FBXO44	novel	3320	7	NA	NA	-2	-1	intron_retention	FALSE	canonical	NA	NA	NA	NA	NA	NA	NA	false	NA	NA	NA	C	non_coding	NA	NA	NA	NA	NA	NA	NA	10.0	TAACCTGTGCCCTGTGGTTT	NA	true	NA	true	NA	NA	NA	NA	NA	NA	NA
PB.395.518	chr1	+	1784	9	novel_in_catalog	FBXO44	novel	3320	7	NA	NA	1	-1	intron_retention	FALSE	canonical	NA	NA	NA	NA	NA	NA	NA	false	NA	NA	NA	C	non_coding	NA	NA	NA	NA	NA	NA	NA	15.0	ACCCAGTCTCGGGTATTTCT	NA	true	NA	false	NA	NA	NA	NA	NA	NA	NA
PB.395.594	chr1	+	2381	5	incomplete-splice_match	FBXO44	ENST00000376760.5	822	6	98	-940	98	0	3prime_fragment	FALSE	canonical	NA	NA	NA	NA	NA	NA	NA	false	NA	NA	NA	C	non_coding	NA	NA	NA	NA	NA	NA	NA	10.0	AACCTGTGCCCTGTGGTTTC	NA	true	NA	true	NA	NA	NA	NA	NA	NA	NA
PB.395.602	chr1	+	2505	6	incomplete-splice_match	FBXO44	ENST00000376770.5	3320	7	151	1039	98	-1	3prime_fragment	FALSE	canonical	NA	NA	NA	NA	NA	NA	NA	false	NA	NA	NA	C	non_coding	NA	NA	NA	NA	NA	NA	NA	10.0	TAACCTGTGCCCTGTGGTTT	NA	true	NA	true	NA	NA	NA	NA	NA	NA	NA
PB.395.604	chr1	+	2472	4	incomplete-splice_match	FBXO44	ENST00000376762.8	1734	5	113	2	113	0	3prime_fragment	FALSE	canonical	NA	NA	NA	NA	NA	NA	NA	false	NA	NA	NA	C	non_coding	NA	NA	NA	NA	NA	NA	NA	10.0	AACCTGTGCCCTGTGGTTTC	NA	true	NA	true	NA	NA	NA	NA	NA	NA	NA
PB.395.630	chr1	+	1229	6	full-splice_match	FBXO6	ENST00000376753.9	1444	6	-109	324	-109	0	alternative_3end5end	FALSE	canonical	NA	NA	NA	NA	NA	NA	NA	false	NA	NA	NA	C	non_coding	NA	NA	NA	NA	NA	NA	NA	20.0	ACTGTGGCTCACGCCTGTAA	NA	true	NA	true	NA	NA	NA	NA	NA	NA	NA
PB.395.633	chr1	+	1442	6	full-splice_match	FBXO6	ENST00000376753.9	1444	6	-1	3	-1	-3	reference_match	FALSE	canonical	NA	NA	NA	NA	NA	NA	NA	false	NA	NA	NA	C	non_coding	NA	NA	NA	NA	NA	NA	NA	20.0	AAACCAGCCTGGGGTTGGTT	NA	true	NA	false	NA	NA	NA	NA	NA	NA	NA
PB.395.646	chr1	+	2394	7	novel_not_in_catalog	DRAXIN	novel	7365	7	NA	NA	-760	-4907	at_least_one_novel_splicesite	FALSE	canonical	NA	NA	NA	NA	NA	NA	NA	true	NA	NA	NA	C	non_coding	NA	NA	NA	NA	NA	NA	NA	30.0	AATAAGTTGGGCAGGTTGAT	NA	false	NA	false	NA	NA	NA	NA	NA	NA	NA
PB.395.647	chr1	+	2886	9	novel_not_in_catalog	DRAXIN	novel	7365	7	NA	NA	-750	0	at_least_one_novel_splicesite	FALSE	canonical	NA	NA	NA	NA	NA	NA	NA	true	NA	NA	NA	C	non_coding	NA	NA	NA	NA	NA	NA	NA	5.0	CACCTGGTGTCTCTCTTTGT	NA	false	NA	true	NA	NA	NA	NA	NA	NA	NA
PB.395.668	chr1	+	2207	8	novel_not_in_catalog	DRAXIN	novel	7365	7	NA	NA	-144	0	at_least_one_novel_splicesite	FALSE	canonical	NA	NA	NA	NA	NA	NA	NA	false	NA	NA	NA	C	non_coding	NA	NA	NA	NA	NA	NA	NA	5.0	CACCTGGTGTCTCTCTTTGT	NA	true	NA	true	NA	NA	NA	NA	NA	NA	NA
PB.395.678	chr1	+	3763	8	novel_not_in_catalog	DRAXIN	novel	7365	7	NA	NA	-135	1	at_least_one_novel_splicesite	FALSE	canonical	NA	NA	NA	NA	NA	NA	NA	false	NA	NA	NA	C	non_coding	NA	NA	NA	NA	NA	NA	NA	5.0	ACCTGGTGTCTCTCTTTGTT	NA	true	NA	true	NA	NA	NA	NA	NA	NA	NA
PB.395.680	chr1	+	2255	10	fusion	AGTRAP_DRAXIN	novel	7365	7	NA	NA	-135	-1	multi-exon	FALSE	canonical	NA	NA	NA	NA	NA	NA	NA	false	NA	NA	NA	B	non_coding	NA	NA	NA	NA	NA	NA	NA	20.0	AGATGGGCTGTGTTTTGAAC	NA	true	NA	true	NA	NA	NA	NA	NA	NA	NA
PB.395.689	chr1	+	2792	4	novel_not_in_catalog	DRAXIN	novel	7365	7	NA	NA	-124	0	at_least_one_novel_splicesite	FALSE	canonical	NA	NA	NA	NA	NA	NA	NA	true	NA	NA	NA	C	non_coding	NA	NA	NA	NA	NA	NA	NA	5.0	CACCTGGTGTCTCTCTTTGT	NA	true	NA	true	NA	NA	NA	NA	NA	NA	NA
PB.395.700	chr1	+	2970	9	novel_not_in_catalog	DRAXIN	novel	7365	7	NA	NA	-10	0	at_least_one_novel_splicesite	FALSE	canonical	NA	NA	NA	NA	NA	NA	NA	true	NA	NA	NA	C	non_coding	NA	NA	NA	NA	NA	NA	NA	5.0	CACCTGGTGTCTCTCTTTGT	NA	true	NA	true	NA	NA	NA	NA	NA	NA	NA
PB.395.706	chr1	+	3764	8	novel_not_in_catalog	DRAXIN	novel	7365	7	NA	NA	-6	0	at_least_one_novel_splicesite	FALSE	canonical	NA	NA	NA	NA	NA	NA	NA	false	NA	NA	NA	C	non_coding	NA	NA	NA	NA	NA	NA	NA	5.0	CACCTGGTGTCTCTCTTTGT	NA	true	NA	true	NA	NA	NA	NA	NA	NA	NA
PB.395.716	chr1	+	3816	8	novel_not_in_catalog	DRAXIN	novel	7365	7	NA	NA	-5	0	at_least_one_novel_splicesite	FALSE	canonical	NA	NA	NA	NA	NA	NA	NA	false	NA	NA	NA	C	non_coding	NA	NA	NA	NA	NA	NA	NA	5.0	CACCTGGTGTCTCTCTTTGT	NA	true	NA	true	NA	NA	NA	NA	NA	NA	NA
PB.395.720	chr1	+	3726	9	fusion	AGTRAP_DRAXIN	novel	7365	7	NA	NA	-5	-2	intron_retention	FALSE	canonical	NA	NA	NA	NA	NA	NA	NA	false	NA	NA	NA	B	non_coding	NA	NA	NA	NA	NA	NA	NA	20.0	TAGATGGGCTGTGTTTTGAA	NA	true	NA	true	NA	NA	NA	NA	NA	NA	NA
PB.395.789	chr1	+	2865	2	novel_not_in_catalog	DRAXIN	novel	7365	7	NA	NA	25	1	at_least_one_novel_splicesite	FALSE	canonical	NA	NA	NA	NA	NA	NA	NA	true	NA	NA	NA	C	non_coding	NA	NA	NA	NA	NA	NA	NA	5.0	ACCTGGTGTCTCTCTTTGTT	NA	true	NA	true	NA	NA	NA	NA	NA	NA	NA
PB.395.895	chr1	+	5306	7	fusion	AGTRAP_DRAXIN	novel	7365	7	NA	NA	20162	-10	intron_retention	FALSE	canonical	NA	NA	NA	NA	NA	NA	NA	false	NA	NA	NA	B	non_coding	NA	NA	NA	NA	NA	NA	NA	25.0	ATTATCTGTACGACTGTGTA	NA	false	NA	true	NA	NA	NA	NA	NA	NA	NA
PB.395.995	chr1	+	3061	2	novel_not_in_catalog	DRAXIN	novel	7365	7	NA	NA	28920	0	at_least_one_novel_splicesite	FALSE	canonical	NA	NA	NA	NA	NA	NA	NA	true	NA	NA	NA	C	non_coding	NA	NA	NA	NA	NA	NA	NA	5.0	CACCTGGTGTCTCTCTTTGT	NA	false	NA	true	NA	NA	NA	NA	NA	NA	NA
PB.395.1003	chr1	+	2153	3	novel_not_in_catalog	DRAXIN	novel	7365	7	NA	NA	28979	-3	at_least_one_novel_splicesite	FALSE	canonical	NA	NA	NA	NA	NA	NA	NA	true	NA	NA	NA	C	non_coding	NA	NA	NA	NA	NA	NA	NA	5.0	GCCCACCTGGTGTCTCTCTT	NA	false	NA	true	NA	NA	NA	NA	NA	NA	NA
PB.395.1047	chr1	+	2225	2	novel_not_in_catalog	DRAXIN	novel	7365	7	NA	NA	30264	0	at_least_one_novel_splicesite	FALSE	canonical	NA	NA	NA	NA	NA	NA	NA	true	NA	NA	NA	C	non_coding	NA	NA	NA	NA	NA	NA	NA	5.0	CACCTGGTGTCTCTCTTTGT	NA	false	NA	true	NA	NA	NA	NA	NA	NA	NA
PB.395.1116	chr1	+	2452	5	novel_in_catalog	AGTRAP	novel	1055	7	NA	NA	2	-1	intron_retention	FALSE	canonical	NA	NA	NA	NA	NA	NA	NA	false	NA	NA	NA	C	non_coding	NA	NA	NA	NA	NA	NA	NA	20.0	AGATGGGCTGTGTTTTGAAC	NA	true	NA	true	NA	NA	NA	NA	NA	NA	NA
PB.396.18	chr1	-	1322	7	novel_in_catalog	FBXO2	novel	1287	6	NA	NA	4	2	combination_of_known_splicesites	FALSE	canonical	NA	NA	NA	NA	NA	NA	NA	false	NA	NA	NA	C	non_coding	NA	NA	NA	NA	NA	NA	NA	60.0	AATGAATGAAAAAATGGATA	NA	true	NA	false	NA	NA	NA	NA	NA	NA	NA
PB.396.19	chr1	-	1901	5	novel_in_catalog	FBXO2	novel	1287	6	NA	NA	-63	-2	intron_retention	FALSE	canonical	NA	NA	NA	NA	NA	NA	NA	false	NA	NA	NA	C	non_coding	NA	NA	NA	NA	NA	NA	NA	60.0	AAGGAATGAATGAAAAAATG	NA	true	NA	false	NA	NA	NA	NA	NA	NA	NA
PB.396.20	chr1	-	1713	6	full-splice_match	FBXO2	ENST00000354287.5	1287	6	-399	-27	-399	27	alternative_5end	FALSE	canonical	NA	NA	NA	NA	NA	NA	NA	false	NA	NA	NA	C	non_coding	NA	NA	NA	NA	NA	NA	NA	5.0	TGCTCCCTTCCCATCCTTTT	NA	true	NA	true	NA	NA	NA	NA	NA	NA	NA
PB.396.88	chr1	-	1127	9	full-splice_match	MAD2L2	ENST00000376669.9	864	9	-73	-190	-43	-8	alternative_3end5end	FALSE	canonical	NA	NA	NA	NA	NA	NA	NA	false	NA	NA	NA	C	non_coding	NA	NA	NA	NA	NA	NA	NA	20.0	TGGGCTGAGCTGAGCCATCA	NA	true	NA	true	NA	NA	NA	NA	NA	NA	NA
PB.396.89	chr1	-	1417	10	novel_in_catalog	MAD2L2	novel	1860	11	NA	NA	-15	-1	combination_of_known_splicesites	FALSE	canonical	NA	NA	NA	NA	NA	NA	NA	false	NA	NA	NA	C	non_coding	NA	NA	NA	NA	NA	NA	NA	30.0	AGCTGAGCCATCATTAACTG	NA	true	NA	true	NA	NA	NA	NA	NA	NA	NA
PB.396.90	chr1	-	1160	9	full-splice_match	MAD2L2	ENST00000376667.7	872	9	-23	-265	18	-3	alternative_3end	FALSE	canonical	NA	NA	NA	NA	NA	NA	NA	false	NA	NA	NA	C	non_coding	NA	NA	NA	NA	NA	NA	NA	30.0	TGAGCTGAGCCATCATTAAC	NA	true	NA	true	NA	NA	NA	NA	NA	NA	NA
PB.396.92	chr1	-	1034	9	novel_in_catalog	MAD2L2	novel	1053	9	NA	NA	-32	-1	combination_of_known_junctions	FALSE	canonical	NA	NA	NA	NA	NA	NA	NA	false	NA	NA	NA	C	non_coding	NA	NA	NA	NA	NA	NA	NA	30.0	AGCTGAGCCATCATTAACTG	NA	true	NA	true	NA	NA	NA	NA	NA	NA	NA
PB.396.93	chr1	-	1450	8	novel_in_catalog	MAD2L2	novel	872	9	NA	NA	-6	-10	intron_retention	FALSE	canonical	NA	NA	NA	NA	NA	NA	NA	false	NA	NA	NA	C	non_coding	NA	NA	NA	NA	NA	NA	NA	15.0	GCTGGGCTGAGCTGAGCCAT	NA	true	NA	true	NA	NA	NA	NA	NA	NA	NA
PB.396.94	chr1	-	1748	8	novel_in_catalog	MAD2L2	novel	872	9	NA	NA	-15	-1	intron_retention	FALSE	canonical	NA	NA	NA	NA	NA	NA	NA	false	NA	NA	NA	C	non_coding	NA	NA	NA	NA	NA	NA	NA	30.0	AGCTGAGCCATCATTAACTG	NA	true	NA	true	NA	NA	NA	NA	NA	NA	NA
PB.396.95	chr1	-	2040	7	novel_in_catalog	MAD2L2	novel	872	9	NA	NA	-4	4	intron_retention	FALSE	canonical	NA	NA	NA	NA	NA	NA	NA	false	NA	NA	NA	C	non_coding	NA	NA	NA	NA	NA	NA	NA	30.0	AGCCATCATTAACTGGAGTG	NA	true	NA	true	NA	NA	NA	NA	NA	NA	NA
PB.396.96	chr1	-	1467	8	full-splice_match	MAD2L2	ENST00000456915.2	1338	8	-7	-122	3	-1	alternative_3end	FALSE	canonical	NA	NA	NA	NA	NA	NA	NA	false	NA	NA	NA	C	non_coding	NA	NA	NA	NA	NA	NA	NA	30.0	AGCTGAGCCATCATTAACTG	NA	true	NA	true	NA	NA	NA	NA	NA	NA	NA
PB.396.101	chr1	-	1661	8	novel_in_catalog	MAD2L2	novel	1860	11	NA	NA	-17	-3	intron_retention	FALSE	canonical	NA	NA	NA	NA	NA	NA	NA	false	NA	NA	NA	C	non_coding	NA	NA	NA	NA	NA	NA	NA	30.0	TGAGCTGAGCCATCATTAAC	NA	true	NA	true	NA	NA	NA	NA	NA	NA	NA
PB.396.103	chr1	-	1383	8	full-splice_match	MAD2L2	ENST00000376664.11	3317	8	-24	1958	-17	-1	alternative_3end	FALSE	canonical	NA	NA	NA	NA	NA	NA	NA	false	NA	NA	NA	C	non_coding	NA	NA	NA	NA	NA	NA	NA	30.0	AGCTGAGCCATCATTAACTG	NA	true	NA	true	NA	NA	NA	NA	NA	NA	NA
PB.396.104	chr1	-	1242	8	novel_in_catalog	MAD2L2	novel	872	9	NA	NA	-15	-3	intron_retention	FALSE	canonical	NA	NA	NA	NA	NA	NA	NA	false	NA	NA	NA	C	non_coding	NA	NA	NA	NA	NA	NA	NA	30.0	TGAGCTGAGCCATCATTAAC	NA	true	NA	true	NA	NA	NA	NA	NA	NA	NA
PB.396.107	chr1	-	1192	9	full-splice_match	MAD2L2	ENST00000376672.5	1002	9	-153	-37	20	-8	alternative_5end	FALSE	canonical	NA	NA	NA	NA	NA	NA	NA	false	NA	NA	NA	C	non_coding	NA	NA	NA	NA	NA	NA	NA	20.0	TGGGCTGAGCTGAGCCATCA	NA	true	NA	true	NA	NA	NA	NA	NA	NA	NA
PB.396.108	chr1	-	1644	9	novel_not_in_catalog	MAD2L2	novel	1053	9	NA	NA	-995	-1	at_least_one_novel_splicesite	FALSE	canonical	NA	NA	NA	NA	NA	NA	NA	true	NA	NA	NA	C	non_coding	NA	NA	NA	NA	NA	NA	NA	30.0	AGCTGAGCCATCATTAACTG	NA	false	NA	true	NA	NA	NA	NA	NA	NA	NA
PB.396.115	chr1	-	1337	8	novel_in_catalog	MAD2L2	novel	3317	8	NA	NA	-21	-1	intron_retention	FALSE	canonical	NA	NA	NA	NA	NA	NA	NA	false	NA	NA	NA	C	non_coding	NA	NA	NA	NA	NA	NA	NA	30.0	AGCTGAGCCATCATTAACTG	NA	true	NA	true	NA	NA	NA	NA	NA	NA	NA
PB.396.121	chr1	-	1925	7	novel_in_catalog	MAD2L2	novel	3317	8	NA	NA	-15	-1	intron_retention	FALSE	canonical	NA	NA	NA	NA	NA	NA	NA	false	NA	NA	NA	C	non_coding	NA	NA	NA	NA	NA	NA	NA	30.0	AGCTGAGCCATCATTAACTG	NA	true	NA	true	NA	NA	NA	NA	NA	NA	NA
PB.396.126	chr1	-	1611	8	novel_in_catalog	MAD2L2	novel	1053	9	NA	NA	-15	-1	intron_retention	FALSE	canonical	NA	NA	NA	NA	NA	NA	NA	false	NA	NA	NA	C	non_coding	NA	NA	NA	NA	NA	NA	NA	30.0	AGCTGAGCCATCATTAACTG	NA	true	NA	true	NA	NA	NA	NA	NA	NA	NA
PB.401.101	chr1	-	2959	12	full-splice_match	MTHFR	ENST00000376590.9	7018	12	-98	4157	1	-114	alternative_3end5end	FALSE	canonical	NA	NA	NA	NA	NA	NA	NA	false	NA	NA	NA	C	non_coding	NA	NA	NA	NA	NA	NA	NA	15.0	AGCCCAGCTTCCTGGTGTAT	NA	true	NA	true	NA	NA	NA	NA	NA	NA	NA
PB.401.107	chr1	-	2879	13	novel_not_in_catalog	MTHFR	novel	8094	13	NA	NA	-1	18	at_least_one_novel_splicesite	FALSE	canonical	NA	NA	NA	NA	NA	NA	NA	false	NA	NA	NA	C	non_coding	NA	NA	NA	NA	NA	NA	NA	15.0	AGTCTGAACCCTTGTGCTTG	NA	true	NA	true	NA	NA	NA	NA	NA	NA	NA
PB.401.109	chr1	-	2821	12	full-splice_match	MTHFR	ENST00000376590.9	7018	12	-104	4301	-5	17	alternative_3end5end	FALSE	canonical	NA	NA	NA	NA	NA	NA	NA	false	NA	NA	NA	C	non_coding	NA	NA	NA	NA	NA	NA	NA	15.0	CAGTCTGAACCCTTGTGCTT	NA	true	NA	true	NA	NA	NA	NA	NA	NA	NA
PB.401.111	chr1	-	3328	12	novel_in_catalog	MTHFR	novel	7018	12	NA	NA	-28	17	combination_of_known_junctions	FALSE	canonical	NA	NA	NA	NA	NA	NA	NA	false	NA	NA	NA	C	non_coding	NA	NA	NA	NA	NA	NA	NA	15.0	CAGTCTGAACCCTTGTGCTT	NA	true	NA	true	NA	NA	NA	NA	NA	NA	NA
PB.405.2	chr1	-	1604	3	full-splice_match	NPPB	ENST00000376468.4	708	3	-897	1	-897	-1	alternative_5end	FALSE	canonical	NA	NA	NA	NA	NA	NA	NA	false	NA	NA	NA	C	non_coding	NA	NA	NA	NA	NA	NA	NA	25.0	ATCTTTTGAAACTGATTTGT	NA	false	NA	true	NA	NA	NA	NA	NA	NA	NA
PB.408.15	chr1	-	2346	4	novel_not_in_catalog	KIAA2013	novel	2819	3	NA	NA	14	1	at_least_one_novel_splicesite	FALSE	canonical	NA	NA	NA	NA	NA	NA	NA	true	NA	NA	NA	C	non_coding	NA	NA	NA	NA	NA	NA	NA	5.0	GACCGGTTTGTGTGTGGTTG	NA	true	NA	true	NA	NA	NA	NA	NA	NA	NA
PB.408.16	chr1	-	2537	4	novel_not_in_catalog	KIAA2013	novel	2819	3	NA	NA	7	-1	at_least_one_novel_splicesite	FALSE	canonical	NA	NA	NA	NA	NA	NA	NA	true	NA	NA	NA	C	non_coding	NA	NA	NA	NA	NA	NA	NA	10.0	ACGACCGGTTTGTGTGTGGT	NA	true	NA	true	NA	NA	NA	NA	NA	NA	NA
PB.408.17	chr1	-	2862	3	full-splice_match	KIAA2013	ENST00000376572.8	2819	3	-45	2	-44	-2	reference_match	FALSE	canonical	NA	NA	NA	NA	NA	NA	NA	false	NA	NA	NA	C	non_coding	NA	NA	NA	NA	NA	NA	NA	10.0	CACGACCGGTTTGTGTGTGG	NA	true	NA	true	NA	NA	NA	NA	NA	NA	NA
PB.408.70	chr1	-	2049	4	novel_not_in_catalog	KIAA2013	novel	2819	3	NA	NA	14	-477	at_least_one_novel_splicesite	FALSE	canonical	NA	NA	NA	NA	NA	NA	NA	true	NA	NA	NA	C	non_coding	NA	NA	NA	NA	NA	NA	NA	45.0	AAATACTTGAAATGGAACTC	NA	true	NA	false	NA	NA	NA	NA	NA	NA	NA
PB.408.79	chr1	-	2352	3	full-splice_match	KIAA2013	ENST00000376572.8	2819	3	-10	477	-9	-477	alternative_3end	FALSE	canonical	NA	NA	NA	NA	NA	NA	NA	false	NA	NA	NA	C	non_coding	NA	NA	NA	NA	NA	NA	NA	45.0	AAATACTTGAAATGGAACTC	NA	true	NA	false	NA	NA	NA	NA	NA	NA	NA
PB.414.1	chr1	+	5758	23	full-splice_match	CLCN6	ENST00000346436.11	5589	23	-156	-13	-61	0	alternative_5end	FALSE	canonical	NA	NA	NA	NA	NA	NA	NA	false	NA	NA	NA	C	non_coding	NA	NA	NA	NA	NA	NA	NA	10.0	AGCCTTTTGTCTCCATGCTG	NA	true	NA	true	NA	NA	NA	NA	NA	NA	NA
PB.414.2	chr1	+	3492	23	full-splice_match	CLCN6	ENST00000346436.11	5589	23	-143	2240	-48	1840	alternative_3end5end	FALSE	canonical	NA	NA	NA	NA	NA	NA	NA	false	NA	NA	NA	C	non_coding	NA	NA	NA	NA	NA	NA	NA	25.0	CCTGGATGGTCAATCTGATA	NA	true	NA	true	NA	NA	NA	NA	NA	NA	NA
PB.414.3	chr1	+	4289	24	novel_not_in_catalog	CLCN6	novel	5589	23	NA	NA	-48	-1	intron_retention	FALSE	canonical	NA	NA	NA	NA	NA	NA	NA	false	NA	NA	NA	C	non_coding	NA	NA	NA	NA	NA	NA	NA	5.0	CCTCTGTCTCCTTTAGCCTT	NA	true	NA	true	NA	NA	NA	NA	NA	NA	NA
PB.414.13	chr1	+	5527	23	novel_not_in_catalog	CLCN6	novel	5589	23	NA	NA	0	-2	intron_retention	FALSE	canonical	NA	NA	NA	NA	NA	NA	NA	true	NA	NA	NA	C	non_coding	NA	NA	NA	NA	NA	NA	NA	5.0	TCCTCTGTCTCCTTTAGCCT	NA	true	NA	true	NA	NA	NA	NA	NA	NA	NA
PB.414.57	chr1	+	5536	23	novel_not_in_catalog	CLCN6	novel	5589	23	NA	NA	-7	3	intron_retention	FALSE	canonical	NA	NA	NA	NA	NA	NA	NA	true	NA	NA	NA	C	non_coding	NA	NA	NA	NA	NA	NA	NA	5.0	TGTCTCCTTTAGCCTTTTGT	NA	true	NA	true	NA	NA	NA	NA	NA	NA	NA
PB.414.76	chr1	+	4674	23	novel_not_in_catalog	CLCN6	novel	5589	23	NA	NA	0	-2	at_least_one_novel_splicesite	FALSE	canonical	NA	NA	NA	NA	NA	NA	NA	false	NA	NA	NA	C	non_coding	NA	NA	NA	NA	NA	NA	NA	10.0	TTAGCCTTTTGTCTCCATGC	NA	true	NA	true	NA	NA	NA	NA	NA	NA	NA
PB.414.84	chr1	+	5525	23	novel_not_in_catalog	CLCN6	novel	5589	23	NA	NA	3	0	intron_retention	FALSE	canonical	NA	NA	NA	NA	NA	NA	NA	true	NA	NA	NA	C	non_coding	NA	NA	NA	NA	NA	NA	NA	10.0	AGCCTTTTGTCTCCATGCTG	NA	true	NA	true	NA	NA	NA	NA	NA	NA	NA
PB.414.86	chr1	+	5556	23	novel_in_catalog	CLCN6	novel	5589	23	NA	NA	3	0	intron_retention	FALSE	canonical	NA	NA	NA	NA	NA	NA	NA	false	NA	NA	NA	C	non_coding	NA	NA	NA	NA	NA	NA	NA	5.0	CTCTGTCTCCTTTAGCCTTT	NA	true	NA	true	NA	NA	NA	NA	NA	NA	NA
PB.414.99	chr1	+	5530	23	novel_in_catalog	CLCN6	novel	5589	23	NA	NA	5	-1	intron_retention	FALSE	canonical	NA	NA	NA	NA	NA	NA	NA	false	NA	NA	NA	C	non_coding	NA	NA	NA	NA	NA	NA	NA	10.0	TAGCCTTTTGTCTCCATGCT	NA	true	NA	true	NA	NA	NA	NA	NA	NA	NA
PB.414.119	chr1	+	5384	22	novel_in_catalog	CLCN6	novel	5589	23	NA	NA	10	-1	intron_retention	FALSE	canonical	NA	NA	NA	NA	NA	NA	NA	false	NA	NA	NA	C	non_coding	NA	NA	NA	NA	NA	NA	NA	10.0	TAGCCTTTTGTCTCCATGCT	NA	true	NA	true	NA	NA	NA	NA	NA	NA	NA
PB.414.149	chr1	+	5349	22	novel_not_in_catalog	CLCN6	novel	5589	23	NA	NA	11	-1	intron_retention	FALSE	canonical	NA	NA	NA	NA	NA	NA	NA	true	NA	NA	NA	C	non_coding	NA	NA	NA	NA	NA	NA	NA	10.0	TAGCCTTTTGTCTCCATGCT	NA	true	NA	true	NA	NA	NA	NA	NA	NA	NA
PB.414.352	chr1	+	3026	19	novel_in_catalog	PLOD1	novel	991	9	NA	NA	-71	0	combination_of_known_junctions	FALSE	canonical	NA	NA	NA	NA	NA	NA	NA	false	NA	NA	NA	C	non_coding	NA	NA	NA	NA	NA	NA	NA	35.0	ACTGAAGGGAAGATGCTCAG	NA	false	NA	true	NA	NA	NA	NA	NA	NA	NA
PB.414.353	chr1	+	3378	19	full-splice_match	PLOD1	ENST00000196061.5	2976	19	-400	-2	112	1	alternative_5end	FALSE	canonical	NA	NA	NA	NA	NA	NA	NA	false	NA	NA	NA	C	non_coding	NA	NA	NA	NA	NA	NA	NA	30.0	GAAGGGAAGATGCTCAGGGC	NA	false	NA	true	NA	NA	NA	NA	NA	NA	NA
PB.414.355	chr1	+	3281	20	novel_in_catalog	PLOD1	novel	2976	19	NA	NA	-138	2	combination_of_known_junctions	FALSE	canonical	NA	NA	NA	NA	NA	NA	NA	false	NA	NA	NA	C	non_coding	NA	NA	NA	NA	NA	NA	NA	30.0	AAGGGAAGATGCTCAGGGCG	NA	false	NA	true	NA	NA	NA	NA	NA	NA	NA
PB.414.356	chr1	+	3009	18	novel_in_catalog	PLOD1	novel	2976	19	NA	NA	-137	0	combination_of_known_splicesites	FALSE	canonical	NA	NA	NA	NA	NA	NA	NA	false	NA	NA	NA	C	non_coding	NA	NA	NA	NA	NA	NA	NA	35.0	ACTGAAGGGAAGATGCTCAG	NA	false	NA	true	NA	NA	NA	NA	NA	NA	NA
PB.414.366	chr1	+	3136	20	novel_not_in_catalog	PLOD1	novel	2976	19	NA	NA	-43	0	at_least_one_novel_splicesite	FALSE	canonical	NA	NA	NA	NA	NA	NA	NA	true	NA	NA	NA	C	non_coding	NA	NA	NA	NA	NA	NA	NA	30.0	CTGAAGGGAAGATGCTCAGG	NA	true	NA	true	NA	NA	NA	NA	NA	NA	NA
PB.414.367	chr1	+	3003	19	novel_not_in_catalog	PLOD1	novel	2976	19	NA	NA	-43	0	at_least_one_novel_splicesite	FALSE	canonical	NA	NA	NA	NA	NA	NA	NA	true	NA	NA	NA	C	non_coding	NA	NA	NA	NA	NA	NA	NA	35.0	ACTGAAGGGAAGATGCTCAG	NA	true	NA	true	NA	NA	NA	NA	NA	NA	NA
PB.414.368	chr1	+	2972	19	novel_not_in_catalog	PLOD1	novel	2976	19	NA	NA	-40	0	at_least_one_novel_splicesite	FALSE	canonical	NA	NA	NA	NA	NA	NA	NA	true	NA	NA	NA	C	non_coding	NA	NA	NA	NA	NA	NA	NA	35.0	ACTGAAGGGAAGATGCTCAG	NA	true	NA	true	NA	NA	NA	NA	NA	NA	NA
PB.414.373	chr1	+	3850	18	novel_in_catalog	PLOD1	novel	2976	19	NA	NA	-25	0	intron_retention	FALSE	canonical	NA	NA	NA	NA	NA	NA	NA	false	NA	NA	NA	C	non_coding	NA	NA	NA	NA	NA	NA	NA	35.0	ACTGAAGGGAAGATGCTCAG	NA	true	NA	true	NA	NA	NA	NA	NA	NA	NA
PB.414.377	chr1	+	3256	20	novel_not_in_catalog	PLOD1	novel	2976	19	NA	NA	-22	0	at_least_one_novel_splicesite	FALSE	canonical	NA	NA	NA	NA	NA	NA	NA	true	NA	NA	NA	C	non_coding	NA	NA	NA	NA	NA	NA	NA	35.0	ACTGAAGGGAAGATGCTCAG	NA	true	NA	true	NA	NA	NA	NA	NA	NA	NA
PB.414.384	chr1	+	2939	19	novel_not_in_catalog	PLOD1	novel	2976	19	NA	NA	-16	0	at_least_one_novel_splicesite	FALSE	canonical	NA	NA	NA	NA	NA	NA	NA	true	NA	NA	NA	C	non_coding	NA	NA	NA	NA	NA	NA	NA	35.0	ACTGAAGGGAAGATGCTCAG	NA	true	NA	true	NA	NA	NA	NA	NA	NA	NA
PB.414.385	chr1	+	2869	18	novel_in_catalog	PLOD1	novel	2976	19	NA	NA	-16	0	combination_of_known_splicesites	FALSE	canonical	NA	NA	NA	NA	NA	NA	NA	false	NA	NA	NA	C	non_coding	NA	NA	NA	NA	NA	NA	NA	30.0	TGAAGGGAAGATGCTCAGGG	NA	true	NA	true	NA	NA	NA	NA	NA	NA	NA
PB.414.386	chr1	+	3006	19	novel_not_in_catalog	PLOD1	novel	2976	19	NA	NA	-14	0	at_least_one_novel_splicesite	FALSE	canonical	NA	NA	NA	NA	NA	NA	NA	true	NA	NA	NA	C	non_coding	NA	NA	NA	NA	NA	NA	NA	35.0	ACTGAAGGGAAGATGCTCAG	NA	true	NA	true	NA	NA	NA	NA	NA	NA	NA
PB.414.395	chr1	+	3038	19	novel_not_in_catalog	PLOD1	novel	2976	19	NA	NA	-11	0	at_least_one_novel_splicesite	FALSE	canonical	NA	NA	NA	NA	NA	NA	NA	false	NA	NA	NA	C	non_coding	NA	NA	NA	NA	NA	NA	NA	30.0	TGAAGGGAAGATGCTCAGGG	NA	true	NA	true	NA	NA	NA	NA	NA	NA	NA
PB.414.401	chr1	+	3000	19	novel_not_in_catalog	PLOD1	novel	2976	19	NA	NA	-5	1	at_least_one_novel_splicesite	FALSE	canonical	NA	NA	NA	NA	NA	NA	NA	true	NA	NA	NA	C	non_coding	NA	NA	NA	NA	NA	NA	NA	30.0	GAAGGGAAGATGCTCAGGGC	NA	true	NA	true	NA	NA	NA	NA	NA	NA	NA
PB.414.402	chr1	+	3108	20	novel_in_catalog	PLOD1	novel	2976	19	NA	NA	-6	0	combination_of_known_splicesites	FALSE	canonical	NA	NA	NA	NA	NA	NA	NA	false	NA	NA	NA	C	non_coding	NA	NA	NA	NA	NA	NA	NA	35.0	ACTGAAGGGAAGATGCTCAG	NA	true	NA	true	NA	NA	NA	NA	NA	NA	NA
PB.414.407	chr1	+	2957	19	novel_not_in_catalog	PLOD1	novel	2976	19	NA	NA	-5	7	at_least_one_novel_splicesite	FALSE	canonical	NA	NA	NA	NA	NA	NA	NA	true	NA	NA	NA	C	non_coding	NA	NA	NA	NA	NA	NA	NA	25.0	AAGATGCTCAGGGCGAGTGG	NA	true	NA	true	NA	NA	NA	NA	NA	NA	NA
PB.414.431	chr1	+	3053	20	novel_not_in_catalog	PLOD1	novel	2976	19	NA	NA	0	0	at_least_one_novel_splicesite	FALSE	canonical	NA	NA	NA	NA	NA	NA	NA	false	NA	NA	NA	C	non_coding	NA	NA	NA	NA	NA	NA	NA	35.0	ACTGAAGGGAAGATGCTCAG	NA	true	NA	true	NA	NA	NA	NA	NA	NA	NA
PB.414.516	chr1	+	4667	19	full-splice_match	MFN2	ENST00000235329.10	4407	19	-258	-2	-3	2	alternative_5end	FALSE	canonical	NA	NA	NA	NA	NA	NA	NA	false	NA	NA	NA	C	non_coding	NA	NA	NA	NA	NA	NA	NA	10.0	TGTGAGATCTGTCTTTTTGG	NA	false	NA	true	NA	NA	NA	NA	NA	NA	NA
PB.414.517	chr1	+	4516	18	full-splice_match	MFN2	ENST00000674817.1	4514	18	-6	4	2	1	reference_match	FALSE	canonical	NA	NA	NA	NA	NA	NA	NA	false	NA	NA	NA	C	non_coding	NA	NA	NA	NA	NA	NA	NA	25.0	GAAATCCTTTGTGAGATCTG	NA	false	NA	true	NA	NA	NA	NA	NA	NA	NA
PB.414.518	chr1	+	4844	20	novel_in_catalog	MFN2	novel	4580	20	NA	NA	1	0	combination_of_known_junctions	FALSE	canonical	NA	NA	NA	NA	NA	NA	NA	false	NA	NA	NA	C	non_coding	NA	NA	NA	NA	NA	NA	NA	10.0	TTTGTGAGATCTGTCTTTTT	NA	false	NA	true	NA	NA	NA	NA	NA	NA	NA
PB.414.521	chr1	+	4714	20	novel_in_catalog	MFN2	novel	4772	20	NA	NA	8	-1	combination_of_known_junctions	FALSE	canonical	NA	NA	NA	NA	NA	NA	NA	false	NA	NA	NA	C	non_coding	NA	NA	NA	NA	NA	NA	NA	25.0	AAATCCTTTGTGAGATCTGT	NA	false	NA	true	NA	NA	NA	NA	NA	NA	NA
PB.414.522	chr1	+	4555	19	full-splice_match	MFN2	ENST00000675053.1	4555	19	8	-8	8	0	reference_match	FALSE	canonical	NA	NA	NA	NA	NA	NA	NA	false	NA	NA	NA	C	non_coding	NA	NA	NA	NA	NA	NA	NA	10.0	TTTGTGAGATCTGTCTTTTT	NA	false	NA	true	NA	NA	NA	NA	NA	NA	NA
PB.414.525	chr1	+	4783	19	novel_in_catalog	MFN2	novel	4772	20	NA	NA	6	-1	intron_retention	FALSE	canonical	NA	NA	NA	NA	NA	NA	NA	false	NA	NA	NA	C	non_coding	NA	NA	NA	NA	NA	NA	NA	25.0	AAATCCTTTGTGAGATCTGT	NA	true	NA	true	NA	NA	NA	NA	NA	NA	NA
PB.414.538	chr1	+	4506	18	novel_in_catalog	MFN2	novel	4407	19	NA	NA	-1	-1	combination_of_known_splicesites	FALSE	canonical	NA	NA	NA	NA	NA	NA	NA	false	NA	NA	NA	C	non_coding	NA	NA	NA	NA	NA	NA	NA	10.0	CTTTGTGAGATCTGTCTTTT	NA	true	NA	true	NA	NA	NA	NA	NA	NA	NA
PB.414.544	chr1	+	4740	20	full-splice_match	MFN2	ENST00000675817.1	4766	20	39	-13	10	-1	reference_match	FALSE	canonical	NA	NA	NA	NA	NA	NA	NA	false	NA	NA	NA	C	non_coding	NA	NA	NA	NA	NA	NA	NA	10.0	GAGATCTGTCTTTTTGGGTT	NA	true	NA	true	NA	NA	NA	NA	NA	NA	NA
PB.414.571	chr1	+	4782	18	novel_in_catalog	MFN2	novel	4407	19	NA	NA	-7	0	intron_retention	FALSE	canonical	NA	NA	NA	NA	NA	NA	NA	false	NA	NA	NA	C	non_coding	NA	NA	NA	NA	NA	NA	NA	10.0	TTTGTGAGATCTGTCTTTTT	NA	true	NA	true	NA	NA	NA	NA	NA	NA	NA
PB.414.585	chr1	+	4643	20	full-splice_match	MFN2	ENST00000675231.1	4772	20	136	-7	0	-1	alternative_5end	FALSE	canonical	NA	NA	NA	NA	NA	NA	NA	false	NA	NA	NA	C	non_coding	NA	NA	NA	NA	NA	NA	NA	10.0	CTTTGTGAGATCTGTCTTTT	NA	true	NA	true	NA	NA	NA	NA	NA	NA	NA
PB.414.756	chr1	+	4314	11	full-splice_match	MFN2	ENST00000675404.1	4447	11	140	-7	140	2	alternative_5end	FALSE	canonical	NA	NA	NA	NA	NA	NA	NA	false	NA	NA	NA	C	non_coding	NA	NA	NA	NA	NA	NA	NA	10.0	TGTGAGATCTGTCTTTTTGG	NA	false	NA	true	NA	NA	NA	NA	NA	NA	NA
PB.414.779	chr1	+	2018	10	full-splice_match	MIIP	ENST00000235332.6	1541	10	-479	2	-447	0	alternative_5end	FALSE	canonical	NA	NA	NA	NA	NA	NA	NA	false	NA	NA	NA	C	non_coding	NA	NA	NA	NA	NA	NA	NA	15.0	AAGTCCCACGTGTGCTGGTT	NA	false	NA	true	NA	NA	NA	NA	NA	NA	NA
PB.414.780	chr1	+	1886	9	novel_in_catalog	MIIP	novel	1541	10	NA	NA	-67	-2	intron_retention	FALSE	canonical	NA	NA	NA	NA	NA	NA	NA	false	NA	NA	NA	C	non_coding	NA	NA	NA	NA	NA	NA	NA	20.0	CAGCTCAAGTCCCACGTGTG	NA	true	NA	true	NA	NA	NA	NA	NA	NA	NA
PB.414.781	chr1	+	2115	9	novel_in_catalog	MIIP	novel	1541	10	NA	NA	-67	-2	intron_retention	FALSE	canonical	NA	NA	NA	NA	NA	NA	NA	false	NA	NA	NA	C	non_coding	NA	NA	NA	NA	NA	NA	NA	20.0	CAGCTCAAGTCCCACGTGTG	NA	true	NA	true	NA	NA	NA	NA	NA	NA	NA
PB.414.788	chr1	+	1872	8	novel_in_catalog	MIIP	novel	1541	10	NA	NA	-19	-1	intron_retention	FALSE	canonical	NA	NA	NA	NA	NA	NA	NA	false	NA	NA	NA	C	non_coding	NA	NA	NA	NA	NA	NA	NA	20.0	AGCTCAAGTCCCACGTGTGC	NA	true	NA	true	NA	NA	NA	NA	NA	NA	NA
PB.414.791	chr1	+	1386	9	novel_in_catalog	MIIP	novel	1541	10	NA	NA	-11	0	combination_of_known_junctions	FALSE	canonical	NA	NA	NA	NA	NA	NA	NA	false	NA	NA	NA	C	non_coding	NA	NA	NA	NA	NA	NA	NA	15.0	AAGTCCCACGTGTGCTGGTT	NA	true	NA	true	NA	NA	NA	NA	NA	NA	NA
PB.414.796	chr1	+	1534	10	novel_not_in_catalog	MIIP	novel	1541	10	NA	NA	-4	-1	at_least_one_novel_splicesite	FALSE	canonical	NA	NA	NA	NA	NA	NA	NA	true	NA	NA	NA	C	non_coding	NA	NA	NA	NA	NA	NA	NA	20.0	AGCTCAAGTCCCACGTGTGC	NA	true	NA	true	NA	NA	NA	NA	NA	NA	NA
PB.414.797	chr1	+	2183	8	novel_in_catalog	MIIP	novel	1541	10	NA	NA	-2	-2	intron_retention	FALSE	canonical	NA	NA	NA	NA	NA	NA	NA	false	NA	NA	NA	C	non_coding	NA	NA	NA	NA	NA	NA	NA	20.0	CAGCTCAAGTCCCACGTGTG	NA	true	NA	true	NA	NA	NA	NA	NA	NA	NA
PB.414.798	chr1	+	1551	9	novel_in_catalog	MIIP	novel	1541	10	NA	NA	0	-1	combination_of_known_junctions	FALSE	canonical	NA	NA	NA	NA	NA	NA	NA	false	NA	NA	NA	C	non_coding	NA	NA	NA	NA	NA	NA	NA	20.0	AGCTCAAGTCCCACGTGTGC	NA	true	NA	true	NA	NA	NA	NA	NA	NA	NA
PB.414.799	chr1	+	1991	7	novel_in_catalog	MIIP	novel	1541	10	NA	NA	0	0	intron_retention	FALSE	canonical	NA	NA	NA	NA	NA	NA	NA	false	NA	NA	NA	C	non_coding	NA	NA	NA	NA	NA	NA	NA	15.0	AAGTCCCACGTGTGCTGGTT	NA	true	NA	true	NA	NA	NA	NA	NA	NA	NA
PB.414.800	chr1	+	1436	9	novel_in_catalog	MIIP	novel	1541	10	NA	NA	0	-1	combination_of_known_splicesites	FALSE	canonical	NA	NA	NA	NA	NA	NA	NA	false	NA	NA	NA	C	non_coding	NA	NA	NA	NA	NA	NA	NA	20.0	AGCTCAAGTCCCACGTGTGC	NA	true	NA	true	NA	NA	NA	NA	NA	NA	NA
PB.414.806	chr1	+	2127	8	novel_in_catalog	MIIP	novel	1541	10	NA	NA	3	-1	intron_retention	FALSE	canonical	NA	NA	NA	NA	NA	NA	NA	false	NA	NA	NA	C	non_coding	NA	NA	NA	NA	NA	NA	NA	20.0	AGCTCAAGTCCCACGTGTGC	NA	true	NA	true	NA	NA	NA	NA	NA	NA	NA
PB.414.807	chr1	+	2259	7	novel_in_catalog	MIIP	novel	1541	10	NA	NA	4	-1	intron_retention	FALSE	canonical	NA	NA	NA	NA	NA	NA	NA	false	NA	NA	NA	C	non_coding	NA	NA	NA	NA	NA	NA	NA	20.0	AGCTCAAGTCCCACGTGTGC	NA	true	NA	true	NA	NA	NA	NA	NA	NA	NA
PB.414.808	chr1	+	1958	9	novel_in_catalog	MIIP	novel	1541	10	NA	NA	4	585	combination_of_known_junctions	FALSE	canonical	NA	NA	NA	NA	NA	NA	NA	false	NA	NA	NA	C	non_coding	NA	NA	NA	NA	NA	NA	NA	25.0	ATGAACTTTCTCTAAGGTTT	NA	true	NA	true	NA	NA	NA	NA	NA	NA	NA
PB.414.809	chr1	+	1695	9	novel_in_catalog	MIIP	novel	1541	10	NA	NA	4	-1	intron_retention	FALSE	canonical	NA	NA	NA	NA	NA	NA	NA	false	NA	NA	NA	C	non_coding	NA	NA	NA	NA	NA	NA	NA	20.0	AGCTCAAGTCCCACGTGTGC	NA	true	NA	true	NA	NA	NA	NA	NA	NA	NA
PB.414.810	chr1	+	1643	9	novel_in_catalog	MIIP	novel	1541	10	NA	NA	4	-1	intron_retention	FALSE	canonical	NA	NA	NA	NA	NA	NA	NA	false	NA	NA	NA	C	non_coding	NA	NA	NA	NA	NA	NA	NA	20.0	AGCTCAAGTCCCACGTGTGC	NA	true	NA	true	NA	NA	NA	NA	NA	NA	NA
PB.414.817	chr1	+	2428	7	novel_in_catalog	MIIP	novel	1541	10	NA	NA	8	-1	intron_retention	FALSE	canonical	NA	NA	NA	NA	NA	NA	NA	false	NA	NA	NA	C	non_coding	NA	NA	NA	NA	NA	NA	NA	20.0	AGCTCAAGTCCCACGTGTGC	NA	true	NA	true	NA	NA	NA	NA	NA	NA	NA
PB.414.826	chr1	+	2216	9	novel_in_catalog	MIIP	novel	1541	10	NA	NA	-15	-2	intron_retention	FALSE	canonical	NA	NA	NA	NA	NA	NA	NA	false	NA	NA	NA	C	non_coding	NA	NA	NA	NA	NA	NA	NA	15.0	TCAAGTCCCACGTGTGCTGG	NA	true	NA	true	NA	NA	NA	NA	NA	NA	NA
PB.414.828	chr1	+	1730	10	novel_in_catalog	MIIP	novel	1541	10	NA	NA	-11	-1	combination_of_known_junctions	FALSE	canonical	NA	NA	NA	NA	NA	NA	NA	false	NA	NA	NA	C	non_coding	NA	NA	NA	NA	NA	NA	NA	15.0	CAAGTCCCACGTGTGCTGGT	NA	true	NA	true	NA	NA	NA	NA	NA	NA	NA
PB.414.855	chr1	+	2135	10	full-splice_match	MIIP	ENST00000235332.6	1541	10	-9	-585	-9	585	alternative_3end	FALSE	canonical	NA	NA	NA	NA	NA	NA	NA	false	NA	NA	NA	C	non_coding	NA	NA	NA	NA	NA	NA	NA	25.0	ATGAACTTTCTCTAAGGTTT	NA	true	NA	true	NA	NA	NA	NA	NA	NA	NA
PB.414.856	chr1	+	2275	8	novel_in_catalog	MIIP	novel	1541	10	NA	NA	1	0	intron_retention	FALSE	canonical	NA	NA	NA	NA	NA	NA	NA	false	NA	NA	NA	C	non_coding	NA	NA	NA	NA	NA	NA	NA	15.0	AAGTCCCACGTGTGCTGGTT	NA	true	NA	true	NA	NA	NA	NA	NA	NA	NA
PB.414.899	chr1	+	1605	10	novel_not_in_catalog	MIIP	novel	1541	10	NA	NA	35	0	at_least_one_novel_splicesite	FALSE	canonical	NA	NA	NA	NA	NA	NA	NA	false	NA	NA	NA	C	non_coding	NA	NA	NA	NA	NA	NA	NA	15.0	AAGTCCCACGTGTGCTGGTT	NA	true	NA	true	NA	NA	NA	NA	NA	NA	NA
PB.414.904	chr1	+	1915	10	novel_not_in_catalog	MIIP	novel	1541	10	NA	NA	50	2	at_least_one_novel_splicesite	FALSE	canonical	NA	NA	NA	NA	NA	NA	NA	false	NA	NA	NA	C	non_coding	NA	NA	NA	NA	NA	NA	NA	10.0	CCCACGTGTGCTGGTTCCAT	NA	true	NA	true	NA	NA	NA	NA	NA	NA	NA
PB.414.929	chr1	+	3980	15	full-splice_match	TNFRSF8	ENST00000263932.7	3760	15	-224	4	-224	-2	alternative_5end	FALSE	canonical	NA	NA	NA	NA	NA	NA	NA	false	NA	NA	NA	C	non_coding	NA	NA	NA	NA	NA	NA	NA	30.0	GTAAGGCTGAGGACATGATC	NA	true	NA	true	NA	NA	NA	NA	NA	NA	NA
PB.414.938	chr1	+	2626	15	full-splice_match	TNFRSF8	ENST00000263932.7	3760	15	-33	1167	-33	-77	alternative_3end	FALSE	canonical	NA	NA	NA	NA	NA	NA	NA	false	NA	NA	NA	C	non_coding	NA	NA	NA	NA	NA	NA	NA	5.0	TGCCTGTGGTTGTTTCTCCA	NA	true	NA	true	NA	NA	NA	NA	NA	NA	NA
PB.414.941	chr1	+	3705	14	novel_in_catalog	TNFRSF8	novel	3760	15	NA	NA	-2	-1	combination_of_known_splicesites	FALSE	canonical	NA	NA	NA	NA	NA	NA	NA	false	NA	NA	NA	C	non_coding	NA	NA	NA	NA	NA	NA	NA	35.0	TAAGGCTGAGGACATGATCA	NA	true	NA	true	NA	NA	NA	NA	NA	NA	NA
PB.414.951	chr1	+	4035	15	novel_not_in_catalog	TNFRSF8	novel	3760	15	NA	NA	161	-10	at_least_one_novel_splicesite	FALSE	canonical	NA	NA	NA	NA	NA	NA	NA	false	NA	NA	NA	C	non_coding	NA	NA	NA	NA	NA	NA	NA	40.0	AAAGAACTGTAAGGCTGAGG	NA	true	NA	true	NA	NA	NA	NA	NA	NA	NA
PB.415.1	chr1	+	3699	10	full-splice_match	TNFRSF1B	ENST00000376259.7	3687	10	-6	-6	-6	-2	reference_match	FALSE	canonical	NA	NA	NA	NA	NA	NA	NA	false	NA	NA	NA	C	non_coding	NA	NA	NA	NA	NA	NA	NA	5.0	GACCCCTGGCTCTGCCTGGG	NA	true	NA	true	NA	NA	NA	NA	NA	NA	NA
PB.419.10	chr1	+	1587	9	incomplete-splice_match	VPS13D	ENST00000620676.6	16357	70	-14	254495	-14	-403	5prime_fragment	FALSE	canonical	NA	NA	NA	NA	NA	NA	NA	false	NA	NA	NA	C	non_coding	NA	NA	NA	NA	NA	NA	NA	20.0	ATGTATTTCCATGTCTTTAG	NA	true	NA	true	NA	NA	NA	NA	NA	NA	NA
PB.419.14	chr1	+	2874	19	novel_not_in_catalog	VPS13D	novel	16245	69	NA	NA	-9	18344	at_least_one_novel_splicesite	FALSE	canonical	NA	NA	NA	NA	NA	NA	NA	true	NA	NA	NA	C	non_coding	NA	NA	NA	NA	NA	NA	NA	50.0	AGAAATGAAAACTTCTGACA	NA	true	NA	false	NA	NA	NA	NA	NA	NA	NA
PB.419.20	chr1	+	2658	18	novel_in_catalog	VPS13D	novel	16245	69	NA	NA	-9	18288	combination_of_known_splicesites	FALSE	canonical	NA	NA	NA	NA	NA	NA	NA	false	NA	NA	NA	C	non_coding	NA	NA	NA	NA	NA	NA	NA	55.0	ATTAATGAAGATAAAATATC	NA	true	NA	false	NA	NA	NA	NA	NA	NA	NA
PB.419.234	chr1	+	6106	39	novel_in_catalog	VPS13D	novel	10969	52	NA	NA	6723	336	combination_of_known_splicesites	FALSE	canonical	NA	NA	NA	NA	NA	NA	NA	false	NA	NA	NA	C	non_coding	NA	NA	NA	NA	NA	NA	NA	20.0	GAACAGGGTCTGTGCTATGT	NA	false	NA	true	NA	NA	NA	NA	NA	NA	NA
PB.419.256	chr1	+	4681	2	novel_not_in_catalog	VPS13D	novel	3990	12	NA	NA	-10077	-1	at_least_one_novel_splicesite	FALSE	canonical	NA	NA	NA	NA	NA	NA	NA	true	NA	NA	NA	C	non_coding	NA	NA	NA	NA	NA	NA	NA	80.0	GAAAAAAAAAAAAAAAGCAT	NA	false	NA	false	NA	NA	NA	NA	NA	NA	NA
[truncated: 180,804 more rows]
[truncated: 1 more columns]
