# Supplementary material for: Long-read proteogenomic atlas of human neuronal differentiation reveals isoform diversity informing neurodevelopmental risk mechanisms
Source: bioRxiv. 2025 Dec 19:2025.12.16.693263. Preprint. [Version 1] doi: 10.64898/2025.12.16.693263 (PMC12724457; doi:10.64898/2025.12.16.693263)
Supplement: Supplement 2 [file media-2.csv]

MIC_coord	seqnames	start	end	width	strand	source	type	score	phase	gene_id	transcript_id	GENCODE_v47	vastDB	EVENT
chr1:100878424-100878447	chr1	100878424	100878447	24	-	PacBio	exon	NA	NA	PB.3622	PB.3622.31	TRUE	FALSE	NA
chr1:100896076-100896093	chr1	100896076	100896093	18	+	PacBio	exon	NA	NA	PB.3624	PB.3624.39	FALSE	FALSE	NA
chr1:10273014-10273031	chr1	10273014	10273031	18	+	PacBio	exon	NA	NA	PB.361	PB.361.895	TRUE	TRUE	HsaEX0034475
chr1:10273014-10273031	chr1	10273014	10273031	18	+	PacBio	exon	NA	NA	PB.361	PB.361.793	TRUE	TRUE	HsaEX0034475
chr1:10273014-10273031	chr1	10273014	10273031	18	+	PacBio	exon	NA	NA	PB.361	PB.361.702	TRUE	TRUE	HsaEX0034475
chr1:10273014-10273031	chr1	10273014	10273031	18	+	PacBio	exon	NA	NA	PB.361	PB.361.942	TRUE	TRUE	HsaEX0034475
chr1:10273014-10273031	chr1	10273014	10273031	18	+	PacBio	exon	NA	NA	PB.361	PB.361.1029	TRUE	TRUE	HsaEX0034475
chr1:10273014-10273031	chr1	10273014	10273031	18	+	PacBio	exon	NA	NA	PB.361	PB.361.886	TRUE	TRUE	HsaEX0034475
chr1:10273014-10273031	chr1	10273014	10273031	18	+	PacBio	exon	NA	NA	PB.361	PB.361.731	TRUE	TRUE	HsaEX0034475
chr1:10273014-10273031	chr1	10273014	10273031	18	+	PacBio	exon	NA	NA	PB.361	PB.361.711	TRUE	TRUE	HsaEX0034475
chr1:10273014-10273031	chr1	10273014	10273031	18	+	PacBio	exon	NA	NA	PB.361	PB.361.930	TRUE	TRUE	HsaEX0034475
chr1:10273014-10273031	chr1	10273014	10273031	18	+	PacBio	exon	NA	NA	PB.361	PB.361.878	TRUE	TRUE	HsaEX0034475
chr1:10273014-10273031	chr1	10273014	10273031	18	+	PacBio	exon	NA	NA	PB.361	PB.361.1075	TRUE	TRUE	HsaEX0034475
chr1:10273014-10273031	chr1	10273014	10273031	18	+	PacBio	exon	NA	NA	PB.361	PB.361.750	TRUE	TRUE	HsaEX0034475
chr1:10273014-10273031	chr1	10273014	10273031	18	+	PacBio	exon	NA	NA	PB.361	PB.361.737	TRUE	TRUE	HsaEX0034475
chr1:10273014-10273031	chr1	10273014	10273031	18	+	PacBio	exon	NA	NA	PB.361	PB.361.718	TRUE	TRUE	HsaEX0034475
chr1:10273014-10273031	chr1	10273014	10273031	18	+	PacBio	exon	NA	NA	PB.361	PB.361.976	TRUE	TRUE	HsaEX0034475
chr1:10273014-10273031	chr1	10273014	10273031	18	+	PacBio	exon	NA	NA	PB.361	PB.361.789	TRUE	TRUE	HsaEX0034475
chr1:10273014-10273031	chr1	10273014	10273031	18	+	PacBio	exon	NA	NA	PB.361	PB.361.928	TRUE	TRUE	HsaEX0034475
chr1:102979597-102979612	chr1	102979597	102979612	16	-	PacBio	exon	NA	NA	PB.3718	PB.3718.43	TRUE	TRUE	HsaEX0016244
chr1:102979597-102979612	chr1	102979597	102979612	16	-	PacBio	exon	NA	NA	PB.3718	PB.3718.19	TRUE	TRUE	HsaEX0016244
chr1:102979597-102979612	chr1	102979597	102979612	16	-	PacBio	exon	NA	NA	PB.3718	PB.3718.45	TRUE	TRUE	HsaEX0016244
chr1:1051993-1052016	chr1	1051993	1052016	24	+	PacBio	exon	NA	NA	PB.23	PB.23.151	TRUE	TRUE	HsaEX0003157
chr1:1051993-1052016	chr1	1051993	1052016	24	+	PacBio	exon	NA	NA	PB.23	PB.23.32	TRUE	TRUE	HsaEX0003157
chr1:107407682-107407708	chr1	107407682	107407708	27	+	PacBio	exon	NA	NA	PB.3850	PB.3850.113	TRUE	TRUE	HsaEX0044070
chr1:107407682-107407708	chr1	107407682	107407708	27	+	PacBio	exon	NA	NA	PB.3850	PB.3850.27	TRUE	TRUE	HsaEX0044070
chr1:107407682-107407708	chr1	107407682	107407708	27	+	PacBio	exon	NA	NA	PB.3850	PB.3850.12	TRUE	TRUE	HsaEX0044070
chr1:107407682-107407708	chr1	107407682	107407708	27	+	PacBio	exon	NA	NA	PB.3850	PB.3850.8	TRUE	TRUE	HsaEX0044070
chr1:107407682-107407708	chr1	107407682	107407708	27	+	PacBio	exon	NA	NA	PB.3850	PB.3850.18	TRUE	TRUE	HsaEX0044070
chr1:107407682-107407708	chr1	107407682	107407708	27	+	PacBio	exon	NA	NA	PB.3850	PB.3850.14	TRUE	TRUE	HsaEX0044070
chr1:107407682-107407708	chr1	107407682	107407708	27	+	PacBio	exon	NA	NA	PB.3850	PB.3850.63	TRUE	TRUE	HsaEX0044070
chr1:107407682-107407708	chr1	107407682	107407708	27	+	PacBio	exon	NA	NA	PB.3850	PB.3850.39	TRUE	TRUE	HsaEX0044070
chr1:107407682-107407708	chr1	107407682	107407708	27	+	PacBio	exon	NA	NA	PB.3850	PB.3850.54	TRUE	TRUE	HsaEX0044070
chr1:107407682-107407708	chr1	107407682	107407708	27	+	PacBio	exon	NA	NA	PB.3850	PB.3850.107	TRUE	TRUE	HsaEX0044070
chr1:107688381-107688406	chr1	107688381	107688406	26	-	PacBio	exon	NA	NA	PB.3882	PB.3882.30	TRUE	TRUE	HsaEX0070271
chr1:1084481-1084506	chr1	1084481	1084506	26	-	PacBio	exon	NA	NA	PB.30	PB.30.40	TRUE	TRUE	HsaEX6027662
chr1:1084481-1084506	chr1	1084481	1084506	26	-	PacBio	exon	NA	NA	PB.30	PB.30.158	TRUE	TRUE	HsaEX6027662
chr1:1084481-1084506	chr1	1084481	1084506	26	-	PacBio	exon	NA	NA	PB.30	PB.30.28	TRUE	TRUE	HsaEX6027662
chr1:1084481-1084506	chr1	1084481	1084506	26	-	PacBio	exon	NA	NA	PB.30	PB.30.7	TRUE	TRUE	HsaEX6027662
chr1:1084481-1084506	chr1	1084481	1084506	26	-	PacBio	exon	NA	NA	PB.30	PB.30.22	TRUE	TRUE	HsaEX6027662
chr1:1084481-1084506	chr1	1084481	1084506	26	-	PacBio	exon	NA	NA	PB.30	PB.30.5	TRUE	TRUE	HsaEX6027662
chr1:1084481-1084506	chr1	1084481	1084506	26	-	PacBio	exon	NA	NA	PB.30	PB.30.42	TRUE	TRUE	HsaEX6027662
chr1:1084481-1084506	chr1	1084481	1084506	26	-	PacBio	exon	NA	NA	PB.30	PB.30.14	TRUE	TRUE	HsaEX6027662
chr1:1084481-1084506	chr1	1084481	1084506	26	-	PacBio	exon	NA	NA	PB.30	PB.30.36	TRUE	TRUE	HsaEX6027662
chr1:1084481-1084506	chr1	1084481	1084506	26	-	PacBio	exon	NA	NA	PB.30	PB.30.35	TRUE	TRUE	HsaEX6027662
chr1:1084481-1084506	chr1	1084481	1084506	26	-	PacBio	exon	NA	NA	PB.30	PB.30.44	TRUE	TRUE	HsaEX6027662
chr1:1084481-1084506	chr1	1084481	1084506	26	-	PacBio	exon	NA	NA	PB.30	PB.30.4	TRUE	TRUE	HsaEX6027662
chr1:1084481-1084506	chr1	1084481	1084506	26	-	PacBio	exon	NA	NA	PB.30	PB.30.23	TRUE	TRUE	HsaEX6027662
chr1:1084481-1084506	chr1	1084481	1084506	26	-	PacBio	exon	NA	NA	PB.30	PB.30.3	TRUE	TRUE	HsaEX6027662
chr1:108713511-108713529	chr1	108713511	108713529	19	+	PacBio	exon	NA	NA	PB.3905	PB.3905.15	TRUE	TRUE	HsaEX6032521
chr1:109668925-109668946	chr1	109668925	109668946	22	+	PacBio	exon	NA	NA	PB.3951	PB.3951.738	FALSE	FALSE	NA
chr1:109681809-109681834	chr1	109681809	109681834	26	+	PacBio	exon	NA	NA	PB.3951	PB.3951.731	TRUE	FALSE	NA
chr1:111456227-111456249	chr1	111456227	111456249	23	+	PacBio	exon	NA	NA	PB.4026	PB.4026.35	TRUE	FALSE	NA
chr1:112396250-112396272	chr1	112396250	112396272	23	+	PacBio	exon	NA	NA	PB.4063	PB.4063.20	FALSE	FALSE	NA
chr1:116909318-116909344	chr1	116909318	116909344	27	+	PacBio	exon	NA	NA	PB.4226	PB.4226.1	FALSE	FALSE	NA
chr1:120826432-120826457	chr1	120826432	120826457	26	+	PacBio	exon	NA	NA	PB.4370	PB.4370.271	FALSE	FALSE	NA
chr1:120912706-120912723	chr1	120912706	120912723	18	+	PacBio	exon	NA	NA	PB.4370	PB.4370.345	FALSE	FALSE	NA
chr1:12135588-12135613	chr1	12135588	12135613	26	+	PacBio	exon	NA	NA	PB.414	PB.414.929	TRUE	TRUE	HsaEX7000053
chr1:12135588-12135613	chr1	12135588	12135613	26	+	PacBio	exon	NA	NA	PB.414	PB.414.938	TRUE	TRUE	HsaEX7000053
chr1:12135588-12135613	chr1	12135588	12135613	26	+	PacBio	exon	NA	NA	PB.414	PB.414.951	TRUE	TRUE	HsaEX7000053
chr1:12135588-12135613	chr1	12135588	12135613	26	+	PacBio	exon	NA	NA	PB.414	PB.414.941	TRUE	TRUE	HsaEX7000053
chr1:1356681-1356704	chr1	1356681	1356704	24	-	PacBio	exon	NA	NA	PB.44	PB.44.1533	TRUE	TRUE	HsaEX6027737
chr1:1356681-1356704	chr1	1356681	1356704	24	-	PacBio	exon	NA	NA	PB.44	PB.44.1554	TRUE	TRUE	HsaEX6027737
chr1:1356681-1356704	chr1	1356681	1356704	24	-	PacBio	exon	NA	NA	PB.44	PB.44.1530	TRUE	TRUE	HsaEX6027737
chr1:1356681-1356704	chr1	1356681	1356704	24	-	PacBio	exon	NA	NA	PB.44	PB.44.1531	TRUE	TRUE	HsaEX6027737
chr1:1356681-1356704	chr1	1356681	1356704	24	-	PacBio	exon	NA	NA	PB.44	PB.44.1519	TRUE	TRUE	HsaEX6027737
chr1:1356681-1356704	chr1	1356681	1356704	24	-	PacBio	exon	NA	NA	PB.44	PB.44.1523	TRUE	TRUE	HsaEX6027737
chr1:1356681-1356704	chr1	1356681	1356704	24	-	PacBio	exon	NA	NA	PB.44	PB.44.1520	TRUE	TRUE	HsaEX6027737
chr1:1356681-1356704	chr1	1356681	1356704	24	-	PacBio	exon	NA	NA	PB.44	PB.44.1537	TRUE	TRUE	HsaEX6027737
chr1:1356681-1356704	chr1	1356681	1356704	24	-	PacBio	exon	NA	NA	PB.44	PB.44.1521	TRUE	TRUE	HsaEX6027737
chr1:145794175-145794196	chr1	145794175	145794196	22	-	PacBio	exon	NA	NA	PB.4542	PB.4542.679	FALSE	FALSE	NA
chr1:145846433-145846458	chr1	145846433	145846458	26	+	PacBio	exon	NA	NA	PB.4544	PB.4544.456	TRUE	TRUE	HsaEX0044165
chr1:146075869-146075893	chr1	146075869	146075893	25	-	PacBio	exon	NA	NA	PB.4560	PB.4560.4	FALSE	FALSE	NA
chr1:146984964-146984985	chr1	146984964	146984985	22	+	PacBio	exon	NA	NA	PB.4591	PB.4591.398	FALSE	FALSE	NA
chr1:149455552-149455577	chr1	149455552	149455577	26	+	PacBio	exon	NA	NA	PB.4712	PB.4712.78	FALSE	FALSE	NA
chr1:150260151-150260171	chr1	150260151	150260171	21	+	PacBio	exon	NA	NA	PB.4752	PB.4752.910	TRUE	TRUE	HsaEX6033351
chr1:150263659-150263679	chr1	150263659	150263679	21	+	PacBio	exon	NA	NA	PB.4752	PB.4752.884	TRUE	FALSE	NA
chr1:150263659-150263679	chr1	150263659	150263679	21	+	PacBio	exon	NA	NA	PB.4752	PB.4752.892	TRUE	FALSE	NA
chr1:150263659-150263679	chr1	150263659	150263679	21	+	PacBio	exon	NA	NA	PB.4752	PB.4752.901	TRUE	FALSE	NA
chr1:150263659-150263679	chr1	150263659	150263679	21	+	PacBio	exon	NA	NA	PB.4752	PB.4752.910	TRUE	FALSE	NA
chr1:150263659-150263679	chr1	150263659	150263679	21	+	PacBio	exon	NA	NA	PB.4752	PB.4752.923	TRUE	FALSE	NA
chr1:150321574-150321592	chr1	150321574	150321592	19	+	PacBio	exon	NA	NA	PB.4752	PB.4752.1525	FALSE	FALSE	NA
chr1:150926634-150926658	chr1	150926634	150926658	25	+	PacBio	exon	NA	NA	PB.4777	PB.4777.143	FALSE	FALSE	NA
chr1:151206304-151206329	chr1	151206304	151206329	26	+	PacBio	exon	NA	NA	PB.4777	PB.4777.1351	FALSE	FALSE	NA
chr1:151406607-151406631	chr1	151406607	151406631	25	-	PacBio	exon	NA	NA	PB.4783	PB.4783.808	TRUE	TRUE	HsaEX6033500
chr1:151406607-151406631	chr1	151406607	151406631	25	-	PacBio	exon	NA	NA	PB.4783	PB.4783.929	TRUE	TRUE	HsaEX6033500
chr1:151406607-151406631	chr1	151406607	151406631	25	-	PacBio	exon	NA	NA	PB.4783	PB.4783.860	TRUE	TRUE	HsaEX6033500
chr1:151406607-151406631	chr1	151406607	151406631	25	-	PacBio	exon	NA	NA	PB.4783	PB.4783.810	TRUE	TRUE	HsaEX6033500
chr1:151406607-151406631	chr1	151406607	151406631	25	-	PacBio	exon	NA	NA	PB.4783	PB.4783.917	TRUE	TRUE	HsaEX6033500
chr1:151406607-151406631	chr1	151406607	151406631	25	-	PacBio	exon	NA	NA	PB.4783	PB.4783.811	TRUE	TRUE	HsaEX6033500
chr1:151406607-151406631	chr1	151406607	151406631	25	-	PacBio	exon	NA	NA	PB.4783	PB.4783.914	TRUE	TRUE	HsaEX6033500
chr1:151406607-151406631	chr1	151406607	151406631	25	-	PacBio	exon	NA	NA	PB.4783	PB.4783.809	TRUE	TRUE	HsaEX6033500
chr1:151406607-151406631	chr1	151406607	151406631	25	-	PacBio	exon	NA	NA	PB.4783	PB.4783.912	TRUE	TRUE	HsaEX6033500
chr1:151406607-151406631	chr1	151406607	151406631	25	-	PacBio	exon	NA	NA	PB.4783	PB.4783.908	TRUE	TRUE	HsaEX6033500
chr1:151406607-151406631	chr1	151406607	151406631	25	-	PacBio	exon	NA	NA	PB.4783	PB.4783.911	TRUE	TRUE	HsaEX6033500
chr1:151406607-151406631	chr1	151406607	151406631	25	-	PacBio	exon	NA	NA	PB.4783	PB.4783.906	TRUE	TRUE	HsaEX6033500
chr1:151406607-151406631	chr1	151406607	151406631	25	-	PacBio	exon	NA	NA	PB.4783	PB.4783.862	TRUE	TRUE	HsaEX6033500
chr1:151406607-151406631	chr1	151406607	151406631	25	-	PacBio	exon	NA	NA	PB.4783	PB.4783.871	TRUE	TRUE	HsaEX6033500
chr1:151406607-151406631	chr1	151406607	151406631	25	-	PacBio	exon	NA	NA	PB.4783	PB.4783.870	TRUE	TRUE	HsaEX6033500
chr1:151406607-151406631	chr1	151406607	151406631	25	-	PacBio	exon	NA	NA	PB.4783	PB.4783.909	TRUE	TRUE	HsaEX6033500
chr1:151406607-151406631	chr1	151406607	151406631	25	-	PacBio	exon	NA	NA	PB.4783	PB.4783.913	TRUE	TRUE	HsaEX6033500
chr1:151406607-151406631	chr1	151406607	151406631	25	-	PacBio	exon	NA	NA	PB.4783	PB.4783.979	TRUE	TRUE	HsaEX6033500
chr1:151510983-151511000	chr1	151510983	151511000	18	+	PacBio	exon	NA	NA	PB.4782	PB.4782.2	FALSE	FALSE	NA
chr1:151706669-151706686	chr1	151706669	151706686	18	-	PacBio	exon	NA	NA	PB.4788	PB.4788.132	FALSE	FALSE	NA
chr1:154164956-154164976	chr1	154164956	154164976	21	-	PacBio	exon	NA	NA	PB.4853	PB.4853.1606	FALSE	FALSE	NA
chr1:154220220-154220244	chr1	154220220	154220244	25	+	PacBio	exon	NA	NA	PB.4859	PB.4859.16	FALSE	FALSE	NA
chr1:154220950-154220975	chr1	154220950	154220975	26	+	PacBio	exon	NA	NA	PB.4859	PB.4859.289	FALSE	FALSE	NA
chr1:154220951-154220975	chr1	154220951	154220975	25	+	PacBio	exon	NA	NA	PB.4859	PB.4859.287	FALSE	FALSE	NA
chr1:154259007-154259030	chr1	154259007	154259030	24	+	PacBio	exon	NA	NA	PB.4859	PB.4859.186	FALSE	FALSE	NA
chr1:154259007-154259030	chr1	154259007	154259030	24	+	PacBio	exon	NA	NA	PB.4859	PB.4859.749	FALSE	FALSE	NA
chr1:154627954-154627976	chr1	154627954	154627976	23	-	PacBio	exon	NA	NA	PB.4866	PB.4866.292	FALSE	FALSE	NA
chr1:154947982-154948005	chr1	154947982	154948005	24	-	PacBio	exon	NA	NA	PB.4874	PB.4874.442	TRUE	TRUE	HsaEX0045764
chr1:154947982-154948005	chr1	154947982	154948005	24	-	PacBio	exon	NA	NA	PB.4874	PB.4874.385	TRUE	TRUE	HsaEX0045764
chr1:154947982-154948005	chr1	154947982	154948005	24	-	PacBio	exon	NA	NA	PB.4874	PB.4874.384	TRUE	TRUE	HsaEX0045764
chr1:154947982-154948005	chr1	154947982	154948005	24	-	PacBio	exon	NA	NA	PB.4874	PB.4874.455	TRUE	TRUE	HsaEX0045764
chr1:154947982-154948005	chr1	154947982	154948005	24	-	PacBio	exon	NA	NA	PB.4874	PB.4874.341	TRUE	TRUE	HsaEX0045764
chr1:154947982-154948005	chr1	154947982	154948005	24	-	PacBio	exon	NA	NA	PB.4874	PB.4874.395	TRUE	TRUE	HsaEX0045764
chr1:154947982-154948005	chr1	154947982	154948005	24	-	PacBio	exon	NA	NA	PB.4874	PB.4874.435	TRUE	TRUE	HsaEX0045764
chr1:154947982-154948005	chr1	154947982	154948005	24	-	PacBio	exon	NA	NA	PB.4874	PB.4874.399	TRUE	TRUE	HsaEX0045764
chr1:155002282-155002302	chr1	155002282	155002302	21	+	PacBio	exon	NA	NA	PB.4878	PB.4878.2	FALSE	FALSE	NA
chr1:155203513-155203539	chr1	155203513	155203539	27	-	PacBio	exon	NA	NA	PB.4901	PB.4901.103	TRUE	TRUE	HsaEX0064801
chr1:155203513-155203539	chr1	155203513	155203539	27	-	PacBio	exon	NA	NA	PB.4901	PB.4901.150	TRUE	TRUE	HsaEX0064801
chr1:155203513-155203539	chr1	155203513	155203539	27	-	PacBio	exon	NA	NA	PB.4901	PB.4901.119	TRUE	TRUE	HsaEX0064801
chr1:155203513-155203539	chr1	155203513	155203539	27	-	PacBio	exon	NA	NA	PB.4901	PB.4901.111	TRUE	TRUE	HsaEX0064801
chr1:155203513-155203539	chr1	155203513	155203539	27	-	PacBio	exon	NA	NA	PB.4901	PB.4901.142	TRUE	TRUE	HsaEX0064801
chr1:155203513-155203539	chr1	155203513	155203539	27	-	PacBio	exon	NA	NA	PB.4901	PB.4901.102	TRUE	TRUE	HsaEX0064801
chr1:155203513-155203539	chr1	155203513	155203539	27	-	PacBio	exon	NA	NA	PB.4901	PB.4901.64	TRUE	TRUE	HsaEX0064801
chr1:155203513-155203539	chr1	155203513	155203539	27	-	PacBio	exon	NA	NA	PB.4901	PB.4901.110	TRUE	TRUE	HsaEX0064801
chr1:155203513-155203539	chr1	155203513	155203539	27	-	PacBio	exon	NA	NA	PB.4901	PB.4901.104	TRUE	TRUE	HsaEX0064801
chr1:155203513-155203539	chr1	155203513	155203539	27	-	PacBio	exon	NA	NA	PB.4901	PB.4901.73	TRUE	TRUE	HsaEX0064801
chr1:155203513-155203539	chr1	155203513	155203539	27	-	PacBio	exon	NA	NA	PB.4901	PB.4901.129	TRUE	TRUE	HsaEX0064801
chr1:155203513-155203539	chr1	155203513	155203539	27	-	PacBio	exon	NA	NA	PB.4901	PB.4901.81	TRUE	TRUE	HsaEX0064801
chr1:155203513-155203539	chr1	155203513	155203539	27	-	PacBio	exon	NA	NA	PB.4901	PB.4901.190	TRUE	TRUE	HsaEX0064801
chr1:155203513-155203539	chr1	155203513	155203539	27	-	PacBio	exon	NA	NA	PB.4901	PB.4901.82	TRUE	TRUE	HsaEX0064801
chr1:155203513-155203539	chr1	155203513	155203539	27	-	PacBio	exon	NA	NA	PB.4901	PB.4901.106	TRUE	TRUE	HsaEX0064801
chr1:155203513-155203539	chr1	155203513	155203539	27	-	PacBio	exon	NA	NA	PB.4901	PB.4901.115	TRUE	TRUE	HsaEX0064801
chr1:155203513-155203539	chr1	155203513	155203539	27	-	PacBio	exon	NA	NA	PB.4901	PB.4901.70	TRUE	TRUE	HsaEX0064801
chr1:155203513-155203539	chr1	155203513	155203539	27	-	PacBio	exon	NA	NA	PB.4901	PB.4901.65	TRUE	TRUE	HsaEX0064801
chr1:155203513-155203539	chr1	155203513	155203539	27	-	PacBio	exon	NA	NA	PB.4901	PB.4901.99	TRUE	TRUE	HsaEX0064801
chr1:155215762-155215787	chr1	155215762	155215787	26	-	PacBio	exon	NA	NA	PB.4901	PB.4901.464	TRUE	FALSE	NA
chr1:155218456-155218479	chr1	155218456	155218479	24	-	PacBio	exon	NA	NA	PB.4901	PB.4901.469	TRUE	FALSE	NA
chr1:155312255-155312279	chr1	155312255	155312279	25	+	PacBio	exon	NA	NA	PB.4895	PB.4895.199	FALSE	FALSE	NA
chr1:155312255-155312279	chr1	155312255	155312279	25	+	PacBio	exon	NA	NA	PB.4895	PB.4895.204	FALSE	FALSE	NA
chr1:155312255-155312279	chr1	155312255	155312279	25	+	PacBio	exon	NA	NA	PB.4895	PB.4895.222	FALSE	FALSE	NA
chr1:155323109-155323130	chr1	155323109	155323130	22	+	PacBio	exon	NA	NA	PB.4895	PB.4895.851	FALSE	FALSE	NA
chr1:156080070-156080090	chr1	156080070	156080090	21	-	PacBio	exon	NA	NA	PB.4904	PB.4904.1213	FALSE	FALSE	NA
chr1:156081180-156081197	chr1	156081180	156081197	18	-	PacBio	exon	NA	NA	PB.4904	PB.4904.1213	FALSE	FALSE	NA
chr1:156082707-156082723	chr1	156082707	156082723	17	+	PacBio	exon	NA	NA	PB.4914	PB.4914.2797	FALSE	FALSE	NA
chr1:156161136-156161158	chr1	156161136	156161158	23	+	PacBio	exon	NA	NA	PB.4914	PB.4914.3357	FALSE	FALSE	NA
chr1:156174822-156174847	chr1	156174822	156174847	26	+	PacBio	exon	NA	NA	PB.4914	PB.4914.3156	FALSE	FALSE	NA
chr1:156476494-156476514	chr1	156476494	156476514	21	-	PacBio	exon	NA	NA	PB.4925	PB.4925.1154	TRUE	TRUE	HsaEX0038710
chr1:156874383-156874400	chr1	156874383	156874400	18	+	PacBio	exon	NA	NA	PB.4945	PB.4945.494	TRUE	TRUE	HsaEX0044086
chr1:156874383-156874400	chr1	156874383	156874400	18	+	PacBio	exon	NA	NA	PB.4945	PB.4945.487	TRUE	TRUE	HsaEX0044086
chr1:156874383-156874400	chr1	156874383	156874400	18	+	PacBio	exon	NA	NA	PB.4945	PB.4945.941	TRUE	TRUE	HsaEX0044086
chr1:156874383-156874400	chr1	156874383	156874400	18	+	PacBio	exon	NA	NA	PB.4945	PB.4945.917	TRUE	TRUE	HsaEX0044086
chr1:156874383-156874400	chr1	156874383	156874400	18	+	PacBio	exon	NA	NA	PB.4945	PB.4945.663	TRUE	TRUE	HsaEX0044086
chr1:156874383-156874400	chr1	156874383	156874400	18	+	PacBio	exon	NA	NA	PB.4945	PB.4945.497	TRUE	TRUE	HsaEX0044086
chr1:156874383-156874400	chr1	156874383	156874400	18	+	PacBio	exon	NA	NA	PB.4945	PB.4945.899	TRUE	TRUE	HsaEX0044086
chr1:156874383-156874400	chr1	156874383	156874400	18	+	PacBio	exon	NA	NA	PB.4945	PB.4945.513	TRUE	TRUE	HsaEX0044086
chr1:156874383-156874400	chr1	156874383	156874400	18	+	PacBio	exon	NA	NA	PB.4945	PB.4945.340	TRUE	TRUE	HsaEX0044086
chr1:156874383-156874400	chr1	156874383	156874400	18	+	PacBio	exon	NA	NA	PB.4945	PB.4945.598	TRUE	TRUE	HsaEX0044086
chr1:156874383-156874400	chr1	156874383	156874400	18	+	PacBio	exon	NA	NA	PB.4945	PB.4945.449	TRUE	TRUE	HsaEX0044086
chr1:156874383-156874400	chr1	156874383	156874400	18	+	PacBio	exon	NA	NA	PB.4945	PB.4945.268	TRUE	TRUE	HsaEX0044086
chr1:156874383-156874400	chr1	156874383	156874400	18	+	PacBio	exon	NA	NA	PB.4945	PB.4945.926	TRUE	TRUE	HsaEX0044086
chr1:156874383-156874400	chr1	156874383	156874400	18	+	PacBio	exon	NA	NA	PB.4945	PB.4945.482	TRUE	TRUE	HsaEX0044086
chr1:156874383-156874400	chr1	156874383	156874400	18	+	PacBio	exon	NA	NA	PB.4945	PB.4945.887	TRUE	TRUE	HsaEX0044086
chr1:156874383-156874400	chr1	156874383	156874400	18	+	PacBio	exon	NA	NA	PB.4945	PB.4945.407	TRUE	TRUE	HsaEX0044086
chr1:156874383-156874400	chr1	156874383	156874400	18	+	PacBio	exon	NA	NA	PB.4945	PB.4945.303	TRUE	TRUE	HsaEX0044086
chr1:156874383-156874400	chr1	156874383	156874400	18	+	PacBio	exon	NA	NA	PB.4945	PB.4945.907	TRUE	TRUE	HsaEX0044086
chr1:156874383-156874400	chr1	156874383	156874400	18	+	PacBio	exon	NA	NA	PB.4945	PB.4945.454	TRUE	TRUE	HsaEX0044086
chr1:156874383-156874400	chr1	156874383	156874400	18	+	PacBio	exon	NA	NA	PB.4945	PB.4945.453	TRUE	TRUE	HsaEX0044086
chr1:156874383-156874400	chr1	156874383	156874400	18	+	PacBio	exon	NA	NA	PB.4945	PB.4945.351	TRUE	TRUE	HsaEX0044086
chr1:156874383-156874400	chr1	156874383	156874400	18	+	PacBio	exon	NA	NA	PB.4945	PB.4945.300	TRUE	TRUE	HsaEX0044086
chr1:156874383-156874400	chr1	156874383	156874400	18	+	PacBio	exon	NA	NA	PB.4945	PB.4945.585	TRUE	TRUE	HsaEX0044086
chr1:156874383-156874400	chr1	156874383	156874400	18	+	PacBio	exon	NA	NA	PB.4945	PB.4945.289	TRUE	TRUE	HsaEX0044086
chr1:156874383-156874400	chr1	156874383	156874400	18	+	PacBio	exon	NA	NA	PB.4945	PB.4945.623	TRUE	TRUE	HsaEX0044086
chr1:156874383-156874400	chr1	156874383	156874400	18	+	PacBio	exon	NA	NA	PB.4945	PB.4945.443	TRUE	TRUE	HsaEX0044086
chr1:156874383-156874400	chr1	156874383	156874400	18	+	PacBio	exon	NA	NA	PB.4945	PB.4945.297	TRUE	TRUE	HsaEX0044086
chr1:156874383-156874400	chr1	156874383	156874400	18	+	PacBio	exon	NA	NA	PB.4945	PB.4945.96	TRUE	TRUE	HsaEX0044086
chr1:156874383-156874400	chr1	156874383	156874400	18	+	PacBio	exon	NA	NA	PB.4945	PB.4945.649	TRUE	TRUE	HsaEX0044086
chr1:156874383-156874400	chr1	156874383	156874400	18	+	PacBio	exon	NA	NA	PB.4945	PB.4945.603	TRUE	TRUE	HsaEX0044086
chr1:156874383-156874400	chr1	156874383	156874400	18	+	PacBio	exon	NA	NA	PB.4945	PB.4945.270	TRUE	TRUE	HsaEX0044086
chr1:156874383-156874400	chr1	156874383	156874400	18	+	PacBio	exon	NA	NA	PB.4945	PB.4945.590	TRUE	TRUE	HsaEX0044086
chr1:156874383-156874400	chr1	156874383	156874400	18	+	PacBio	exon	NA	NA	PB.4945	PB.4945.489	TRUE	TRUE	HsaEX0044086
chr1:156874383-156874400	chr1	156874383	156874400	18	+	PacBio	exon	NA	NA	PB.4945	PB.4945.544	TRUE	TRUE	HsaEX0044086
chr1:156874383-156874400	chr1	156874383	156874400	18	+	PacBio	exon	NA	NA	PB.4945	PB.4945.412	TRUE	TRUE	HsaEX0044086
chr1:156874383-156874400	chr1	156874383	156874400	18	+	PacBio	exon	NA	NA	PB.4945	PB.4945.301	TRUE	TRUE	HsaEX0044086
chr1:156874383-156874400	chr1	156874383	156874400	18	+	PacBio	exon	NA	NA	PB.4945	PB.4945.604	TRUE	TRUE	HsaEX0044086
chr1:156874383-156874400	chr1	156874383	156874400	18	+	PacBio	exon	NA	NA	PB.4945	PB.4945.591	TRUE	TRUE	HsaEX0044086
chr1:156957792-156957815	chr1	156957792	156957815	24	-	PacBio	exon	NA	NA	PB.4951	PB.4951.8	TRUE	TRUE	HsaEX0005599
chr1:156957792-156957815	chr1	156957792	156957815	24	-	PacBio	exon	NA	NA	PB.4951	PB.4951.23	TRUE	TRUE	HsaEX0005599
chr1:156986499-156986513	chr1	156986499	156986513	15	-	PacBio	exon	NA	NA	PB.4951	PB.4951.8	TRUE	TRUE	HsaEX0005602
chr1:156986499-156986513	chr1	156986499	156986513	15	-	PacBio	exon	NA	NA	PB.4951	PB.4951.23	TRUE	TRUE	HsaEX0005602
chr1:15716800-15716816	chr1	15716800	15716816	17	+	PacBio	exon	NA	NA	PB.508	PB.508.35	FALSE	FALSE	NA
chr1:160224442-160224467	chr1	160224442	160224467	26	-	PacBio	exon	NA	NA	PB.5069	PB.5069.62	FALSE	FALSE	NA
chr1:161218703-161218723	chr1	161218703	161218723	21	+	PacBio	exon	NA	NA	PB.5113	PB.5113.1190	TRUE	TRUE	HsaEX6034510
chr1:161314399-161314425	chr1	161314399	161314425	27	+	PacBio	exon	NA	NA	PB.5113	PB.5113.1684	TRUE	FALSE	NA
chr1:161339562-161339588	chr1	161339562	161339588	27	+	PacBio	exon	NA	NA	PB.5113	PB.5113.1696	TRUE	TRUE	HsaEX1036302
chr1:161339562-161339588	chr1	161339562	161339588	27	+	PacBio	exon	NA	NA	PB.5113	PB.5113.1680	TRUE	TRUE	HsaEX1036302
chr1:161778670-161778695	chr1	161778670	161778695	26	+	PacBio	exon	NA	NA	PB.5150	PB.5150.145	TRUE	TRUE	HsaEX0006513
chr1:161778670-161778695	chr1	161778670	161778695	26	+	PacBio	exon	NA	NA	PB.5150	PB.5150.196	TRUE	TRUE	HsaEX0006513
chr1:16644646-16644669	chr1	16644646	16644669	24	-	PacBio	exon	NA	NA	PB.551	PB.551.1775	FALSE	FALSE	NA
chr1:169696535-169696553	chr1	169696535	169696553	19	-	PacBio	exon	NA	NA	PB.5525	PB.5525.1	TRUE	TRUE	HsaEX0057035
chr1:16976897-16976923	chr1	16976897	16976923	27	-	PacBio	exon	NA	NA	PB.559	PB.559.20	TRUE	TRUE	HsaEX6028721
chr1:16976897-16976923	chr1	16976897	16976923	27	-	PacBio	exon	NA	NA	PB.559	PB.559.47	TRUE	TRUE	HsaEX6028721
chr1:16976897-16976923	chr1	16976897	16976923	27	-	PacBio	exon	NA	NA	PB.559	PB.559.48	TRUE	TRUE	HsaEX6028721
chr1:16976897-16976923	chr1	16976897	16976923	27	-	PacBio	exon	NA	NA	PB.559	PB.559.42	TRUE	TRUE	HsaEX6028721
chr1:170532380-170532403	chr1	170532380	170532403	24	+	PacBio	exon	NA	NA	PB.5555	PB.5555.100	TRUE	FALSE	NA
chr1:171524821-171524846	chr1	171524821	171524846	26	+	PacBio	exon	NA	NA	PB.5611	PB.5611.22	FALSE	FALSE	NA
chr1:171524821-171524846	chr1	171524821	171524846	26	+	PacBio	exon	NA	NA	PB.5611	PB.5611.50	FALSE	FALSE	NA
chr1:171524821-171524846	chr1	171524821	171524846	26	+	PacBio	exon	NA	NA	PB.5611	PB.5611.104	FALSE	FALSE	NA
chr1:172578298-172578320	chr1	172578298	172578320	23	+	PacBio	exon	NA	NA	PB.5634	PB.5634.1374	FALSE	FALSE	NA
chr1:173864484-173864506	chr1	173864484	173864506	23	-	PacBio	exon	NA	NA	PB.5696	PB.5696.560	TRUE	FALSE	NA
chr1:173864484-173864506	chr1	173864484	173864506	23	-	PacBio	exon	NA	NA	PB.5696	PB.5696.568	TRUE	FALSE	NA
chr1:173864484-173864506	chr1	173864484	173864506	23	-	PacBio	exon	NA	NA	PB.5696	PB.5696.585	TRUE	FALSE	NA
chr1:173864484-173864506	chr1	173864484	173864506	23	-	PacBio	exon	NA	NA	PB.5696	PB.5696.617	TRUE	FALSE	NA
chr1:173864484-173864506	chr1	173864484	173864506	23	-	PacBio	exon	NA	NA	PB.5696	PB.5696.621	TRUE	FALSE	NA
chr1:173864484-173864506	chr1	173864484	173864506	23	-	PacBio	exon	NA	NA	PB.5696	PB.5696.626	TRUE	FALSE	NA
chr1:173864484-173864506	chr1	173864484	173864506	23	-	PacBio	exon	NA	NA	PB.5696	PB.5696.655	TRUE	FALSE	NA
chr1:173864484-173864506	chr1	173864484	173864506	23	-	PacBio	exon	NA	NA	PB.5696	PB.5696.700	TRUE	FALSE	NA
chr1:173864484-173864506	chr1	173864484	173864506	23	-	PacBio	exon	NA	NA	PB.5696	PB.5696.721	TRUE	FALSE	NA
chr1:179812110-179812131	chr1	179812110	179812131	22	+	PacBio	exon	NA	NA	PB.5911	PB.5911.3	TRUE	TRUE	HsaEX0024116
chr1:179812110-179812131	chr1	179812110	179812131	22	+	PacBio	exon	NA	NA	PB.5911	PB.5911.1	TRUE	TRUE	HsaEX0024116
chr1:180787753-180787777	chr1	180787753	180787777	25	+	PacBio	exon	NA	NA	PB.5948	PB.5948.50	FALSE	FALSE	NA
chr1:181738402-181738426	chr1	181738402	181738426	25	+	PacBio	exon	NA	NA	PB.5978	PB.5978.405	FALSE	FALSE	NA
chr1:183258109-183258135	chr1	183258109	183258135	27	+	PacBio	exon	NA	NA	PB.6029	PB.6029.258	TRUE	TRUE	HsaEX0035303
chr1:183258109-183258135	chr1	183258109	183258135	27	+	PacBio	exon	NA	NA	PB.6029	PB.6029.266	TRUE	TRUE	HsaEX0035303
chr1:183635988-183636014	chr1	183635988	183636014	27	+	PacBio	exon	NA	NA	PB.6068	PB.6068.9	FALSE	FALSE	NA
chr1:190439187-190439211	chr1	190439187	190439211	25	-	PacBio	exon	NA	NA	PB.6353	PB.6353.22	FALSE	FALSE	NA
chr1:190439187-190439211	chr1	190439187	190439211	25	-	PacBio	exon	NA	NA	PB.6353	PB.6353.24	FALSE	FALSE	NA
chr1:19150577-19150600	chr1	19150577	19150600	24	-	PacBio	exon	NA	NA	PB.624	PB.624.154	FALSE	FALSE	NA
chr1:19160111-19160129	chr1	19160111	19160129	19	-	PacBio	exon	NA	NA	PB.624	PB.624.200	FALSE	FALSE	NA
chr1:19254782-19254808	chr1	19254782	19254808	27	+	PacBio	exon	NA	NA	PB.614	PB.614.199	FALSE	FALSE	NA
chr1:19311516-19311539	chr1	19311516	19311539	24	+	PacBio	exon	NA	NA	PB.617	PB.617.2	FALSE	FALSE	NA
chr1:199837-199859	chr1	199837	199859	23	-	PacBio	exon	NA	NA	PB.6	PB.6.536	TRUE	FALSE	NA
chr1:199837-199859	chr1	199837	199859	23	-	PacBio	exon	NA	NA	PB.6	PB.6.570	TRUE	FALSE	NA
chr1:199837-199861	chr1	199837	199861	25	-	PacBio	exon	NA	NA	PB.6	PB.6.572	TRUE	FALSE	NA
chr1:200356-200381	chr1	200356	200381	26	-	PacBio	exon	NA	NA	PB.6	PB.6.645	FALSE	FALSE	NA
chr1:200991129-200991141	chr1	200991129	200991141	13	-	PacBio	exon	NA	NA	PB.6825	PB.6825.103	FALSE	FALSE	NA
chr1:201790554-201790577	chr1	201790554	201790577	24	+	PacBio	exon	NA	NA	PB.6861	PB.6861.44	TRUE	TRUE	HsaEX0041746
chr1:201790554-201790577	chr1	201790554	201790577	24	+	PacBio	exon	NA	NA	PB.6861	PB.6861.268	TRUE	TRUE	HsaEX0041746
chr1:201790554-201790577	chr1	201790554	201790577	24	+	PacBio	exon	NA	NA	PB.6861	PB.6861.41	TRUE	TRUE	HsaEX0041746
chr1:201790554-201790577	chr1	201790554	201790577	24	+	PacBio	exon	NA	NA	PB.6861	PB.6861.594	TRUE	TRUE	HsaEX0041746
chr1:201790554-201790577	chr1	201790554	201790577	24	+	PacBio	exon	NA	NA	PB.6861	PB.6861.136	TRUE	TRUE	HsaEX0041746
chr1:201790554-201790577	chr1	201790554	201790577	24	+	PacBio	exon	NA	NA	PB.6861	PB.6861.642	TRUE	TRUE	HsaEX0041746
chr1:201790554-201790577	chr1	201790554	201790577	24	+	PacBio	exon	NA	NA	PB.6861	PB.6861.34	TRUE	TRUE	HsaEX0041746
chr1:201790554-201790577	chr1	201790554	201790577	24	+	PacBio	exon	NA	NA	PB.6861	PB.6861.623	TRUE	TRUE	HsaEX0041746
chr1:201790554-201790577	chr1	201790554	201790577	24	+	PacBio	exon	NA	NA	PB.6861	PB.6861.183	TRUE	TRUE	HsaEX0041746
chr1:201790554-201790577	chr1	201790554	201790577	24	+	PacBio	exon	NA	NA	PB.6861	PB.6861.132	TRUE	TRUE	HsaEX0041746
chr1:201790554-201790577	chr1	201790554	201790577	24	+	PacBio	exon	NA	NA	PB.6861	PB.6861.39	TRUE	TRUE	HsaEX0041746
chr1:202564443-202564464	chr1	202564443	202564464	22	+	PacBio	exon	NA	NA	PB.6887	PB.6887.6	FALSE	FALSE	NA
chr1:202564443-202564464	chr1	202564443	202564464	22	+	PacBio	exon	NA	NA	PB.6887	PB.6887.39	FALSE	FALSE	NA
chr1:202564443-202564464	chr1	202564443	202564464	22	+	PacBio	exon	NA	NA	PB.6887	PB.6887.31	FALSE	FALSE	NA
chr1:202564443-202564464	chr1	202564443	202564464	22	+	PacBio	exon	NA	NA	PB.6887	PB.6887.114	FALSE	FALSE	NA
chr1:203061652-203061678	chr1	203061652	203061678	27	+	PacBio	exon	NA	NA	PB.6915	PB.6915.65	TRUE	TRUE	HsaEX0049362
chr1:203061652-203061678	chr1	203061652	203061678	27	+	PacBio	exon	NA	NA	PB.6915	PB.6915.2	TRUE	TRUE	HsaEX0049362
chr1:203061652-203061678	chr1	203061652	203061678	27	+	PacBio	exon	NA	NA	PB.6915	PB.6915.5	TRUE	TRUE	HsaEX0049362
chr1:203862196-203862222	chr1	203862196	203862222	27	+	PacBio	exon	NA	NA	PB.6952	PB.6952.794	TRUE	FALSE	NA
chr1:203862196-203862222	chr1	203862196	203862222	27	+	PacBio	exon	NA	NA	PB.6952	PB.6952.806	TRUE	FALSE	NA
chr1:203862196-203862222	chr1	203862196	203862222	27	+	PacBio	exon	NA	NA	PB.6952	PB.6952.808	TRUE	FALSE	NA
chr1:204950557-204950574	chr1	204950557	204950574	18	+	PacBio	exon	NA	NA	PB.6987	PB.6987.9	TRUE	TRUE	HsaEX0042667
chr1:204950557-204950574	chr1	204950557	204950574	18	+	PacBio	exon	NA	NA	PB.6987	PB.6987.33	TRUE	TRUE	HsaEX0042667
chr1:204950557-204950574	chr1	204950557	204950574	18	+	PacBio	exon	NA	NA	PB.6987	PB.6987.2	TRUE	TRUE	HsaEX0042667
chr1:204950557-204950574	chr1	204950557	204950574	18	+	PacBio	exon	NA	NA	PB.6987	PB.6987.233	TRUE	TRUE	HsaEX0042667
chr1:204950557-204950574	chr1	204950557	204950574	18	+	PacBio	exon	NA	NA	PB.6987	PB.6987.25	TRUE	TRUE	HsaEX0042667
chr1:204950557-204950574	chr1	204950557	204950574	18	+	PacBio	exon	NA	NA	PB.6987	PB.6987.165	TRUE	TRUE	HsaEX0042667
chr1:204950557-204950574	chr1	204950557	204950574	18	+	PacBio	exon	NA	NA	PB.6987	PB.6987.509	TRUE	TRUE	HsaEX0042667
chr1:204950557-204950574	chr1	204950557	204950574	18	+	PacBio	exon	NA	NA	PB.6987	PB.6987.81	TRUE	TRUE	HsaEX0042667
chr1:204950557-204950574	chr1	204950557	204950574	18	+	PacBio	exon	NA	NA	PB.6987	PB.6987.17	TRUE	TRUE	HsaEX0042667
chr1:204950557-204950574	chr1	204950557	204950574	18	+	PacBio	exon	NA	NA	PB.6987	PB.6987.261	TRUE	TRUE	HsaEX0042667
chr1:204950557-204950574	chr1	204950557	204950574	18	+	PacBio	exon	NA	NA	PB.6987	PB.6987.173	TRUE	TRUE	HsaEX0042667
chr1:204950557-204950574	chr1	204950557	204950574	18	+	PacBio	exon	NA	NA	PB.6987	PB.6987.10	TRUE	TRUE	HsaEX0042667
chr1:204950557-204950574	chr1	204950557	204950574	18	+	PacBio	exon	NA	NA	PB.6987	PB.6987.7	TRUE	TRUE	HsaEX0042667
chr1:204950557-204950574	chr1	204950557	204950574	18	+	PacBio	exon	NA	NA	PB.6987	PB.6987.8	TRUE	TRUE	HsaEX0042667
chr1:204950557-204950574	chr1	204950557	204950574	18	+	PacBio	exon	NA	NA	PB.6987	PB.6987.85	TRUE	TRUE	HsaEX0042667
chr1:204950557-204950574	chr1	204950557	204950574	18	+	PacBio	exon	NA	NA	PB.6987	PB.6987.114	TRUE	TRUE	HsaEX0042667
chr1:204950557-204950574	chr1	204950557	204950574	18	+	PacBio	exon	NA	NA	PB.6987	PB.6987.39	TRUE	TRUE	HsaEX0042667
chr1:204950557-204950574	chr1	204950557	204950574	18	+	PacBio	exon	NA	NA	PB.6987	PB.6987.29	TRUE	TRUE	HsaEX0042667
chr1:204950557-204950574	chr1	204950557	204950574	18	+	PacBio	exon	NA	NA	PB.6987	PB.6987.200	TRUE	TRUE	HsaEX0042667
chr1:204950557-204950574	chr1	204950557	204950574	18	+	PacBio	exon	NA	NA	PB.6987	PB.6987.37	TRUE	TRUE	HsaEX0042667
chr1:204950557-204950574	chr1	204950557	204950574	18	+	PacBio	exon	NA	NA	PB.6987	PB.6987.48	TRUE	TRUE	HsaEX0042667
chr1:204950557-204950574	chr1	204950557	204950574	18	+	PacBio	exon	NA	NA	PB.6987	PB.6987.34	TRUE	TRUE	HsaEX0042667
chr1:204950557-204950574	chr1	204950557	204950574	18	+	PacBio	exon	NA	NA	PB.6987	PB.6987.1	TRUE	TRUE	HsaEX0042667
chr1:204950557-204950574	chr1	204950557	204950574	18	+	PacBio	exon	NA	NA	PB.6987	PB.6987.116	TRUE	TRUE	HsaEX0042667
chr1:204950557-204950574	chr1	204950557	204950574	18	+	PacBio	exon	NA	NA	PB.6987	PB.6987.87	TRUE	TRUE	HsaEX0042667
chr1:204950557-204950574	chr1	204950557	204950574	18	+	PacBio	exon	NA	NA	PB.6987	PB.6987.120	TRUE	TRUE	HsaEX0042667
chr1:204950557-204950574	chr1	204950557	204950574	18	+	PacBio	exon	NA	NA	PB.6987	PB.6987.172	TRUE	TRUE	HsaEX0042667
chr1:204950557-204950574	chr1	204950557	204950574	18	+	PacBio	exon	NA	NA	PB.6987	PB.6987.125	TRUE	TRUE	HsaEX0042667
chr1:204950557-204950574	chr1	204950557	204950574	18	+	PacBio	exon	NA	NA	PB.6987	PB.6987.27	TRUE	TRUE	HsaEX0042667
chr1:204950557-204950574	chr1	204950557	204950574	18	+	PacBio	exon	NA	NA	PB.6987	PB.6987.101	TRUE	TRUE	HsaEX0042667
chr1:204950557-204950574	chr1	204950557	204950574	18	+	PacBio	exon	NA	NA	PB.6987	PB.6987.132	TRUE	TRUE	HsaEX0042667
chr1:204950557-204950574	chr1	204950557	204950574	18	+	PacBio	exon	NA	NA	PB.6987	PB.6987.84	TRUE	TRUE	HsaEX0042667
chr1:205115858-205115883	chr1	205115858	205115883	26	-	PacBio	exon	NA	NA	PB.7002	PB.7002.47	TRUE	TRUE	HsaEX0052527
chr1:205115858-205115883	chr1	205115858	205115883	26	-	PacBio	exon	NA	NA	PB.7002	PB.7002.51	TRUE	TRUE	HsaEX0052527
chr1:205115858-205115883	chr1	205115858	205115883	26	-	PacBio	exon	NA	NA	PB.7002	PB.7002.196	TRUE	TRUE	HsaEX0052527
chr1:205115858-205115883	chr1	205115858	205115883	26	-	PacBio	exon	NA	NA	PB.7002	PB.7002.166	TRUE	TRUE	HsaEX0052527
chr1:205115858-205115883	chr1	205115858	205115883	26	-	PacBio	exon	NA	NA	PB.7002	PB.7002.174	TRUE	TRUE	HsaEX0052527
chr1:205115858-205115883	chr1	205115858	205115883	26	-	PacBio	exon	NA	NA	PB.7002	PB.7002.159	TRUE	TRUE	HsaEX0052527
chr1:205115858-205115883	chr1	205115858	205115883	26	-	PacBio	exon	NA	NA	PB.7002	PB.7002.167	TRUE	TRUE	HsaEX0052527
chr1:205115858-205115883	chr1	205115858	205115883	26	-	PacBio	exon	NA	NA	PB.7002	PB.7002.52	TRUE	TRUE	HsaEX0052527
chr1:205115858-205115883	chr1	205115858	205115883	26	-	PacBio	exon	NA	NA	PB.7002	PB.7002.197	TRUE	TRUE	HsaEX0052527
chr1:205115858-205115883	chr1	205115858	205115883	26	-	PacBio	exon	NA	NA	PB.7002	PB.7002.177	TRUE	TRUE	HsaEX0052527
chr1:205115858-205115883	chr1	205115858	205115883	26	-	PacBio	exon	NA	NA	PB.7002	PB.7002.53	TRUE	TRUE	HsaEX0052527
chr1:205115858-205115883	chr1	205115858	205115883	26	-	PacBio	exon	NA	NA	PB.7002	PB.7002.158	TRUE	TRUE	HsaEX0052527
chr1:205227912-205227938	chr1	205227912	205227938	27	+	PacBio	exon	NA	NA	PB.6989	PB.6989.6	FALSE	FALSE	NA
chr1:205455723-205455748	chr1	205455723	205455748	26	+	PacBio	exon	NA	NA	PB.6997	PB.6997.16	FALSE	FALSE	NA
chr1:206421250-206421274	chr1	206421250	206421274	25	+	PacBio	exon	NA	NA	PB.7053	PB.7053.10	TRUE	TRUE	HsaEX6036360
chr1:206421250-206421274	chr1	206421250	206421274	25	+	PacBio	exon	NA	NA	PB.7053	PB.7053.93	TRUE	TRUE	HsaEX6036360
chr1:206421250-206421274	chr1	206421250	206421274	25	+	PacBio	exon	NA	NA	PB.7053	PB.7053.82	TRUE	TRUE	HsaEX6036360
chr1:206421250-206421274	chr1	206421250	206421274	25	+	PacBio	exon	NA	NA	PB.7053	PB.7053.42	TRUE	TRUE	HsaEX6036360
chr1:206421250-206421274	chr1	206421250	206421274	25	+	PacBio	exon	NA	NA	PB.7053	PB.7053.105	TRUE	TRUE	HsaEX6036360
chr1:206421250-206421274	chr1	206421250	206421274	25	+	PacBio	exon	NA	NA	PB.7053	PB.7053.106	TRUE	TRUE	HsaEX6036360
chr1:206421250-206421274	chr1	206421250	206421274	25	+	PacBio	exon	NA	NA	PB.7053	PB.7053.188	TRUE	TRUE	HsaEX6036360
chr1:206421250-206421274	chr1	206421250	206421274	25	+	PacBio	exon	NA	NA	PB.7053	PB.7053.86	TRUE	TRUE	HsaEX6036360
chr1:206421250-206421274	chr1	206421250	206421274	25	+	PacBio	exon	NA	NA	PB.7053	PB.7053.104	TRUE	TRUE	HsaEX6036360
chr1:206421250-206421274	chr1	206421250	206421274	25	+	PacBio	exon	NA	NA	PB.7053	PB.7053.14	TRUE	TRUE	HsaEX6036360
chr1:20732181-20732202	chr1	20732181	20732202	22	-	PacBio	exon	NA	NA	PB.699	PB.699.362	FALSE	FALSE	NA
chr1:207479257-207479280	chr1	207479257	207479280	24	+	PacBio	exon	NA	NA	PB.7093	PB.7093.1	TRUE	TRUE	HsaEX6036469
chr1:207479257-207479280	chr1	207479257	207479280	24	+	PacBio	exon	NA	NA	PB.7093	PB.7093.6	TRUE	TRUE	HsaEX6036469
chr1:207479257-207479280	chr1	207479257	207479280	24	+	PacBio	exon	NA	NA	PB.7093	PB.7093.8	TRUE	TRUE	HsaEX6036469
chr1:207785656-207785682	chr1	207785656	207785682	27	+	PacBio	exon	NA	NA	PB.7108	PB.7108.115	TRUE	FALSE	NA
chr1:207785656-207785682	chr1	207785656	207785682	27	+	PacBio	exon	NA	NA	PB.7108	PB.7108.140	TRUE	FALSE	NA
chr1:20982388-20982408	chr1	20982388	20982408	21	-	PacBio	exon	NA	NA	PB.699	PB.699.1602	TRUE	TRUE	HsaEX0022053
chr1:20982388-20982408	chr1	20982388	20982408	21	-	PacBio	exon	NA	NA	PB.699	PB.699.1887	TRUE	TRUE	HsaEX0022053
chr1:21008703-21008721	chr1	21008703	21008721	19	-	PacBio	exon	NA	NA	PB.699	PB.699.1615	FALSE	FALSE	NA
chr1:212073998-212074018	chr1	212073998	212074018	21	+	PacBio	exon	NA	NA	PB.7279	PB.7279.3	FALSE	TRUE	HsaEX1012428
chr1:212073998-212074018	chr1	212073998	212074018	21	+	PacBio	exon	NA	NA	PB.7279	PB.7279.69	FALSE	TRUE	HsaEX1012428
chr1:212073998-212074018	chr1	212073998	212074018	21	+	PacBio	exon	NA	NA	PB.7279	PB.7279.1	FALSE	TRUE	HsaEX1012428
chr1:212073998-212074018	chr1	212073998	212074018	21	+	PacBio	exon	NA	NA	PB.7279	PB.7279.40	FALSE	TRUE	HsaEX1012428
chr1:21680808-21680834	chr1	21680808	21680834	27	-	PacBio	exon	NA	NA	PB.717	PB.717.487	TRUE	TRUE	HsaEX6029095
chr1:21680808-21680834	chr1	21680808	21680834	27	-	PacBio	exon	NA	NA	PB.717	PB.717.491	TRUE	TRUE	HsaEX6029095
chr1:21680808-21680834	chr1	21680808	21680834	27	-	PacBio	exon	NA	NA	PB.717	PB.717.484	TRUE	TRUE	HsaEX6029095
chr1:21680808-21680834	chr1	21680808	21680834	27	-	PacBio	exon	NA	NA	PB.717	PB.717.439	TRUE	TRUE	HsaEX6029095
chr1:21680808-21680834	chr1	21680808	21680834	27	-	PacBio	exon	NA	NA	PB.717	PB.717.485	TRUE	TRUE	HsaEX6029095
chr1:21680808-21680834	chr1	21680808	21680834	27	-	PacBio	exon	NA	NA	PB.717	PB.717.422	TRUE	TRUE	HsaEX6029095
chr1:21706851-21706868	chr1	21706851	21706868	18	-	PacBio	exon	NA	NA	PB.717	PB.717.689	FALSE	FALSE	NA
chr1:21877516-21877539	chr1	21877516	21877539	24	-	PacBio	exon	NA	NA	PB.720	PB.720.58	FALSE	FALSE	NA
chr1:22052717-22052742	chr1	22052717	22052742	26	+	PacBio	exon	NA	NA	PB.728	PB.728.109	FALSE	FALSE	NA
chr1:22052717-22052742	chr1	22052717	22052742	26	+	PacBio	exon	NA	NA	PB.728	PB.728.139	FALSE	FALSE	NA
chr1:22052717-22052742	chr1	22052717	22052742	26	+	PacBio	exon	NA	NA	PB.728	PB.728.143	FALSE	FALSE	NA
chr1:222648829-222648850	chr1	222648829	222648850	22	+	PacBio	exon	NA	NA	PB.7684	PB.7684.262	TRUE	TRUE	HsaEX1023578
chr1:222648829-222648850	chr1	222648829	222648850	22	+	PacBio	exon	NA	NA	PB.7684	PB.7684.304	TRUE	TRUE	HsaEX1023578
chr1:222648829-222648850	chr1	222648829	222648850	22	+	PacBio	exon	NA	NA	PB.7684	PB.7684.64	TRUE	TRUE	HsaEX1023578
chr1:222648829-222648850	chr1	222648829	222648850	22	+	PacBio	exon	NA	NA	PB.7684	PB.7684.279	TRUE	TRUE	HsaEX1023578
chr1:222648829-222648850	chr1	222648829	222648850	22	+	PacBio	exon	NA	NA	PB.7684	PB.7684.293	TRUE	TRUE	HsaEX1023578
chr1:222648829-222648850	chr1	222648829	222648850	22	+	PacBio	exon	NA	NA	PB.7684	PB.7684.108	TRUE	TRUE	HsaEX1023578
chr1:222648829-222648850	chr1	222648829	222648850	22	+	PacBio	exon	NA	NA	PB.7684	PB.7684.282	TRUE	TRUE	HsaEX1023578
chr1:222648829-222648850	chr1	222648829	222648850	22	+	PacBio	exon	NA	NA	PB.7684	PB.7684.268	TRUE	TRUE	HsaEX1023578
chr1:222648829-222648850	chr1	222648829	222648850	22	+	PacBio	exon	NA	NA	PB.7684	PB.7684.302	TRUE	TRUE	HsaEX1023578
chr1:222648829-222648850	chr1	222648829	222648850	22	+	PacBio	exon	NA	NA	PB.7684	PB.7684.265	TRUE	TRUE	HsaEX1023578
chr1:222648829-222648850	chr1	222648829	222648850	22	+	PacBio	exon	NA	NA	PB.7684	PB.7684.321	TRUE	TRUE	HsaEX1023578
chr1:222648829-222648850	chr1	222648829	222648850	22	+	PacBio	exon	NA	NA	PB.7684	PB.7684.70	TRUE	TRUE	HsaEX1023578
chr1:222648829-222648850	chr1	222648829	222648850	22	+	PacBio	exon	NA	NA	PB.7684	PB.7684.257	TRUE	TRUE	HsaEX1023578
chr1:222648829-222648850	chr1	222648829	222648850	22	+	PacBio	exon	NA	NA	PB.7684	PB.7684.48	TRUE	TRUE	HsaEX1023578
chr1:222648829-222648850	chr1	222648829	222648850	22	+	PacBio	exon	NA	NA	PB.7684	PB.7684.84	TRUE	TRUE	HsaEX1023578
chr1:222648829-222648850	chr1	222648829	222648850	22	+	PacBio	exon	NA	NA	PB.7684	PB.7684.68	TRUE	TRUE	HsaEX1023578
chr1:222648829-222648850	chr1	222648829	222648850	22	+	PacBio	exon	NA	NA	PB.7684	PB.7684.267	TRUE	TRUE	HsaEX1023578
chr1:222648829-222648850	chr1	222648829	222648850	22	+	PacBio	exon	NA	NA	PB.7684	PB.7684.273	TRUE	TRUE	HsaEX1023578
chr1:222648829-222648850	chr1	222648829	222648850	22	+	PacBio	exon	NA	NA	PB.7684	PB.7684.44	TRUE	TRUE	HsaEX1023578
chr1:222648829-222648850	chr1	222648829	222648850	22	+	PacBio	exon	NA	NA	PB.7684	PB.7684.77	TRUE	TRUE	HsaEX1023578
chr1:222648829-222648850	chr1	222648829	222648850	22	+	PacBio	exon	NA	NA	PB.7684	PB.7684.58	TRUE	TRUE	HsaEX1023578
chr1:222648829-222648850	chr1	222648829	222648850	22	+	PacBio	exon	NA	NA	PB.7684	PB.7684.57	TRUE	TRUE	HsaEX1023578
chr1:222648829-222648850	chr1	222648829	222648850	22	+	PacBio	exon	NA	NA	PB.7684	PB.7684.24	TRUE	TRUE	HsaEX1023578
chr1:222659906-222659922	chr1	222659906	222659922	17	+	PacBio	exon	NA	NA	PB.7684	PB.7684.58	FALSE	FALSE	NA
chr1:222710494-222710519	chr1	222710494	222710519	26	+	PacBio	exon	NA	NA	PB.7688	PB.7688.2	FALSE	FALSE	NA
chr1:223027019-223027042	chr1	223027019	223027042	24	+	PacBio	exon	NA	NA	PB.7701	PB.7701.54	TRUE	FALSE	NA
chr1:225810595-225810615	chr1	225810595	225810615	21	+	PacBio	exon	NA	NA	PB.7803	PB.7803.475	FALSE	FALSE	NA
chr1:227069777-227069794	chr1	227069777	227069794	18	-	PacBio	exon	NA	NA	PB.7864	PB.7864.68	FALSE	FALSE	NA
chr1:228337244-228337270	chr1	228337244	228337270	27	+	PacBio	exon	NA	NA	PB.7913	PB.7913.17	FALSE	FALSE	NA
chr1:228397143-228397165	chr1	228397143	228397165	23	-	PacBio	exon	NA	NA	PB.7915	PB.7915.53	TRUE	TRUE	HsaEX6037217
chr1:228397143-228397165	chr1	228397143	228397165	23	-	PacBio	exon	NA	NA	PB.7915	PB.7915.47	TRUE	TRUE	HsaEX6037217
chr1:228397143-228397165	chr1	228397143	228397165	23	-	PacBio	exon	NA	NA	PB.7915	PB.7915.90	TRUE	TRUE	HsaEX6037217
chr1:228397143-228397165	chr1	228397143	228397165	23	-	PacBio	exon	NA	NA	PB.7915	PB.7915.36	TRUE	TRUE	HsaEX6037217
chr1:228397143-228397165	chr1	228397143	228397165	23	-	PacBio	exon	NA	NA	PB.7915	PB.7915.41	TRUE	TRUE	HsaEX6037217
chr1:228397143-228397165	chr1	228397143	228397165	23	-	PacBio	exon	NA	NA	PB.7915	PB.7915.35	TRUE	TRUE	HsaEX6037217
chr1:23019401-23019424	chr1	23019401	23019424	24	+	PacBio	exon	NA	NA	PB.772	PB.772.3	FALSE	FALSE	NA
chr1:235231113-235231136	chr1	235231113	235231136	24	-	PacBio	exon	NA	NA	PB.8213	PB.8213.560	FALSE	FALSE	NA
chr1:236230224-236230250	chr1	236230224	236230250	27	-	PacBio	exon	NA	NA	PB.8230	PB.8230.36	TRUE	FALSE	NA
chr1:236230224-236230250	chr1	236230224	236230250	27	-	PacBio	exon	NA	NA	PB.8230	PB.8230.37	TRUE	FALSE	NA
chr1:236230224-236230250	chr1	236230224	236230250	27	-	PacBio	exon	NA	NA	PB.8230	PB.8230.49	TRUE	FALSE	NA
chr1:236230224-236230250	chr1	236230224	236230250	27	-	PacBio	exon	NA	NA	PB.8230	PB.8230.66	TRUE	FALSE	NA
chr1:236230224-236230250	chr1	236230224	236230250	27	-	PacBio	exon	NA	NA	PB.8230	PB.8230.76	TRUE	FALSE	NA
chr1:236230224-236230250	chr1	236230224	236230250	27	-	PacBio	exon	NA	NA	PB.8230	PB.8230.84	TRUE	FALSE	NA
chr1:236542761-236542787	chr1	236542761	236542787	27	+	PacBio	exon	NA	NA	PB.8241	PB.8241.76	TRUE	TRUE	HsaEX6037469
chr1:236542761-236542787	chr1	236542761	236542787	27	+	PacBio	exon	NA	NA	PB.8241	PB.8241.7	TRUE	TRUE	HsaEX6037469
chr1:236542761-236542787	chr1	236542761	236542787	27	+	PacBio	exon	NA	NA	PB.8241	PB.8241.4	TRUE	TRUE	HsaEX6037469
chr1:236542761-236542787	chr1	236542761	236542787	27	+	PacBio	exon	NA	NA	PB.8241	PB.8241.14	TRUE	TRUE	HsaEX6037469
chr1:236542761-236542787	chr1	236542761	236542787	27	+	PacBio	exon	NA	NA	PB.8241	PB.8241.9	TRUE	TRUE	HsaEX6037469
chr1:236542761-236542787	chr1	236542761	236542787	27	+	PacBio	exon	NA	NA	PB.8241	PB.8241.5	TRUE	TRUE	HsaEX6037469
chr1:236542761-236542787	chr1	236542761	236542787	27	+	PacBio	exon	NA	NA	PB.8241	PB.8241.6	TRUE	TRUE	HsaEX6037469
chr1:236542761-236542787	chr1	236542761	236542787	27	+	PacBio	exon	NA	NA	PB.8241	PB.8241.38	TRUE	TRUE	HsaEX6037469
chr1:23691806-23691829	chr1	23691806	23691829	24	+	PacBio	exon	NA	NA	PB.803	PB.803.33	TRUE	FALSE	NA
chr1:241104163-241104182	chr1	241104163	241104182	20	-	PacBio	exon	NA	NA	PB.8398	PB.8398.41	FALSE	FALSE	NA
chr1:243156221-243156247	chr1	243156221	243156247	27	-	PacBio	exon	NA	NA	PB.8454	PB.8454.68	FALSE	FALSE	NA
chr1:246641749-246641770	chr1	246641749	246641770	22	+	PacBio	exon	NA	NA	PB.8591	PB.8591.21	TRUE	TRUE	HsaEX6037774
chr1:246641749-246641770	chr1	246641749	246641770	22	+	PacBio	exon	NA	NA	PB.8591	PB.8591.14	TRUE	TRUE	HsaEX6037774
chr1:246641749-246641770	chr1	246641749	246641770	22	+	PacBio	exon	NA	NA	PB.8591	PB.8591.11	TRUE	TRUE	HsaEX6037774
chr1:246641749-246641770	chr1	246641749	246641770	22	+	PacBio	exon	NA	NA	PB.8591	PB.8591.31	TRUE	TRUE	HsaEX6037774
chr1:246641749-246641770	chr1	246641749	246641770	22	+	PacBio	exon	NA	NA	PB.8591	PB.8591.42	TRUE	TRUE	HsaEX6037774
chr1:246641749-246641770	chr1	246641749	246641770	22	+	PacBio	exon	NA	NA	PB.8591	PB.8591.52	TRUE	TRUE	HsaEX6037774
chr1:246641749-246641770	chr1	246641749	246641770	22	+	PacBio	exon	NA	NA	PB.8591	PB.8591.165	TRUE	TRUE	HsaEX6037774
chr1:246641749-246641770	chr1	246641749	246641770	22	+	PacBio	exon	NA	NA	PB.8591	PB.8591.50	TRUE	TRUE	HsaEX6037774
chr1:246641749-246641770	chr1	246641749	246641770	22	+	PacBio	exon	NA	NA	PB.8591	PB.8591.5	TRUE	TRUE	HsaEX6037774
chr1:246641749-246641770	chr1	246641749	246641770	22	+	PacBio	exon	NA	NA	PB.8591	PB.8591.161	TRUE	TRUE	HsaEX6037774
chr1:246641749-246641770	chr1	246641749	246641770	22	+	PacBio	exon	NA	NA	PB.8591	PB.8591.23	TRUE	TRUE	HsaEX6037774
chr1:246641749-246641770	chr1	246641749	246641770	22	+	PacBio	exon	NA	NA	PB.8591	PB.8591.71	TRUE	TRUE	HsaEX6037774
chr1:246641749-246641770	chr1	246641749	246641770	22	+	PacBio	exon	NA	NA	PB.8591	PB.8591.62	TRUE	TRUE	HsaEX6037774
chr1:246641749-246641770	chr1	246641749	246641770	22	+	PacBio	exon	NA	NA	PB.8591	PB.8591.4	TRUE	TRUE	HsaEX6037774
chr1:246641749-246641770	chr1	246641749	246641770	22	+	PacBio	exon	NA	NA	PB.8591	PB.8591.19	TRUE	TRUE	HsaEX6037774
chr1:246641749-246641770	chr1	246641749	246641770	22	+	PacBio	exon	NA	NA	PB.8591	PB.8591.97	TRUE	TRUE	HsaEX6037774
chr1:246641749-246641770	chr1	246641749	246641770	22	+	PacBio	exon	NA	NA	PB.8591	PB.8591.10	TRUE	TRUE	HsaEX6037774
chr1:246641749-246641770	chr1	246641749	246641770	22	+	PacBio	exon	NA	NA	PB.8591	PB.8591.9	TRUE	TRUE	HsaEX6037774
chr1:246641749-246641770	chr1	246641749	246641770	22	+	PacBio	exon	NA	NA	PB.8591	PB.8591.25	TRUE	TRUE	HsaEX6037774
chr1:246641749-246641770	chr1	246641749	246641770	22	+	PacBio	exon	NA	NA	PB.8591	PB.8591.29	TRUE	TRUE	HsaEX6037774
chr1:246641749-246641770	chr1	246641749	246641770	22	+	PacBio	exon	NA	NA	PB.8591	PB.8591.30	TRUE	TRUE	HsaEX6037774
chr1:246641749-246641770	chr1	246641749	246641770	22	+	PacBio	exon	NA	NA	PB.8591	PB.8591.129	TRUE	TRUE	HsaEX6037774
chr1:246641749-246641770	chr1	246641749	246641770	22	+	PacBio	exon	NA	NA	PB.8591	PB.8591.238	TRUE	TRUE	HsaEX6037774
chr1:25998025-25998049	chr1	25998025	25998049	25	-	PacBio	exon	NA	NA	PB.875	PB.875.699	FALSE	FALSE	NA
chr1:26432352-26432376	chr1	26432352	26432376	25	+	PacBio	exon	NA	NA	PB.905	PB.905.48	FALSE	FALSE	NA
chr1:26432371-26432395	chr1	26432371	26432395	25	+	PacBio	exon	NA	NA	PB.905	PB.905.139	FALSE	FALSE	NA
chr1:26473709-26473732	chr1	26473709	26473732	24	+	PacBio	exon	NA	NA	PB.905	PB.905.511	FALSE	FALSE	NA
chr1:26531412-26531438	chr1	26531412	26531438	27	+	PacBio	exon	NA	NA	PB.905	PB.905.640	FALSE	FALSE	NA
chr1:27364661-27364684	chr1	27364661	27364684	24	-	PacBio	exon	NA	NA	PB.933	PB.933.24	TRUE	TRUE	HsaEX0037585
chr1:28457832-28457855	chr1	28457832	28457855	24	+	PacBio	exon	NA	NA	PB.982	PB.982.549	TRUE	TRUE	HsaEX0046893
chr1:28518290-28518308	chr1	28518290	28518308	19	+	PacBio	exon	NA	NA	PB.982	PB.982.1274	FALSE	FALSE	NA
chr1:28518290-28518308	chr1	28518290	28518308	19	+	PacBio	exon	NA	NA	PB.982	PB.982.1294	FALSE	FALSE	NA
chr1:28737658-28737682	chr1	28737658	28737682	25	+	PacBio	exon	NA	NA	PB.982	PB.982.1954	TRUE	TRUE	HsaEX6029584
chr1:28737658-28737682	chr1	28737658	28737682	25	+	PacBio	exon	NA	NA	PB.982	PB.982.1995	TRUE	TRUE	HsaEX6029584
chr1:28737658-28737682	chr1	28737658	28737682	25	+	PacBio	exon	NA	NA	PB.982	PB.982.1952	TRUE	TRUE	HsaEX6029584
chr1:28737658-28737682	chr1	28737658	28737682	25	+	PacBio	exon	NA	NA	PB.982	PB.982.1974	TRUE	TRUE	HsaEX6029584
chr1:28737658-28737682	chr1	28737658	28737682	25	+	PacBio	exon	NA	NA	PB.982	PB.982.1980	TRUE	TRUE	HsaEX6029584
chr1:28737658-28737682	chr1	28737658	28737682	25	+	PacBio	exon	NA	NA	PB.982	PB.982.1943	TRUE	TRUE	HsaEX6029584
chr1:28737658-28737682	chr1	28737658	28737682	25	+	PacBio	exon	NA	NA	PB.982	PB.982.1944	TRUE	TRUE	HsaEX6029584
chr1:28737658-28737682	chr1	28737658	28737682	25	+	PacBio	exon	NA	NA	PB.982	PB.982.1973	TRUE	TRUE	HsaEX6029584
chr1:28737658-28737682	chr1	28737658	28737682	25	+	PacBio	exon	NA	NA	PB.982	PB.982.1953	TRUE	TRUE	HsaEX6029584
chr1:28737658-28737682	chr1	28737658	28737682	25	+	PacBio	exon	NA	NA	PB.982	PB.982.1946	TRUE	TRUE	HsaEX6029584
chr1:28737658-28737682	chr1	28737658	28737682	25	+	PacBio	exon	NA	NA	PB.982	PB.982.1947	TRUE	TRUE	HsaEX6029584
chr1:29058811-29058837	chr1	29058811	29058837	27	+	PacBio	exon	NA	NA	PB.982	PB.982.2313	FALSE	FALSE	NA
chr1:29307129-29307146	chr1	29307129	29307146	18	+	PacBio	exon	NA	NA	PB.986	PB.986.132	TRUE	TRUE	HsaEX0051231
chr1:29321-29345	chr1	29321	29345	25	-	PacBio	exon	NA	NA	PB.6	PB.6.320	TRUE	FALSE	NA
chr1:31680905-31680931	chr1	31680905	31680931	27	-	PacBio	exon	NA	NA	PB.1060	PB.1060.25	TRUE	TRUE	HsaEX6029699
chr1:31690367-31690393	chr1	31690367	31690393	27	-	PacBio	exon	NA	NA	PB.1060	PB.1060.25	TRUE	TRUE	HsaEX6029686
chr1:31694144-31694170	chr1	31694144	31694170	27	-	PacBio	exon	NA	NA	PB.1060	PB.1060.25	TRUE	TRUE	HsaEX0016348
chr1:31695761-31695787	chr1	31695761	31695787	27	-	PacBio	exon	NA	NA	PB.1060	PB.1060.25	TRUE	TRUE	HsaEX0016341
chr1:32038103-32038119	chr1	32038103	32038119	17	+	PacBio	exon	NA	NA	PB.1082	PB.1082.312	FALSE	FALSE	NA
chr1:32072899-32072911	chr1	32072899	32072911	13	+	PacBio	exon	NA	NA	PB.1082	PB.1082.622	FALSE	FALSE	NA
chr1:32204598-32204620	chr1	32204598	32204620	23	+	PacBio	exon	NA	NA	PB.1082	PB.1082.1383	TRUE	TRUE	HsaEX6029768
chr1:32204598-32204620	chr1	32204598	32204620	23	+	PacBio	exon	NA	NA	PB.1082	PB.1082.1361	TRUE	TRUE	HsaEX6029768
chr1:32204598-32204620	chr1	32204598	32204620	23	+	PacBio	exon	NA	NA	PB.1082	PB.1082.1367	TRUE	TRUE	HsaEX6029768
chr1:32204598-32204620	chr1	32204598	32204620	23	+	PacBio	exon	NA	NA	PB.1082	PB.1082.1372	TRUE	TRUE	HsaEX6029768
chr1:32204598-32204620	chr1	32204598	32204620	23	+	PacBio	exon	NA	NA	PB.1082	PB.1082.1364	TRUE	TRUE	HsaEX6029768
chr1:32329068-32329086	chr1	32329068	32329086	19	+	PacBio	exon	NA	NA	PB.1082	PB.1082.1753	FALSE	FALSE	NA
chr1:32394404-32394429	chr1	32394404	32394429	26	-	PacBio	exon	NA	NA	PB.1089	PB.1089.731	FALSE	FALSE	NA
chr1:32634768-32634792	chr1	32634768	32634792	25	-	PacBio	exon	NA	NA	PB.1090	PB.1090.120	TRUE	TRUE	HsaEX0072207
chr1:32634768-32634792	chr1	32634768	32634792	25	-	PacBio	exon	NA	NA	PB.1090	PB.1090.125	TRUE	TRUE	HsaEX0072207
chr1:32634768-32634792	chr1	32634768	32634792	25	-	PacBio	exon	NA	NA	PB.1090	PB.1090.116	TRUE	TRUE	HsaEX0072207
chr1:32634768-32634792	chr1	32634768	32634792	25	-	PacBio	exon	NA	NA	PB.1090	PB.1090.127	TRUE	TRUE	HsaEX0072207
chr1:32634768-32634792	chr1	32634768	32634792	25	-	PacBio	exon	NA	NA	PB.1090	PB.1090.251	TRUE	TRUE	HsaEX0072207
chr1:32634768-32634792	chr1	32634768	32634792	25	-	PacBio	exon	NA	NA	PB.1090	PB.1090.142	TRUE	TRUE	HsaEX0072207
chr1:32634768-32634792	chr1	32634768	32634792	25	-	PacBio	exon	NA	NA	PB.1090	PB.1090.124	TRUE	TRUE	HsaEX0072207
chr1:33430976-33430996	chr1	33430976	33430996	21	-	PacBio	exon	NA	NA	PB.1118	PB.1118.40	FALSE	FALSE	NA
chr1:35188070-35188090	chr1	35188070	35188090	21	-	PacBio	exon	NA	NA	PB.1162	PB.1162.858	FALSE	FALSE	NA
chr1:35191341-35191363	chr1	35191341	35191363	23	-	PacBio	exon	NA	NA	PB.1162	PB.1162.545	FALSE	FALSE	NA
chr1:35826814-35826835	chr1	35826814	35826835	22	+	PacBio	exon	NA	NA	PB.1207	PB.1207.178	FALSE	FALSE	NA
chr1:37494140-37494163	chr1	37494140	37494163	24	-	PacBio	exon	NA	NA	PB.1258	PB.1258.175	FALSE	FALSE	NA
chr1:3772771-3772788	chr1	3772771	3772788	18	+	PacBio	exon	NA	NA	PB.142	PB.142.8	TRUE	FALSE	NA
chr1:38859731-38859746	chr1	38859731	38859746	16	-	PacBio	exon	NA	NA	PB.1316	PB.1316.5	FALSE	FALSE	NA
chr1:39353007-39353033	chr1	39353007	39353033	27	+	PacBio	exon	NA	NA	PB.1331	PB.1331.877	FALSE	FALSE	NA
chr1:39353007-39353033	chr1	39353007	39353033	27	+	PacBio	exon	NA	NA	PB.1331	PB.1331.1294	FALSE	FALSE	NA
chr1:39437989-39438008	chr1	39437989	39438008	20	+	PacBio	exon	NA	NA	PB.1331	PB.1331.2843	FALSE	FALSE	NA
chr1:39741895-39741921	chr1	39741895	39741921	27	+	PacBio	exon	NA	NA	PB.1341	PB.1341.143	TRUE	TRUE	HsaEX6030232
chr1:39741895-39741921	chr1	39741895	39741921	27	+	PacBio	exon	NA	NA	PB.1341	PB.1341.32	TRUE	TRUE	HsaEX6030232
chr1:39741895-39741921	chr1	39741895	39741921	27	+	PacBio	exon	NA	NA	PB.1341	PB.1341.272	TRUE	TRUE	HsaEX6030232
chr1:39741895-39741921	chr1	39741895	39741921	27	+	PacBio	exon	NA	NA	PB.1341	PB.1341.86	TRUE	TRUE	HsaEX6030232
chr1:39741895-39741921	chr1	39741895	39741921	27	+	PacBio	exon	NA	NA	PB.1341	PB.1341.93	TRUE	TRUE	HsaEX6030232
chr1:39741895-39741921	chr1	39741895	39741921	27	+	PacBio	exon	NA	NA	PB.1341	PB.1341.128	TRUE	TRUE	HsaEX6030232
chr1:39741895-39741921	chr1	39741895	39741921	27	+	PacBio	exon	NA	NA	PB.1341	PB.1341.29	TRUE	TRUE	HsaEX6030232
chr1:39741895-39741921	chr1	39741895	39741921	27	+	PacBio	exon	NA	NA	PB.1341	PB.1341.36	TRUE	TRUE	HsaEX6030232
chr1:39741895-39741921	chr1	39741895	39741921	27	+	PacBio	exon	NA	NA	PB.1341	PB.1341.4	TRUE	TRUE	HsaEX6030232
chr1:39741895-39741921	chr1	39741895	39741921	27	+	PacBio	exon	NA	NA	PB.1341	PB.1341.106	TRUE	TRUE	HsaEX6030232
chr1:39741895-39741921	chr1	39741895	39741921	27	+	PacBio	exon	NA	NA	PB.1341	PB.1341.30	TRUE	TRUE	HsaEX6030232
chr1:39741895-39741921	chr1	39741895	39741921	27	+	PacBio	exon	NA	NA	PB.1341	PB.1341.142	TRUE	TRUE	HsaEX6030232
chr1:39741895-39741921	chr1	39741895	39741921	27	+	PacBio	exon	NA	NA	PB.1341	PB.1341.239	TRUE	TRUE	HsaEX6030232
chr1:39741895-39741921	chr1	39741895	39741921	27	+	PacBio	exon	NA	NA	PB.1341	PB.1341.125	TRUE	TRUE	HsaEX6030232
chr1:39741895-39741921	chr1	39741895	39741921	27	+	PacBio	exon	NA	NA	PB.1341	PB.1341.84	TRUE	TRUE	HsaEX6030232
chr1:39741895-39741921	chr1	39741895	39741921	27	+	PacBio	exon	NA	NA	PB.1341	PB.1341.44	TRUE	TRUE	HsaEX6030232
chr1:39741895-39741921	chr1	39741895	39741921	27	+	PacBio	exon	NA	NA	PB.1341	PB.1341.35	TRUE	TRUE	HsaEX6030232
chr1:39741895-39741921	chr1	39741895	39741921	27	+	PacBio	exon	NA	NA	PB.1341	PB.1341.28	TRUE	TRUE	HsaEX6030232
chr1:39741895-39741921	chr1	39741895	39741921	27	+	PacBio	exon	NA	NA	PB.1341	PB.1341.74	TRUE	TRUE	HsaEX6030232
chr1:39741895-39741921	chr1	39741895	39741921	27	+	PacBio	exon	NA	NA	PB.1341	PB.1341.55	TRUE	TRUE	HsaEX6030232
chr1:39741895-39741921	chr1	39741895	39741921	27	+	PacBio	exon	NA	NA	PB.1341	PB.1341.140	TRUE	TRUE	HsaEX6030232
chr1:39741895-39741921	chr1	39741895	39741921	27	+	PacBio	exon	NA	NA	PB.1341	PB.1341.94	TRUE	TRUE	HsaEX6030232
chr1:39741895-39741921	chr1	39741895	39741921	27	+	PacBio	exon	NA	NA	PB.1341	PB.1341.37	TRUE	TRUE	HsaEX6030232
chr1:39741895-39741921	chr1	39741895	39741921	27	+	PacBio	exon	NA	NA	PB.1341	PB.1341.57	TRUE	TRUE	HsaEX6030232
chr1:39741895-39741921	chr1	39741895	39741921	27	+	PacBio	exon	NA	NA	PB.1341	PB.1341.54	TRUE	TRUE	HsaEX6030232
chr1:39741895-39741921	chr1	39741895	39741921	27	+	PacBio	exon	NA	NA	PB.1341	PB.1341.42	TRUE	TRUE	HsaEX6030232
chr1:39741895-39741921	chr1	39741895	39741921	27	+	PacBio	exon	NA	NA	PB.1341	PB.1341.75	TRUE	TRUE	HsaEX6030232
chr1:40078812-40078838	chr1	40078812	40078838	27	-	PacBio	exon	NA	NA	PB.1362	PB.1362.30	FALSE	FALSE	NA
chr1:40312456-40312479	chr1	40312456	40312479	24	-	PacBio	exon	NA	NA	PB.1377	PB.1377.1	TRUE	TRUE	HsaEX6030263
chr1:40312456-40312479	chr1	40312456	40312479	24	-	PacBio	exon	NA	NA	PB.1377	PB.1377.7	TRUE	TRUE	HsaEX6030263
chr1:40312456-40312479	chr1	40312456	40312479	24	-	PacBio	exon	NA	NA	PB.1377	PB.1377.41	TRUE	TRUE	HsaEX6030263
chr1:40312456-40312479	chr1	40312456	40312479	24	-	PacBio	exon	NA	NA	PB.1377	PB.1377.3	TRUE	TRUE	HsaEX6030263
chr1:41160875-41160898	chr1	41160875	41160898	24	-	PacBio	exon	NA	NA	PB.1415	PB.1415.101	TRUE	TRUE	HsaEX6030321
chr1:41160875-41160898	chr1	41160875	41160898	24	-	PacBio	exon	NA	NA	PB.1415	PB.1415.172	TRUE	TRUE	HsaEX6030321
chr1:41160875-41160898	chr1	41160875	41160898	24	-	PacBio	exon	NA	NA	PB.1415	PB.1415.55	TRUE	TRUE	HsaEX6030321
chr1:41160875-41160898	chr1	41160875	41160898	24	-	PacBio	exon	NA	NA	PB.1415	PB.1415.199	TRUE	TRUE	HsaEX6030321
chr1:41160875-41160898	chr1	41160875	41160898	24	-	PacBio	exon	NA	NA	PB.1415	PB.1415.86	TRUE	TRUE	HsaEX6030321
chr1:41160875-41160898	chr1	41160875	41160898	24	-	PacBio	exon	NA	NA	PB.1415	PB.1415.56	TRUE	TRUE	HsaEX6030321
chr1:41160875-41160898	chr1	41160875	41160898	24	-	PacBio	exon	NA	NA	PB.1415	PB.1415.215	TRUE	TRUE	HsaEX6030321
chr1:41160875-41160898	chr1	41160875	41160898	24	-	PacBio	exon	NA	NA	PB.1415	PB.1415.476	TRUE	TRUE	HsaEX6030321
chr1:41160875-41160898	chr1	41160875	41160898	24	-	PacBio	exon	NA	NA	PB.1415	PB.1415.98	TRUE	TRUE	HsaEX6030321
chr1:41160875-41160898	chr1	41160875	41160898	24	-	PacBio	exon	NA	NA	PB.1415	PB.1415.461	TRUE	TRUE	HsaEX6030321
chr1:41160875-41160898	chr1	41160875	41160898	24	-	PacBio	exon	NA	NA	PB.1415	PB.1415.468	TRUE	TRUE	HsaEX6030321
chr1:41160875-41160898	chr1	41160875	41160898	24	-	PacBio	exon	NA	NA	PB.1415	PB.1415.472	TRUE	TRUE	HsaEX6030321
chr1:41160875-41160898	chr1	41160875	41160898	24	-	PacBio	exon	NA	NA	PB.1415	PB.1415.96	TRUE	TRUE	HsaEX6030321
chr1:41160875-41160898	chr1	41160875	41160898	24	-	PacBio	exon	NA	NA	PB.1415	PB.1415.458	TRUE	TRUE	HsaEX6030321
chr1:41160875-41160898	chr1	41160875	41160898	24	-	PacBio	exon	NA	NA	PB.1415	PB.1415.118	TRUE	TRUE	HsaEX6030321
chr1:41160875-41160898	chr1	41160875	41160898	24	-	PacBio	exon	NA	NA	PB.1415	PB.1415.46	TRUE	TRUE	HsaEX6030321
chr1:41160875-41160898	chr1	41160875	41160898	24	-	PacBio	exon	NA	NA	PB.1415	PB.1415.50	TRUE	TRUE	HsaEX6030321
chr1:41160875-41160898	chr1	41160875	41160898	24	-	PacBio	exon	NA	NA	PB.1415	PB.1415.477	TRUE	TRUE	HsaEX6030321
chr1:41160875-41160898	chr1	41160875	41160898	24	-	PacBio	exon	NA	NA	PB.1415	PB.1415.109	TRUE	TRUE	HsaEX6030321
chr1:41160875-41160898	chr1	41160875	41160898	24	-	PacBio	exon	NA	NA	PB.1415	PB.1415.83	TRUE	TRUE	HsaEX6030321
chr1:41160875-41160898	chr1	41160875	41160898	24	-	PacBio	exon	NA	NA	PB.1415	PB.1415.178	TRUE	TRUE	HsaEX6030321
chr1:41160875-41160898	chr1	41160875	41160898	24	-	PacBio	exon	NA	NA	PB.1415	PB.1415.475	TRUE	TRUE	HsaEX6030321
chr1:41160875-41160898	chr1	41160875	41160898	24	-	PacBio	exon	NA	NA	PB.1415	PB.1415.144	TRUE	TRUE	HsaEX6030321
chr1:41160875-41160898	chr1	41160875	41160898	24	-	PacBio	exon	NA	NA	PB.1415	PB.1415.459	TRUE	TRUE	HsaEX6030321
chr1:41160875-41160898	chr1	41160875	41160898	24	-	PacBio	exon	NA	NA	PB.1415	PB.1415.47	TRUE	TRUE	HsaEX6030321
chr1:41160875-41160898	chr1	41160875	41160898	24	-	PacBio	exon	NA	NA	PB.1415	PB.1415.170	TRUE	TRUE	HsaEX6030321
chr1:41160875-41160898	chr1	41160875	41160898	24	-	PacBio	exon	NA	NA	PB.1415	PB.1415.465	TRUE	TRUE	HsaEX6030321
chr1:41160875-41160898	chr1	41160875	41160898	24	-	PacBio	exon	NA	NA	PB.1415	PB.1415.112	TRUE	TRUE	HsaEX6030321
chr1:41160875-41160898	chr1	41160875	41160898	24	-	PacBio	exon	NA	NA	PB.1415	PB.1415.41	TRUE	TRUE	HsaEX6030321
chr1:41160875-41160898	chr1	41160875	41160898	24	-	PacBio	exon	NA	NA	PB.1415	PB.1415.45	TRUE	TRUE	HsaEX6030321
chr1:41160875-41160898	chr1	41160875	41160898	24	-	PacBio	exon	NA	NA	PB.1415	PB.1415.39	TRUE	TRUE	HsaEX6030321
chr1:41160875-41160898	chr1	41160875	41160898	24	-	PacBio	exon	NA	NA	PB.1415	PB.1415.63	TRUE	TRUE	HsaEX6030321
chr1:41160875-41160898	chr1	41160875	41160898	24	-	PacBio	exon	NA	NA	PB.1415	PB.1415.43	TRUE	TRUE	HsaEX6030321
chr1:41160875-41160898	chr1	41160875	41160898	24	-	PacBio	exon	NA	NA	PB.1415	PB.1415.466	TRUE	TRUE	HsaEX6030321
chr1:41160875-41160898	chr1	41160875	41160898	24	-	PacBio	exon	NA	NA	PB.1415	PB.1415.176	TRUE	TRUE	HsaEX6030321
chr1:41160875-41160898	chr1	41160875	41160898	24	-	PacBio	exon	NA	NA	PB.1415	PB.1415.76	TRUE	TRUE	HsaEX6030321
chr1:41160875-41160898	chr1	41160875	41160898	24	-	PacBio	exon	NA	NA	PB.1415	PB.1415.175	TRUE	TRUE	HsaEX6030321
chr1:41160875-41160898	chr1	41160875	41160898	24	-	PacBio	exon	NA	NA	PB.1415	PB.1415.77	TRUE	TRUE	HsaEX6030321
chr1:41160875-41160898	chr1	41160875	41160898	24	-	PacBio	exon	NA	NA	PB.1415	PB.1415.40	TRUE	TRUE	HsaEX6030321
chr1:41160875-41160898	chr1	41160875	41160898	24	-	PacBio	exon	NA	NA	PB.1415	PB.1415.59	TRUE	TRUE	HsaEX6030321
chr1:41160875-41160898	chr1	41160875	41160898	24	-	PacBio	exon	NA	NA	PB.1415	PB.1415.66	TRUE	TRUE	HsaEX6030321
chr1:41160875-41160898	chr1	41160875	41160898	24	-	PacBio	exon	NA	NA	PB.1415	PB.1415.48	TRUE	TRUE	HsaEX6030321
chr1:42181841-42181865	chr1	42181841	42181865	25	-	PacBio	exon	NA	NA	PB.1462	PB.1462.43	FALSE	FALSE	NA
chr1:42659228-42659251	chr1	42659228	42659251	24	+	PacBio	exon	NA	NA	PB.1481	PB.1481.698	TRUE	FALSE	NA
chr1:42659228-42659251	chr1	42659228	42659251	24	+	PacBio	exon	NA	NA	PB.1481	PB.1481.700	TRUE	FALSE	NA
chr1:42659228-42659251	chr1	42659228	42659251	24	+	PacBio	exon	NA	NA	PB.1481	PB.1481.704	TRUE	FALSE	NA
chr1:42659228-42659251	chr1	42659228	42659251	24	+	PacBio	exon	NA	NA	PB.1481	PB.1481.711	TRUE	FALSE	NA
chr1:42659228-42659251	chr1	42659228	42659251	24	+	PacBio	exon	NA	NA	PB.1481	PB.1481.722	TRUE	FALSE	NA
chr1:42659228-42659251	chr1	42659228	42659251	24	+	PacBio	exon	NA	NA	PB.1481	PB.1481.744	TRUE	FALSE	NA
chr1:42659228-42659251	chr1	42659228	42659251	24	+	PacBio	exon	NA	NA	PB.1481	PB.1481.758	TRUE	FALSE	NA
chr1:42659228-42659251	chr1	42659228	42659251	24	+	PacBio	exon	NA	NA	PB.1481	PB.1481.762	TRUE	FALSE	NA
chr1:42838901-42838921	chr1	42838901	42838921	21	+	PacBio	exon	NA	NA	PB.1481	PB.1481.1472	TRUE	FALSE	NA
chr1:42838901-42838921	chr1	42838901	42838921	21	+	PacBio	exon	NA	NA	PB.1481	PB.1481.1578	TRUE	FALSE	NA
chr1:42838901-42838921	chr1	42838901	42838921	21	+	PacBio	exon	NA	NA	PB.1481	PB.1481.1579	TRUE	FALSE	NA
chr1:42840033-42840053	chr1	42840033	42840053	21	+	PacBio	exon	NA	NA	PB.1481	PB.1481.1472	TRUE	FALSE	NA
chr1:42840033-42840053	chr1	42840033	42840053	21	+	PacBio	exon	NA	NA	PB.1481	PB.1481.1578	TRUE	FALSE	NA
chr1:42840033-42840053	chr1	42840033	42840053	21	+	PacBio	exon	NA	NA	PB.1481	PB.1481.1579	TRUE	FALSE	NA
chr1:42840152-42840178	chr1	42840152	42840178	27	+	PacBio	exon	NA	NA	PB.1481	PB.1481.1472	TRUE	FALSE	NA
chr1:42840152-42840178	chr1	42840152	42840178	27	+	PacBio	exon	NA	NA	PB.1481	PB.1481.1578	TRUE	FALSE	NA
chr1:42840152-42840178	chr1	42840152	42840178	27	+	PacBio	exon	NA	NA	PB.1481	PB.1481.1579	TRUE	FALSE	NA
chr1:42840270-42840296	chr1	42840270	42840296	27	+	PacBio	exon	NA	NA	PB.1481	PB.1481.1579	TRUE	TRUE	HsaEX6030382
chr1:42840270-42840296	chr1	42840270	42840296	27	+	PacBio	exon	NA	NA	PB.1481	PB.1481.1472	TRUE	TRUE	HsaEX6030382
chr1:42840270-42840296	chr1	42840270	42840296	27	+	PacBio	exon	NA	NA	PB.1481	PB.1481.1578	TRUE	TRUE	HsaEX6030382
chr1:43588983-43589000	chr1	43588983	43589000	18	+	PacBio	exon	NA	NA	PB.1523	PB.1523.7	FALSE	FALSE	NA
chr1:43602071-43602097	chr1	43602071	43602097	27	+	PacBio	exon	NA	NA	PB.1523	PB.1523.62	TRUE	TRUE	HsaEX0051138
chr1:43602071-43602097	chr1	43602071	43602097	27	+	PacBio	exon	NA	NA	PB.1523	PB.1523.88	TRUE	TRUE	HsaEX0051138
chr1:43602071-43602097	chr1	43602071	43602097	27	+	PacBio	exon	NA	NA	PB.1523	PB.1523.67	TRUE	TRUE	HsaEX0051138
chr1:43602071-43602097	chr1	43602071	43602097	27	+	PacBio	exon	NA	NA	PB.1523	PB.1523.124	TRUE	TRUE	HsaEX0051138
chr1:43602071-43602097	chr1	43602071	43602097	27	+	PacBio	exon	NA	NA	PB.1523	PB.1523.66	TRUE	TRUE	HsaEX0051138
chr1:43602071-43602097	chr1	43602071	43602097	27	+	PacBio	exon	NA	NA	PB.1523	PB.1523.13	TRUE	TRUE	HsaEX0051138
chr1:43602071-43602097	chr1	43602071	43602097	27	+	PacBio	exon	NA	NA	PB.1523	PB.1523.43	TRUE	TRUE	HsaEX0051138
chr1:43602071-43602097	chr1	43602071	43602097	27	+	PacBio	exon	NA	NA	PB.1523	PB.1523.47	TRUE	TRUE	HsaEX0051138
chr1:43602071-43602097	chr1	43602071	43602097	27	+	PacBio	exon	NA	NA	PB.1523	PB.1523.11	TRUE	TRUE	HsaEX0051138
chr1:43602071-43602097	chr1	43602071	43602097	27	+	PacBio	exon	NA	NA	PB.1523	PB.1523.30	TRUE	TRUE	HsaEX0051138
chr1:43602071-43602097	chr1	43602071	43602097	27	+	PacBio	exon	NA	NA	PB.1523	PB.1523.10	TRUE	TRUE	HsaEX0051138
chr1:43602071-43602097	chr1	43602071	43602097	27	+	PacBio	exon	NA	NA	PB.1523	PB.1523.20	TRUE	TRUE	HsaEX0051138
chr1:43602071-43602097	chr1	43602071	43602097	27	+	PacBio	exon	NA	NA	PB.1523	PB.1523.17	TRUE	TRUE	HsaEX0051138
chr1:43602071-43602097	chr1	43602071	43602097	27	+	PacBio	exon	NA	NA	PB.1523	PB.1523.38	TRUE	TRUE	HsaEX0051138
chr1:43671505-43671527	chr1	43671505	43671527	23	+	PacBio	exon	NA	NA	PB.1534	PB.1534.5	FALSE	FALSE	NA
chr1:43958242-43958268	chr1	43958242	43958268	27	+	PacBio	exon	NA	NA	PB.1537	PB.1537.34	TRUE	TRUE	HsaEX6030549
chr1:43958242-43958268	chr1	43958242	43958268	27	+	PacBio	exon	NA	NA	PB.1537	PB.1537.14	TRUE	TRUE	HsaEX6030549
chr1:43958242-43958268	chr1	43958242	43958268	27	+	PacBio	exon	NA	NA	PB.1537	PB.1537.7	TRUE	TRUE	HsaEX6030549
chr1:43958242-43958268	chr1	43958242	43958268	27	+	PacBio	exon	NA	NA	PB.1537	PB.1537.23	TRUE	TRUE	HsaEX6030549
chr1:43958242-43958268	chr1	43958242	43958268	27	+	PacBio	exon	NA	NA	PB.1537	PB.1537.11	TRUE	TRUE	HsaEX6030549
chr1:43958242-43958268	chr1	43958242	43958268	27	+	PacBio	exon	NA	NA	PB.1537	PB.1537.17	TRUE	TRUE	HsaEX6030549
chr1:43958242-43958268	chr1	43958242	43958268	27	+	PacBio	exon	NA	NA	PB.1537	PB.1537.75	TRUE	TRUE	HsaEX6030549
chr1:43958242-43958268	chr1	43958242	43958268	27	+	PacBio	exon	NA	NA	PB.1537	PB.1537.9	TRUE	TRUE	HsaEX6030549
chr1:43958242-43958268	chr1	43958242	43958268	27	+	PacBio	exon	NA	NA	PB.1537	PB.1537.36	TRUE	TRUE	HsaEX6030549
chr1:43958242-43958268	chr1	43958242	43958268	27	+	PacBio	exon	NA	NA	PB.1537	PB.1537.30	TRUE	TRUE	HsaEX6030549
chr1:43958242-43958268	chr1	43958242	43958268	27	+	PacBio	exon	NA	NA	PB.1537	PB.1537.25	TRUE	TRUE	HsaEX6030549
chr1:43958242-43958268	chr1	43958242	43958268	27	+	PacBio	exon	NA	NA	PB.1537	PB.1537.12	TRUE	TRUE	HsaEX6030549
chr1:44355260-44355278	chr1	44355260	44355278	19	-	PacBio	exon	NA	NA	PB.1549	PB.1549.55	FALSE	FALSE	NA
chr1:44355260-44355278	chr1	44355260	44355278	19	-	PacBio	exon	NA	NA	PB.1549	PB.1549.106	FALSE	FALSE	NA
chr1:44355260-44355279	chr1	44355260	44355279	20	-	PacBio	exon	NA	NA	PB.1549	PB.1549.105	FALSE	FALSE	NA
chr1:44355260-44355282	chr1	44355260	44355282	23	-	PacBio	exon	NA	NA	PB.1549	PB.1549.54	FALSE	FALSE	NA
chr1:44355260-44355282	chr1	44355260	44355282	23	-	PacBio	exon	NA	NA	PB.1549	PB.1549.66	FALSE	FALSE	NA
chr1:44631788-44631812	chr1	44631788	44631812	25	+	PacBio	exon	NA	NA	PB.1556	PB.1556.487	FALSE	FALSE	NA
chr1:45347918-45347941	chr1	45347918	45347941	24	-	PacBio	exon	NA	NA	PB.1586	PB.1586.1739	FALSE	FALSE	NA
chr1:46000959-46000979	chr1	46000959	46000979	21	+	PacBio	exon	NA	NA	PB.1602	PB.1602.44	TRUE	TRUE	HsaEX0037980
chr1:46000959-46000979	chr1	46000959	46000979	21	+	PacBio	exon	NA	NA	PB.1602	PB.1602.15	TRUE	TRUE	HsaEX0037980
chr1:46000959-46000979	chr1	46000959	46000979	21	+	PacBio	exon	NA	NA	PB.1602	PB.1602.35	TRUE	TRUE	HsaEX0037980
chr1:46000959-46000979	chr1	46000959	46000979	21	+	PacBio	exon	NA	NA	PB.1602	PB.1602.12	TRUE	TRUE	HsaEX0037980
chr1:46000959-46000979	chr1	46000959	46000979	21	+	PacBio	exon	NA	NA	PB.1602	PB.1602.51	TRUE	TRUE	HsaEX0037980
chr1:46000959-46000979	chr1	46000959	46000979	21	+	PacBio	exon	NA	NA	PB.1602	PB.1602.47	TRUE	TRUE	HsaEX0037980
chr1:46309101-46309127	chr1	46309101	46309127	27	+	PacBio	exon	NA	NA	PB.1624	PB.1624.421	TRUE	TRUE	HsaEX1043081
chr1:46309101-46309127	chr1	46309101	46309127	27	+	PacBio	exon	NA	NA	PB.1624	PB.1624.411	TRUE	TRUE	HsaEX1043081
chr1:46309101-46309127	chr1	46309101	46309127	27	+	PacBio	exon	NA	NA	PB.1624	PB.1624.408	TRUE	TRUE	HsaEX1043081
chr1:46604227-46604249	chr1	46604227	46604249	23	-	PacBio	exon	NA	NA	PB.1640	PB.1640.30	FALSE	FALSE	NA
chr1:46604227-46604251	chr1	46604227	46604251	25	-	PacBio	exon	NA	NA	PB.1640	PB.1640.20	FALSE	FALSE	NA
chr1:46604227-46604252	chr1	46604227	46604252	26	-	PacBio	exon	NA	NA	PB.1640	PB.1640.42	FALSE	FALSE	NA
chr1:46604227-46604253	chr1	46604227	46604253	27	-	PacBio	exon	NA	NA	PB.1640	PB.1640.19	FALSE	FALSE	NA
chr1:48534890-48534916	chr1	48534890	48534916	27	-	PacBio	exon	NA	NA	PB.1713	PB.1713.540	TRUE	TRUE	HsaEX0003060
chr1:52414621-52414647	chr1	52414621	52414647	27	+	PacBio	exon	NA	NA	PB.1817	PB.1817.984	TRUE	TRUE	HsaEX6030965
chr1:52414621-52414647	chr1	52414621	52414647	27	+	PacBio	exon	NA	NA	PB.1817	PB.1817.1043	TRUE	TRUE	HsaEX6030965
chr1:52414621-52414647	chr1	52414621	52414647	27	+	PacBio	exon	NA	NA	PB.1817	PB.1817.1059	TRUE	TRUE	HsaEX6030965
chr1:52414621-52414647	chr1	52414621	52414647	27	+	PacBio	exon	NA	NA	PB.1817	PB.1817.1025	TRUE	TRUE	HsaEX6030965
chr1:52414621-52414647	chr1	52414621	52414647	27	+	PacBio	exon	NA	NA	PB.1817	PB.1817.1014	TRUE	TRUE	HsaEX6030965
chr1:52414621-52414647	chr1	52414621	52414647	27	+	PacBio	exon	NA	NA	PB.1817	PB.1817.1030	TRUE	TRUE	HsaEX6030965
chr1:52414621-52414647	chr1	52414621	52414647	27	+	PacBio	exon	NA	NA	PB.1817	PB.1817.1023	TRUE	TRUE	HsaEX6030965
chr1:52414621-52414647	chr1	52414621	52414647	27	+	PacBio	exon	NA	NA	PB.1817	PB.1817.1046	TRUE	TRUE	HsaEX6030965
chr1:52414621-52414647	chr1	52414621	52414647	27	+	PacBio	exon	NA	NA	PB.1817	PB.1817.1003	TRUE	TRUE	HsaEX6030965
chr1:52414621-52414647	chr1	52414621	52414647	27	+	PacBio	exon	NA	NA	PB.1817	PB.1817.1016	TRUE	TRUE	HsaEX6030965
chr1:52414621-52414647	chr1	52414621	52414647	27	+	PacBio	exon	NA	NA	PB.1817	PB.1817.1031	TRUE	TRUE	HsaEX6030965
chr1:52414621-52414647	chr1	52414621	52414647	27	+	PacBio	exon	NA	NA	PB.1817	PB.1817.1009	TRUE	TRUE	HsaEX6030965
chr1:52414621-52414647	chr1	52414621	52414647	27	+	PacBio	exon	NA	NA	PB.1817	PB.1817.1017	TRUE	TRUE	HsaEX6030965
chr1:52414621-52414647	chr1	52414621	52414647	27	+	PacBio	exon	NA	NA	PB.1817	PB.1817.997	TRUE	TRUE	HsaEX6030965
chr1:52414621-52414647	chr1	52414621	52414647	27	+	PacBio	exon	NA	NA	PB.1817	PB.1817.991	TRUE	TRUE	HsaEX6030965
chr1:52414621-52414647	chr1	52414621	52414647	27	+	PacBio	exon	NA	NA	PB.1817	PB.1817.999	TRUE	TRUE	HsaEX6030965
chr1:52414621-52414647	chr1	52414621	52414647	27	+	PacBio	exon	NA	NA	PB.1817	PB.1817.992	TRUE	TRUE	HsaEX6030965
chr1:52414621-52414647	chr1	52414621	52414647	27	+	PacBio	exon	NA	NA	PB.1817	PB.1817.1015	TRUE	TRUE	HsaEX6030965
chr1:52414621-52414647	chr1	52414621	52414647	27	+	PacBio	exon	NA	NA	PB.1817	PB.1817.1029	TRUE	TRUE	HsaEX6030965
chr1:54564584-54564606	chr1	54564584	54564606	23	+	PacBio	exon	NA	NA	PB.1881	PB.1881.61	FALSE	FALSE	NA
chr1:54564584-54564606	chr1	54564584	54564606	23	+	PacBio	exon	NA	NA	PB.1881	PB.1881.62	FALSE	FALSE	NA
chr1:58690226-58690249	chr1	58690226	58690249	24	-	PacBio	exon	NA	NA	PB.2037	PB.2037.835	TRUE	TRUE	HsaEX0041369
chr1:58690226-58690249	chr1	58690226	58690249	24	-	PacBio	exon	NA	NA	PB.2037	PB.2037.895	TRUE	TRUE	HsaEX0041369
chr1:58690226-58690249	chr1	58690226	58690249	24	-	PacBio	exon	NA	NA	PB.2037	PB.2037.894	TRUE	TRUE	HsaEX0041369
chr1:58690226-58690249	chr1	58690226	58690249	24	-	PacBio	exon	NA	NA	PB.2037	PB.2037.929	TRUE	TRUE	HsaEX0041369
chr1:58690226-58690249	chr1	58690226	58690249	24	-	PacBio	exon	NA	NA	PB.2037	PB.2037.892	TRUE	TRUE	HsaEX0041369
chr1:6448092-6448117	chr1	6448092	6448117	26	+	PacBio	exon	NA	NA	PB.232	PB.232.137	FALSE	FALSE	NA
chr1:6450444-6450470	chr1	6450444	6450470	27	+	PacBio	exon	NA	NA	PB.232	PB.232.8	TRUE	TRUE	HsaEX0023183
chr1:6450444-6450470	chr1	6450444	6450470	27	+	PacBio	exon	NA	NA	PB.232	PB.232.15	TRUE	TRUE	HsaEX0023183
chr1:66633070-66633094	chr1	66633070	66633094	25	+	PacBio	exon	NA	NA	PB.2327	PB.2327.159	TRUE	TRUE	HsaEX0057794
chr1:66633070-66633094	chr1	66633070	66633094	25	+	PacBio	exon	NA	NA	PB.2327	PB.2327.6	TRUE	TRUE	HsaEX0057794
chr1:66633070-66633094	chr1	66633070	66633094	25	+	PacBio	exon	NA	NA	PB.2327	PB.2327.158	TRUE	TRUE	HsaEX0057794
chr1:66633070-66633094	chr1	66633070	66633094	25	+	PacBio	exon	NA	NA	PB.2327	PB.2327.27	TRUE	TRUE	HsaEX0057794
chr1:66633070-66633094	chr1	66633070	66633094	25	+	PacBio	exon	NA	NA	PB.2327	PB.2327.187	TRUE	TRUE	HsaEX0057794
chr1:66633070-66633094	chr1	66633070	66633094	25	+	PacBio	exon	NA	NA	PB.2327	PB.2327.166	TRUE	TRUE	HsaEX0057794
chr1:66633070-66633094	chr1	66633070	66633094	25	+	PacBio	exon	NA	NA	PB.2327	PB.2327.90	TRUE	TRUE	HsaEX0057794
chr1:66633070-66633094	chr1	66633070	66633094	25	+	PacBio	exon	NA	NA	PB.2327	PB.2327.26	TRUE	TRUE	HsaEX0057794
chr1:66633070-66633094	chr1	66633070	66633094	25	+	PacBio	exon	NA	NA	PB.2327	PB.2327.7	TRUE	TRUE	HsaEX0057794
chr1:66633070-66633094	chr1	66633070	66633094	25	+	PacBio	exon	NA	NA	PB.2327	PB.2327.3	TRUE	TRUE	HsaEX0057794
chr1:66633070-66633094	chr1	66633070	66633094	25	+	PacBio	exon	NA	NA	PB.2327	PB.2327.13	TRUE	TRUE	HsaEX0057794
chr1:66633070-66633094	chr1	66633070	66633094	25	+	PacBio	exon	NA	NA	PB.2327	PB.2327.197	TRUE	TRUE	HsaEX0057794
chr1:66633070-66633094	chr1	66633070	66633094	25	+	PacBio	exon	NA	NA	PB.2327	PB.2327.208	TRUE	TRUE	HsaEX0057794
chr1:66633070-66633094	chr1	66633070	66633094	25	+	PacBio	exon	NA	NA	PB.2327	PB.2327.173	TRUE	TRUE	HsaEX0057794
chr1:66633070-66633094	chr1	66633070	66633094	25	+	PacBio	exon	NA	NA	PB.2327	PB.2327.196	TRUE	TRUE	HsaEX0057794
chr1:66633070-66633094	chr1	66633070	66633094	25	+	PacBio	exon	NA	NA	PB.2327	PB.2327.329	TRUE	TRUE	HsaEX0057794
chr1:66633070-66633094	chr1	66633070	66633094	25	+	PacBio	exon	NA	NA	PB.2327	PB.2327.169	TRUE	TRUE	HsaEX0057794
chr1:66633070-66633094	chr1	66633070	66633094	25	+	PacBio	exon	NA	NA	PB.2327	PB.2327.74	TRUE	TRUE	HsaEX0057794
chr1:66633070-66633094	chr1	66633070	66633094	25	+	PacBio	exon	NA	NA	PB.2327	PB.2327.154	TRUE	TRUE	HsaEX0057794
chr1:66633070-66633094	chr1	66633070	66633094	25	+	PacBio	exon	NA	NA	PB.2327	PB.2327.49	TRUE	TRUE	HsaEX0057794
chr1:66633070-66633094	chr1	66633070	66633094	25	+	PacBio	exon	NA	NA	PB.2327	PB.2327.216	TRUE	TRUE	HsaEX0057794
chr1:66633070-66633094	chr1	66633070	66633094	25	+	PacBio	exon	NA	NA	PB.2327	PB.2327.17	TRUE	TRUE	HsaEX0057794
chr1:66633070-66633094	chr1	66633070	66633094	25	+	PacBio	exon	NA	NA	PB.2327	PB.2327.186	TRUE	TRUE	HsaEX0057794
chr1:66633070-66633094	chr1	66633070	66633094	25	+	PacBio	exon	NA	NA	PB.2327	PB.2327.183	TRUE	TRUE	HsaEX0057794
chr1:66633070-66633094	chr1	66633070	66633094	25	+	PacBio	exon	NA	NA	PB.2327	PB.2327.162	TRUE	TRUE	HsaEX0057794
chr1:66633070-66633094	chr1	66633070	66633094	25	+	PacBio	exon	NA	NA	PB.2327	PB.2327.316	TRUE	TRUE	HsaEX0057794
chr1:66633070-66633094	chr1	66633070	66633094	25	+	PacBio	exon	NA	NA	PB.2327	PB.2327.35	TRUE	TRUE	HsaEX0057794
chr1:66633070-66633094	chr1	66633070	66633094	25	+	PacBio	exon	NA	NA	PB.2327	PB.2327.269	TRUE	TRUE	HsaEX0057794
chr1:66633070-66633094	chr1	66633070	66633094	25	+	PacBio	exon	NA	NA	PB.2327	PB.2327.163	TRUE	TRUE	HsaEX0057794
chr1:66633070-66633094	chr1	66633070	66633094	25	+	PacBio	exon	NA	NA	PB.2327	PB.2327.48	TRUE	TRUE	HsaEX0057794
chr1:66633070-66633094	chr1	66633070	66633094	25	+	PacBio	exon	NA	NA	PB.2327	PB.2327.37	TRUE	TRUE	HsaEX0057794
chr1:66633070-66633094	chr1	66633070	66633094	25	+	PacBio	exon	NA	NA	PB.2327	PB.2327.30	TRUE	TRUE	HsaEX0057794
chr1:66633070-66633094	chr1	66633070	66633094	25	+	PacBio	exon	NA	NA	PB.2327	PB.2327.191	TRUE	TRUE	HsaEX0057794
chr1:66670995-66671019	chr1	66670995	66671019	25	+	PacBio	exon	NA	NA	PB.2327	PB.2327.3	TRUE	FALSE	NA
chr1:66670995-66671019	chr1	66670995	66671019	25	+	PacBio	exon	NA	NA	PB.2327	PB.2327.6	TRUE	FALSE	NA
chr1:66670995-66671019	chr1	66670995	66671019	25	+	PacBio	exon	NA	NA	PB.2327	PB.2327.7	TRUE	FALSE	NA
chr1:66670995-66671019	chr1	66670995	66671019	25	+	PacBio	exon	NA	NA	PB.2327	PB.2327.13	TRUE	FALSE	NA
chr1:66670995-66671019	chr1	66670995	66671019	25	+	PacBio	exon	NA	NA	PB.2327	PB.2327.17	TRUE	FALSE	NA
chr1:66670995-66671019	chr1	66670995	66671019	25	+	PacBio	exon	NA	NA	PB.2327	PB.2327.26	TRUE	FALSE	NA
chr1:66670995-66671019	chr1	66670995	66671019	25	+	PacBio	exon	NA	NA	PB.2327	PB.2327.27	TRUE	FALSE	NA
chr1:66670995-66671019	chr1	66670995	66671019	25	+	PacBio	exon	NA	NA	PB.2327	PB.2327.30	TRUE	FALSE	NA
chr1:66670995-66671019	chr1	66670995	66671019	25	+	PacBio	exon	NA	NA	PB.2327	PB.2327.35	TRUE	FALSE	NA
chr1:66670995-66671019	chr1	66670995	66671019	25	+	PacBio	exon	NA	NA	PB.2327	PB.2327.37	TRUE	FALSE	NA
chr1:66670995-66671019	chr1	66670995	66671019	25	+	PacBio	exon	NA	NA	PB.2327	PB.2327.48	TRUE	FALSE	NA
chr1:66670995-66671019	chr1	66670995	66671019	25	+	PacBio	exon	NA	NA	PB.2327	PB.2327.49	TRUE	FALSE	NA
chr1:66670995-66671019	chr1	66670995	66671019	25	+	PacBio	exon	NA	NA	PB.2327	PB.2327.74	TRUE	FALSE	NA
chr1:66670995-66671019	chr1	66670995	66671019	25	+	PacBio	exon	NA	NA	PB.2327	PB.2327.154	TRUE	FALSE	NA
chr1:66670995-66671019	chr1	66670995	66671019	25	+	PacBio	exon	NA	NA	PB.2327	PB.2327.158	TRUE	FALSE	NA
chr1:66670995-66671019	chr1	66670995	66671019	25	+	PacBio	exon	NA	NA	PB.2327	PB.2327.159	TRUE	FALSE	NA
chr1:66670995-66671019	chr1	66670995	66671019	25	+	PacBio	exon	NA	NA	PB.2327	PB.2327.162	TRUE	FALSE	NA
chr1:66670995-66671019	chr1	66670995	66671019	25	+	PacBio	exon	NA	NA	PB.2327	PB.2327.163	TRUE	FALSE	NA
chr1:66670995-66671019	chr1	66670995	66671019	25	+	PacBio	exon	NA	NA	PB.2327	PB.2327.166	TRUE	FALSE	NA
chr1:66670995-66671019	chr1	66670995	66671019	25	+	PacBio	exon	NA	NA	PB.2327	PB.2327.169	TRUE	FALSE	NA
chr1:66670995-66671019	chr1	66670995	66671019	25	+	PacBio	exon	NA	NA	PB.2327	PB.2327.173	TRUE	FALSE	NA
chr1:66670995-66671019	chr1	66670995	66671019	25	+	PacBio	exon	NA	NA	PB.2327	PB.2327.183	TRUE	FALSE	NA
chr1:66670995-66671019	chr1	66670995	66671019	25	+	PacBio	exon	NA	NA	PB.2327	PB.2327.186	TRUE	FALSE	NA
chr1:66670995-66671019	chr1	66670995	66671019	25	+	PacBio	exon	NA	NA	PB.2327	PB.2327.187	TRUE	FALSE	NA
chr1:66670995-66671019	chr1	66670995	66671019	25	+	PacBio	exon	NA	NA	PB.2327	PB.2327.191	TRUE	FALSE	NA
chr1:66670995-66671019	chr1	66670995	66671019	25	+	PacBio	exon	NA	NA	PB.2327	PB.2327.196	TRUE	FALSE	NA
chr1:66670995-66671019	chr1	66670995	66671019	25	+	PacBio	exon	NA	NA	PB.2327	PB.2327.197	TRUE	FALSE	NA
chr1:66670995-66671019	chr1	66670995	66671019	25	+	PacBio	exon	NA	NA	PB.2327	PB.2327.208	TRUE	FALSE	NA
chr1:66670995-66671019	chr1	66670995	66671019	25	+	PacBio	exon	NA	NA	PB.2327	PB.2327.216	TRUE	FALSE	NA
chr1:66670995-66671019	chr1	66670995	66671019	25	+	PacBio	exon	NA	NA	PB.2327	PB.2327.269	TRUE	FALSE	NA
chr1:66670995-66671019	chr1	66670995	66671019	25	+	PacBio	exon	NA	NA	PB.2327	PB.2327.316	TRUE	FALSE	NA
chr1:66670995-66671019	chr1	66670995	66671019	25	+	PacBio	exon	NA	NA	PB.2327	PB.2327.329	TRUE	FALSE	NA
chr1:66940028-66940052	chr1	66940028	66940052	25	+	PacBio	exon	NA	NA	PB.2335	PB.2335.8	TRUE	TRUE	HsaEX0039266
chr1:66940028-66940052	chr1	66940028	66940052	25	+	PacBio	exon	NA	NA	PB.2335	PB.2335.171	TRUE	TRUE	HsaEX0039266
chr1:66940028-66940052	chr1	66940028	66940052	25	+	PacBio	exon	NA	NA	PB.2335	PB.2335.14	TRUE	TRUE	HsaEX0039266
chr1:66940028-66940052	chr1	66940028	66940052	25	+	PacBio	exon	NA	NA	PB.2335	PB.2335.6	TRUE	TRUE	HsaEX0039266
chr1:66940028-66940052	chr1	66940028	66940052	25	+	PacBio	exon	NA	NA	PB.2335	PB.2335.25	TRUE	TRUE	HsaEX0039266
chr1:66940028-66940052	chr1	66940028	66940052	25	+	PacBio	exon	NA	NA	PB.2335	PB.2335.157	TRUE	TRUE	HsaEX0039266
chr1:66940028-66940052	chr1	66940028	66940052	25	+	PacBio	exon	NA	NA	PB.2335	PB.2335.24	TRUE	TRUE	HsaEX0039266
chr1:66940028-66940052	chr1	66940028	66940052	25	+	PacBio	exon	NA	NA	PB.2335	PB.2335.12	TRUE	TRUE	HsaEX0039266
chr1:66940028-66940052	chr1	66940028	66940052	25	+	PacBio	exon	NA	NA	PB.2335	PB.2335.162	TRUE	TRUE	HsaEX0039266
chr1:66940028-66940052	chr1	66940028	66940052	25	+	PacBio	exon	NA	NA	PB.2335	PB.2335.159	TRUE	TRUE	HsaEX0039266
chr1:66940028-66940052	chr1	66940028	66940052	25	+	PacBio	exon	NA	NA	PB.2335	PB.2335.5	TRUE	TRUE	HsaEX0039266
chr1:66940028-66940052	chr1	66940028	66940052	25	+	PacBio	exon	NA	NA	PB.2335	PB.2335.18	TRUE	TRUE	HsaEX0039266
chr1:66940028-66940052	chr1	66940028	66940052	25	+	PacBio	exon	NA	NA	PB.2335	PB.2335.78	TRUE	TRUE	HsaEX0039266
chr1:66940028-66940052	chr1	66940028	66940052	25	+	PacBio	exon	NA	NA	PB.2335	PB.2335.164	TRUE	TRUE	HsaEX0039266
chr1:66984572-66984592	chr1	66984572	66984592	21	+	PacBio	exon	NA	NA	PB.2335	PB.2335.6	TRUE	FALSE	NA
chr1:66984572-66984592	chr1	66984572	66984592	21	+	PacBio	exon	NA	NA	PB.2335	PB.2335.8	TRUE	FALSE	NA
chr1:66984572-66984592	chr1	66984572	66984592	21	+	PacBio	exon	NA	NA	PB.2335	PB.2335.14	TRUE	FALSE	NA
chr1:66984572-66984592	chr1	66984572	66984592	21	+	PacBio	exon	NA	NA	PB.2335	PB.2335.157	TRUE	FALSE	NA
chr1:66984572-66984592	chr1	66984572	66984592	21	+	PacBio	exon	NA	NA	PB.2335	PB.2335.162	TRUE	FALSE	NA
chr1:66984572-66984592	chr1	66984572	66984592	21	+	PacBio	exon	NA	NA	PB.2335	PB.2335.164	TRUE	FALSE	NA
chr1:67425198-67425223	chr1	67425198	67425223	26	-	PacBio	exon	NA	NA	PB.2352	PB.2352.268	FALSE	FALSE	NA
chr1:70159421-70159438	chr1	70159421	70159438	18	-	PacBio	exon	NA	NA	PB.2416	PB.2416.109	FALSE	FALSE	NA
chr1:70174869-70174895	chr1	70174869	70174895	27	-	PacBio	exon	NA	NA	PB.2416	PB.2416.113	FALSE	FALSE	NA
chr1:722433-722455	chr1	722433	722455	23	-	PacBio	exon	NA	NA	PB.6	PB.6.1328	FALSE	FALSE	NA
chr1:75129266-75129287	chr1	75129266	75129287	22	+	PacBio	exon	NA	NA	PB.2610	PB.2610.229	FALSE	FALSE	NA
chr1:7749771-7749791	chr1	7749771	7749791	21	+	PacBio	exon	NA	NA	PB.275	PB.275.1264	TRUE	TRUE	HsaEX0012296
chr1:7749771-7749791	chr1	7749771	7749791	21	+	PacBio	exon	NA	NA	PB.275	PB.275.1364	TRUE	TRUE	HsaEX0012296
chr1:7749771-7749791	chr1	7749771	7749791	21	+	PacBio	exon	NA	NA	PB.275	PB.275.1362	TRUE	TRUE	HsaEX0012296
chr1:7749771-7749791	chr1	7749771	7749791	21	+	PacBio	exon	NA	NA	PB.275	PB.275.1262	TRUE	TRUE	HsaEX0012296
chr1:7749771-7749791	chr1	7749771	7749791	21	+	PacBio	exon	NA	NA	PB.275	PB.275.1222	TRUE	TRUE	HsaEX0012296
chr1:7749771-7749791	chr1	7749771	7749791	21	+	PacBio	exon	NA	NA	PB.275	PB.275.1243	TRUE	TRUE	HsaEX0012296
chr1:7749771-7749791	chr1	7749771	7749791	21	+	PacBio	exon	NA	NA	PB.275	PB.275.1357	TRUE	TRUE	HsaEX0012296
chr1:7749771-7749791	chr1	7749771	7749791	21	+	PacBio	exon	NA	NA	PB.275	PB.275.1371	TRUE	TRUE	HsaEX0012296
chr1:7749771-7749791	chr1	7749771	7749791	21	+	PacBio	exon	NA	NA	PB.275	PB.275.1237	TRUE	TRUE	HsaEX0012296
chr1:7749771-7749791	chr1	7749771	7749791	21	+	PacBio	exon	NA	NA	PB.275	PB.275.1380	TRUE	TRUE	HsaEX0012296
chr1:7749771-7749791	chr1	7749771	7749791	21	+	PacBio	exon	NA	NA	PB.275	PB.275.1220	TRUE	TRUE	HsaEX0012296
chr1:77955255-77955279	chr1	77955255	77955279	25	-	PacBio	exon	NA	NA	PB.2715	PB.2715.2042	FALSE	FALSE	NA
chr1:77979267-77979293	chr1	77979267	77979293	27	+	PacBio	exon	NA	NA	PB.2721	PB.2721.134	FALSE	FALSE	NA
chr1:81981124-81981150	chr1	81981124	81981150	27	+	PacBio	exon	NA	NA	PB.2810	PB.2810.1331	TRUE	TRUE	HsaEX0036231
chr1:81981124-81981150	chr1	81981124	81981150	27	+	PacBio	exon	NA	NA	PB.2810	PB.2810.709	TRUE	TRUE	HsaEX0036231
chr1:81981124-81981150	chr1	81981124	81981150	27	+	PacBio	exon	NA	NA	PB.2810	PB.2810.703	TRUE	TRUE	HsaEX0036231
chr1:81981124-81981150	chr1	81981124	81981150	27	+	PacBio	exon	NA	NA	PB.2810	PB.2810.686	TRUE	TRUE	HsaEX0036231
chr1:81987869-81987886	chr1	81987869	81987886	18	+	PacBio	exon	NA	NA	PB.2810	PB.2810.561	TRUE	TRUE	HsaEX6031765
chr1:84173329-84173352	chr1	84173329	84173352	24	+	PacBio	exon	NA	NA	PB.2917	PB.2917.22	TRUE	FALSE	NA
chr1:84173329-84173352	chr1	84173329	84173352	24	+	PacBio	exon	NA	NA	PB.2917	PB.2917.339	TRUE	FALSE	NA
chr1:84173329-84173352	chr1	84173329	84173352	24	+	PacBio	exon	NA	NA	PB.2917	PB.2917.341	TRUE	FALSE	NA
chr1:84173329-84173352	chr1	84173329	84173352	24	+	PacBio	exon	NA	NA	PB.2917	PB.2917.347	TRUE	FALSE	NA
chr1:84173329-84173352	chr1	84173329	84173352	24	+	PacBio	exon	NA	NA	PB.2917	PB.2917.357	TRUE	FALSE	NA
chr1:84173329-84173352	chr1	84173329	84173352	24	+	PacBio	exon	NA	NA	PB.2917	PB.2917.418	TRUE	FALSE	NA
chr1:84173329-84173352	chr1	84173329	84173352	24	+	PacBio	exon	NA	NA	PB.2917	PB.2917.428	TRUE	FALSE	NA
chr1:84173329-84173352	chr1	84173329	84173352	24	+	PacBio	exon	NA	NA	PB.2917	PB.2917.443	TRUE	FALSE	NA
chr1:84173329-84173352	chr1	84173329	84173352	24	+	PacBio	exon	NA	NA	PB.2917	PB.2917.466	TRUE	FALSE	NA
chr1:84173329-84173352	chr1	84173329	84173352	24	+	PacBio	exon	NA	NA	PB.2917	PB.2917.468	TRUE	FALSE	NA
chr1:84175033-84175056	chr1	84175033	84175056	24	+	PacBio	exon	NA	NA	PB.2917	PB.2917.22	TRUE	FALSE	NA
chr1:84175033-84175056	chr1	84175033	84175056	24	+	PacBio	exon	NA	NA	PB.2917	PB.2917.336	TRUE	FALSE	NA
chr1:84175033-84175056	chr1	84175033	84175056	24	+	PacBio	exon	NA	NA	PB.2917	PB.2917.339	TRUE	FALSE	NA
chr1:84175033-84175056	chr1	84175033	84175056	24	+	PacBio	exon	NA	NA	PB.2917	PB.2917.341	TRUE	FALSE	NA
chr1:84175033-84175056	chr1	84175033	84175056	24	+	PacBio	exon	NA	NA	PB.2917	PB.2917.342	TRUE	FALSE	NA
chr1:84175033-84175056	chr1	84175033	84175056	24	+	PacBio	exon	NA	NA	PB.2917	PB.2917.347	TRUE	FALSE	NA
chr1:84175033-84175056	chr1	84175033	84175056	24	+	PacBio	exon	NA	NA	PB.2917	PB.2917.357	TRUE	FALSE	NA
chr1:84175033-84175056	chr1	84175033	84175056	24	+	PacBio	exon	NA	NA	PB.2917	PB.2917.418	TRUE	FALSE	NA
chr1:84175033-84175056	chr1	84175033	84175056	24	+	PacBio	exon	NA	NA	PB.2917	PB.2917.428	TRUE	FALSE	NA
chr1:84175033-84175056	chr1	84175033	84175056	24	+	PacBio	exon	NA	NA	PB.2917	PB.2917.443	TRUE	FALSE	NA
chr1:84175033-84175056	chr1	84175033	84175056	24	+	PacBio	exon	NA	NA	PB.2917	PB.2917.457	TRUE	FALSE	NA
chr1:84175033-84175056	chr1	84175033	84175056	24	+	PacBio	exon	NA	NA	PB.2917	PB.2917.468	TRUE	FALSE	NA
chr1:86730088-86730111	chr1	86730088	86730111	24	+	PacBio	exon	NA	NA	PB.3018	PB.3018.16	TRUE	TRUE	HsaEX0058023
chr1:86730088-86730111	chr1	86730088	86730111	24	+	PacBio	exon	NA	NA	PB.3018	PB.3018.21	TRUE	TRUE	HsaEX0058023
chr1:86730088-86730111	chr1	86730088	86730111	24	+	PacBio	exon	NA	NA	PB.3018	PB.3018.121	TRUE	TRUE	HsaEX0058023
chr1:86730088-86730111	chr1	86730088	86730111	24	+	PacBio	exon	NA	NA	PB.3018	PB.3018.25	TRUE	TRUE	HsaEX0058023
chr1:86730088-86730111	chr1	86730088	86730111	24	+	PacBio	exon	NA	NA	PB.3018	PB.3018.80	TRUE	TRUE	HsaEX0058023
chr1:86730088-86730111	chr1	86730088	86730111	24	+	PacBio	exon	NA	NA	PB.3018	PB.3018.66	TRUE	TRUE	HsaEX0058023
chr1:86730088-86730111	chr1	86730088	86730111	24	+	PacBio	exon	NA	NA	PB.3018	PB.3018.4	TRUE	TRUE	HsaEX0058023
chr1:86730088-86730111	chr1	86730088	86730111	24	+	PacBio	exon	NA	NA	PB.3018	PB.3018.28	TRUE	TRUE	HsaEX0058023
chr1:86730088-86730111	chr1	86730088	86730111	24	+	PacBio	exon	NA	NA	PB.3018	PB.3018.56	TRUE	TRUE	HsaEX0058023
chr1:86730088-86730111	chr1	86730088	86730111	24	+	PacBio	exon	NA	NA	PB.3018	PB.3018.5	TRUE	TRUE	HsaEX0058023
chr1:86730088-86730111	chr1	86730088	86730111	24	+	PacBio	exon	NA	NA	PB.3018	PB.3018.88	TRUE	TRUE	HsaEX0058023
chr1:86730088-86730111	chr1	86730088	86730111	24	+	PacBio	exon	NA	NA	PB.3018	PB.3018.59	TRUE	TRUE	HsaEX0058023
chr1:86730088-86730111	chr1	86730088	86730111	24	+	PacBio	exon	NA	NA	PB.3018	PB.3018.87	TRUE	TRUE	HsaEX0058023
chr1:86730088-86730111	chr1	86730088	86730111	24	+	PacBio	exon	NA	NA	PB.3018	PB.3018.91	TRUE	TRUE	HsaEX0058023
chr1:86730088-86730111	chr1	86730088	86730111	24	+	PacBio	exon	NA	NA	PB.3018	PB.3018.42	TRUE	TRUE	HsaEX0058023
chr1:86730088-86730111	chr1	86730088	86730111	24	+	PacBio	exon	NA	NA	PB.3018	PB.3018.37	TRUE	TRUE	HsaEX0058023
chr1:86730088-86730111	chr1	86730088	86730111	24	+	PacBio	exon	NA	NA	PB.3018	PB.3018.55	TRUE	TRUE	HsaEX0058023
chr1:86730088-86730111	chr1	86730088	86730111	24	+	PacBio	exon	NA	NA	PB.3018	PB.3018.111	TRUE	TRUE	HsaEX0058023
chr1:86730088-86730111	chr1	86730088	86730111	24	+	PacBio	exon	NA	NA	PB.3018	PB.3018.115	TRUE	TRUE	HsaEX0058023
chr1:86730088-86730111	chr1	86730088	86730111	24	+	PacBio	exon	NA	NA	PB.3018	PB.3018.2	TRUE	TRUE	HsaEX0058023
chr1:86730088-86730111	chr1	86730088	86730111	24	+	PacBio	exon	NA	NA	PB.3018	PB.3018.10	TRUE	TRUE	HsaEX0058023
chr1:86730088-86730111	chr1	86730088	86730111	24	+	PacBio	exon	NA	NA	PB.3018	PB.3018.17	TRUE	TRUE	HsaEX0058023
chr1:86730088-86730111	chr1	86730088	86730111	24	+	PacBio	exon	NA	NA	PB.3018	PB.3018.36	TRUE	TRUE	HsaEX0058023
chr1:86730088-86730111	chr1	86730088	86730111	24	+	PacBio	exon	NA	NA	PB.3018	PB.3018.13	TRUE	TRUE	HsaEX0058023
chr1:86730088-86730111	chr1	86730088	86730111	24	+	PacBio	exon	NA	NA	PB.3018	PB.3018.48	TRUE	TRUE	HsaEX0058023
chr1:91021990-91022006	chr1	91021990	91022006	17	-	PacBio	exon	NA	NA	PB.3245	PB.3245.497	FALSE	FALSE	NA
chr1:92961630-92961650	chr1	92961630	92961650	21	-	PacBio	exon	NA	NA	PB.3302	PB.3302.1095	FALSE	FALSE	NA
chr1:93110230-93110246	chr1	93110230	93110246	17	+	PacBio	exon	NA	NA	PB.3311	PB.3311.250	TRUE	FALSE	NA
chr1:93110230-93110246	chr1	93110230	93110246	17	+	PacBio	exon	NA	NA	PB.3311	PB.3311.317	TRUE	FALSE	NA
chr1:93110230-93110246	chr1	93110230	93110246	17	+	PacBio	exon	NA	NA	PB.3311	PB.3311.353	TRUE	FALSE	NA
chr1:93133703-93133720	chr1	93133703	93133720	18	+	PacBio	exon	NA	NA	PB.3311	PB.3311.175	FALSE	FALSE	NA
chr1:93133703-93133722	chr1	93133703	93133722	20	+	PacBio	exon	NA	NA	PB.3311	PB.3311.132	FALSE	FALSE	NA
chr1:93133703-93133722	chr1	93133703	93133722	20	+	PacBio	exon	NA	NA	PB.3311	PB.3311.138	FALSE	FALSE	NA
chr1:93133703-93133722	chr1	93133703	93133722	20	+	PacBio	exon	NA	NA	PB.3311	PB.3311.170	FALSE	FALSE	NA
chr1:93541042-93541056	chr1	93541042	93541056	15	+	PacBio	exon	NA	NA	PB.3317	PB.3317.387	TRUE	TRUE	HsaEX0026120
chr1:93541042-93541056	chr1	93541042	93541056	15	+	PacBio	exon	NA	NA	PB.3317	PB.3317.12	TRUE	TRUE	HsaEX0026120
chr1:93541042-93541056	chr1	93541042	93541056	15	+	PacBio	exon	NA	NA	PB.3317	PB.3317.438	TRUE	TRUE	HsaEX0026120
chr1:93541042-93541056	chr1	93541042	93541056	15	+	PacBio	exon	NA	NA	PB.3317	PB.3317.536	TRUE	TRUE	HsaEX0026120
chr1:93550947-93550968	chr1	93550947	93550968	22	+	PacBio	exon	NA	NA	PB.3317	PB.3317.618	FALSE	FALSE	NA
chr1:93887291-93887315	chr1	93887291	93887315	25	-	PacBio	exon	NA	NA	PB.3335	PB.3335.174	FALSE	FALSE	NA
chr10:100193298-100193319	chr10	100193298	100193319	22	-	PacBio	exon	NA	NA	PB.68484	PB.68484.177	FALSE	FALSE	NA
chr10:100546615-100546636	chr10	100546615	100546636	22	+	PacBio	exon	NA	NA	PB.68500	PB.68500.16	FALSE	TRUE	HsaEX1016810
chr10:102862160-102862180	chr10	102862160	102862180	21	+	PacBio	exon	NA	NA	PB.68613	PB.68613.302	TRUE	FALSE	NA
chr10:102862160-102862180	chr10	102862160	102862180	21	+	PacBio	exon	NA	NA	PB.68613	PB.68613.304	TRUE	FALSE	NA
chr10:102862160-102862180	chr10	102862160	102862180	21	+	PacBio	exon	NA	NA	PB.68613	PB.68613.305	TRUE	FALSE	NA
chr10:102862160-102862180	chr10	102862160	102862180	21	+	PacBio	exon	NA	NA	PB.68613	PB.68613.309	TRUE	FALSE	NA
chr10:102897973-102897997	chr10	102897973	102897997	25	+	PacBio	exon	NA	NA	PB.68613	PB.68613.443	FALSE	TRUE	HsaEX1004772
chr10:103105358-103105381	chr10	103105358	103105381	24	-	PacBio	exon	NA	NA	PB.68620	PB.68620.651	TRUE	TRUE	HsaEX0044002
chr10:103105358-103105381	chr10	103105358	103105381	24	-	PacBio	exon	NA	NA	PB.68620	PB.68620.234	TRUE	TRUE	HsaEX0044002
chr10:103105358-103105381	chr10	103105358	103105381	24	-	PacBio	exon	NA	NA	PB.68620	PB.68620.750	TRUE	TRUE	HsaEX0044002
chr10:103105358-103105381	chr10	103105358	103105381	24	-	PacBio	exon	NA	NA	PB.68620	PB.68620.350	TRUE	TRUE	HsaEX0044002
chr10:103105358-103105381	chr10	103105358	103105381	24	-	PacBio	exon	NA	NA	PB.68620	PB.68620.61	TRUE	TRUE	HsaEX0044002
chr10:103105358-103105381	chr10	103105358	103105381	24	-	PacBio	exon	NA	NA	PB.68620	PB.68620.644	TRUE	TRUE	HsaEX0044002
chr10:103105358-103105381	chr10	103105358	103105381	24	-	PacBio	exon	NA	NA	PB.68620	PB.68620.76	TRUE	TRUE	HsaEX0044002
chr10:103105358-103105381	chr10	103105358	103105381	24	-	PacBio	exon	NA	NA	PB.68620	PB.68620.612	TRUE	TRUE	HsaEX0044002
chr10:103105358-103105381	chr10	103105358	103105381	24	-	PacBio	exon	NA	NA	PB.68620	PB.68620.260	TRUE	TRUE	HsaEX0044002
chr10:103105358-103105381	chr10	103105358	103105381	24	-	PacBio	exon	NA	NA	PB.68620	PB.68620.65	TRUE	TRUE	HsaEX0044002
chr10:103105358-103105381	chr10	103105358	103105381	24	-	PacBio	exon	NA	NA	PB.68620	PB.68620.238	TRUE	TRUE	HsaEX0044002
chr10:103105358-103105381	chr10	103105358	103105381	24	-	PacBio	exon	NA	NA	PB.68620	PB.68620.60	TRUE	TRUE	HsaEX0044002
chr10:103105358-103105381	chr10	103105358	103105381	24	-	PacBio	exon	NA	NA	PB.68620	PB.68620.261	TRUE	TRUE	HsaEX0044002
chr10:103105358-103105381	chr10	103105358	103105381	24	-	PacBio	exon	NA	NA	PB.68620	PB.68620.286	TRUE	TRUE	HsaEX0044002
chr10:103105358-103105381	chr10	103105358	103105381	24	-	PacBio	exon	NA	NA	PB.68620	PB.68620.241	TRUE	TRUE	HsaEX0044002
chr10:103693028-103693045	chr10	103693028	103693045	18	-	PacBio	exon	NA	NA	PB.68632	PB.68632.37	FALSE	FALSE	NA
chr10:104039973-104039999	chr10	104039973	104039999	27	-	PacBio	exon	NA	NA	PB.68637	PB.68637.3	TRUE	TRUE	HsaEX6090308
chr10:104122171-104122196	chr10	104122171	104122196	26	+	PacBio	exon	NA	NA	PB.68640	PB.68640.50	TRUE	FALSE	NA
chr10:104122171-104122196	chr10	104122171	104122196	26	+	PacBio	exon	NA	NA	PB.68640	PB.68640.52	TRUE	FALSE	NA
chr10:104252166-104252189	chr10	104252166	104252189	24	+	PacBio	exon	NA	NA	PB.68646	PB.68646.9	TRUE	TRUE	HsaEX6090351
chr10:106956513-106956532	chr10	106956513	106956532	20	-	PacBio	exon	NA	NA	PB.68805	PB.68805.52	FALSE	FALSE	NA
chr10:110871573-110871595	chr10	110871573	110871595	23	+	PacBio	exon	NA	NA	PB.68998	PB.68998.7	FALSE	FALSE	NA
chr10:110875966-110875989	chr10	110875966	110875989	24	+	PacBio	exon	NA	NA	PB.68998	PB.68998.24	FALSE	FALSE	NA
chr10:110875966-110875989	chr10	110875966	110875989	24	+	PacBio	exon	NA	NA	PB.68998	PB.68998.58	FALSE	FALSE	NA
chr10:111010413-111010436	chr10	111010413	111010436	24	+	PacBio	exon	NA	NA	PB.69001	PB.69001.66	FALSE	TRUE	HsaEX1036898
chr10:112533530-112533550	chr10	112533530	112533550	21	+	PacBio	exon	NA	NA	PB.69091	PB.69091.49	TRUE	TRUE	HsaEX0070740
chr10:112533530-112533550	chr10	112533530	112533550	21	+	PacBio	exon	NA	NA	PB.69091	PB.69091.19	TRUE	TRUE	HsaEX0070740
chr10:112533530-112533550	chr10	112533530	112533550	21	+	PacBio	exon	NA	NA	PB.69091	PB.69091.91	TRUE	TRUE	HsaEX0070740
chr10:112533530-112533550	chr10	112533530	112533550	21	+	PacBio	exon	NA	NA	PB.69091	PB.69091.87	TRUE	TRUE	HsaEX0070740
chr10:112533530-112533550	chr10	112533530	112533550	21	+	PacBio	exon	NA	NA	PB.69091	PB.69091.10	TRUE	TRUE	HsaEX0070740
chr10:112533530-112533550	chr10	112533530	112533550	21	+	PacBio	exon	NA	NA	PB.69091	PB.69091.53	TRUE	TRUE	HsaEX0070740
chr10:112533530-112533550	chr10	112533530	112533550	21	+	PacBio	exon	NA	NA	PB.69091	PB.69091.45	TRUE	TRUE	HsaEX0070740
chr10:112533530-112533550	chr10	112533530	112533550	21	+	PacBio	exon	NA	NA	PB.69091	PB.69091.90	TRUE	TRUE	HsaEX0070740
chr10:112533530-112533550	chr10	112533530	112533550	21	+	PacBio	exon	NA	NA	PB.69091	PB.69091.2	TRUE	TRUE	HsaEX0070740
chr10:112533530-112533550	chr10	112533530	112533550	21	+	PacBio	exon	NA	NA	PB.69091	PB.69091.69	TRUE	TRUE	HsaEX0070740
chr10:112533530-112533550	chr10	112533530	112533550	21	+	PacBio	exon	NA	NA	PB.69091	PB.69091.66	TRUE	TRUE	HsaEX0070740
chr10:112533530-112533550	chr10	112533530	112533550	21	+	PacBio	exon	NA	NA	PB.69091	PB.69091.1	TRUE	TRUE	HsaEX0070740
chr10:112533530-112533550	chr10	112533530	112533550	21	+	PacBio	exon	NA	NA	PB.69091	PB.69091.28	TRUE	TRUE	HsaEX0070740
chr10:112533530-112533550	chr10	112533530	112533550	21	+	PacBio	exon	NA	NA	PB.69091	PB.69091.93	TRUE	TRUE	HsaEX0070740
chr10:112533530-112533550	chr10	112533530	112533550	21	+	PacBio	exon	NA	NA	PB.69091	PB.69091.113	TRUE	TRUE	HsaEX0070740
chr10:112533530-112533550	chr10	112533530	112533550	21	+	PacBio	exon	NA	NA	PB.69091	PB.69091.20	TRUE	TRUE	HsaEX0070740
chr10:113161579-113161603	chr10	113161579	113161603	25	+	PacBio	exon	NA	NA	PB.69091	PB.69091.1140	TRUE	TRUE	HsaEX0064198
chr10:113161579-113161603	chr10	113161579	113161603	25	+	PacBio	exon	NA	NA	PB.69091	PB.69091.1143	TRUE	TRUE	HsaEX0064198
chr10:11459746-11459767	chr10	11459746	11459767	22	-	PacBio	exon	NA	NA	PB.65208	PB.65208.27	FALSE	FALSE	NA
chr10:116274052-116274075	chr10	116274052	116274075	24	-	PacBio	exon	NA	NA	PB.69200	PB.69200.688	FALSE	FALSE	NA
chr10:119029714-119029739	chr10	119029714	119029739	26	+	PacBio	exon	NA	NA	PB.69334	PB.69334.4	FALSE	FALSE	NA
chr10:119159728-119159753	chr10	119159728	119159753	26	-	PacBio	exon	NA	NA	PB.69341	PB.69341.34	TRUE	TRUE	HsaEX0057739
chr10:119159728-119159753	chr10	119159728	119159753	26	-	PacBio	exon	NA	NA	PB.69341	PB.69341.41	TRUE	TRUE	HsaEX0057739
chr10:119159728-119159753	chr10	119159728	119159753	26	-	PacBio	exon	NA	NA	PB.69341	PB.69341.38	TRUE	TRUE	HsaEX0057739
chr10:119159728-119159753	chr10	119159728	119159753	26	-	PacBio	exon	NA	NA	PB.69341	PB.69341.36	TRUE	TRUE	HsaEX0057739
chr10:119159728-119159753	chr10	119159728	119159753	26	-	PacBio	exon	NA	NA	PB.69341	PB.69341.51	TRUE	TRUE	HsaEX0057739
chr10:119159728-119159753	chr10	119159728	119159753	26	-	PacBio	exon	NA	NA	PB.69341	PB.69341.47	TRUE	TRUE	HsaEX0057739
chr10:119159728-119159753	chr10	119159728	119159753	26	-	PacBio	exon	NA	NA	PB.69341	PB.69341.65	TRUE	TRUE	HsaEX0057739
chr10:119159728-119159753	chr10	119159728	119159753	26	-	PacBio	exon	NA	NA	PB.69341	PB.69341.7	TRUE	TRUE	HsaEX0057739
chr10:119159728-119159753	chr10	119159728	119159753	26	-	PacBio	exon	NA	NA	PB.69341	PB.69341.44	TRUE	TRUE	HsaEX0057739
chr10:119159728-119159753	chr10	119159728	119159753	26	-	PacBio	exon	NA	NA	PB.69341	PB.69341.30	TRUE	TRUE	HsaEX0057739
chr10:119161055-119161081	chr10	119161055	119161081	27	-	PacBio	exon	NA	NA	PB.69341	PB.69341.34	TRUE	TRUE	HsaEX0057741
chr10:119161055-119161081	chr10	119161055	119161081	27	-	PacBio	exon	NA	NA	PB.69341	PB.69341.30	TRUE	TRUE	HsaEX0057741
chr10:119161055-119161081	chr10	119161055	119161081	27	-	PacBio	exon	NA	NA	PB.69341	PB.69341.51	TRUE	TRUE	HsaEX0057741
chr10:119161055-119161081	chr10	119161055	119161081	27	-	PacBio	exon	NA	NA	PB.69341	PB.69341.41	TRUE	TRUE	HsaEX0057741
chr10:119161055-119161081	chr10	119161055	119161081	27	-	PacBio	exon	NA	NA	PB.69341	PB.69341.65	TRUE	TRUE	HsaEX0057741
chr10:119161055-119161081	chr10	119161055	119161081	27	-	PacBio	exon	NA	NA	PB.69341	PB.69341.47	TRUE	TRUE	HsaEX0057741
chr10:119161055-119161081	chr10	119161055	119161081	27	-	PacBio	exon	NA	NA	PB.69341	PB.69341.44	TRUE	TRUE	HsaEX0057741
chr10:119161055-119161081	chr10	119161055	119161081	27	-	PacBio	exon	NA	NA	PB.69341	PB.69341.38	TRUE	TRUE	HsaEX0057741
chr10:119161055-119161081	chr10	119161055	119161081	27	-	PacBio	exon	NA	NA	PB.69341	PB.69341.7	TRUE	TRUE	HsaEX0057741
chr10:127982274-127982296	chr10	127982274	127982296	23	+	PacBio	exon	NA	NA	PB.69673	PB.69673.20	TRUE	TRUE	HsaEX0051125
chr10:127982274-127982296	chr10	127982274	127982296	23	+	PacBio	exon	NA	NA	PB.69673	PB.69673.10	TRUE	TRUE	HsaEX0051125
chr10:127982274-127982296	chr10	127982274	127982296	23	+	PacBio	exon	NA	NA	PB.69673	PB.69673.9	TRUE	TRUE	HsaEX0051125
chr10:127982274-127982296	chr10	127982274	127982296	23	+	PacBio	exon	NA	NA	PB.69673	PB.69673.7	TRUE	TRUE	HsaEX0051125
chr10:127982274-127982296	chr10	127982274	127982296	23	+	PacBio	exon	NA	NA	PB.69673	PB.69673.17	TRUE	TRUE	HsaEX0051125
chr10:133364699-133364725	chr10	133364699	133364725	27	-	PacBio	exon	NA	NA	PB.69866	PB.69866.528	FALSE	FALSE	NA
chr10:13597645-13597671	chr10	13597645	13597671	27	+	PacBio	exon	NA	NA	PB.65277	PB.65277.32	TRUE	TRUE	HsaEX0050346
chr10:13761647-13761669	chr10	13761647	13761669	23	-	PacBio	exon	NA	NA	PB.65294	PB.65294.235	TRUE	TRUE	HsaEX6087593
chr10:13761647-13761669	chr10	13761647	13761669	23	-	PacBio	exon	NA	NA	PB.65294	PB.65294.112	TRUE	TRUE	HsaEX6087593
chr10:13761647-13761669	chr10	13761647	13761669	23	-	PacBio	exon	NA	NA	PB.65294	PB.65294.115	TRUE	TRUE	HsaEX6087593
chr10:13761647-13761669	chr10	13761647	13761669	23	-	PacBio	exon	NA	NA	PB.65294	PB.65294.243	TRUE	TRUE	HsaEX6087593
chr10:23119425-23119451	chr10	23119425	23119451	27	+	PacBio	exon	NA	NA	PB.65638	PB.65638.46	FALSE	FALSE	NA
chr10:24666985-24667009	chr10	24666985	24667009	25	-	PacBio	exon	NA	NA	PB.65717	PB.65717.401	TRUE	FALSE	NA
chr10:24666985-24667009	chr10	24666985	24667009	25	-	PacBio	exon	NA	NA	PB.65717	PB.65717.32	TRUE	FALSE	NA
chr10:24666985-24667009	chr10	24666985	24667009	25	-	PacBio	exon	NA	NA	PB.65717	PB.65717.183	TRUE	FALSE	NA
chr10:24666985-24667009	chr10	24666985	24667009	25	-	PacBio	exon	NA	NA	PB.65717	PB.65717.486	TRUE	FALSE	NA
chr10:24858392-24858409	chr10	24858392	24858409	18	-	PacBio	exon	NA	NA	PB.65717	PB.65717.1292	TRUE	TRUE	HsaEX0050494
chr10:26771075-26771089	chr10	26771075	26771089	15	-	PacBio	exon	NA	NA	PB.65782	PB.65782.54	TRUE	TRUE	HsaEX0000641
chr10:26771075-26771089	chr10	26771075	26771089	15	-	PacBio	exon	NA	NA	PB.65782	PB.65782.205	TRUE	TRUE	HsaEX0000641
chr10:26771075-26771089	chr10	26771075	26771089	15	-	PacBio	exon	NA	NA	PB.65782	PB.65782.52	TRUE	TRUE	HsaEX0000641
chr10:26771075-26771089	chr10	26771075	26771089	15	-	PacBio	exon	NA	NA	PB.65782	PB.65782.125	TRUE	TRUE	HsaEX0000641
chr10:26771075-26771089	chr10	26771075	26771089	15	-	PacBio	exon	NA	NA	PB.65782	PB.65782.44	TRUE	TRUE	HsaEX0000641
chr10:26771075-26771089	chr10	26771075	26771089	15	-	PacBio	exon	NA	NA	PB.65782	PB.65782.32	TRUE	TRUE	HsaEX0000641
chr10:26771075-26771089	chr10	26771075	26771089	15	-	PacBio	exon	NA	NA	PB.65782	PB.65782.221	TRUE	TRUE	HsaEX0000641
chr10:26771075-26771089	chr10	26771075	26771089	15	-	PacBio	exon	NA	NA	PB.65782	PB.65782.43	TRUE	TRUE	HsaEX0000641
chr10:26771075-26771089	chr10	26771075	26771089	15	-	PacBio	exon	NA	NA	PB.65782	PB.65782.123	TRUE	TRUE	HsaEX0000641
chr10:26771075-26771089	chr10	26771075	26771089	15	-	PacBio	exon	NA	NA	PB.65782	PB.65782.33	TRUE	TRUE	HsaEX0000641
chr10:26771075-26771089	chr10	26771075	26771089	15	-	PacBio	exon	NA	NA	PB.65782	PB.65782.42	TRUE	TRUE	HsaEX0000641
chr10:26771075-26771089	chr10	26771075	26771089	15	-	PacBio	exon	NA	NA	PB.65782	PB.65782.26	TRUE	TRUE	HsaEX0000641
chr10:26771075-26771089	chr10	26771075	26771089	15	-	PacBio	exon	NA	NA	PB.65782	PB.65782.248	TRUE	TRUE	HsaEX0000641
chr10:26771075-26771089	chr10	26771075	26771089	15	-	PacBio	exon	NA	NA	PB.65782	PB.65782.127	TRUE	TRUE	HsaEX0000641
chr10:26771075-26771089	chr10	26771075	26771089	15	-	PacBio	exon	NA	NA	PB.65782	PB.65782.50	TRUE	TRUE	HsaEX0000641
chr10:26771075-26771089	chr10	26771075	26771089	15	-	PacBio	exon	NA	NA	PB.65782	PB.65782.212	TRUE	TRUE	HsaEX0000641
chr10:26771075-26771089	chr10	26771075	26771089	15	-	PacBio	exon	NA	NA	PB.65782	PB.65782.186	TRUE	TRUE	HsaEX0000641
chr10:26771075-26771089	chr10	26771075	26771089	15	-	PacBio	exon	NA	NA	PB.65782	PB.65782.364	TRUE	TRUE	HsaEX0000641
chr10:26771075-26771089	chr10	26771075	26771089	15	-	PacBio	exon	NA	NA	PB.65782	PB.65782.172	TRUE	TRUE	HsaEX0000641
chr10:26771075-26771089	chr10	26771075	26771089	15	-	PacBio	exon	NA	NA	PB.65782	PB.65782.192	TRUE	TRUE	HsaEX0000641
chr10:26771075-26771089	chr10	26771075	26771089	15	-	PacBio	exon	NA	NA	PB.65782	PB.65782.159	TRUE	TRUE	HsaEX0000641
chr10:26771075-26771089	chr10	26771075	26771089	15	-	PacBio	exon	NA	NA	PB.65782	PB.65782.193	TRUE	TRUE	HsaEX0000641
chr10:26771075-26771089	chr10	26771075	26771089	15	-	PacBio	exon	NA	NA	PB.65782	PB.65782.184	TRUE	TRUE	HsaEX0000641
chr10:26771075-26771089	chr10	26771075	26771089	15	-	PacBio	exon	NA	NA	PB.65782	PB.65782.359	TRUE	TRUE	HsaEX0000641
chr10:26771075-26771089	chr10	26771075	26771089	15	-	PacBio	exon	NA	NA	PB.65782	PB.65782.204	TRUE	TRUE	HsaEX0000641
chr10:26771075-26771089	chr10	26771075	26771089	15	-	PacBio	exon	NA	NA	PB.65782	PB.65782.158	TRUE	TRUE	HsaEX0000641
chr10:26771075-26771089	chr10	26771075	26771089	15	-	PacBio	exon	NA	NA	PB.65782	PB.65782.160	TRUE	TRUE	HsaEX0000641
chr10:26771075-26771089	chr10	26771075	26771089	15	-	PacBio	exon	NA	NA	PB.65782	PB.65782.134	TRUE	TRUE	HsaEX0000641
chr10:30322604-30322617	chr10	30322604	30322617	14	-	PacBio	exon	NA	NA	PB.65890	PB.65890.16	FALSE	FALSE	NA
chr10:30336803-30336822	chr10	30336803	30336822	20	-	PacBio	exon	NA	NA	PB.65890	PB.65890.16	FALSE	FALSE	NA
chr10:31031833-31031855	chr10	31031833	31031855	23	-	PacBio	exon	NA	NA	PB.65903	PB.65903.32	FALSE	FALSE	NA
chr10:37967917-37967939	chr10	37967917	37967939	23	-	PacBio	exon	NA	NA	PB.66115	PB.66115.555	TRUE	TRUE	HsaEX0073251
chr10:37967917-37967939	chr10	37967917	37967939	23	-	PacBio	exon	NA	NA	PB.66115	PB.66115.490	TRUE	TRUE	HsaEX0073251
chr10:37967917-37967939	chr10	37967917	37967939	23	-	PacBio	exon	NA	NA	PB.66115	PB.66115.500	TRUE	TRUE	HsaEX0073251
chr10:45461595-45461612	chr10	45461595	45461612	18	-	PacBio	exon	NA	NA	PB.66248	PB.66248.63	FALSE	FALSE	NA
chr10:45461595-45461612	chr10	45461595	45461612	18	-	PacBio	exon	NA	NA	PB.66248	PB.66248.65	FALSE	FALSE	NA
chr10:49161599-49161622	chr10	49161599	49161622	24	-	PacBio	exon	NA	NA	PB.66349	PB.66349.4	TRUE	TRUE	HsaEX0008789
chr10:49161599-49161622	chr10	49161599	49161622	24	-	PacBio	exon	NA	NA	PB.66349	PB.66349.8	TRUE	TRUE	HsaEX0008789
chr10:49869531-49869555	chr10	49869531	49869555	25	-	PacBio	exon	NA	NA	PB.66387	PB.66387.411	FALSE	FALSE	NA
chr10:58363609-58363627	chr10	58363609	58363627	19	+	PacBio	exon	NA	NA	PB.66812	PB.66812.211	FALSE	FALSE	NA
chr10:60042739-60042759	chr10	60042739	60042759	21	-	PacBio	exon	NA	NA	PB.66931	PB.66931.757	FALSE	FALSE	NA
chr10:60042739-60042759	chr10	60042739	60042759	21	-	PacBio	exon	NA	NA	PB.66931	PB.66931.759	FALSE	FALSE	NA
chr10:60042739-60042759	chr10	60042739	60042759	21	-	PacBio	exon	NA	NA	PB.66931	PB.66931.762	FALSE	FALSE	NA
chr10:60042739-60042759	chr10	60042739	60042759	21	-	PacBio	exon	NA	NA	PB.66931	PB.66931.766	FALSE	FALSE	NA
chr10:60082150-60082176	chr10	60082150	60082176	27	-	PacBio	exon	NA	NA	PB.66931	PB.66931.379	TRUE	TRUE	HsaEX0004157
chr10:60082150-60082176	chr10	60082150	60082176	27	-	PacBio	exon	NA	NA	PB.66931	PB.66931.766	TRUE	TRUE	HsaEX0004157
chr10:60082150-60082176	chr10	60082150	60082176	27	-	PacBio	exon	NA	NA	PB.66931	PB.66931.1097	TRUE	TRUE	HsaEX0004157
chr10:60082150-60082176	chr10	60082150	60082176	27	-	PacBio	exon	NA	NA	PB.66931	PB.66931.1094	TRUE	TRUE	HsaEX0004157
chr10:60082150-60082176	chr10	60082150	60082176	27	-	PacBio	exon	NA	NA	PB.66931	PB.66931.504	TRUE	TRUE	HsaEX0004157
chr10:60082150-60082176	chr10	60082150	60082176	27	-	PacBio	exon	NA	NA	PB.66931	PB.66931.1100	TRUE	TRUE	HsaEX0004157
chr10:60082150-60082176	chr10	60082150	60082176	27	-	PacBio	exon	NA	NA	PB.66931	PB.66931.1084	TRUE	TRUE	HsaEX0004157
chr10:6228196-6228218	chr10	6228196	6228218	23	+	PacBio	exon	NA	NA	PB.65016	PB.65016.179	TRUE	TRUE	HsaEX0046720
chr10:6228196-6228218	chr10	6228196	6228218	23	+	PacBio	exon	NA	NA	PB.65016	PB.65016.3	TRUE	TRUE	HsaEX0046720
chr10:6228196-6228218	chr10	6228196	6228218	23	+	PacBio	exon	NA	NA	PB.65016	PB.65016.199	TRUE	TRUE	HsaEX0046720
chr10:6228196-6228218	chr10	6228196	6228218	23	+	PacBio	exon	NA	NA	PB.65016	PB.65016.183	TRUE	TRUE	HsaEX0046720
chr10:6228196-6228218	chr10	6228196	6228218	23	+	PacBio	exon	NA	NA	PB.65016	PB.65016.119	TRUE	TRUE	HsaEX0046720
chr10:6228196-6228218	chr10	6228196	6228218	23	+	PacBio	exon	NA	NA	PB.65016	PB.65016.177	TRUE	TRUE	HsaEX0046720
chr10:6228196-6228218	chr10	6228196	6228218	23	+	PacBio	exon	NA	NA	PB.65016	PB.65016.38	TRUE	TRUE	HsaEX0046720
chr10:6228196-6228218	chr10	6228196	6228218	23	+	PacBio	exon	NA	NA	PB.65016	PB.65016.7	TRUE	TRUE	HsaEX0046720
chr10:6228196-6228218	chr10	6228196	6228218	23	+	PacBio	exon	NA	NA	PB.65016	PB.65016.15	TRUE	TRUE	HsaEX0046720
chr10:6228196-6228218	chr10	6228196	6228218	23	+	PacBio	exon	NA	NA	PB.65016	PB.65016.180	TRUE	TRUE	HsaEX0046720
chr10:6228196-6228218	chr10	6228196	6228218	23	+	PacBio	exon	NA	NA	PB.65016	PB.65016.62	TRUE	TRUE	HsaEX0046720
chr10:67959113-67959136	chr10	67959113	67959136	24	-	PacBio	exon	NA	NA	PB.67258	PB.67258.190	TRUE	TRUE	HsaEX0029786
chr10:67959113-67959136	chr10	67959113	67959136	24	-	PacBio	exon	NA	NA	PB.67258	PB.67258.83	TRUE	TRUE	HsaEX0029786
chr10:67959113-67959136	chr10	67959113	67959136	24	-	PacBio	exon	NA	NA	PB.67258	PB.67258.60	TRUE	TRUE	HsaEX0029786
chr10:67959113-67959136	chr10	67959113	67959136	24	-	PacBio	exon	NA	NA	PB.67258	PB.67258.54	TRUE	TRUE	HsaEX0029786
chr10:67959113-67959136	chr10	67959113	67959136	24	-	PacBio	exon	NA	NA	PB.67258	PB.67258.69	TRUE	TRUE	HsaEX0029786
chr10:67959113-67959136	chr10	67959113	67959136	24	-	PacBio	exon	NA	NA	PB.67258	PB.67258.215	TRUE	TRUE	HsaEX0029786
chr10:67959113-67959136	chr10	67959113	67959136	24	-	PacBio	exon	NA	NA	PB.67258	PB.67258.14	TRUE	TRUE	HsaEX0029786
chr10:67959113-67959136	chr10	67959113	67959136	24	-	PacBio	exon	NA	NA	PB.67258	PB.67258.16	TRUE	TRUE	HsaEX0029786
chr10:68740635-68740661	chr10	68740635	68740661	27	+	PacBio	exon	NA	NA	PB.67299	PB.67299.736	FALSE	FALSE	NA
chr10:68827821-68827830	chr10	68827821	68827830	10	+	PacBio	exon	NA	NA	PB.67299	PB.67299.2129	FALSE	FALSE	NA
chr10:69872184-69872210	chr10	69872184	69872210	27	+	PacBio	exon	NA	NA	PB.67336	PB.67336.13	TRUE	FALSE	NA
chr10:69872184-69872210	chr10	69872184	69872210	27	+	PacBio	exon	NA	NA	PB.67336	PB.67336.14	TRUE	FALSE	NA
chr10:69872184-69872210	chr10	69872184	69872210	27	+	PacBio	exon	NA	NA	PB.67336	PB.67336.35	TRUE	FALSE	NA
chr10:69872184-69872210	chr10	69872184	69872210	27	+	PacBio	exon	NA	NA	PB.67336	PB.67336.125	TRUE	FALSE	NA
chr10:69878039-69878065	chr10	69878039	69878065	27	+	PacBio	exon	NA	NA	PB.67336	PB.67336.35	TRUE	TRUE	HsaEX0016300
chr10:69878039-69878065	chr10	69878039	69878065	27	+	PacBio	exon	NA	NA	PB.67336	PB.67336.13	TRUE	TRUE	HsaEX0016300
chr10:69878039-69878065	chr10	69878039	69878065	27	+	PacBio	exon	NA	NA	PB.67336	PB.67336.125	TRUE	TRUE	HsaEX0016300
chr10:69878039-69878065	chr10	69878039	69878065	27	+	PacBio	exon	NA	NA	PB.67336	PB.67336.14	TRUE	TRUE	HsaEX0016300
chr10:69888304-69888330	chr10	69888304	69888330	27	+	PacBio	exon	NA	NA	PB.67336	PB.67336.35	TRUE	TRUE	HsaEX6088756
chr10:69888304-69888330	chr10	69888304	69888330	27	+	PacBio	exon	NA	NA	PB.67336	PB.67336.13	TRUE	TRUE	HsaEX6088756
chr10:69888304-69888330	chr10	69888304	69888330	27	+	PacBio	exon	NA	NA	PB.67336	PB.67336.14	TRUE	TRUE	HsaEX6088756
chr10:69888304-69888330	chr10	69888304	69888330	27	+	PacBio	exon	NA	NA	PB.67336	PB.67336.125	TRUE	TRUE	HsaEX6088756
chr10:69889414-69889440	chr10	69889414	69889440	27	+	PacBio	exon	NA	NA	PB.67336	PB.67336.14	TRUE	TRUE	HsaEX0016297
chr10:69889414-69889440	chr10	69889414	69889440	27	+	PacBio	exon	NA	NA	PB.67336	PB.67336.13	TRUE	TRUE	HsaEX0016297
chr10:69889414-69889440	chr10	69889414	69889440	27	+	PacBio	exon	NA	NA	PB.67336	PB.67336.35	TRUE	TRUE	HsaEX0016297
chr10:69889414-69889440	chr10	69889414	69889440	27	+	PacBio	exon	NA	NA	PB.67336	PB.67336.125	TRUE	TRUE	HsaEX0016297
chr10:69894552-69894578	chr10	69894552	69894578	27	+	PacBio	exon	NA	NA	PB.67336	PB.67336.125	TRUE	TRUE	HsaEX0016302
chr10:69894552-69894578	chr10	69894552	69894578	27	+	PacBio	exon	NA	NA	PB.67336	PB.67336.13	TRUE	TRUE	HsaEX0016302
chr10:69894552-69894578	chr10	69894552	69894578	27	+	PacBio	exon	NA	NA	PB.67336	PB.67336.35	TRUE	TRUE	HsaEX0016302
chr10:69894552-69894578	chr10	69894552	69894578	27	+	PacBio	exon	NA	NA	PB.67336	PB.67336.14	TRUE	TRUE	HsaEX0016302
chr10:69894675-69894701	chr10	69894675	69894701	27	+	PacBio	exon	NA	NA	PB.67336	PB.67336.125	TRUE	TRUE	HsaEX6088755
chr10:69894675-69894701	chr10	69894675	69894701	27	+	PacBio	exon	NA	NA	PB.67336	PB.67336.13	TRUE	TRUE	HsaEX6088755
chr10:69894675-69894701	chr10	69894675	69894701	27	+	PacBio	exon	NA	NA	PB.67336	PB.67336.35	TRUE	TRUE	HsaEX6088755
chr10:69894675-69894701	chr10	69894675	69894701	27	+	PacBio	exon	NA	NA	PB.67336	PB.67336.14	TRUE	TRUE	HsaEX6088755
chr10:69895550-69895576	chr10	69895550	69895576	27	+	PacBio	exon	NA	NA	PB.67336	PB.67336.14	TRUE	TRUE	HsaEX6088754
chr10:69895550-69895576	chr10	69895550	69895576	27	+	PacBio	exon	NA	NA	PB.67336	PB.67336.125	TRUE	TRUE	HsaEX6088754
chr10:69895550-69895576	chr10	69895550	69895576	27	+	PacBio	exon	NA	NA	PB.67336	PB.67336.35	TRUE	TRUE	HsaEX6088754
chr10:69895550-69895576	chr10	69895550	69895576	27	+	PacBio	exon	NA	NA	PB.67336	PB.67336.13	TRUE	TRUE	HsaEX6088754
chr10:69904933-69904959	chr10	69904933	69904959	27	+	PacBio	exon	NA	NA	PB.67336	PB.67336.35	TRUE	TRUE	HsaEX6088752
chr10:69904933-69904959	chr10	69904933	69904959	27	+	PacBio	exon	NA	NA	PB.67336	PB.67336.125	TRUE	TRUE	HsaEX6088752
chr10:69904933-69904959	chr10	69904933	69904959	27	+	PacBio	exon	NA	NA	PB.67336	PB.67336.13	TRUE	TRUE	HsaEX6088752
chr10:69904933-69904959	chr10	69904933	69904959	27	+	PacBio	exon	NA	NA	PB.67336	PB.67336.14	TRUE	TRUE	HsaEX6088752
chr10:69919062-69919088	chr10	69919062	69919088	27	+	PacBio	exon	NA	NA	PB.67336	PB.67336.13	TRUE	TRUE	HsaEX6088749
chr10:69919062-69919088	chr10	69919062	69919088	27	+	PacBio	exon	NA	NA	PB.67336	PB.67336.125	TRUE	TRUE	HsaEX6088749
chr10:69919062-69919088	chr10	69919062	69919088	27	+	PacBio	exon	NA	NA	PB.67336	PB.67336.14	TRUE	TRUE	HsaEX6088749
chr10:69919062-69919088	chr10	69919062	69919088	27	+	PacBio	exon	NA	NA	PB.67336	PB.67336.35	TRUE	TRUE	HsaEX6088749
chr10:69927087-69927110	chr10	69927087	69927110	24	+	PacBio	exon	NA	NA	PB.67336	PB.67336.125	TRUE	TRUE	HsaEX6088745
chr10:69927087-69927110	chr10	69927087	69927110	24	+	PacBio	exon	NA	NA	PB.67336	PB.67336.35	TRUE	TRUE	HsaEX6088745
chr10:69927087-69927110	chr10	69927087	69927110	24	+	PacBio	exon	NA	NA	PB.67336	PB.67336.13	TRUE	TRUE	HsaEX6088745
chr10:69927087-69927110	chr10	69927087	69927110	24	+	PacBio	exon	NA	NA	PB.67336	PB.67336.14	TRUE	TRUE	HsaEX6088745
chr10:69936756-69936782	chr10	69936756	69936782	27	+	PacBio	exon	NA	NA	PB.67336	PB.67336.125	TRUE	TRUE	HsaEX0016312
chr10:69936756-69936782	chr10	69936756	69936782	27	+	PacBio	exon	NA	NA	PB.67336	PB.67336.13	TRUE	TRUE	HsaEX0016312
chr10:69936756-69936782	chr10	69936756	69936782	27	+	PacBio	exon	NA	NA	PB.67336	PB.67336.14	TRUE	TRUE	HsaEX0016312
chr10:69936756-69936782	chr10	69936756	69936782	27	+	PacBio	exon	NA	NA	PB.67336	PB.67336.35	TRUE	TRUE	HsaEX0016312
chr10:73131825-73131849	chr10	73131825	73131849	25	-	PacBio	exon	NA	NA	PB.67440	PB.67440.595	FALSE	FALSE	NA
chr10:73448664-73448690	chr10	73448664	73448690	27	-	PacBio	exon	NA	NA	PB.67440	PB.67440.2360	TRUE	TRUE	HsaEX0049742
chr10:73448664-73448690	chr10	73448664	73448690	27	-	PacBio	exon	NA	NA	PB.67440	PB.67440.2355	TRUE	TRUE	HsaEX0049742
chr10:73448664-73448690	chr10	73448664	73448690	27	-	PacBio	exon	NA	NA	PB.67440	PB.67440.2159	TRUE	TRUE	HsaEX0049742
chr10:73825321-73825347	chr10	73825321	73825347	27	-	PacBio	exon	NA	NA	PB.67440	PB.67440.3673	TRUE	FALSE	NA
chr10:77980141-77980154	chr10	77980141	77980154	14	-	PacBio	exon	NA	NA	PB.67651	PB.67651.62	FALSE	FALSE	NA
chr10:78040204-78040225	chr10	78040204	78040225	22	+	PacBio	exon	NA	NA	PB.67655	PB.67655.24	TRUE	TRUE	HsaEX0055568
chr10:78040204-78040225	chr10	78040204	78040225	22	+	PacBio	exon	NA	NA	PB.67655	PB.67655.15	TRUE	TRUE	HsaEX0055568
chr10:78040204-78040225	chr10	78040204	78040225	22	+	PacBio	exon	NA	NA	PB.67655	PB.67655.42	TRUE	TRUE	HsaEX0055568
chr10:78040204-78040225	chr10	78040204	78040225	22	+	PacBio	exon	NA	NA	PB.67655	PB.67655.8	TRUE	TRUE	HsaEX0055568
chr10:80289762-80289785	chr10	80289762	80289785	24	-	PacBio	exon	NA	NA	PB.67730	PB.67730.5	FALSE	FALSE	NA
chr10:80507353-80507374	chr10	80507353	80507374	22	+	PacBio	exon	NA	NA	PB.67743	PB.67743.633	FALSE	FALSE	NA
chr10:82865411-82865437	chr10	82865411	82865437	27	+	PacBio	exon	NA	NA	PB.67814	PB.67814.2266	TRUE	TRUE	HsaEX0043811
chr10:82865414-82865437	chr10	82865414	82865437	24	+	PacBio	exon	NA	NA	PB.67814	PB.67814.2267	TRUE	FALSE	NA
chr10:84139569-84139593	chr10	84139569	84139593	25	+	PacBio	exon	NA	NA	PB.67855	PB.67855.154	TRUE	FALSE	NA
chr10:86472742-86472764	chr10	86472742	86472764	23	-	PacBio	exon	NA	NA	PB.67940	PB.67940.386	FALSE	FALSE	NA
chr10:89013343-89013367	chr10	89013343	89013367	25	+	PacBio	exon	NA	NA	PB.68069	PB.68069.182	TRUE	TRUE	HsaEX0024924
chr10:89013343-89013367	chr10	89013343	89013367	25	+	PacBio	exon	NA	NA	PB.68069	PB.68069.183	TRUE	TRUE	HsaEX0024924
chr10:89013343-89013367	chr10	89013343	89013367	25	+	PacBio	exon	NA	NA	PB.68069	PB.68069.189	TRUE	TRUE	HsaEX0024924
chr10:89013343-89013367	chr10	89013343	89013367	25	+	PacBio	exon	NA	NA	PB.68069	PB.68069.185	TRUE	TRUE	HsaEX0024924
chr10:89013343-89013367	chr10	89013343	89013367	25	+	PacBio	exon	NA	NA	PB.68069	PB.68069.213	TRUE	TRUE	HsaEX0024924
chr10:89013343-89013367	chr10	89013343	89013367	25	+	PacBio	exon	NA	NA	PB.68069	PB.68069.114	TRUE	TRUE	HsaEX0024924
chr10:89743902-89743927	chr10	89743902	89743927	26	+	PacBio	exon	NA	NA	PB.68100	PB.68100.326	FALSE	FALSE	NA
chr10:931779-931796	chr10	931779	931796	18	-	PacBio	exon	NA	NA	PB.64818	PB.64818.51	FALSE	FALSE	NA
chr10:95422190-95422216	chr10	95422190	95422216	27	-	PacBio	exon	NA	NA	PB.68304	PB.68304.743	TRUE	TRUE	HsaEX0060965
chr10:95422190-95422216	chr10	95422190	95422216	27	-	PacBio	exon	NA	NA	PB.68304	PB.68304.951	TRUE	TRUE	HsaEX0060965
chr10:95422190-95422216	chr10	95422190	95422216	27	-	PacBio	exon	NA	NA	PB.68304	PB.68304.1464	TRUE	TRUE	HsaEX0060965
chr10:95422190-95422216	chr10	95422190	95422216	27	-	PacBio	exon	NA	NA	PB.68304	PB.68304.953	TRUE	TRUE	HsaEX0060965
chr10:95422190-95422216	chr10	95422190	95422216	27	-	PacBio	exon	NA	NA	PB.68304	PB.68304.908	TRUE	TRUE	HsaEX0060965
chr10:95422190-95422216	chr10	95422190	95422216	27	-	PacBio	exon	NA	NA	PB.68304	PB.68304.736	TRUE	TRUE	HsaEX0060965
chr10:95422190-95422216	chr10	95422190	95422216	27	-	PacBio	exon	NA	NA	PB.68304	PB.68304.765	TRUE	TRUE	HsaEX0060965
chr10:95422190-95422216	chr10	95422190	95422216	27	-	PacBio	exon	NA	NA	PB.68304	PB.68304.944	TRUE	TRUE	HsaEX0060965
chr10:95422190-95422216	chr10	95422190	95422216	27	-	PacBio	exon	NA	NA	PB.68304	PB.68304.760	TRUE	TRUE	HsaEX0060965
chr10:95422190-95422216	chr10	95422190	95422216	27	-	PacBio	exon	NA	NA	PB.68304	PB.68304.925	TRUE	TRUE	HsaEX0060965
chr10:95422190-95422216	chr10	95422190	95422216	27	-	PacBio	exon	NA	NA	PB.68304	PB.68304.756	TRUE	TRUE	HsaEX0060965
chr10:95422190-95422216	chr10	95422190	95422216	27	-	PacBio	exon	NA	NA	PB.68304	PB.68304.744	TRUE	TRUE	HsaEX0060965
chr10:97047973-97047996	chr10	97047973	97047996	24	-	PacBio	exon	NA	NA	PB.68372	PB.68372.1	TRUE	TRUE	HsaEX0060148
chr10:97047973-97047996	chr10	97047973	97047996	24	-	PacBio	exon	NA	NA	PB.68372	PB.68372.12	TRUE	TRUE	HsaEX0060148
chr10:97047973-97047996	chr10	97047973	97047996	24	-	PacBio	exon	NA	NA	PB.68372	PB.68372.69	TRUE	TRUE	HsaEX0060148
chr10:97047973-97047996	chr10	97047973	97047996	24	-	PacBio	exon	NA	NA	PB.68372	PB.68372.70	TRUE	TRUE	HsaEX0060148
chr10:97047973-97047996	chr10	97047973	97047996	24	-	PacBio	exon	NA	NA	PB.68372	PB.68372.68	TRUE	TRUE	HsaEX0060148
chr10:97047973-97047996	chr10	97047973	97047996	24	-	PacBio	exon	NA	NA	PB.68372	PB.68372.3	TRUE	TRUE	HsaEX0060148
chr10:97047973-97047996	chr10	97047973	97047996	24	-	PacBio	exon	NA	NA	PB.68372	PB.68372.11	TRUE	TRUE	HsaEX0060148
chr10:97738649-97738674	chr10	97738649	97738674	26	+	PacBio	exon	NA	NA	PB.68389	PB.68389.321	FALSE	FALSE	NA
chr10:97752857-97752877	chr10	97752857	97752877	21	+	PacBio	exon	NA	NA	PB.68389	PB.68389.119	TRUE	TRUE	HsaEX0072774
chr10:97752857-97752877	chr10	97752857	97752877	21	+	PacBio	exon	NA	NA	PB.68389	PB.68389.75	TRUE	TRUE	HsaEX0072774
chr10:97752857-97752877	chr10	97752857	97752877	21	+	PacBio	exon	NA	NA	PB.68389	PB.68389.155	TRUE	TRUE	HsaEX0072774
chr10:97752857-97752877	chr10	97752857	97752877	21	+	PacBio	exon	NA	NA	PB.68389	PB.68389.157	TRUE	TRUE	HsaEX0072774
chr10:97752857-97752877	chr10	97752857	97752877	21	+	PacBio	exon	NA	NA	PB.68389	PB.68389.163	TRUE	TRUE	HsaEX0072774
chr10:97752857-97752877	chr10	97752857	97752877	21	+	PacBio	exon	NA	NA	PB.68389	PB.68389.153	TRUE	TRUE	HsaEX0072774
chr10:97752857-97752877	chr10	97752857	97752877	21	+	PacBio	exon	NA	NA	PB.68389	PB.68389.90	TRUE	TRUE	HsaEX0072774
chr10:97752857-97752877	chr10	97752857	97752877	21	+	PacBio	exon	NA	NA	PB.68389	PB.68389.68	TRUE	TRUE	HsaEX0072774
chr10:97752857-97752877	chr10	97752857	97752877	21	+	PacBio	exon	NA	NA	PB.68389	PB.68389.127	TRUE	TRUE	HsaEX0072774
chr10:97752857-97752877	chr10	97752857	97752877	21	+	PacBio	exon	NA	NA	PB.68389	PB.68389.122	TRUE	TRUE	HsaEX0072774
chr10:97752857-97752877	chr10	97752857	97752877	21	+	PacBio	exon	NA	NA	PB.68389	PB.68389.175	TRUE	TRUE	HsaEX0072774
chr10:97752857-97752877	chr10	97752857	97752877	21	+	PacBio	exon	NA	NA	PB.68389	PB.68389.72	TRUE	TRUE	HsaEX0072774
chr10:97752857-97752877	chr10	97752857	97752877	21	+	PacBio	exon	NA	NA	PB.68389	PB.68389.2	TRUE	TRUE	HsaEX0072774
chr10:98410939-98410958	chr10	98410939	98410958	20	-	PacBio	exon	NA	NA	PB.68405	PB.68405.106	TRUE	TRUE	HsaEX0051437
chr10:98410939-98410958	chr10	98410939	98410958	20	-	PacBio	exon	NA	NA	PB.68405	PB.68405.18	TRUE	TRUE	HsaEX0051437
chr10:98410939-98410958	chr10	98410939	98410958	20	-	PacBio	exon	NA	NA	PB.68405	PB.68405.13	TRUE	TRUE	HsaEX0051437
chr10:99739746-99739769	chr10	99739746	99739769	24	+	PacBio	exon	NA	NA	PB.68465	PB.68465.230	FALSE	FALSE	NA
chr10:99898743-99898760	chr10	99898743	99898760	18	-	PacBio	exon	NA	NA	PB.68473	PB.68473.84	TRUE	TRUE	HsaEX1012095
chr10:99898743-99898760	chr10	99898743	99898760	18	-	PacBio	exon	NA	NA	PB.68473	PB.68473.18	TRUE	TRUE	HsaEX1012095
chr10:99898743-99898760	chr10	99898743	99898760	18	-	PacBio	exon	NA	NA	PB.68473	PB.68473.32	TRUE	TRUE	HsaEX1012095
chr10:99898743-99898760	chr10	99898743	99898760	18	-	PacBio	exon	NA	NA	PB.68473	PB.68473.43	TRUE	TRUE	HsaEX1012095
chr10:99898743-99898760	chr10	99898743	99898760	18	-	PacBio	exon	NA	NA	PB.68473	PB.68473.20	TRUE	TRUE	HsaEX1012095
chr10:99898743-99898760	chr10	99898743	99898760	18	-	PacBio	exon	NA	NA	PB.68473	PB.68473.29	TRUE	TRUE	HsaEX1012095
chr10:99898743-99898760	chr10	99898743	99898760	18	-	PacBio	exon	NA	NA	PB.68473	PB.68473.44	TRUE	TRUE	HsaEX1012095
chr10:99898743-99898760	chr10	99898743	99898760	18	-	PacBio	exon	NA	NA	PB.68473	PB.68473.17	TRUE	TRUE	HsaEX1012095
chr10:99898743-99898760	chr10	99898743	99898760	18	-	PacBio	exon	NA	NA	PB.68473	PB.68473.16	TRUE	TRUE	HsaEX1012095
chr10:99898743-99898760	chr10	99898743	99898760	18	-	PacBio	exon	NA	NA	PB.68473	PB.68473.45	TRUE	TRUE	HsaEX1012095
chr11:100677211-100677233	chr11	100677211	100677233	23	+	PacBio	exon	NA	NA	PB.73717	PB.73717.1	FALSE	FALSE	NA
chr11:103133685-103133707	chr11	103133685	103133707	23	+	PacBio	exon	NA	NA	PB.73862	PB.73862.179	FALSE	FALSE	NA
chr11:106022195-106022218	chr11	106022195	106022218	24	-	PacBio	exon	NA	NA	PB.73983	PB.73983.151	FALSE	FALSE	NA
chr11:106022195-106022218	chr11	106022195	106022218	24	-	PacBio	exon	NA	NA	PB.73983	PB.73983.205	FALSE	FALSE	NA
chr11:106077312-106077334	chr11	106077312	106077334	23	-	PacBio	exon	NA	NA	PB.73983	PB.73983.345	FALSE	FALSE	NA
chr11:107650885-107650908	chr11	107650885	107650908	24	+	PacBio	exon	NA	NA	PB.74027	PB.74027.6	TRUE	TRUE	HsaEX0022169
chr11:107650885-107650908	chr11	107650885	107650908	24	+	PacBio	exon	NA	NA	PB.74027	PB.74027.1	TRUE	TRUE	HsaEX0022169
chr11:107650885-107650908	chr11	107650885	107650908	24	+	PacBio	exon	NA	NA	PB.74027	PB.74027.15	TRUE	TRUE	HsaEX0022169
chr11:107650885-107650908	chr11	107650885	107650908	24	+	PacBio	exon	NA	NA	PB.74027	PB.74027.94	TRUE	TRUE	HsaEX0022169
chr11:111541562-111541585	chr11	111541562	111541585	24	+	PacBio	exon	NA	NA	PB.74155	PB.74155.3	TRUE	TRUE	HsaEX0035470
chr11:112230208-112230230	chr11	112230208	112230230	23	+	PacBio	exon	NA	NA	PB.74192	PB.74192.1400	TRUE	TRUE	HsaEX0051256
chr11:112230208-112230230	chr11	112230208	112230230	23	+	PacBio	exon	NA	NA	PB.74192	PB.74192.1392	TRUE	TRUE	HsaEX0051256
chr11:112230208-112230230	chr11	112230208	112230230	23	+	PacBio	exon	NA	NA	PB.74192	PB.74192.1244	TRUE	TRUE	HsaEX0051256
chr11:112230208-112230230	chr11	112230208	112230230	23	+	PacBio	exon	NA	NA	PB.74192	PB.74192.1249	TRUE	TRUE	HsaEX0051256
chr11:112230208-112230230	chr11	112230208	112230230	23	+	PacBio	exon	NA	NA	PB.74192	PB.74192.1398	TRUE	TRUE	HsaEX0051256
chr11:112230208-112230230	chr11	112230208	112230230	23	+	PacBio	exon	NA	NA	PB.74192	PB.74192.1395	TRUE	TRUE	HsaEX0051256
chr11:112230208-112230230	chr11	112230208	112230230	23	+	PacBio	exon	NA	NA	PB.74192	PB.74192.1243	TRUE	TRUE	HsaEX0051256
chr11:112230208-112230230	chr11	112230208	112230230	23	+	PacBio	exon	NA	NA	PB.74192	PB.74192.1245	TRUE	TRUE	HsaEX0051256
chr11:113323994-113324015	chr11	113323994	113324015	22	+	PacBio	exon	NA	NA	PB.74223	PB.74223.35	TRUE	TRUE	HsaEX6004737
chr11:113323994-113324015	chr11	113323994	113324015	22	+	PacBio	exon	NA	NA	PB.74223	PB.74223.16	TRUE	TRUE	HsaEX6004737
chr11:113323994-113324015	chr11	113323994	113324015	22	+	PacBio	exon	NA	NA	PB.74223	PB.74223.14	TRUE	TRUE	HsaEX6004737
chr11:113323994-113324015	chr11	113323994	113324015	22	+	PacBio	exon	NA	NA	PB.74223	PB.74223.38	TRUE	TRUE	HsaEX6004737
chr11:113323994-113324015	chr11	113323994	113324015	22	+	PacBio	exon	NA	NA	PB.74223	PB.74223.8	TRUE	TRUE	HsaEX6004737
chr11:113323994-113324015	chr11	113323994	113324015	22	+	PacBio	exon	NA	NA	PB.74223	PB.74223.59	TRUE	TRUE	HsaEX6004737
chr11:113323994-113324015	chr11	113323994	113324015	22	+	PacBio	exon	NA	NA	PB.74223	PB.74223.10	TRUE	TRUE	HsaEX6004737
chr11:113323994-113324015	chr11	113323994	113324015	22	+	PacBio	exon	NA	NA	PB.74223	PB.74223.11	TRUE	TRUE	HsaEX6004737
chr11:113323994-113324015	chr11	113323994	113324015	22	+	PacBio	exon	NA	NA	PB.74223	PB.74223.30	TRUE	TRUE	HsaEX6004737
chr11:113418027-113418047	chr11	113418027	113418047	21	-	PacBio	exon	NA	NA	PB.74233	PB.74233.126	FALSE	FALSE	NA
chr11:117232751-117232775	chr11	117232751	117232775	25	+	PacBio	exon	NA	NA	PB.74367	PB.74367.101	FALSE	FALSE	NA
chr11:118436481-118436506	chr11	118436481	118436506	26	+	PacBio	exon	NA	NA	PB.74415	PB.74415.501	FALSE	FALSE	NA
chr11:119030849-119030872	chr11	119030849	119030872	24	-	PacBio	exon	NA	NA	PB.74433	PB.74433.74	TRUE	FALSE	NA
chr11:119101018-119101041	chr11	119101018	119101041	24	-	PacBio	exon	NA	NA	PB.74437	PB.74437.264	FALSE	FALSE	NA
chr11:120406118-120406141	chr11	120406118	120406141	24	+	PacBio	exon	NA	NA	PB.74488	PB.74488.386	TRUE	TRUE	HsaEX0005611
chr11:120406118-120406141	chr11	120406118	120406141	24	+	PacBio	exon	NA	NA	PB.74488	PB.74488.436	TRUE	TRUE	HsaEX0005611
chr11:120406118-120406141	chr11	120406118	120406141	24	+	PacBio	exon	NA	NA	PB.74488	PB.74488.79	TRUE	TRUE	HsaEX0005611
chr11:120406118-120406141	chr11	120406118	120406141	24	+	PacBio	exon	NA	NA	PB.74488	PB.74488.388	TRUE	TRUE	HsaEX0005611
chr11:120406118-120406141	chr11	120406118	120406141	24	+	PacBio	exon	NA	NA	PB.74488	PB.74488.507	TRUE	TRUE	HsaEX0005611
chr11:120406118-120406141	chr11	120406118	120406141	24	+	PacBio	exon	NA	NA	PB.74488	PB.74488.427	TRUE	TRUE	HsaEX0005611
chr11:120406118-120406141	chr11	120406118	120406141	24	+	PacBio	exon	NA	NA	PB.74488	PB.74488.380	TRUE	TRUE	HsaEX0005611
chr11:120406118-120406141	chr11	120406118	120406141	24	+	PacBio	exon	NA	NA	PB.74488	PB.74488.411	TRUE	TRUE	HsaEX0005611
chr11:120406118-120406141	chr11	120406118	120406141	24	+	PacBio	exon	NA	NA	PB.74488	PB.74488.77	TRUE	TRUE	HsaEX0005611
chr11:120406118-120406141	chr11	120406118	120406141	24	+	PacBio	exon	NA	NA	PB.74488	PB.74488.408	TRUE	TRUE	HsaEX0005611
chr11:120406118-120406141	chr11	120406118	120406141	24	+	PacBio	exon	NA	NA	PB.74488	PB.74488.490	TRUE	TRUE	HsaEX0005611
chr11:120406118-120406141	chr11	120406118	120406141	24	+	PacBio	exon	NA	NA	PB.74488	PB.74488.101	TRUE	TRUE	HsaEX0005611
chr11:120406118-120406141	chr11	120406118	120406141	24	+	PacBio	exon	NA	NA	PB.74488	PB.74488.73	TRUE	TRUE	HsaEX0005611
chr11:120406118-120406141	chr11	120406118	120406141	24	+	PacBio	exon	NA	NA	PB.74488	PB.74488.46	TRUE	TRUE	HsaEX0005611
chr11:120406118-120406141	chr11	120406118	120406141	24	+	PacBio	exon	NA	NA	PB.74488	PB.74488.195	TRUE	TRUE	HsaEX0005611
chr11:120406118-120406141	chr11	120406118	120406141	24	+	PacBio	exon	NA	NA	PB.74488	PB.74488.72	TRUE	TRUE	HsaEX0005611
chr11:120406118-120406141	chr11	120406118	120406141	24	+	PacBio	exon	NA	NA	PB.74488	PB.74488.439	TRUE	TRUE	HsaEX0005611
chr11:120406118-120406141	chr11	120406118	120406141	24	+	PacBio	exon	NA	NA	PB.74488	PB.74488.461	TRUE	TRUE	HsaEX0005611
chr11:120406118-120406141	chr11	120406118	120406141	24	+	PacBio	exon	NA	NA	PB.74488	PB.74488.405	TRUE	TRUE	HsaEX0005611
chr11:120406118-120406141	chr11	120406118	120406141	24	+	PacBio	exon	NA	NA	PB.74488	PB.74488.129	TRUE	TRUE	HsaEX0005611
chr11:120406118-120406141	chr11	120406118	120406141	24	+	PacBio	exon	NA	NA	PB.74488	PB.74488.383	TRUE	TRUE	HsaEX0005611
chr11:120406118-120406141	chr11	120406118	120406141	24	+	PacBio	exon	NA	NA	PB.74488	PB.74488.470	TRUE	TRUE	HsaEX0005611
chr11:120406118-120406141	chr11	120406118	120406141	24	+	PacBio	exon	NA	NA	PB.74488	PB.74488.75	TRUE	TRUE	HsaEX0005611
chr11:120406118-120406141	chr11	120406118	120406141	24	+	PacBio	exon	NA	NA	PB.74488	PB.74488.407	TRUE	TRUE	HsaEX0005611
chr11:124877161-124877184	chr11	124877161	124877184	24	+	PacBio	exon	NA	NA	PB.74671	PB.74671.123	TRUE	TRUE	HsaEX0054211
chr11:124877161-124877184	chr11	124877161	124877184	24	+	PacBio	exon	NA	NA	PB.74671	PB.74671.100	TRUE	TRUE	HsaEX0054211
chr11:124877161-124877184	chr11	124877161	124877184	24	+	PacBio	exon	NA	NA	PB.74671	PB.74671.63	TRUE	TRUE	HsaEX0054211
chr11:124877161-124877184	chr11	124877161	124877184	24	+	PacBio	exon	NA	NA	PB.74671	PB.74671.125	TRUE	TRUE	HsaEX0054211
chr11:124877161-124877184	chr11	124877161	124877184	24	+	PacBio	exon	NA	NA	PB.74671	PB.74671.92	TRUE	TRUE	HsaEX0054211
chr11:124877161-124877184	chr11	124877161	124877184	24	+	PacBio	exon	NA	NA	PB.74671	PB.74671.1	TRUE	TRUE	HsaEX0054211
chr11:124877161-124877184	chr11	124877161	124877184	24	+	PacBio	exon	NA	NA	PB.74671	PB.74671.73	TRUE	TRUE	HsaEX0054211
chr11:124877161-124877184	chr11	124877161	124877184	24	+	PacBio	exon	NA	NA	PB.74671	PB.74671.106	TRUE	TRUE	HsaEX0054211
chr11:124877161-124877184	chr11	124877161	124877184	24	+	PacBio	exon	NA	NA	PB.74671	PB.74671.3	TRUE	TRUE	HsaEX0054211
chr11:124877161-124877184	chr11	124877161	124877184	24	+	PacBio	exon	NA	NA	PB.74671	PB.74671.99	TRUE	TRUE	HsaEX0054211
chr11:12511514-12511533	chr11	12511514	12511533	20	+	PacBio	exon	NA	NA	PB.70373	PB.70373.5	TRUE	TRUE	HsaEX6000883
chr11:12511514-12511533	chr11	12511514	12511533	20	+	PacBio	exon	NA	NA	PB.70373	PB.70373.7	TRUE	TRUE	HsaEX6000883
chr11:12511514-12511533	chr11	12511514	12511533	20	+	PacBio	exon	NA	NA	PB.70373	PB.70373.6	TRUE	TRUE	HsaEX6000883
chr11:12511514-12511533	chr11	12511514	12511533	20	+	PacBio	exon	NA	NA	PB.70373	PB.70373.3	TRUE	TRUE	HsaEX6000883
chr11:12511514-12511533	chr11	12511514	12511533	20	+	PacBio	exon	NA	NA	PB.70373	PB.70373.1	TRUE	TRUE	HsaEX6000883
chr11:12511514-12511533	chr11	12511514	12511533	20	+	PacBio	exon	NA	NA	PB.70373	PB.70373.2	TRUE	TRUE	HsaEX6000883
chr11:12511514-12511533	chr11	12511514	12511533	20	+	PacBio	exon	NA	NA	PB.70373	PB.70373.10	TRUE	TRUE	HsaEX6000883
chr11:12511514-12511533	chr11	12511514	12511533	20	+	PacBio	exon	NA	NA	PB.70373	PB.70373.8	TRUE	TRUE	HsaEX6000883
chr11:12511514-12511533	chr11	12511514	12511533	20	+	PacBio	exon	NA	NA	PB.70373	PB.70373.12	TRUE	TRUE	HsaEX6000883
chr11:125164751-125164776	chr11	125164751	125164776	26	+	PacBio	exon	NA	NA	PB.74696	PB.74696.180	TRUE	FALSE	NA
chr11:125456082-125456106	chr11	125456082	125456106	25	-	PacBio	exon	NA	NA	PB.74704	PB.74704.85	FALSE	FALSE	NA
chr11:125626004-125626029	chr11	125626004	125626029	26	+	PacBio	exon	NA	NA	PB.74711	PB.74711.676	FALSE	FALSE	NA
chr11:125656206-125656227	chr11	125656206	125656227	22	+	PacBio	exon	NA	NA	PB.74711	PB.74711.614	FALSE	FALSE	NA
chr11:126273057-126273079	chr11	126273057	126273079	23	+	PacBio	exon	NA	NA	PB.74743	PB.74743.415	FALSE	FALSE	NA
chr11:13961734-13961752	chr11	13961734	13961752	19	+	PacBio	exon	NA	NA	PB.70449	PB.70449.1	FALSE	FALSE	NA
chr11:14340821-14340847	chr11	14340821	14340847	27	-	PacBio	exon	NA	NA	PB.70456	PB.70456.283	FALSE	FALSE	NA
chr11:14475927-14475945	chr11	14475927	14475945	19	-	PacBio	exon	NA	NA	PB.70456	PB.70456.951	FALSE	FALSE	NA
chr11:17312028-17312048	chr11	17312028	17312048	21	+	PacBio	exon	NA	NA	PB.70552	PB.70552.116	FALSE	FALSE	NA
chr11:17527016-17527040	chr11	17527016	17527040	25	-	PacBio	exon	NA	NA	PB.70560	PB.70560.7	TRUE	TRUE	HsaEX6001039
chr11:17527016-17527040	chr11	17527016	17527040	25	-	PacBio	exon	NA	NA	PB.70560	PB.70560.21	TRUE	TRUE	HsaEX6001039
chr11:17527016-17527040	chr11	17527016	17527040	25	-	PacBio	exon	NA	NA	PB.70560	PB.70560.15	TRUE	TRUE	HsaEX6001039
chr11:17527016-17527040	chr11	17527016	17527040	25	-	PacBio	exon	NA	NA	PB.70560	PB.70560.16	TRUE	TRUE	HsaEX6001039
chr11:20068186-20068209	chr11	20068186	20068209	24	+	PacBio	exon	NA	NA	PB.70672	PB.70672.1524	TRUE	TRUE	HsaEX1025147
chr11:20068186-20068209	chr11	20068186	20068209	24	+	PacBio	exon	NA	NA	PB.70672	PB.70672.1940	TRUE	TRUE	HsaEX1025147
chr11:20068186-20068209	chr11	20068186	20068209	24	+	PacBio	exon	NA	NA	PB.70672	PB.70672.1772	TRUE	TRUE	HsaEX1025147
chr11:20068186-20068209	chr11	20068186	20068209	24	+	PacBio	exon	NA	NA	PB.70672	PB.70672.1942	TRUE	TRUE	HsaEX1025147
chr11:20068186-20068209	chr11	20068186	20068209	24	+	PacBio	exon	NA	NA	PB.70672	PB.70672.1507	TRUE	TRUE	HsaEX1025147
chr11:2653619-2653637	chr11	2653619	2653637	19	-	PacBio	exon	NA	NA	PB.69988	PB.69988.281	FALSE	FALSE	NA
chr11:288787-288811	chr11	288787	288811	25	+	PacBio	exon	NA	NA	PB.69885	PB.69885.1	FALSE	FALSE	NA
chr11:2955744-2955766	chr11	2955744	2955766	23	-	PacBio	exon	NA	NA	PB.69997	PB.69997.548	TRUE	TRUE	HsaEX6000447
chr11:2955744-2955766	chr11	2955744	2955766	23	-	PacBio	exon	NA	NA	PB.69997	PB.69997.201	TRUE	TRUE	HsaEX6000447
chr11:2955744-2955766	chr11	2955744	2955766	23	-	PacBio	exon	NA	NA	PB.69997	PB.69997.564	TRUE	TRUE	HsaEX6000447
chr11:2955744-2955766	chr11	2955744	2955766	23	-	PacBio	exon	NA	NA	PB.69997	PB.69997.219	TRUE	TRUE	HsaEX6000447
chr11:2955744-2955766	chr11	2955744	2955766	23	-	PacBio	exon	NA	NA	PB.69997	PB.69997.231	TRUE	TRUE	HsaEX6000447
chr11:2955744-2955766	chr11	2955744	2955766	23	-	PacBio	exon	NA	NA	PB.69997	PB.69997.89	TRUE	TRUE	HsaEX6000447
chr11:2955744-2955766	chr11	2955744	2955766	23	-	PacBio	exon	NA	NA	PB.69997	PB.69997.41	TRUE	TRUE	HsaEX6000447
chr11:2955744-2955766	chr11	2955744	2955766	23	-	PacBio	exon	NA	NA	PB.69997	PB.69997.563	TRUE	TRUE	HsaEX6000447
chr11:2955744-2955766	chr11	2955744	2955766	23	-	PacBio	exon	NA	NA	PB.69997	PB.69997.70	TRUE	TRUE	HsaEX6000447
chr11:2955744-2955766	chr11	2955744	2955766	23	-	PacBio	exon	NA	NA	PB.69997	PB.69997.38	TRUE	TRUE	HsaEX6000447
chr11:2955744-2955766	chr11	2955744	2955766	23	-	PacBio	exon	NA	NA	PB.69997	PB.69997.96	TRUE	TRUE	HsaEX6000447
chr11:2955744-2955766	chr11	2955744	2955766	23	-	PacBio	exon	NA	NA	PB.69997	PB.69997.98	TRUE	TRUE	HsaEX6000447
chr11:2955744-2955766	chr11	2955744	2955766	23	-	PacBio	exon	NA	NA	PB.69997	PB.69997.340	TRUE	TRUE	HsaEX6000447
chr11:2955744-2955766	chr11	2955744	2955766	23	-	PacBio	exon	NA	NA	PB.69997	PB.69997.40	TRUE	TRUE	HsaEX6000447
chr11:2955744-2955766	chr11	2955744	2955766	23	-	PacBio	exon	NA	NA	PB.69997	PB.69997.24	TRUE	TRUE	HsaEX6000447
chr11:2955744-2955766	chr11	2955744	2955766	23	-	PacBio	exon	NA	NA	PB.69997	PB.69997.114	TRUE	TRUE	HsaEX6000447
chr11:2955744-2955766	chr11	2955744	2955766	23	-	PacBio	exon	NA	NA	PB.69997	PB.69997.572	TRUE	TRUE	HsaEX6000447
chr11:2955744-2955766	chr11	2955744	2955766	23	-	PacBio	exon	NA	NA	PB.69997	PB.69997.619	TRUE	TRUE	HsaEX6000447
chr11:2955744-2955766	chr11	2955744	2955766	23	-	PacBio	exon	NA	NA	PB.69997	PB.69997.25	TRUE	TRUE	HsaEX6000447
chr11:2955744-2955766	chr11	2955744	2955766	23	-	PacBio	exon	NA	NA	PB.69997	PB.69997.185	TRUE	TRUE	HsaEX6000447
chr11:2955744-2955766	chr11	2955744	2955766	23	-	PacBio	exon	NA	NA	PB.69997	PB.69997.309	TRUE	TRUE	HsaEX6000447
chr11:2955744-2955766	chr11	2955744	2955766	23	-	PacBio	exon	NA	NA	PB.69997	PB.69997.110	TRUE	TRUE	HsaEX6000447
chr11:2955744-2955766	chr11	2955744	2955766	23	-	PacBio	exon	NA	NA	PB.69997	PB.69997.57	TRUE	TRUE	HsaEX6000447
chr11:2955744-2955766	chr11	2955744	2955766	23	-	PacBio	exon	NA	NA	PB.69997	PB.69997.135	TRUE	TRUE	HsaEX6000447
chr11:2955744-2955766	chr11	2955744	2955766	23	-	PacBio	exon	NA	NA	PB.69997	PB.69997.125	TRUE	TRUE	HsaEX6000447
chr11:2955744-2955766	chr11	2955744	2955766	23	-	PacBio	exon	NA	NA	PB.69997	PB.69997.17	TRUE	TRUE	HsaEX6000447
chr11:2955744-2955766	chr11	2955744	2955766	23	-	PacBio	exon	NA	NA	PB.69997	PB.69997.297	TRUE	TRUE	HsaEX6000447
chr11:2955744-2955766	chr11	2955744	2955766	23	-	PacBio	exon	NA	NA	PB.69997	PB.69997.576	TRUE	TRUE	HsaEX6000447
chr11:2955744-2955766	chr11	2955744	2955766	23	-	PacBio	exon	NA	NA	PB.69997	PB.69997.27	TRUE	TRUE	HsaEX6000447
chr11:2955744-2955766	chr11	2955744	2955766	23	-	PacBio	exon	NA	NA	PB.69997	PB.69997.85	TRUE	TRUE	HsaEX6000447
chr11:2955744-2955766	chr11	2955744	2955766	23	-	PacBio	exon	NA	NA	PB.69997	PB.69997.73	TRUE	TRUE	HsaEX6000447
chr11:2955744-2955766	chr11	2955744	2955766	23	-	PacBio	exon	NA	NA	PB.69997	PB.69997.59	TRUE	TRUE	HsaEX6000447
chr11:2955744-2955766	chr11	2955744	2955766	23	-	PacBio	exon	NA	NA	PB.69997	PB.69997.55	TRUE	TRUE	HsaEX6000447
chr11:2955744-2955766	chr11	2955744	2955766	23	-	PacBio	exon	NA	NA	PB.69997	PB.69997.19	TRUE	TRUE	HsaEX6000447
chr11:2955744-2955766	chr11	2955744	2955766	23	-	PacBio	exon	NA	NA	PB.69997	PB.69997.146	TRUE	TRUE	HsaEX6000447
chr11:2955744-2955766	chr11	2955744	2955766	23	-	PacBio	exon	NA	NA	PB.69997	PB.69997.298	TRUE	TRUE	HsaEX6000447
chr11:2955744-2955766	chr11	2955744	2955766	23	-	PacBio	exon	NA	NA	PB.69997	PB.69997.69	TRUE	TRUE	HsaEX6000447
chr11:2955744-2955766	chr11	2955744	2955766	23	-	PacBio	exon	NA	NA	PB.69997	PB.69997.549	TRUE	TRUE	HsaEX6000447
chr11:2955744-2955766	chr11	2955744	2955766	23	-	PacBio	exon	NA	NA	PB.69997	PB.69997.34	TRUE	TRUE	HsaEX6000447
chr11:2955744-2955766	chr11	2955744	2955766	23	-	PacBio	exon	NA	NA	PB.69997	PB.69997.26	TRUE	TRUE	HsaEX6000447
chr11:2955744-2955766	chr11	2955744	2955766	23	-	PacBio	exon	NA	NA	PB.69997	PB.69997.14	TRUE	TRUE	HsaEX6000447
chr11:2955744-2955766	chr11	2955744	2955766	23	-	PacBio	exon	NA	NA	PB.69997	PB.69997.20	TRUE	TRUE	HsaEX6000447
chr11:2955744-2955766	chr11	2955744	2955766	23	-	PacBio	exon	NA	NA	PB.69997	PB.69997.239	TRUE	TRUE	HsaEX6000447
chr11:2955744-2955766	chr11	2955744	2955766	23	-	PacBio	exon	NA	NA	PB.69997	PB.69997.12	TRUE	TRUE	HsaEX6000447
chr11:2955744-2955766	chr11	2955744	2955766	23	-	PacBio	exon	NA	NA	PB.69997	PB.69997.275	TRUE	TRUE	HsaEX6000447
chr11:2955744-2955766	chr11	2955744	2955766	23	-	PacBio	exon	NA	NA	PB.69997	PB.69997.15	TRUE	TRUE	HsaEX6000447
chr11:2955744-2955766	chr11	2955744	2955766	23	-	PacBio	exon	NA	NA	PB.69997	PB.69997.16	TRUE	TRUE	HsaEX6000447
chr11:2955744-2955766	chr11	2955744	2955766	23	-	PacBio	exon	NA	NA	PB.69997	PB.69997.666	TRUE	TRUE	HsaEX6000447
chr11:2955744-2955766	chr11	2955744	2955766	23	-	PacBio	exon	NA	NA	PB.69997	PB.69997.76	TRUE	TRUE	HsaEX6000447
chr11:2955744-2955766	chr11	2955744	2955766	23	-	PacBio	exon	NA	NA	PB.69997	PB.69997.237	TRUE	TRUE	HsaEX6000447
chr11:2955744-2955766	chr11	2955744	2955766	23	-	PacBio	exon	NA	NA	PB.69997	PB.69997.22	TRUE	TRUE	HsaEX6000447
chr11:2955744-2955766	chr11	2955744	2955766	23	-	PacBio	exon	NA	NA	PB.69997	PB.69997.165	TRUE	TRUE	HsaEX6000447
chr11:2955744-2955766	chr11	2955744	2955766	23	-	PacBio	exon	NA	NA	PB.69997	PB.69997.13	TRUE	TRUE	HsaEX6000447
chr11:2955744-2955766	chr11	2955744	2955766	23	-	PacBio	exon	NA	NA	PB.69997	PB.69997.131	TRUE	TRUE	HsaEX6000447
chr11:2955744-2955766	chr11	2955744	2955766	23	-	PacBio	exon	NA	NA	PB.69997	PB.69997.187	TRUE	TRUE	HsaEX6000447
chr11:2955744-2955766	chr11	2955744	2955766	23	-	PacBio	exon	NA	NA	PB.69997	PB.69997.61	TRUE	TRUE	HsaEX6000447
chr11:2955744-2955766	chr11	2955744	2955766	23	-	PacBio	exon	NA	NA	PB.69997	PB.69997.141	TRUE	TRUE	HsaEX6000447
chr11:2955744-2955766	chr11	2955744	2955766	23	-	PacBio	exon	NA	NA	PB.69997	PB.69997.79	TRUE	TRUE	HsaEX6000447
chr11:2955744-2955766	chr11	2955744	2955766	23	-	PacBio	exon	NA	NA	PB.69997	PB.69997.58	TRUE	TRUE	HsaEX6000447
chr11:2955744-2955766	chr11	2955744	2955766	23	-	PacBio	exon	NA	NA	PB.69997	PB.69997.46	TRUE	TRUE	HsaEX6000447
chr11:2955744-2955766	chr11	2955744	2955766	23	-	PacBio	exon	NA	NA	PB.69997	PB.69997.240	TRUE	TRUE	HsaEX6000447
chr11:2955744-2955766	chr11	2955744	2955766	23	-	PacBio	exon	NA	NA	PB.69997	PB.69997.606	TRUE	TRUE	HsaEX6000447
chr11:2955744-2955766	chr11	2955744	2955766	23	-	PacBio	exon	NA	NA	PB.69997	PB.69997.296	TRUE	TRUE	HsaEX6000447
chr11:2955744-2955766	chr11	2955744	2955766	23	-	PacBio	exon	NA	NA	PB.69997	PB.69997.42	TRUE	TRUE	HsaEX6000447
chr11:30566466-30566488	chr11	30566466	30566488	23	-	PacBio	exon	NA	NA	PB.71141	PB.71141.478	FALSE	TRUE	HsaEX1024128
chr11:30566466-30566488	chr11	30566466	30566488	23	-	PacBio	exon	NA	NA	PB.71141	PB.71141.476	FALSE	TRUE	HsaEX1024128
chr11:33141963-33141986	chr11	33141963	33141986	24	-	PacBio	exon	NA	NA	PB.71210	PB.71210.29	FALSE	FALSE	NA
chr11:35735426-35735445	chr11	35735426	35735445	20	+	PacBio	exon	NA	NA	PB.71323	PB.71323.72	TRUE	TRUE	HsaEX6001575
chr11:35735426-35735445	chr11	35735426	35735445	20	+	PacBio	exon	NA	NA	PB.71323	PB.71323.45	TRUE	TRUE	HsaEX6001575
chr11:35735426-35735445	chr11	35735426	35735445	20	+	PacBio	exon	NA	NA	PB.71323	PB.71323.59	TRUE	TRUE	HsaEX6001575
chr11:35735426-35735445	chr11	35735426	35735445	20	+	PacBio	exon	NA	NA	PB.71323	PB.71323.16	TRUE	TRUE	HsaEX6001575
chr11:35735426-35735445	chr11	35735426	35735445	20	+	PacBio	exon	NA	NA	PB.71323	PB.71323.29	TRUE	TRUE	HsaEX6001575
chr11:35735426-35735445	chr11	35735426	35735445	20	+	PacBio	exon	NA	NA	PB.71323	PB.71323.77	TRUE	TRUE	HsaEX6001575
chr11:35735426-35735445	chr11	35735426	35735445	20	+	PacBio	exon	NA	NA	PB.71323	PB.71323.2	TRUE	TRUE	HsaEX6001575
chr11:36286821-36286845	chr11	36286821	36286845	25	-	PacBio	exon	NA	NA	PB.71316	PB.71316.121	FALSE	TRUE	HsaEX1009515
chr11:36286821-36286845	chr11	36286821	36286845	25	-	PacBio	exon	NA	NA	PB.71316	PB.71316.149	FALSE	TRUE	HsaEX1009515
chr11:36286821-36286845	chr11	36286821	36286845	25	-	PacBio	exon	NA	NA	PB.71316	PB.71316.138	FALSE	TRUE	HsaEX1009515
chr11:36286821-36286845	chr11	36286821	36286845	25	-	PacBio	exon	NA	NA	PB.71316	PB.71316.104	FALSE	TRUE	HsaEX1009515
chr11:36286821-36286845	chr11	36286821	36286845	25	-	PacBio	exon	NA	NA	PB.71316	PB.71316.50	FALSE	TRUE	HsaEX1009515
chr11:36286821-36286845	chr11	36286821	36286845	25	-	PacBio	exon	NA	NA	PB.71316	PB.71316.145	FALSE	TRUE	HsaEX1009515
chr11:3808294-3808315	chr11	3808294	3808315	22	+	PacBio	exon	NA	NA	PB.70046	PB.70046.7	TRUE	FALSE	NA
chr11:3808294-3808315	chr11	3808294	3808315	22	+	PacBio	exon	NA	NA	PB.70046	PB.70046.10	TRUE	FALSE	NA
chr11:3808294-3808315	chr11	3808294	3808315	22	+	PacBio	exon	NA	NA	PB.70046	PB.70046.12	TRUE	FALSE	NA
chr11:3808294-3808315	chr11	3808294	3808315	22	+	PacBio	exon	NA	NA	PB.70046	PB.70046.18	TRUE	FALSE	NA
chr11:3808294-3808315	chr11	3808294	3808315	22	+	PacBio	exon	NA	NA	PB.70046	PB.70046.22	TRUE	FALSE	NA
chr11:3808294-3808315	chr11	3808294	3808315	22	+	PacBio	exon	NA	NA	PB.70046	PB.70046.25	TRUE	FALSE	NA
chr11:3808294-3808315	chr11	3808294	3808315	22	+	PacBio	exon	NA	NA	PB.70046	PB.70046.30	TRUE	FALSE	NA
chr11:3808294-3808315	chr11	3808294	3808315	22	+	PacBio	exon	NA	NA	PB.70046	PB.70046.61	TRUE	FALSE	NA
chr11:3808294-3808315	chr11	3808294	3808315	22	+	PacBio	exon	NA	NA	PB.70046	PB.70046.1	TRUE	FALSE	NA
chr11:3808294-3808315	chr11	3808294	3808315	22	+	PacBio	exon	NA	NA	PB.70046	PB.70046.2	TRUE	FALSE	NA
chr11:3808294-3808315	chr11	3808294	3808315	22	+	PacBio	exon	NA	NA	PB.70046	PB.70046.4	TRUE	FALSE	NA
chr11:3808294-3808315	chr11	3808294	3808315	22	+	PacBio	exon	NA	NA	PB.70046	PB.70046.5	TRUE	FALSE	NA
chr11:3808294-3808315	chr11	3808294	3808315	22	+	PacBio	exon	NA	NA	PB.70046	PB.70046.6	TRUE	FALSE	NA
chr11:3808294-3808315	chr11	3808294	3808315	22	+	PacBio	exon	NA	NA	PB.70046	PB.70046.9	TRUE	FALSE	NA
chr11:3808294-3808315	chr11	3808294	3808315	22	+	PacBio	exon	NA	NA	PB.70046	PB.70046.62	TRUE	FALSE	NA
chr11:3808294-3808315	chr11	3808294	3808315	22	+	PacBio	exon	NA	NA	PB.70046	PB.70046.95	TRUE	FALSE	NA
chr11:4386968-4386990	chr11	4386968	4386990	23	-	PacBio	exon	NA	NA	PB.70041	PB.70041.10	TRUE	TRUE	HsaEX6000526
chr11:4386968-4386990	chr11	4386968	4386990	23	-	PacBio	exon	NA	NA	PB.70041	PB.70041.28	TRUE	TRUE	HsaEX6000526
chr11:4386968-4386990	chr11	4386968	4386990	23	-	PacBio	exon	NA	NA	PB.70041	PB.70041.13	TRUE	TRUE	HsaEX6000526
chr11:4386968-4386990	chr11	4386968	4386990	23	-	PacBio	exon	NA	NA	PB.70041	PB.70041.21	TRUE	TRUE	HsaEX6000526
chr11:4386968-4386990	chr11	4386968	4386990	23	-	PacBio	exon	NA	NA	PB.70041	PB.70041.32	TRUE	TRUE	HsaEX6000526
chr11:4386968-4386990	chr11	4386968	4386990	23	-	PacBio	exon	NA	NA	PB.70041	PB.70041.8	TRUE	TRUE	HsaEX6000526
chr11:4386968-4386990	chr11	4386968	4386990	23	-	PacBio	exon	NA	NA	PB.70041	PB.70041.12	TRUE	TRUE	HsaEX6000526
chr11:44939166-44939190	chr11	44939166	44939190	25	-	PacBio	exon	NA	NA	PB.71691	PB.71691.57	FALSE	FALSE	NA
chr11:45146639-45146662	chr11	45146639	45146662	24	+	PacBio	exon	NA	NA	PB.71712	PB.71712.2	FALSE	FALSE	NA
chr11:45946076-45946098	chr11	45946076	45946098	23	-	PacBio	exon	NA	NA	PB.71747	PB.71747.43	TRUE	TRUE	HsaEX0047035
chr11:45946076-45946098	chr11	45946076	45946098	23	-	PacBio	exon	NA	NA	PB.71747	PB.71747.358	TRUE	TRUE	HsaEX0047035
chr11:45946076-45946098	chr11	45946076	45946098	23	-	PacBio	exon	NA	NA	PB.71747	PB.71747.71	TRUE	TRUE	HsaEX0047035
chr11:45946076-45946098	chr11	45946076	45946098	23	-	PacBio	exon	NA	NA	PB.71747	PB.71747.49	TRUE	TRUE	HsaEX0047035
chr11:45946076-45946098	chr11	45946076	45946098	23	-	PacBio	exon	NA	NA	PB.71747	PB.71747.260	TRUE	TRUE	HsaEX0047035
chr11:45946076-45946098	chr11	45946076	45946098	23	-	PacBio	exon	NA	NA	PB.71747	PB.71747.361	TRUE	TRUE	HsaEX0047035
chr11:45946076-45946098	chr11	45946076	45946098	23	-	PacBio	exon	NA	NA	PB.71747	PB.71747.263	TRUE	TRUE	HsaEX0047035
chr11:4601664-4601686	chr11	4601664	4601686	23	-	PacBio	exon	NA	NA	PB.70047	PB.70047.8	TRUE	TRUE	HsaEX6000531
chr11:4601664-4601686	chr11	4601664	4601686	23	-	PacBio	exon	NA	NA	PB.70047	PB.70047.11	TRUE	TRUE	HsaEX6000531
chr11:4601664-4601686	chr11	4601664	4601686	23	-	PacBio	exon	NA	NA	PB.70047	PB.70047.9	TRUE	TRUE	HsaEX6000531
chr11:4601664-4601686	chr11	4601664	4601686	23	-	PacBio	exon	NA	NA	PB.70047	PB.70047.15	TRUE	TRUE	HsaEX6000531
chr11:4601664-4601686	chr11	4601664	4601686	23	-	PacBio	exon	NA	NA	PB.70047	PB.70047.5	TRUE	TRUE	HsaEX6000531
chr11:46664849-46664874	chr11	46664849	46664874	26	+	PacBio	exon	NA	NA	PB.71771	PB.71771.81	FALSE	FALSE	NA
chr11:46664849-46664874	chr11	46664849	46664874	26	+	PacBio	exon	NA	NA	PB.71771	PB.71771.114	FALSE	FALSE	NA
chr11:46664849-46664874	chr11	46664849	46664874	26	+	PacBio	exon	NA	NA	PB.71771	PB.71771.128	FALSE	FALSE	NA
chr11:46664849-46664874	chr11	46664849	46664874	26	+	PacBio	exon	NA	NA	PB.71771	PB.71771.197	FALSE	FALSE	NA
chr11:46720523-46720547	chr11	46720523	46720547	25	+	PacBio	exon	NA	NA	PB.71771	PB.71771.741	TRUE	TRUE	HsaEX6001735
chr11:46751229-46751255	chr11	46751229	46751255	27	-	PacBio	exon	NA	NA	PB.71775	PB.71775.1254	FALSE	FALSE	NA
chr11:46760352-46760375	chr11	46760352	46760375	24	-	PacBio	exon	NA	NA	PB.71775	PB.71775.1241	TRUE	TRUE	HsaEX0015457
chr11:46760352-46760375	chr11	46760352	46760375	24	-	PacBio	exon	NA	NA	PB.71775	PB.71775.1255	TRUE	TRUE	HsaEX0015457
chr11:46760352-46760375	chr11	46760352	46760375	24	-	PacBio	exon	NA	NA	PB.71775	PB.71775.1276	TRUE	TRUE	HsaEX0015457
chr11:46760352-46760375	chr11	46760352	46760375	24	-	PacBio	exon	NA	NA	PB.71775	PB.71775.1254	TRUE	TRUE	HsaEX0015457
chr11:47186955-47186979	chr11	47186955	47186979	25	-	PacBio	exon	NA	NA	PB.71783	PB.71783.462	FALSE	FALSE	NA
chr11:47622701-47622726	chr11	47622701	47622726	26	-	PacBio	exon	NA	NA	PB.71800	PB.71800.1639	FALSE	FALSE	NA
chr11:47635545-47635571	chr11	47635545	47635571	27	-	PacBio	exon	NA	NA	PB.71800	PB.71800.1736	TRUE	TRUE	HsaEX0040421
chr11:47635545-47635571	chr11	47635545	47635571	27	-	PacBio	exon	NA	NA	PB.71800	PB.71800.1815	TRUE	TRUE	HsaEX0040421
chr11:47635545-47635571	chr11	47635545	47635571	27	-	PacBio	exon	NA	NA	PB.71800	PB.71800.1816	TRUE	TRUE	HsaEX0040421
chr11:47635545-47635571	chr11	47635545	47635571	27	-	PacBio	exon	NA	NA	PB.71800	PB.71800.1652	TRUE	TRUE	HsaEX0040421
chr11:47635545-47635571	chr11	47635545	47635571	27	-	PacBio	exon	NA	NA	PB.71800	PB.71800.1739	TRUE	TRUE	HsaEX0040421
chr11:47635545-47635571	chr11	47635545	47635571	27	-	PacBio	exon	NA	NA	PB.71800	PB.71800.1818	TRUE	TRUE	HsaEX0040421
chr11:47635545-47635571	chr11	47635545	47635571	27	-	PacBio	exon	NA	NA	PB.71800	PB.71800.1738	TRUE	TRUE	HsaEX0040421
chr11:47635545-47635571	chr11	47635545	47635571	27	-	PacBio	exon	NA	NA	PB.71800	PB.71800.1654	TRUE	TRUE	HsaEX0040421
chr11:47635545-47635571	chr11	47635545	47635571	27	-	PacBio	exon	NA	NA	PB.71800	PB.71800.1760	TRUE	TRUE	HsaEX0040421
chr11:47635545-47635571	chr11	47635545	47635571	27	-	PacBio	exon	NA	NA	PB.71800	PB.71800.1616	TRUE	TRUE	HsaEX0040421
chr11:47635545-47635571	chr11	47635545	47635571	27	-	PacBio	exon	NA	NA	PB.71800	PB.71800.1801	TRUE	TRUE	HsaEX0040421
chr11:47635545-47635571	chr11	47635545	47635571	27	-	PacBio	exon	NA	NA	PB.71800	PB.71800.1759	TRUE	TRUE	HsaEX0040421
chr11:47635545-47635571	chr11	47635545	47635571	27	-	PacBio	exon	NA	NA	PB.71800	PB.71800.1642	TRUE	TRUE	HsaEX0040421
chr11:47635545-47635571	chr11	47635545	47635571	27	-	PacBio	exon	NA	NA	PB.71800	PB.71800.1617	TRUE	TRUE	HsaEX0040421
chr11:47635545-47635571	chr11	47635545	47635571	27	-	PacBio	exon	NA	NA	PB.71800	PB.71800.1628	TRUE	TRUE	HsaEX0040421
chr11:47635545-47635571	chr11	47635545	47635571	27	-	PacBio	exon	NA	NA	PB.71800	PB.71800.1639	TRUE	TRUE	HsaEX0040421
chr11:47635545-47635571	chr11	47635545	47635571	27	-	PacBio	exon	NA	NA	PB.71800	PB.71800.1821	TRUE	TRUE	HsaEX0040421
chr11:47635545-47635571	chr11	47635545	47635571	27	-	PacBio	exon	NA	NA	PB.71800	PB.71800.1761	TRUE	TRUE	HsaEX0040421
chr11:47635545-47635571	chr11	47635545	47635571	27	-	PacBio	exon	NA	NA	PB.71800	PB.71800.1810	TRUE	TRUE	HsaEX0040421
chr11:47635545-47635571	chr11	47635545	47635571	27	-	PacBio	exon	NA	NA	PB.71800	PB.71800.1835	TRUE	TRUE	HsaEX0040421
chr11:47635545-47635571	chr11	47635545	47635571	27	-	PacBio	exon	NA	NA	PB.71800	PB.71800.1800	TRUE	TRUE	HsaEX0040421
chr11:47635545-47635571	chr11	47635545	47635571	27	-	PacBio	exon	NA	NA	PB.71800	PB.71800.1622	TRUE	TRUE	HsaEX0040421
chr11:47635545-47635571	chr11	47635545	47635571	27	-	PacBio	exon	NA	NA	PB.71800	PB.71800.1823	TRUE	TRUE	HsaEX0040421
chr11:47635545-47635571	chr11	47635545	47635571	27	-	PacBio	exon	NA	NA	PB.71800	PB.71800.1621	TRUE	TRUE	HsaEX0040421
chr11:47635545-47635571	chr11	47635545	47635571	27	-	PacBio	exon	NA	NA	PB.71800	PB.71800.1407	TRUE	TRUE	HsaEX0040421
chr11:47635545-47635571	chr11	47635545	47635571	27	-	PacBio	exon	NA	NA	PB.71800	PB.71800.1749	TRUE	TRUE	HsaEX0040421
chr11:47635545-47635571	chr11	47635545	47635571	27	-	PacBio	exon	NA	NA	PB.71800	PB.71800.1624	TRUE	TRUE	HsaEX0040421
chr11:47635545-47635571	chr11	47635545	47635571	27	-	PacBio	exon	NA	NA	PB.71800	PB.71800.1620	TRUE	TRUE	HsaEX0040421
chr11:47635545-47635571	chr11	47635545	47635571	27	-	PacBio	exon	NA	NA	PB.71800	PB.71800.1475	TRUE	TRUE	HsaEX0040421
chr11:5610535-5610561	chr11	5610535	5610561	27	+	PacBio	exon	NA	NA	PB.70103	PB.70103.29	TRUE	FALSE	NA
chr11:5610535-5610561	chr11	5610535	5610561	27	+	PacBio	exon	NA	NA	PB.70103	PB.70103.37	TRUE	FALSE	NA
chr11:5610535-5610561	chr11	5610535	5610561	27	+	PacBio	exon	NA	NA	PB.70103	PB.70103.80	TRUE	FALSE	NA
chr11:5610535-5610561	chr11	5610535	5610561	27	+	PacBio	exon	NA	NA	PB.70103	PB.70103.1	TRUE	FALSE	NA
chr11:5610535-5610561	chr11	5610535	5610561	27	+	PacBio	exon	NA	NA	PB.70103	PB.70103.2	TRUE	FALSE	NA
chr11:5610535-5610561	chr11	5610535	5610561	27	+	PacBio	exon	NA	NA	PB.70103	PB.70103.9	TRUE	FALSE	NA
chr11:5610535-5610561	chr11	5610535	5610561	27	+	PacBio	exon	NA	NA	PB.70103	PB.70103.17	TRUE	FALSE	NA
chr11:5610535-5610561	chr11	5610535	5610561	27	+	PacBio	exon	NA	NA	PB.70103	PB.70103.25	TRUE	FALSE	NA
chr11:5610535-5610561	chr11	5610535	5610561	27	+	PacBio	exon	NA	NA	PB.70103	PB.70103.31	TRUE	FALSE	NA
chr11:5641167-5641189	chr11	5641167	5641189	23	+	PacBio	exon	NA	NA	PB.70103	PB.70103.29	TRUE	FALSE	NA
chr11:5641167-5641189	chr11	5641167	5641189	23	+	PacBio	exon	NA	NA	PB.70103	PB.70103.102	TRUE	FALSE	NA
chr11:5641167-5641189	chr11	5641167	5641189	23	+	PacBio	exon	NA	NA	PB.70103	PB.70103.103	TRUE	FALSE	NA
chr11:5642817-5642843	chr11	5642817	5642843	27	+	PacBio	exon	NA	NA	PB.70103	PB.70103.102	TRUE	TRUE	HsaEX1041941
chr11:5642817-5642843	chr11	5642817	5642843	27	+	PacBio	exon	NA	NA	PB.70103	PB.70103.29	TRUE	TRUE	HsaEX1041941
chr11:5665656-5665682	chr11	5665656	5665682	27	-	PacBio	exon	NA	NA	PB.70104	PB.70104.25	TRUE	TRUE	HsaEX7005812
chr11:5665656-5665682	chr11	5665656	5665682	27	-	PacBio	exon	NA	NA	PB.70104	PB.70104.30	TRUE	TRUE	HsaEX7005812
chr11:5665656-5665682	chr11	5665656	5665682	27	-	PacBio	exon	NA	NA	PB.70104	PB.70104.37	TRUE	TRUE	HsaEX7005812
chr11:5665656-5665682	chr11	5665656	5665682	27	-	PacBio	exon	NA	NA	PB.70104	PB.70104.33	TRUE	TRUE	HsaEX7005812
chr11:5665656-5665682	chr11	5665656	5665682	27	-	PacBio	exon	NA	NA	PB.70104	PB.70104.36	TRUE	TRUE	HsaEX7005812
chr11:5665656-5665682	chr11	5665656	5665682	27	-	PacBio	exon	NA	NA	PB.70104	PB.70104.46	TRUE	TRUE	HsaEX7005812
chr11:5665656-5665682	chr11	5665656	5665682	27	-	PacBio	exon	NA	NA	PB.70104	PB.70104.51	TRUE	TRUE	HsaEX7005812
chr11:5665656-5665682	chr11	5665656	5665682	27	-	PacBio	exon	NA	NA	PB.70104	PB.70104.52	TRUE	TRUE	HsaEX7005812
chr11:5665656-5665682	chr11	5665656	5665682	27	-	PacBio	exon	NA	NA	PB.70104	PB.70104.38	TRUE	TRUE	HsaEX7005812
chr11:5665656-5665682	chr11	5665656	5665682	27	-	PacBio	exon	NA	NA	PB.70104	PB.70104.45	TRUE	TRUE	HsaEX7005812
chr11:5667689-5667711	chr11	5667689	5667711	23	-	PacBio	exon	NA	NA	PB.70104	PB.70104.46	TRUE	TRUE	HsaEX0067151
chr11:5667689-5667711	chr11	5667689	5667711	23	-	PacBio	exon	NA	NA	PB.70104	PB.70104.33	TRUE	TRUE	HsaEX0067151
chr11:5667689-5667711	chr11	5667689	5667711	23	-	PacBio	exon	NA	NA	PB.70104	PB.70104.30	TRUE	TRUE	HsaEX0067151
chr11:5667689-5667711	chr11	5667689	5667711	23	-	PacBio	exon	NA	NA	PB.70104	PB.70104.25	TRUE	TRUE	HsaEX0067151
chr11:5667689-5667711	chr11	5667689	5667711	23	-	PacBio	exon	NA	NA	PB.70104	PB.70104.52	TRUE	TRUE	HsaEX0067151
chr11:5667689-5667711	chr11	5667689	5667711	23	-	PacBio	exon	NA	NA	PB.70104	PB.70104.38	TRUE	TRUE	HsaEX0067151
chr11:5667689-5667711	chr11	5667689	5667711	23	-	PacBio	exon	NA	NA	PB.70104	PB.70104.36	TRUE	TRUE	HsaEX0067151
chr11:5667689-5667711	chr11	5667689	5667711	23	-	PacBio	exon	NA	NA	PB.70104	PB.70104.45	TRUE	TRUE	HsaEX0067151
chr11:5706594-5706616	chr11	5706594	5706616	23	+	PacBio	exon	NA	NA	PB.70113	PB.70113.15	TRUE	TRUE	HsaEX0067053
chr11:5706594-5706616	chr11	5706594	5706616	23	+	PacBio	exon	NA	NA	PB.70113	PB.70113.8	TRUE	TRUE	HsaEX0067053
chr11:5706594-5706616	chr11	5706594	5706616	23	+	PacBio	exon	NA	NA	PB.70113	PB.70113.7	TRUE	TRUE	HsaEX0067053
chr11:5706594-5706616	chr11	5706594	5706616	23	+	PacBio	exon	NA	NA	PB.70113	PB.70113.9	TRUE	TRUE	HsaEX0067053
chr11:5706594-5706616	chr11	5706594	5706616	23	+	PacBio	exon	NA	NA	PB.70113	PB.70113.2	TRUE	TRUE	HsaEX0067053
chr11:5706594-5706616	chr11	5706594	5706616	23	+	PacBio	exon	NA	NA	PB.70113	PB.70113.12	TRUE	TRUE	HsaEX0067053
chr11:5706594-5706616	chr11	5706594	5706616	23	+	PacBio	exon	NA	NA	PB.70113	PB.70113.13	TRUE	TRUE	HsaEX0067053
chr11:5706594-5706616	chr11	5706594	5706616	23	+	PacBio	exon	NA	NA	PB.70113	PB.70113.3	TRUE	TRUE	HsaEX0067053
chr11:5708577-5708603	chr11	5708577	5708603	27	+	PacBio	exon	NA	NA	PB.70113	PB.70113.8	TRUE	TRUE	HsaEX6000552
chr11:5708577-5708603	chr11	5708577	5708603	27	+	PacBio	exon	NA	NA	PB.70113	PB.70113.12	TRUE	TRUE	HsaEX6000552
chr11:5708577-5708603	chr11	5708577	5708603	27	+	PacBio	exon	NA	NA	PB.70113	PB.70113.7	TRUE	TRUE	HsaEX6000552
chr11:5708577-5708603	chr11	5708577	5708603	27	+	PacBio	exon	NA	NA	PB.70113	PB.70113.9	TRUE	TRUE	HsaEX6000552
chr11:5708577-5708603	chr11	5708577	5708603	27	+	PacBio	exon	NA	NA	PB.70113	PB.70113.15	TRUE	TRUE	HsaEX6000552
chr11:5708577-5708603	chr11	5708577	5708603	27	+	PacBio	exon	NA	NA	PB.70113	PB.70113.2	TRUE	TRUE	HsaEX6000552
chr11:5708577-5708603	chr11	5708577	5708603	27	+	PacBio	exon	NA	NA	PB.70113	PB.70113.3	TRUE	TRUE	HsaEX6000552
chr11:5708577-5708603	chr11	5708577	5708603	27	+	PacBio	exon	NA	NA	PB.70113	PB.70113.13	TRUE	TRUE	HsaEX6000552
chr11:58947046-58947068	chr11	58947046	58947068	23	+	PacBio	exon	NA	NA	PB.71982	PB.71982.31	TRUE	FALSE	NA
chr11:58947046-58947068	chr11	58947046	58947068	23	+	PacBio	exon	NA	NA	PB.71982	PB.71982.21	TRUE	FALSE	NA
chr11:60924517-60924543	chr11	60924517	60924543	27	+	PacBio	exon	NA	NA	PB.72059	PB.72059.70	FALSE	FALSE	NA
chr11:61405118-61405138	chr11	61405118	61405138	21	-	PacBio	exon	NA	NA	PB.72069	PB.72069.1041	FALSE	FALSE	NA
chr11:61857454-61857478	chr11	61857454	61857478	25	+	PacBio	exon	NA	NA	PB.72078	PB.72078.206	FALSE	FALSE	NA
chr11:6239469-6239485	chr11	6239469	6239485	17	+	PacBio	exon	NA	NA	PB.70128	PB.70128.15	FALSE	FALSE	NA
chr11:62602759-62602779	chr11	62602759	62602779	21	-	PacBio	exon	NA	NA	PB.72107	PB.72107.542	TRUE	FALSE	NA
chr11:62665312-62665332	chr11	62665312	62665332	21	+	PacBio	exon	NA	NA	PB.72120	PB.72120.12	TRUE	FALSE	NA
chr11:62665312-62665332	chr11	62665312	62665332	21	+	PacBio	exon	NA	NA	PB.72120	PB.72120.16	TRUE	FALSE	NA
chr11:62665312-62665332	chr11	62665312	62665332	21	+	PacBio	exon	NA	NA	PB.72120	PB.72120.20	TRUE	FALSE	NA
chr11:62665312-62665332	chr11	62665312	62665332	21	+	PacBio	exon	NA	NA	PB.72120	PB.72120.22	TRUE	FALSE	NA
chr11:62665312-62665332	chr11	62665312	62665332	21	+	PacBio	exon	NA	NA	PB.72120	PB.72120.27	TRUE	FALSE	NA
chr11:62665313-62665332	chr11	62665313	62665332	20	+	PacBio	exon	NA	NA	PB.72120	PB.72120.18	TRUE	FALSE	NA
chr11:62665313-62665332	chr11	62665313	62665332	20	+	PacBio	exon	NA	NA	PB.72120	PB.72120.48	TRUE	FALSE	NA
chr11:62665317-62665332	chr11	62665317	62665332	16	+	PacBio	exon	NA	NA	PB.72120	PB.72120.32	FALSE	FALSE	NA
chr11:62855865-62855885	chr11	62855865	62855885	21	-	PacBio	exon	NA	NA	PB.72117	PB.72117.10	TRUE	FALSE	NA
chr11:62855865-62855885	chr11	62855865	62855885	21	-	PacBio	exon	NA	NA	PB.72117	PB.72117.11	TRUE	FALSE	NA
chr11:62855865-62855885	chr11	62855865	62855885	21	-	PacBio	exon	NA	NA	PB.72117	PB.72117.14	TRUE	FALSE	NA
chr11:62855865-62855885	chr11	62855865	62855885	21	-	PacBio	exon	NA	NA	PB.72117	PB.72117.19	TRUE	FALSE	NA
chr11:62855865-62855885	chr11	62855865	62855885	21	-	PacBio	exon	NA	NA	PB.72117	PB.72117.61	TRUE	FALSE	NA
chr11:62855865-62855885	chr11	62855865	62855885	21	-	PacBio	exon	NA	NA	PB.72117	PB.72117.63	TRUE	FALSE	NA
chr11:62855865-62855885	chr11	62855865	62855885	21	-	PacBio	exon	NA	NA	PB.72117	PB.72117.66	TRUE	FALSE	NA
chr11:62855865-62855886	chr11	62855865	62855886	22	-	PacBio	exon	NA	NA	PB.72117	PB.72117.27	TRUE	FALSE	NA
chr11:62855865-62855886	chr11	62855865	62855886	22	-	PacBio	exon	NA	NA	PB.72117	PB.72117.42	TRUE	FALSE	NA
chr11:62855865-62855886	chr11	62855865	62855886	22	-	PacBio	exon	NA	NA	PB.72117	PB.72117.55	TRUE	FALSE	NA
chr11:62855865-62855886	chr11	62855865	62855886	22	-	PacBio	exon	NA	NA	PB.72117	PB.72117.80	TRUE	FALSE	NA
chr11:62855865-62855888	chr11	62855865	62855888	24	-	PacBio	exon	NA	NA	PB.72117	PB.72117.116	TRUE	FALSE	NA
chr11:62881699-62881718	chr11	62881699	62881718	20	+	PacBio	exon	NA	NA	PB.72120	PB.72120.1001	TRUE	FALSE	NA
chr11:64359378-64359403	chr11	64359378	64359403	26	+	PacBio	exon	NA	NA	PB.72187	PB.72187.13	TRUE	FALSE	NA
chr11:64653696-64653722	chr11	64653696	64653722	27	-	PacBio	exon	NA	NA	PB.72204	PB.72204.90	TRUE	TRUE	HsaEX0043865
chr11:64653696-64653722	chr11	64653696	64653722	27	-	PacBio	exon	NA	NA	PB.72204	PB.72204.76	TRUE	TRUE	HsaEX0043865
chr11:64653696-64653722	chr11	64653696	64653722	27	-	PacBio	exon	NA	NA	PB.72204	PB.72204.72	TRUE	TRUE	HsaEX0043865
chr11:64653696-64653722	chr11	64653696	64653722	27	-	PacBio	exon	NA	NA	PB.72204	PB.72204.89	TRUE	TRUE	HsaEX0043865
chr11:64653696-64653722	chr11	64653696	64653722	27	-	PacBio	exon	NA	NA	PB.72204	PB.72204.81	TRUE	TRUE	HsaEX0043865
chr11:64653696-64653722	chr11	64653696	64653722	27	-	PacBio	exon	NA	NA	PB.72204	PB.72204.68	TRUE	TRUE	HsaEX0043865
chr11:64653696-64653722	chr11	64653696	64653722	27	-	PacBio	exon	NA	NA	PB.72204	PB.72204.63	TRUE	TRUE	HsaEX0043865
chr11:64677014-64677037	chr11	64677014	64677037	24	-	PacBio	exon	NA	NA	PB.72204	PB.72204.63	TRUE	FALSE	NA
chr11:64677014-64677037	chr11	64677014	64677037	24	-	PacBio	exon	NA	NA	PB.72204	PB.72204.75	TRUE	FALSE	NA
chr11:64677014-64677037	chr11	64677014	64677037	24	-	PacBio	exon	NA	NA	PB.72204	PB.72204.76	TRUE	FALSE	NA
chr11:64677014-64677037	chr11	64677014	64677037	24	-	PacBio	exon	NA	NA	PB.72204	PB.72204.84	TRUE	FALSE	NA
chr11:64677014-64677037	chr11	64677014	64677037	24	-	PacBio	exon	NA	NA	PB.72204	PB.72204.68	TRUE	FALSE	NA
chr11:64677014-64677037	chr11	64677014	64677037	24	-	PacBio	exon	NA	NA	PB.72204	PB.72204.65	TRUE	FALSE	NA
chr11:64677014-64677037	chr11	64677014	64677037	24	-	PacBio	exon	NA	NA	PB.72204	PB.72204.70	TRUE	FALSE	NA
chr11:64677014-64677037	chr11	64677014	64677037	24	-	PacBio	exon	NA	NA	PB.72204	PB.72204.89	TRUE	FALSE	NA
chr11:64697775-64697792	chr11	64697775	64697792	18	-	PacBio	exon	NA	NA	PB.72204	PB.72204.70	TRUE	FALSE	NA
chr11:64697775-64697792	chr11	64697775	64697792	18	-	PacBio	exon	NA	NA	PB.72204	PB.72204.76	TRUE	FALSE	NA
chr11:64697775-64697792	chr11	64697775	64697792	18	-	PacBio	exon	NA	NA	PB.72204	PB.72204.65	TRUE	FALSE	NA
chr11:64697775-64697792	chr11	64697775	64697792	18	-	PacBio	exon	NA	NA	PB.72204	PB.72204.89	TRUE	FALSE	NA
chr11:64697775-64697792	chr11	64697775	64697792	18	-	PacBio	exon	NA	NA	PB.72204	PB.72204.68	TRUE	FALSE	NA
chr11:64697775-64697794	chr11	64697775	64697794	20	-	PacBio	exon	NA	NA	PB.72204	PB.72204.75	FALSE	FALSE	NA
chr11:64723165-64723179	chr11	64723165	64723179	15	-	PacBio	exon	NA	NA	PB.72204	PB.72204.65	FALSE	FALSE	NA
chr11:64810514-64810539	chr11	64810514	64810539	26	-	PacBio	exon	NA	NA	PB.72213	PB.72213.1	FALSE	FALSE	NA
chr11:64810526-64810547	chr11	64810526	64810547	22	-	PacBio	exon	NA	NA	PB.72213	PB.72213.3	FALSE	FALSE	NA
chr11:65181032-65181055	chr11	65181032	65181055	24	+	PacBio	exon	NA	NA	PB.72246	PB.72246.18	FALSE	FALSE	NA
chr11:65662179-65662205	chr11	65662179	65662205	27	-	PacBio	exon	NA	NA	PB.72259	PB.72259.105	TRUE	TRUE	HsaEX0053014
chr11:65662179-65662205	chr11	65662179	65662205	27	-	PacBio	exon	NA	NA	PB.72259	PB.72259.5	TRUE	TRUE	HsaEX0053014
chr11:65662179-65662205	chr11	65662179	65662205	27	-	PacBio	exon	NA	NA	PB.72259	PB.72259.2	TRUE	TRUE	HsaEX0053014
chr11:65662179-65662205	chr11	65662179	65662205	27	-	PacBio	exon	NA	NA	PB.72259	PB.72259.27	TRUE	TRUE	HsaEX0053014
chr11:65662179-65662205	chr11	65662179	65662205	27	-	PacBio	exon	NA	NA	PB.72259	PB.72259.19	TRUE	TRUE	HsaEX0053014
chr11:65662179-65662205	chr11	65662179	65662205	27	-	PacBio	exon	NA	NA	PB.72259	PB.72259.55	TRUE	TRUE	HsaEX0053014
chr11:65662179-65662205	chr11	65662179	65662205	27	-	PacBio	exon	NA	NA	PB.72259	PB.72259.1	TRUE	TRUE	HsaEX0053014
chr11:65662179-65662205	chr11	65662179	65662205	27	-	PacBio	exon	NA	NA	PB.72259	PB.72259.39	TRUE	TRUE	HsaEX0053014
chr11:65662179-65662205	chr11	65662179	65662205	27	-	PacBio	exon	NA	NA	PB.72259	PB.72259.95	TRUE	TRUE	HsaEX0053014
chr11:65662179-65662205	chr11	65662179	65662205	27	-	PacBio	exon	NA	NA	PB.72259	PB.72259.7	TRUE	TRUE	HsaEX0053014
chr11:65662179-65662205	chr11	65662179	65662205	27	-	PacBio	exon	NA	NA	PB.72259	PB.72259.13	TRUE	TRUE	HsaEX0053014
chr11:65662179-65662205	chr11	65662179	65662205	27	-	PacBio	exon	NA	NA	PB.72259	PB.72259.9	TRUE	TRUE	HsaEX0053014
chr11:65662179-65662205	chr11	65662179	65662205	27	-	PacBio	exon	NA	NA	PB.72259	PB.72259.3	TRUE	TRUE	HsaEX0053014
chr11:65662179-65662205	chr11	65662179	65662205	27	-	PacBio	exon	NA	NA	PB.72259	PB.72259.4	TRUE	TRUE	HsaEX0053014
chr11:68171232-68171251	chr11	68171232	68171251	20	-	PacBio	exon	NA	NA	PB.72402	PB.72402.800	TRUE	TRUE	HsaEX6003443
chr11:688331-688345	chr11	688331	688345	15	-	PacBio	exon	NA	NA	PB.69920	PB.69920.16	FALSE	FALSE	NA
chr11:698869-698888	chr11	698869	698888	20	+	PacBio	exon	NA	NA	PB.69919	PB.69919.34	TRUE	TRUE	HsaEX0065980
chr11:698869-698888	chr11	698869	698888	20	+	PacBio	exon	NA	NA	PB.69919	PB.69919.7	TRUE	TRUE	HsaEX0065980
chr11:70365941-70365967	chr11	70365941	70365967	27	+	PacBio	exon	NA	NA	PB.72485	PB.72485.117	TRUE	TRUE	HsaEX0049337
chr11:70365941-70365967	chr11	70365941	70365967	27	+	PacBio	exon	NA	NA	PB.72485	PB.72485.110	TRUE	TRUE	HsaEX0049337
chr11:70365941-70365967	chr11	70365941	70365967	27	+	PacBio	exon	NA	NA	PB.72485	PB.72485.122	TRUE	TRUE	HsaEX0049337
chr11:725932-725956	chr11	725932	725956	25	+	PacBio	exon	NA	NA	PB.69925	PB.69925.80	FALSE	FALSE	NA
chr11:73425022-73425048	chr11	73425022	73425048	27	-	PacBio	exon	NA	NA	PB.72590	PB.72590.45	TRUE	TRUE	HsaEX0024131
chr11:73425022-73425048	chr11	73425022	73425048	27	-	PacBio	exon	NA	NA	PB.72590	PB.72590.31	TRUE	TRUE	HsaEX0024131
chr11:73425022-73425048	chr11	73425022	73425048	27	-	PacBio	exon	NA	NA	PB.72590	PB.72590.95	TRUE	TRUE	HsaEX0024131
chr11:73425022-73425048	chr11	73425022	73425048	27	-	PacBio	exon	NA	NA	PB.72590	PB.72590.61	TRUE	TRUE	HsaEX0024131
chr11:73425022-73425048	chr11	73425022	73425048	27	-	PacBio	exon	NA	NA	PB.72590	PB.72590.88	TRUE	TRUE	HsaEX0024131
chr11:73425022-73425048	chr11	73425022	73425048	27	-	PacBio	exon	NA	NA	PB.72590	PB.72590.102	TRUE	TRUE	HsaEX0024131
chr11:75215514-75215533	chr11	75215514	75215533	20	-	PacBio	exon	NA	NA	PB.72641	PB.72641.57	TRUE	TRUE	HsaEX7006180
chr11:75215514-75215533	chr11	75215514	75215533	20	-	PacBio	exon	NA	NA	PB.72641	PB.72641.58	TRUE	TRUE	HsaEX7006180
chr11:75215514-75215533	chr11	75215514	75215533	20	-	PacBio	exon	NA	NA	PB.72641	PB.72641.64	TRUE	TRUE	HsaEX7006180
chr11:75271701-75271724	chr11	75271701	75271724	24	-	PacBio	exon	NA	NA	PB.72656	PB.72656.3	TRUE	TRUE	HsaEX0006044
chr11:75271701-75271724	chr11	75271701	75271724	24	-	PacBio	exon	NA	NA	PB.72656	PB.72656.83	TRUE	TRUE	HsaEX0006044
chr11:75271701-75271724	chr11	75271701	75271724	24	-	PacBio	exon	NA	NA	PB.72656	PB.72656.99	TRUE	TRUE	HsaEX0006044
chr11:75271701-75271724	chr11	75271701	75271724	24	-	PacBio	exon	NA	NA	PB.72656	PB.72656.64	TRUE	TRUE	HsaEX0006044
chr11:75271701-75271724	chr11	75271701	75271724	24	-	PacBio	exon	NA	NA	PB.72656	PB.72656.121	TRUE	TRUE	HsaEX0006044
chr11:76526615-76526635	chr11	76526615	76526635	21	+	PacBio	exon	NA	NA	PB.72697	PB.72697.578	FALSE	FALSE	NA
chr11:7674226-7674249	chr11	7674226	7674249	24	-	PacBio	exon	NA	NA	PB.70167	PB.70167.40	FALSE	FALSE	NA
chr11:7674226-7674249	chr11	7674226	7674249	24	-	PacBio	exon	NA	NA	PB.70167	PB.70167.47	FALSE	FALSE	NA
chr11:77411244-77411267	chr11	77411244	77411267	24	-	PacBio	exon	NA	NA	PB.72765	PB.72765.154	FALSE	FALSE	NA
chr11:77683798-77683819	chr11	77683798	77683819	22	-	PacBio	exon	NA	NA	PB.72765	PB.72765.1385	FALSE	FALSE	NA
chr11:78441091-78441117	chr11	78441091	78441117	27	-	PacBio	exon	NA	NA	PB.72765	PB.72765.4370	TRUE	TRUE	HsaEX0041702
chr11:78441091-78441117	chr11	78441091	78441117	27	-	PacBio	exon	NA	NA	PB.72765	PB.72765.4359	TRUE	TRUE	HsaEX0041702
chr11:78441091-78441117	chr11	78441091	78441117	27	-	PacBio	exon	NA	NA	PB.72765	PB.72765.4365	TRUE	TRUE	HsaEX0041702
chr11:78441091-78441117	chr11	78441091	78441117	27	-	PacBio	exon	NA	NA	PB.72765	PB.72765.4346	TRUE	TRUE	HsaEX0041702
chr11:78441091-78441117	chr11	78441091	78441117	27	-	PacBio	exon	NA	NA	PB.72765	PB.72765.4385	TRUE	TRUE	HsaEX0041702
chr11:78441091-78441117	chr11	78441091	78441117	27	-	PacBio	exon	NA	NA	PB.72765	PB.72765.4223	TRUE	TRUE	HsaEX0041702
chr11:78441091-78441117	chr11	78441091	78441117	27	-	PacBio	exon	NA	NA	PB.72765	PB.72765.4358	TRUE	TRUE	HsaEX0041702
chr11:78441091-78441117	chr11	78441091	78441117	27	-	PacBio	exon	NA	NA	PB.72765	PB.72765.4205	TRUE	TRUE	HsaEX0041702
chr11:78441091-78441117	chr11	78441091	78441117	27	-	PacBio	exon	NA	NA	PB.72765	PB.72765.4363	TRUE	TRUE	HsaEX0041702
chr11:78441091-78441117	chr11	78441091	78441117	27	-	PacBio	exon	NA	NA	PB.72765	PB.72765.4391	TRUE	TRUE	HsaEX0041702
chr11:78441091-78441117	chr11	78441091	78441117	27	-	PacBio	exon	NA	NA	PB.72765	PB.72765.4378	TRUE	TRUE	HsaEX0041702
chr11:78441091-78441117	chr11	78441091	78441117	27	-	PacBio	exon	NA	NA	PB.72765	PB.72765.4351	TRUE	TRUE	HsaEX0041702
chr11:78441091-78441117	chr11	78441091	78441117	27	-	PacBio	exon	NA	NA	PB.72765	PB.72765.4217	TRUE	TRUE	HsaEX0041702
chr11:78441091-78441117	chr11	78441091	78441117	27	-	PacBio	exon	NA	NA	PB.72765	PB.72765.4226	TRUE	TRUE	HsaEX0041702
chr11:78441091-78441117	chr11	78441091	78441117	27	-	PacBio	exon	NA	NA	PB.72765	PB.72765.4206	TRUE	TRUE	HsaEX0041702
chr11:78441091-78441117	chr11	78441091	78441117	27	-	PacBio	exon	NA	NA	PB.72765	PB.72765.4373	TRUE	TRUE	HsaEX0041702
chr11:78441091-78441117	chr11	78441091	78441117	27	-	PacBio	exon	NA	NA	PB.72765	PB.72765.4371	TRUE	TRUE	HsaEX0041702
chr11:78441091-78441117	chr11	78441091	78441117	27	-	PacBio	exon	NA	NA	PB.72765	PB.72765.4350	TRUE	TRUE	HsaEX0041702
chr11:78441091-78441117	chr11	78441091	78441117	27	-	PacBio	exon	NA	NA	PB.72765	PB.72765.4348	TRUE	TRUE	HsaEX0041702
chr11:78441091-78441117	chr11	78441091	78441117	27	-	PacBio	exon	NA	NA	PB.72765	PB.72765.4267	TRUE	TRUE	HsaEX0041702
chr11:78441091-78441117	chr11	78441091	78441117	27	-	PacBio	exon	NA	NA	PB.72765	PB.72765.4211	TRUE	TRUE	HsaEX0041702
chr11:78441091-78441117	chr11	78441091	78441117	27	-	PacBio	exon	NA	NA	PB.72765	PB.72765.4241	TRUE	TRUE	HsaEX0041702
chr11:78441091-78441117	chr11	78441091	78441117	27	-	PacBio	exon	NA	NA	PB.72765	PB.72765.4207	TRUE	TRUE	HsaEX0041702
chr11:78441091-78441117	chr11	78441091	78441117	27	-	PacBio	exon	NA	NA	PB.72765	PB.72765.4362	TRUE	TRUE	HsaEX0041702
chr11:78441091-78441117	chr11	78441091	78441117	27	-	PacBio	exon	NA	NA	PB.72765	PB.72765.4342	TRUE	TRUE	HsaEX0041702
chr11:78441091-78441117	chr11	78441091	78441117	27	-	PacBio	exon	NA	NA	PB.72765	PB.72765.4361	TRUE	TRUE	HsaEX0041702
chr11:78441091-78441117	chr11	78441091	78441117	27	-	PacBio	exon	NA	NA	PB.72765	PB.72765.4214	TRUE	TRUE	HsaEX0041702
chr11:78441091-78441117	chr11	78441091	78441117	27	-	PacBio	exon	NA	NA	PB.72765	PB.72765.4343	TRUE	TRUE	HsaEX0041702
chr11:78441091-78441117	chr11	78441091	78441117	27	-	PacBio	exon	NA	NA	PB.72765	PB.72765.4208	TRUE	TRUE	HsaEX0041702
chr11:78441091-78441117	chr11	78441091	78441117	27	-	PacBio	exon	NA	NA	PB.72765	PB.72765.4231	TRUE	TRUE	HsaEX0041702
chr11:78441091-78441117	chr11	78441091	78441117	27	-	PacBio	exon	NA	NA	PB.72765	PB.72765.4219	TRUE	TRUE	HsaEX0041702
chr11:78574829-78574854	chr11	78574829	78574854	26	-	PacBio	exon	NA	NA	PB.72765	PB.72765.4378	TRUE	FALSE	NA
chr11:78720370-78720390	chr11	78720370	78720390	21	-	PacBio	exon	NA	NA	PB.72789	PB.72789.73	TRUE	TRUE	HsaEX0044649
chr11:78778602-78778628	chr11	78778602	78778628	27	-	PacBio	exon	NA	NA	PB.72789	PB.72789.198	TRUE	TRUE	HsaEX6003982
chr11:78778602-78778628	chr11	78778602	78778628	27	-	PacBio	exon	NA	NA	PB.72789	PB.72789.73	TRUE	TRUE	HsaEX6003982
chr11:85978070-85978093	chr11	85978070	85978093	24	-	PacBio	exon	NA	NA	PB.73102	PB.73102.417	TRUE	TRUE	HsaEX0047352
chr11:85978070-85978093	chr11	85978070	85978093	24	-	PacBio	exon	NA	NA	PB.73102	PB.73102.409	TRUE	TRUE	HsaEX0047352
chr11:85978070-85978093	chr11	85978070	85978093	24	-	PacBio	exon	NA	NA	PB.73102	PB.73102.314	TRUE	TRUE	HsaEX0047352
chr11:85978070-85978093	chr11	85978070	85978093	24	-	PacBio	exon	NA	NA	PB.73102	PB.73102.478	TRUE	TRUE	HsaEX0047352
chr11:85978070-85978093	chr11	85978070	85978093	24	-	PacBio	exon	NA	NA	PB.73102	PB.73102.359	TRUE	TRUE	HsaEX0047352
chr11:85978070-85978093	chr11	85978070	85978093	24	-	PacBio	exon	NA	NA	PB.73102	PB.73102.354	TRUE	TRUE	HsaEX0047352
chr11:85978070-85978093	chr11	85978070	85978093	24	-	PacBio	exon	NA	NA	PB.73102	PB.73102.362	TRUE	TRUE	HsaEX0047352
chr11:85978070-85978093	chr11	85978070	85978093	24	-	PacBio	exon	NA	NA	PB.73102	PB.73102.375	TRUE	TRUE	HsaEX0047352
chr11:85978070-85978093	chr11	85978070	85978093	24	-	PacBio	exon	NA	NA	PB.73102	PB.73102.326	TRUE	TRUE	HsaEX0047352
chr11:85978070-85978093	chr11	85978070	85978093	24	-	PacBio	exon	NA	NA	PB.73102	PB.73102.405	TRUE	TRUE	HsaEX0047352
chr11:86026292-86026311	chr11	86026292	86026311	20	-	PacBio	exon	NA	NA	PB.73102	PB.73102.317	FALSE	FALSE	NA
chr11:8682792-8682816	chr11	8682792	8682816	25	+	PacBio	exon	NA	NA	PB.70208	PB.70208.3	TRUE	FALSE	NA
chr11:8682792-8682816	chr11	8682792	8682816	25	+	PacBio	exon	NA	NA	PB.70208	PB.70208.15	TRUE	FALSE	NA
chr11:8682792-8682816	chr11	8682792	8682816	25	+	PacBio	exon	NA	NA	PB.70208	PB.70208.28	TRUE	FALSE	NA
chr11:8682792-8682816	chr11	8682792	8682816	25	+	PacBio	exon	NA	NA	PB.70208	PB.70208.30	TRUE	FALSE	NA
chr11:9160713-9160737	chr11	9160713	9160737	25	-	PacBio	exon	NA	NA	PB.70235	PB.70235.412	FALSE	FALSE	NA
chr11:93730049-93730073	chr11	93730049	93730073	25	+	PacBio	exon	NA	NA	PB.73463	PB.73463.83	FALSE	FALSE	NA
chr11:93730049-93730073	chr11	93730049	93730073	25	+	PacBio	exon	NA	NA	PB.73463	PB.73463.347	FALSE	FALSE	NA
chr11:95835440-95835451	chr11	95835440	95835451	12	-	PacBio	exon	NA	NA	PB.73557	PB.73557.473	FALSE	FALSE	NA
chr11:96365127-96365150	chr11	96365127	96365150	24	-	PacBio	exon	NA	NA	PB.73575	PB.73575.520	TRUE	FALSE	NA
chr11:96365127-96365150	chr11	96365127	96365150	24	-	PacBio	exon	NA	NA	PB.73575	PB.73575.545	TRUE	FALSE	NA
chr11:96365127-96365150	chr11	96365127	96365150	24	-	PacBio	exon	NA	NA	PB.73575	PB.73575.571	TRUE	FALSE	NA
chr11:96365127-96365150	chr11	96365127	96365150	24	-	PacBio	exon	NA	NA	PB.73575	PB.73575.670	TRUE	FALSE	NA
chr11:96365127-96365150	chr11	96365127	96365150	24	-	PacBio	exon	NA	NA	PB.73575	PB.73575.710	TRUE	FALSE	NA
chr11:96365127-96365150	chr11	96365127	96365150	24	-	PacBio	exon	NA	NA	PB.73575	PB.73575.512	TRUE	FALSE	NA
chr11:96385415-96385431	chr11	96385415	96385431	17	-	PacBio	exon	NA	NA	PB.73575	PB.73575.560	FALSE	FALSE	NA
chr11:96388383-96388407	chr11	96388383	96388407	25	-	PacBio	exon	NA	NA	PB.73575	PB.73575.542	FALSE	FALSE	NA
chr11:99852363-99852387	chr11	99852363	99852387	25	+	PacBio	exon	NA	NA	PB.73704	PB.73704.2420	FALSE	FALSE	NA
chr12:100337387-100337402	chr12	100337387	100337402	16	+	PacBio	exon	NA	NA	PB.79200	PB.79200.263	FALSE	FALSE	NA
chr12:100337387-100337402	chr12	100337387	100337402	16	+	PacBio	exon	NA	NA	PB.79200	PB.79200.297	FALSE	FALSE	NA
chr12:101719490-101719516	chr12	101719490	101719516	27	+	PacBio	exon	NA	NA	PB.79268	PB.79268.37	TRUE	TRUE	HsaEX0015276
chr12:101719490-101719516	chr12	101719490	101719516	27	+	PacBio	exon	NA	NA	PB.79268	PB.79268.26	TRUE	TRUE	HsaEX0015276
chr12:101720237-101720254	chr12	101720237	101720254	18	+	PacBio	exon	NA	NA	PB.79268	PB.79268.56	FALSE	FALSE	NA
chr12:104064429-104064451	chr12	104064429	104064451	23	-	PacBio	exon	NA	NA	PB.79334	PB.79334.12	FALSE	FALSE	NA
chr12:104138063-104138086	chr12	104138063	104138086	24	-	PacBio	exon	NA	NA	PB.79340	PB.79340.119	FALSE	FALSE	NA
chr12:105107715-105107740	chr12	105107715	105107740	26	+	PacBio	exon	NA	NA	PB.79374	PB.79374.318	FALSE	FALSE	NA
chr12:105115661-105115684	chr12	105115661	105115684	24	+	PacBio	exon	NA	NA	PB.79374	PB.79374.383	FALSE	FALSE	NA
chr12:105348602-105348626	chr12	105348602	105348626	25	+	PacBio	exon	NA	NA	PB.79402	PB.79402.18	TRUE	TRUE	HsaEX1006077
chr12:105348602-105348626	chr12	105348602	105348626	25	+	PacBio	exon	NA	NA	PB.79402	PB.79402.8	TRUE	TRUE	HsaEX1006077
chr12:105348602-105348626	chr12	105348602	105348626	25	+	PacBio	exon	NA	NA	PB.79402	PB.79402.13	TRUE	TRUE	HsaEX1006077
chr12:105348602-105348626	chr12	105348602	105348626	25	+	PacBio	exon	NA	NA	PB.79402	PB.79402.10	TRUE	TRUE	HsaEX1006077
chr12:105348602-105348626	chr12	105348602	105348626	25	+	PacBio	exon	NA	NA	PB.79402	PB.79402.9	TRUE	TRUE	HsaEX1006077
chr12:108653038-108653060	chr12	108653038	108653060	23	-	PacBio	exon	NA	NA	PB.79524	PB.79524.477	TRUE	TRUE	HsaEX0016862
chr12:110282604-110282621	chr12	110282604	110282621	18	+	PacBio	exon	NA	NA	PB.79584	PB.79584.1115	TRUE	TRUE	HsaEX6069075
chr12:110282604-110282621	chr12	110282604	110282621	18	+	PacBio	exon	NA	NA	PB.79584	PB.79584.1112	TRUE	TRUE	HsaEX6069075
chr12:110282604-110282621	chr12	110282604	110282621	18	+	PacBio	exon	NA	NA	PB.79584	PB.79584.1111	TRUE	TRUE	HsaEX6069075
chr12:110282604-110282621	chr12	110282604	110282621	18	+	PacBio	exon	NA	NA	PB.79584	PB.79584.1099	TRUE	TRUE	HsaEX6069075
chr12:110282604-110282621	chr12	110282604	110282621	18	+	PacBio	exon	NA	NA	PB.79584	PB.79584.1116	TRUE	TRUE	HsaEX6069075
chr12:110282604-110282621	chr12	110282604	110282621	18	+	PacBio	exon	NA	NA	PB.79584	PB.79584.1057	TRUE	TRUE	HsaEX6069075
chr12:110282604-110282621	chr12	110282604	110282621	18	+	PacBio	exon	NA	NA	PB.79584	PB.79584.1105	TRUE	TRUE	HsaEX6069075
chr12:110282604-110282621	chr12	110282604	110282621	18	+	PacBio	exon	NA	NA	PB.79584	PB.79584.1028	TRUE	TRUE	HsaEX6069075
chr12:110282604-110282621	chr12	110282604	110282621	18	+	PacBio	exon	NA	NA	PB.79584	PB.79584.1113	TRUE	TRUE	HsaEX6069075
chr12:110282604-110282621	chr12	110282604	110282621	18	+	PacBio	exon	NA	NA	PB.79584	PB.79584.1104	TRUE	TRUE	HsaEX6069075
chr12:110282604-110282621	chr12	110282604	110282621	18	+	PacBio	exon	NA	NA	PB.79584	PB.79584.1087	TRUE	TRUE	HsaEX6069075
chr12:110282604-110282621	chr12	110282604	110282621	18	+	PacBio	exon	NA	NA	PB.79584	PB.79584.1029	TRUE	TRUE	HsaEX6069075
chr12:110282604-110282621	chr12	110282604	110282621	18	+	PacBio	exon	NA	NA	PB.79584	PB.79584.1040	TRUE	TRUE	HsaEX6069075
chr12:110282604-110282621	chr12	110282604	110282621	18	+	PacBio	exon	NA	NA	PB.79584	PB.79584.1043	TRUE	TRUE	HsaEX6069075
chr12:110282604-110282621	chr12	110282604	110282621	18	+	PacBio	exon	NA	NA	PB.79584	PB.79584.1031	TRUE	TRUE	HsaEX6069075
chr12:110282604-110282621	chr12	110282604	110282621	18	+	PacBio	exon	NA	NA	PB.79584	PB.79584.1062	TRUE	TRUE	HsaEX6069075
chr12:110282604-110282621	chr12	110282604	110282621	18	+	PacBio	exon	NA	NA	PB.79584	PB.79584.1032	TRUE	TRUE	HsaEX6069075
chr12:110282604-110282621	chr12	110282604	110282621	18	+	PacBio	exon	NA	NA	PB.79584	PB.79584.1039	TRUE	TRUE	HsaEX6069075
chr12:110282604-110282621	chr12	110282604	110282621	18	+	PacBio	exon	NA	NA	PB.79584	PB.79584.1100	TRUE	TRUE	HsaEX6069075
chr12:110636481-110636501	chr12	110636481	110636501	21	+	PacBio	exon	NA	NA	PB.79586	PB.79586.16	TRUE	TRUE	HsaEX6069095
chr12:110636481-110636501	chr12	110636481	110636501	21	+	PacBio	exon	NA	NA	PB.79586	PB.79586.144	TRUE	TRUE	HsaEX6069095
chr12:110636481-110636501	chr12	110636481	110636501	21	+	PacBio	exon	NA	NA	PB.79586	PB.79586.151	TRUE	TRUE	HsaEX6069095
chr12:110636481-110636501	chr12	110636481	110636501	21	+	PacBio	exon	NA	NA	PB.79586	PB.79586.10	TRUE	TRUE	HsaEX6069095
chr12:110636481-110636501	chr12	110636481	110636501	21	+	PacBio	exon	NA	NA	PB.79586	PB.79586.62	TRUE	TRUE	HsaEX6069095
chr12:110636481-110636501	chr12	110636481	110636501	21	+	PacBio	exon	NA	NA	PB.79586	PB.79586.158	TRUE	TRUE	HsaEX6069095
chr12:110636481-110636501	chr12	110636481	110636501	21	+	PacBio	exon	NA	NA	PB.79586	PB.79586.222	TRUE	TRUE	HsaEX6069095
chr12:110636481-110636501	chr12	110636481	110636501	21	+	PacBio	exon	NA	NA	PB.79586	PB.79586.170	TRUE	TRUE	HsaEX6069095
chr12:110636481-110636501	chr12	110636481	110636501	21	+	PacBio	exon	NA	NA	PB.79586	PB.79586.5	TRUE	TRUE	HsaEX6069095
chr12:110636481-110636501	chr12	110636481	110636501	21	+	PacBio	exon	NA	NA	PB.79586	PB.79586.1	TRUE	TRUE	HsaEX6069095
chr12:110636481-110636501	chr12	110636481	110636501	21	+	PacBio	exon	NA	NA	PB.79586	PB.79586.128	TRUE	TRUE	HsaEX6069095
chr12:110636481-110636501	chr12	110636481	110636501	21	+	PacBio	exon	NA	NA	PB.79586	PB.79586.103	TRUE	TRUE	HsaEX6069095
chr12:112175736-112175752	chr12	112175736	112175752	17	-	PacBio	exon	NA	NA	PB.79640	PB.79640.762	FALSE	FALSE	NA
chr12:112183059-112183074	chr12	112183059	112183074	16	-	PacBio	exon	NA	NA	PB.79640	PB.79640.761	FALSE	FALSE	NA
chr12:112409587-112409606	chr12	112409587	112409606	20	-	PacBio	exon	NA	NA	PB.79640	PB.79640.1788	FALSE	FALSE	NA
chr12:118172634-118172660	chr12	118172634	118172660	27	-	PacBio	exon	NA	NA	PB.79803	PB.79803.1034	FALSE	FALSE	NA
chr12:118389927-118389946	chr12	118389927	118389946	20	+	PacBio	exon	NA	NA	PB.79807	PB.79807.7	TRUE	FALSE	NA
chr12:118389927-118389946	chr12	118389927	118389946	20	+	PacBio	exon	NA	NA	PB.79807	PB.79807.35	TRUE	FALSE	NA
chr12:118389927-118389946	chr12	118389927	118389946	20	+	PacBio	exon	NA	NA	PB.79807	PB.79807.9	TRUE	FALSE	NA
chr12:118389927-118389946	chr12	118389927	118389946	20	+	PacBio	exon	NA	NA	PB.79807	PB.79807.11	TRUE	FALSE	NA
chr12:118389927-118389946	chr12	118389927	118389946	20	+	PacBio	exon	NA	NA	PB.79807	PB.79807.17	TRUE	FALSE	NA
chr12:118389927-118389946	chr12	118389927	118389946	20	+	PacBio	exon	NA	NA	PB.79807	PB.79807.21	TRUE	FALSE	NA
chr12:118389927-118389946	chr12	118389927	118389946	20	+	PacBio	exon	NA	NA	PB.79807	PB.79807.24	TRUE	FALSE	NA
chr12:118389927-118389946	chr12	118389927	118389946	20	+	PacBio	exon	NA	NA	PB.79807	PB.79807.30	TRUE	FALSE	NA
chr12:118389927-118389946	chr12	118389927	118389946	20	+	PacBio	exon	NA	NA	PB.79807	PB.79807.49	TRUE	FALSE	NA
chr12:118389927-118389946	chr12	118389927	118389946	20	+	PacBio	exon	NA	NA	PB.79807	PB.79807.76	TRUE	FALSE	NA
chr12:118389927-118389946	chr12	118389927	118389946	20	+	PacBio	exon	NA	NA	PB.79807	PB.79807.43	TRUE	FALSE	NA
chr12:118401983-118402004	chr12	118401983	118402004	22	+	PacBio	exon	NA	NA	PB.79807	PB.79807.35	TRUE	FALSE	NA
chr12:118401983-118402004	chr12	118401983	118402004	22	+	PacBio	exon	NA	NA	PB.79807	PB.79807.7	TRUE	FALSE	NA
chr12:118401983-118402004	chr12	118401983	118402004	22	+	PacBio	exon	NA	NA	PB.79807	PB.79807.9	TRUE	FALSE	NA
chr12:118401983-118402004	chr12	118401983	118402004	22	+	PacBio	exon	NA	NA	PB.79807	PB.79807.17	TRUE	FALSE	NA
chr12:118401983-118402004	chr12	118401983	118402004	22	+	PacBio	exon	NA	NA	PB.79807	PB.79807.21	TRUE	FALSE	NA
chr12:118401983-118402004	chr12	118401983	118402004	22	+	PacBio	exon	NA	NA	PB.79807	PB.79807.24	TRUE	FALSE	NA
chr12:118401983-118402004	chr12	118401983	118402004	22	+	PacBio	exon	NA	NA	PB.79807	PB.79807.30	TRUE	FALSE	NA
chr12:118401983-118402004	chr12	118401983	118402004	22	+	PacBio	exon	NA	NA	PB.79807	PB.79807.43	TRUE	FALSE	NA
chr12:118401983-118402004	chr12	118401983	118402004	22	+	PacBio	exon	NA	NA	PB.79807	PB.79807.49	TRUE	FALSE	NA
chr12:118401983-118402004	chr12	118401983	118402004	22	+	PacBio	exon	NA	NA	PB.79807	PB.79807.75	TRUE	FALSE	NA
chr12:118401983-118402004	chr12	118401983	118402004	22	+	PacBio	exon	NA	NA	PB.79807	PB.79807.76	TRUE	FALSE	NA
chr12:118401983-118402004	chr12	118401983	118402004	22	+	PacBio	exon	NA	NA	PB.79807	PB.79807.11	TRUE	FALSE	NA
chr12:119120250-119120276	chr12	119120250	119120276	27	+	PacBio	exon	NA	NA	PB.79830	PB.79830.23	TRUE	TRUE	HsaEX6069459
chr12:120201083-120201107	chr12	120201083	120201107	25	-	PacBio	exon	NA	NA	PB.79869	PB.79869.366	TRUE	FALSE	NA
chr12:120201083-120201107	chr12	120201083	120201107	25	-	PacBio	exon	NA	NA	PB.79869	PB.79869.438	TRUE	FALSE	NA
chr12:120201083-120201108	chr12	120201083	120201108	26	-	PacBio	exon	NA	NA	PB.79869	PB.79869.355	TRUE	FALSE	NA
chr12:120201083-120201108	chr12	120201083	120201108	26	-	PacBio	exon	NA	NA	PB.79869	PB.79869.377	TRUE	FALSE	NA
chr12:120201083-120201108	chr12	120201083	120201108	26	-	PacBio	exon	NA	NA	PB.79869	PB.79869.393	TRUE	FALSE	NA
chr12:120201083-120201108	chr12	120201083	120201108	26	-	PacBio	exon	NA	NA	PB.79869	PB.79869.406	TRUE	FALSE	NA
chr12:120201083-120201108	chr12	120201083	120201108	26	-	PacBio	exon	NA	NA	PB.79869	PB.79869.410	TRUE	FALSE	NA
chr12:120201083-120201108	chr12	120201083	120201108	26	-	PacBio	exon	NA	NA	PB.79869	PB.79869.419	TRUE	FALSE	NA
chr12:120201083-120201108	chr12	120201083	120201108	26	-	PacBio	exon	NA	NA	PB.79869	PB.79869.420	TRUE	FALSE	NA
chr12:120201083-120201108	chr12	120201083	120201108	26	-	PacBio	exon	NA	NA	PB.79869	PB.79869.421	TRUE	FALSE	NA
chr12:120201083-120201108	chr12	120201083	120201108	26	-	PacBio	exon	NA	NA	PB.79869	PB.79869.385	TRUE	FALSE	NA
chr12:1204501-1204512	chr12	1204501	1204512	12	+	PacBio	exon	NA	NA	PB.75152	PB.75152.1138	TRUE	TRUE	HsaEX0022977
chr12:121255783-121255804	chr12	121255783	121255804	22	-	PacBio	exon	NA	NA	PB.79918	PB.79918.233	TRUE	TRUE	HsaEX6069628
chr12:121255783-121255804	chr12	121255783	121255804	22	-	PacBio	exon	NA	NA	PB.79918	PB.79918.62	TRUE	TRUE	HsaEX6069628
chr12:121255783-121255804	chr12	121255783	121255804	22	-	PacBio	exon	NA	NA	PB.79918	PB.79918.49	TRUE	TRUE	HsaEX6069628
chr12:121255783-121255804	chr12	121255783	121255804	22	-	PacBio	exon	NA	NA	PB.79918	PB.79918.68	TRUE	TRUE	HsaEX6069628
chr12:121255783-121255804	chr12	121255783	121255804	22	-	PacBio	exon	NA	NA	PB.79918	PB.79918.65	TRUE	TRUE	HsaEX6069628
chr12:121255783-121255804	chr12	121255783	121255804	22	-	PacBio	exon	NA	NA	PB.79918	PB.79918.23	TRUE	TRUE	HsaEX6069628
chr12:121255783-121255804	chr12	121255783	121255804	22	-	PacBio	exon	NA	NA	PB.79918	PB.79918.69	TRUE	TRUE	HsaEX6069628
chr12:121255783-121255804	chr12	121255783	121255804	22	-	PacBio	exon	NA	NA	PB.79918	PB.79918.51	TRUE	TRUE	HsaEX6069628
chr12:121255783-121255804	chr12	121255783	121255804	22	-	PacBio	exon	NA	NA	PB.79918	PB.79918.63	TRUE	TRUE	HsaEX6069628
chr12:121255783-121255804	chr12	121255783	121255804	22	-	PacBio	exon	NA	NA	PB.79918	PB.79918.61	TRUE	TRUE	HsaEX6069628
chr12:121255783-121255804	chr12	121255783	121255804	22	-	PacBio	exon	NA	NA	PB.79918	PB.79918.66	TRUE	TRUE	HsaEX6069628
chr12:121255783-121255804	chr12	121255783	121255804	22	-	PacBio	exon	NA	NA	PB.79918	PB.79918.57	TRUE	TRUE	HsaEX6069628
chr12:121255783-121255804	chr12	121255783	121255804	22	-	PacBio	exon	NA	NA	PB.79918	PB.79918.194	TRUE	TRUE	HsaEX6069628
chr12:121255783-121255804	chr12	121255783	121255804	22	-	PacBio	exon	NA	NA	PB.79918	PB.79918.220	TRUE	TRUE	HsaEX6069628
chr12:121255783-121255804	chr12	121255783	121255804	22	-	PacBio	exon	NA	NA	PB.79918	PB.79918.320	TRUE	TRUE	HsaEX6069628
chr12:121255783-121255804	chr12	121255783	121255804	22	-	PacBio	exon	NA	NA	PB.79918	PB.79918.218	TRUE	TRUE	HsaEX6069628
chr12:121255783-121255804	chr12	121255783	121255804	22	-	PacBio	exon	NA	NA	PB.79918	PB.79918.47	TRUE	TRUE	HsaEX6069628
chr12:121255783-121255804	chr12	121255783	121255804	22	-	PacBio	exon	NA	NA	PB.79918	PB.79918.24	TRUE	TRUE	HsaEX6069628
chr12:121255783-121255804	chr12	121255783	121255804	22	-	PacBio	exon	NA	NA	PB.79918	PB.79918.223	TRUE	TRUE	HsaEX6069628
chr12:121255783-121255804	chr12	121255783	121255804	22	-	PacBio	exon	NA	NA	PB.79918	PB.79918.343	TRUE	TRUE	HsaEX6069628
chr12:121255783-121255804	chr12	121255783	121255804	22	-	PacBio	exon	NA	NA	PB.79918	PB.79918.213	TRUE	TRUE	HsaEX6069628
chr12:121255783-121255804	chr12	121255783	121255804	22	-	PacBio	exon	NA	NA	PB.79918	PB.79918.315	TRUE	TRUE	HsaEX6069628
chr12:121255783-121255804	chr12	121255783	121255804	22	-	PacBio	exon	NA	NA	PB.79918	PB.79918.201	TRUE	TRUE	HsaEX6069628
chr12:121255783-121255804	chr12	121255783	121255804	22	-	PacBio	exon	NA	NA	PB.79918	PB.79918.211	TRUE	TRUE	HsaEX6069628
chr12:121255783-121255804	chr12	121255783	121255804	22	-	PacBio	exon	NA	NA	PB.79918	PB.79918.214	TRUE	TRUE	HsaEX6069628
chr12:121255783-121255804	chr12	121255783	121255804	22	-	PacBio	exon	NA	NA	PB.79918	PB.79918.48	TRUE	TRUE	HsaEX6069628
chr12:121255783-121255804	chr12	121255783	121255804	22	-	PacBio	exon	NA	NA	PB.79918	PB.79918.46	TRUE	TRUE	HsaEX6069628
chr12:121255783-121255804	chr12	121255783	121255804	22	-	PacBio	exon	NA	NA	PB.79918	PB.79918.53	TRUE	TRUE	HsaEX6069628
chr12:121255783-121255804	chr12	121255783	121255804	22	-	PacBio	exon	NA	NA	PB.79918	PB.79918.225	TRUE	TRUE	HsaEX6069628
chr12:121255783-121255804	chr12	121255783	121255804	22	-	PacBio	exon	NA	NA	PB.79918	PB.79918.198	TRUE	TRUE	HsaEX6069628
chr12:121255783-121255804	chr12	121255783	121255804	22	-	PacBio	exon	NA	NA	PB.79918	PB.79918.240	TRUE	TRUE	HsaEX6069628
chr12:121255783-121255804	chr12	121255783	121255804	22	-	PacBio	exon	NA	NA	PB.79918	PB.79918.317	TRUE	TRUE	HsaEX6069628
chr12:121255783-121255804	chr12	121255783	121255804	22	-	PacBio	exon	NA	NA	PB.79918	PB.79918.215	TRUE	TRUE	HsaEX6069628
chr12:121255783-121255804	chr12	121255783	121255804	22	-	PacBio	exon	NA	NA	PB.79918	PB.79918.77	TRUE	TRUE	HsaEX6069628
chr12:121255783-121255804	chr12	121255783	121255804	22	-	PacBio	exon	NA	NA	PB.79918	PB.79918.205	TRUE	TRUE	HsaEX6069628
chr12:121440937-121440955	chr12	121440937	121440955	19	-	PacBio	exon	NA	NA	PB.79918	PB.79918.1614	FALSE	FALSE	NA
chr12:121579655-121579674	chr12	121579655	121579674	20	-	PacBio	exon	NA	NA	PB.79918	PB.79918.1329	FALSE	FALSE	NA
chr12:122282511-122282531	chr12	122282511	122282531	21	-	PacBio	exon	NA	NA	PB.79949	PB.79949.485	FALSE	TRUE	HsaEX1008983
chr12:122481945-122481966	chr12	122481945	122481966	22	-	PacBio	exon	NA	NA	PB.79949	PB.79949.1363	FALSE	FALSE	NA
chr12:122514712-122514728	chr12	122514712	122514728	17	-	PacBio	exon	NA	NA	PB.79949	PB.79949.1795	TRUE	TRUE	HsaEX0055832
chr12:122514712-122514728	chr12	122514712	122514728	17	-	PacBio	exon	NA	NA	PB.79949	PB.79949.1786	TRUE	TRUE	HsaEX0055832
chr12:122762187-122762206	chr12	122762187	122762206	20	+	PacBio	exon	NA	NA	PB.79956	PB.79956.537	TRUE	FALSE	NA
chr12:123248459-123248480	chr12	123248459	123248480	22	+	PacBio	exon	NA	NA	PB.79969	PB.79969.42	FALSE	FALSE	NA
chr12:12829423-12829441	chr12	12829423	12829441	19	+	PacBio	exon	NA	NA	PB.75637	PB.75637.333	FALSE	FALSE	NA
chr12:130799168-130799190	chr12	130799168	130799190	23	-	PacBio	exon	NA	NA	PB.80204	PB.80204.33	TRUE	TRUE	HsaEX0062697
chr12:131990636-131990658	chr12	131990636	131990658	23	+	PacBio	exon	NA	NA	PB.80275	PB.80275.126	FALSE	FALSE	NA
chr12:131990636-131990658	chr12	131990636	131990658	23	+	PacBio	exon	NA	NA	PB.80275	PB.80275.128	FALSE	FALSE	NA
chr12:131990636-131990660	chr12	131990636	131990660	25	+	PacBio	exon	NA	NA	PB.80275	PB.80275.125	FALSE	FALSE	NA
chr12:132044695-132044715	chr12	132044695	132044715	21	+	PacBio	exon	NA	NA	PB.80275	PB.80275.503	FALSE	FALSE	NA
chr12:132139635-132139655	chr12	132139635	132139655	21	-	PacBio	exon	NA	NA	PB.80279	PB.80279.1	FALSE	FALSE	NA
chr12:133037525-133037545	chr12	133037525	133037545	21	+	PacBio	exon	NA	NA	PB.80326	PB.80326.237	FALSE	FALSE	NA
chr12:14466567-14466590	chr12	14466567	14466590	24	+	PacBio	exon	NA	NA	PB.75696	PB.75696.815	FALSE	FALSE	NA
chr12:16610508-16610531	chr12	16610508	16610531	24	-	PacBio	exon	NA	NA	PB.75808	PB.75808.323	FALSE	FALSE	NA
chr12:19270188-19270205	chr12	19270188	19270205	18	+	PacBio	exon	NA	NA	PB.75955	PB.75955.100	TRUE	TRUE	HsaEX0048249
chr12:19270188-19270205	chr12	19270188	19270205	18	+	PacBio	exon	NA	NA	PB.75955	PB.75955.16	TRUE	TRUE	HsaEX0048249
chr12:19270188-19270205	chr12	19270188	19270205	18	+	PacBio	exon	NA	NA	PB.75955	PB.75955.118	TRUE	TRUE	HsaEX0048249
chr12:19270188-19270205	chr12	19270188	19270205	18	+	PacBio	exon	NA	NA	PB.75955	PB.75955.54	TRUE	TRUE	HsaEX0048249
chr12:19270188-19270205	chr12	19270188	19270205	18	+	PacBio	exon	NA	NA	PB.75955	PB.75955.233	TRUE	TRUE	HsaEX0048249
chr12:19270188-19270205	chr12	19270188	19270205	18	+	PacBio	exon	NA	NA	PB.75955	PB.75955.99	TRUE	TRUE	HsaEX0048249
chr12:19270188-19270205	chr12	19270188	19270205	18	+	PacBio	exon	NA	NA	PB.75955	PB.75955.17	TRUE	TRUE	HsaEX0048249
chr12:19270188-19270205	chr12	19270188	19270205	18	+	PacBio	exon	NA	NA	PB.75955	PB.75955.20	TRUE	TRUE	HsaEX0048249
chr12:19270188-19270205	chr12	19270188	19270205	18	+	PacBio	exon	NA	NA	PB.75955	PB.75955.25	TRUE	TRUE	HsaEX0048249
chr12:19270188-19270205	chr12	19270188	19270205	18	+	PacBio	exon	NA	NA	PB.75955	PB.75955.31	TRUE	TRUE	HsaEX0048249
chr12:19270188-19270205	chr12	19270188	19270205	18	+	PacBio	exon	NA	NA	PB.75955	PB.75955.192	TRUE	TRUE	HsaEX0048249
chr12:19270188-19270205	chr12	19270188	19270205	18	+	PacBio	exon	NA	NA	PB.75955	PB.75955.139	TRUE	TRUE	HsaEX0048249
chr12:19270188-19270205	chr12	19270188	19270205	18	+	PacBio	exon	NA	NA	PB.75955	PB.75955.127	TRUE	TRUE	HsaEX0048249
chr12:19518087-19518113	chr12	19518087	19518113	27	+	PacBio	exon	NA	NA	PB.75955	PB.75955.3200	TRUE	TRUE	HsaEX0002904
chr12:24876928-24876954	chr12	24876928	24876954	27	-	PacBio	exon	NA	NA	PB.76161	PB.76161.80	FALSE	TRUE	HsaEX1005543
chr12:24876928-24876954	chr12	24876928	24876954	27	-	PacBio	exon	NA	NA	PB.76161	PB.76161.305	FALSE	TRUE	HsaEX1005543
chr12:24876928-24876954	chr12	24876928	24876954	27	-	PacBio	exon	NA	NA	PB.76161	PB.76161.79	FALSE	TRUE	HsaEX1005543
chr12:26682017-26682034	chr12	26682017	26682034	18	-	PacBio	exon	NA	NA	PB.76218	PB.76218.415	FALSE	FALSE	NA
chr12:26695626-26695650	chr12	26695626	26695650	25	-	PacBio	exon	NA	NA	PB.76218	PB.76218.426	FALSE	FALSE	NA
chr12:26924051-26924074	chr12	26924051	26924074	24	-	PacBio	exon	NA	NA	PB.76223	PB.76223.65	FALSE	TRUE	HsaEX0009119
chr12:26924051-26924074	chr12	26924051	26924074	24	-	PacBio	exon	NA	NA	PB.76223	PB.76223.236	FALSE	TRUE	HsaEX0009119
chr12:26938268-26938287	chr12	26938268	26938287	20	-	PacBio	exon	NA	NA	PB.76223	PB.76223.228	FALSE	FALSE	NA
chr12:31078390-31078414	chr12	31078390	31078414	25	+	PacBio	exon	NA	NA	PB.76369	PB.76369.31	FALSE	FALSE	NA
chr12:31120709-31120720	chr12	31120709	31120720	12	-	PacBio	exon	NA	NA	PB.76390	PB.76390.5	FALSE	FALSE	NA
chr12:31375-31401	chr12	31375	31401	27	-	PacBio	exon	NA	NA	PB.75068	PB.75068.8	TRUE	FALSE	NA
chr12:39330242-39330262	chr12	39330242	39330262	21	-	PacBio	exon	NA	NA	PB.76566	PB.76566.28	TRUE	TRUE	HsaEX0034505
chr12:39330242-39330262	chr12	39330242	39330262	21	-	PacBio	exon	NA	NA	PB.76566	PB.76566.19	TRUE	TRUE	HsaEX0034505
chr12:39330242-39330262	chr12	39330242	39330262	21	-	PacBio	exon	NA	NA	PB.76566	PB.76566.15	TRUE	TRUE	HsaEX0034505
chr12:39330242-39330262	chr12	39330242	39330262	21	-	PacBio	exon	NA	NA	PB.76566	PB.76566.24	TRUE	TRUE	HsaEX0034505
chr12:39330242-39330262	chr12	39330242	39330262	21	-	PacBio	exon	NA	NA	PB.76566	PB.76566.11	TRUE	TRUE	HsaEX0034505
chr12:39330242-39330262	chr12	39330242	39330262	21	-	PacBio	exon	NA	NA	PB.76566	PB.76566.14	TRUE	TRUE	HsaEX0034505
chr12:39356832-39356856	chr12	39356832	39356856	25	-	PacBio	exon	NA	NA	PB.76566	PB.76566.8	FALSE	FALSE	NA
chr12:39367030-39367048	chr12	39367030	39367048	19	-	PacBio	exon	NA	NA	PB.76566	PB.76566.11	FALSE	FALSE	NA
chr12:43798565-43798585	chr12	43798565	43798585	21	-	PacBio	exon	NA	NA	PB.76737	PB.76737.14	TRUE	FALSE	NA
chr12:43798565-43798585	chr12	43798565	43798585	21	-	PacBio	exon	NA	NA	PB.76737	PB.76737.9	TRUE	FALSE	NA
chr12:43798565-43798585	chr12	43798565	43798585	21	-	PacBio	exon	NA	NA	PB.76737	PB.76737.11	TRUE	FALSE	NA
chr12:43798565-43798585	chr12	43798565	43798585	21	-	PacBio	exon	NA	NA	PB.76737	PB.76737.15	TRUE	FALSE	NA
chr12:43798565-43798585	chr12	43798565	43798585	21	-	PacBio	exon	NA	NA	PB.76737	PB.76737.16	TRUE	FALSE	NA
chr12:43798565-43798585	chr12	43798565	43798585	21	-	PacBio	exon	NA	NA	PB.76737	PB.76737.24	TRUE	FALSE	NA
chr12:4416174-4416196	chr12	4416174	4416196	23	+	PacBio	exon	NA	NA	PB.75265	PB.75265.2	FALSE	FALSE	NA
chr12:4573330-4573356	chr12	4573330	4573356	27	+	PacBio	exon	NA	NA	PB.75265	PB.75265.127	TRUE	TRUE	HsaEX7006896
chr12:4649040-4649058	chr12	4649040	4649058	19	+	PacBio	exon	NA	NA	PB.75281	PB.75281.9	FALSE	FALSE	NA
chr12:47998415-47998431	chr12	47998415	47998431	17	-	PacBio	exon	NA	NA	PB.76905	PB.76905.2	TRUE	FALSE	NA
chr12:47998415-47998431	chr12	47998415	47998431	17	-	PacBio	exon	NA	NA	PB.76905	PB.76905.1	TRUE	FALSE	NA
chr12:48682187-48682213	chr12	48682187	48682213	27	-	PacBio	exon	NA	NA	PB.76959	PB.76959.38	FALSE	FALSE	NA
chr12:48775673-48775698	chr12	48775673	48775698	26	-	PacBio	exon	NA	NA	PB.76964	PB.76964.5	TRUE	TRUE	HsaEX6066268
chr12:48775673-48775698	chr12	48775673	48775698	26	-	PacBio	exon	NA	NA	PB.76964	PB.76964.10	TRUE	TRUE	HsaEX6066268
chr12:48824949-48824968	chr12	48824949	48824968	20	+	PacBio	exon	NA	NA	PB.76963	PB.76963.69	TRUE	TRUE	HsaEX0012064
chr12:48824949-48824968	chr12	48824949	48824968	20	+	PacBio	exon	NA	NA	PB.76963	PB.76963.30	TRUE	TRUE	HsaEX0012064
chr12:48824949-48824968	chr12	48824949	48824968	20	+	PacBio	exon	NA	NA	PB.76963	PB.76963.15	TRUE	TRUE	HsaEX0012064
chr12:48824949-48824968	chr12	48824949	48824968	20	+	PacBio	exon	NA	NA	PB.76963	PB.76963.65	TRUE	TRUE	HsaEX0012064
chr12:48824949-48824968	chr12	48824949	48824968	20	+	PacBio	exon	NA	NA	PB.76963	PB.76963.55	TRUE	TRUE	HsaEX0012064
chr12:48824949-48824968	chr12	48824949	48824968	20	+	PacBio	exon	NA	NA	PB.76963	PB.76963.31	TRUE	TRUE	HsaEX0012064
chr12:48824949-48824968	chr12	48824949	48824968	20	+	PacBio	exon	NA	NA	PB.76963	PB.76963.52	TRUE	TRUE	HsaEX0012064
chr12:48824949-48824968	chr12	48824949	48824968	20	+	PacBio	exon	NA	NA	PB.76963	PB.76963.66	TRUE	TRUE	HsaEX0012064
chr12:48824949-48824968	chr12	48824949	48824968	20	+	PacBio	exon	NA	NA	PB.76963	PB.76963.54	TRUE	TRUE	HsaEX0012064
chr12:48824949-48824968	chr12	48824949	48824968	20	+	PacBio	exon	NA	NA	PB.76963	PB.76963.37	TRUE	TRUE	HsaEX0012064
chr12:48824949-48824968	chr12	48824949	48824968	20	+	PacBio	exon	NA	NA	PB.76963	PB.76963.5	TRUE	TRUE	HsaEX0012064
chr12:48824949-48824968	chr12	48824949	48824968	20	+	PacBio	exon	NA	NA	PB.76963	PB.76963.63	TRUE	TRUE	HsaEX0012064
chr12:48824949-48824968	chr12	48824949	48824968	20	+	PacBio	exon	NA	NA	PB.76963	PB.76963.97	TRUE	TRUE	HsaEX0012064
chr12:48824949-48824968	chr12	48824949	48824968	20	+	PacBio	exon	NA	NA	PB.76963	PB.76963.96	TRUE	TRUE	HsaEX0012064
chr12:48824949-48824968	chr12	48824949	48824968	20	+	PacBio	exon	NA	NA	PB.76963	PB.76963.232	TRUE	TRUE	HsaEX0012064
chr12:48824949-48824968	chr12	48824949	48824968	20	+	PacBio	exon	NA	NA	PB.76963	PB.76963.1	TRUE	TRUE	HsaEX0012064
chr12:48824949-48824968	chr12	48824949	48824968	20	+	PacBio	exon	NA	NA	PB.76963	PB.76963.94	TRUE	TRUE	HsaEX0012064
chr12:48824949-48824968	chr12	48824949	48824968	20	+	PacBio	exon	NA	NA	PB.76963	PB.76963.76	TRUE	TRUE	HsaEX0012064
chr12:48824949-48824968	chr12	48824949	48824968	20	+	PacBio	exon	NA	NA	PB.76963	PB.76963.39	TRUE	TRUE	HsaEX0012064
chr12:48824949-48824968	chr12	48824949	48824968	20	+	PacBio	exon	NA	NA	PB.76963	PB.76963.13	TRUE	TRUE	HsaEX0012064
chr12:48824949-48824968	chr12	48824949	48824968	20	+	PacBio	exon	NA	NA	PB.76963	PB.76963.59	TRUE	TRUE	HsaEX0012064
chr12:48824949-48824968	chr12	48824949	48824968	20	+	PacBio	exon	NA	NA	PB.76963	PB.76963.209	TRUE	TRUE	HsaEX0012064
chr12:48824949-48824968	chr12	48824949	48824968	20	+	PacBio	exon	NA	NA	PB.76963	PB.76963.226	TRUE	TRUE	HsaEX0012064
chr12:48824949-48824968	chr12	48824949	48824968	20	+	PacBio	exon	NA	NA	PB.76963	PB.76963.47	TRUE	TRUE	HsaEX0012064
chr12:48824949-48824968	chr12	48824949	48824968	20	+	PacBio	exon	NA	NA	PB.76963	PB.76963.210	TRUE	TRUE	HsaEX0012064
chr12:48824949-48824968	chr12	48824949	48824968	20	+	PacBio	exon	NA	NA	PB.76963	PB.76963.211	TRUE	TRUE	HsaEX0012064
chr12:48824949-48824968	chr12	48824949	48824968	20	+	PacBio	exon	NA	NA	PB.76963	PB.76963.201	TRUE	TRUE	HsaEX0012064
chr12:48824949-48824968	chr12	48824949	48824968	20	+	PacBio	exon	NA	NA	PB.76963	PB.76963.184	TRUE	TRUE	HsaEX0012064
chr12:48824949-48824968	chr12	48824949	48824968	20	+	PacBio	exon	NA	NA	PB.76963	PB.76963.206	TRUE	TRUE	HsaEX0012064
chr12:49186813-49186833	chr12	49186813	49186833	21	-	PacBio	exon	NA	NA	PB.76975	PB.76975.1687	FALSE	FALSE	NA
chr12:49186813-49186833	chr12	49186813	49186833	21	-	PacBio	exon	NA	NA	PB.76975	PB.76975.2065	FALSE	FALSE	NA
chr12:49632855-49632880	chr12	49632855	49632880	26	+	PacBio	exon	NA	NA	PB.76991	PB.76991.1977	TRUE	FALSE	NA
chr12:49632855-49632880	chr12	49632855	49632880	26	+	PacBio	exon	NA	NA	PB.76991	PB.76991.1623	TRUE	FALSE	NA
chr12:49632855-49632880	chr12	49632855	49632880	26	+	PacBio	exon	NA	NA	PB.76991	PB.76991.1973	TRUE	FALSE	NA
chr12:49632855-49632880	chr12	49632855	49632880	26	+	PacBio	exon	NA	NA	PB.76991	PB.76991.1975	TRUE	FALSE	NA
chr12:49632855-49632880	chr12	49632855	49632880	26	+	PacBio	exon	NA	NA	PB.76991	PB.76991.1981	TRUE	FALSE	NA
chr12:49632855-49632880	chr12	49632855	49632880	26	+	PacBio	exon	NA	NA	PB.76991	PB.76991.1985	TRUE	FALSE	NA
chr12:49632855-49632880	chr12	49632855	49632880	26	+	PacBio	exon	NA	NA	PB.76991	PB.76991.1990	TRUE	FALSE	NA
chr12:49632855-49632880	chr12	49632855	49632880	26	+	PacBio	exon	NA	NA	PB.76991	PB.76991.1997	TRUE	FALSE	NA
chr12:49632855-49632880	chr12	49632855	49632880	26	+	PacBio	exon	NA	NA	PB.76991	PB.76991.2100	TRUE	FALSE	NA
chr12:49632855-49632880	chr12	49632855	49632880	26	+	PacBio	exon	NA	NA	PB.76991	PB.76991.2116	TRUE	FALSE	NA
chr12:49632855-49632880	chr12	49632855	49632880	26	+	PacBio	exon	NA	NA	PB.76991	PB.76991.1965	TRUE	FALSE	NA
chr12:49632855-49632880	chr12	49632855	49632880	26	+	PacBio	exon	NA	NA	PB.76991	PB.76991.1651	TRUE	FALSE	NA
chr12:49633637-49633661	chr12	49633637	49633661	25	+	PacBio	exon	NA	NA	PB.76991	PB.76991.2116	TRUE	TRUE	HsaEX0050384
chr12:49633637-49633661	chr12	49633637	49633661	25	+	PacBio	exon	NA	NA	PB.76991	PB.76991.2100	TRUE	TRUE	HsaEX0050384
chr12:49633637-49633661	chr12	49633637	49633661	25	+	PacBio	exon	NA	NA	PB.76991	PB.76991.1975	TRUE	TRUE	HsaEX0050384
chr12:49633637-49633661	chr12	49633637	49633661	25	+	PacBio	exon	NA	NA	PB.76991	PB.76991.1977	TRUE	TRUE	HsaEX0050384
chr12:49633637-49633661	chr12	49633637	49633661	25	+	PacBio	exon	NA	NA	PB.76991	PB.76991.1997	TRUE	TRUE	HsaEX0050384
chr12:49633637-49633661	chr12	49633637	49633661	25	+	PacBio	exon	NA	NA	PB.76991	PB.76991.1981	TRUE	TRUE	HsaEX0050384
chr12:49633637-49633661	chr12	49633637	49633661	25	+	PacBio	exon	NA	NA	PB.76991	PB.76991.1651	TRUE	TRUE	HsaEX0050384
chr12:49633637-49633661	chr12	49633637	49633661	25	+	PacBio	exon	NA	NA	PB.76991	PB.76991.1990	TRUE	TRUE	HsaEX0050384
chr12:49633637-49633661	chr12	49633637	49633661	25	+	PacBio	exon	NA	NA	PB.76991	PB.76991.1973	TRUE	TRUE	HsaEX0050384
chr12:49633637-49633661	chr12	49633637	49633661	25	+	PacBio	exon	NA	NA	PB.76991	PB.76991.1623	TRUE	TRUE	HsaEX0050384
chr12:49633637-49633661	chr12	49633637	49633661	25	+	PacBio	exon	NA	NA	PB.76991	PB.76991.1965	TRUE	TRUE	HsaEX0050384
chr12:49633637-49633661	chr12	49633637	49633661	25	+	PacBio	exon	NA	NA	PB.76991	PB.76991.1985	TRUE	TRUE	HsaEX0050384
chr12:49741306-49741329	chr12	49741306	49741329	24	+	PacBio	exon	NA	NA	PB.76991	PB.76991.2189	FALSE	FALSE	NA
chr12:49741557-49741583	chr12	49741557	49741583	27	+	PacBio	exon	NA	NA	PB.76991	PB.76991.2262	FALSE	FALSE	NA
chr12:49994131-49994150	chr12	49994131	49994150	20	-	PacBio	exon	NA	NA	PB.77001	PB.77001.308	FALSE	FALSE	NA
chr12:49994131-49994150	chr12	49994131	49994150	20	-	PacBio	exon	NA	NA	PB.77001	PB.77001.317	FALSE	FALSE	NA
chr12:49994131-49994150	chr12	49994131	49994150	20	-	PacBio	exon	NA	NA	PB.77001	PB.77001.164	FALSE	FALSE	NA
chr12:49994131-49994150	chr12	49994131	49994150	20	-	PacBio	exon	NA	NA	PB.77001	PB.77001.261	FALSE	FALSE	NA
chr12:49994131-49994150	chr12	49994131	49994150	20	-	PacBio	exon	NA	NA	PB.77001	PB.77001.306	FALSE	FALSE	NA
chr12:50144769-50144791	chr12	50144769	50144791	23	-	PacBio	exon	NA	NA	PB.77011	PB.77011.236	FALSE	FALSE	NA
chr12:50144769-50144791	chr12	50144769	50144791	23	-	PacBio	exon	NA	NA	PB.77011	PB.77011.121	FALSE	FALSE	NA
chr12:53006474-53006496	chr12	53006474	53006496	23	+	PacBio	exon	NA	NA	PB.77111	PB.77111.69	FALSE	FALSE	NA
chr12:53455347-53455370	chr12	53455347	53455370	24	+	PacBio	exon	NA	NA	PB.77130	PB.77130.3	TRUE	FALSE	NA
chr12:53455347-53455370	chr12	53455347	53455370	24	+	PacBio	exon	NA	NA	PB.77130	PB.77130.404	TRUE	FALSE	NA
chr12:53455347-53455370	chr12	53455347	53455370	24	+	PacBio	exon	NA	NA	PB.77130	PB.77130.405	TRUE	FALSE	NA
chr12:53455347-53455370	chr12	53455347	53455370	24	+	PacBio	exon	NA	NA	PB.77130	PB.77130.428	TRUE	FALSE	NA
chr12:53455347-53455370	chr12	53455347	53455370	24	+	PacBio	exon	NA	NA	PB.77130	PB.77130.429	TRUE	FALSE	NA
chr12:53455347-53455370	chr12	53455347	53455370	24	+	PacBio	exon	NA	NA	PB.77130	PB.77130.475	TRUE	FALSE	NA
chr12:53455347-53455370	chr12	53455347	53455370	24	+	PacBio	exon	NA	NA	PB.77130	PB.77130.9	TRUE	FALSE	NA
chr12:53455347-53455370	chr12	53455347	53455370	24	+	PacBio	exon	NA	NA	PB.77130	PB.77130.15	TRUE	FALSE	NA
chr12:53455347-53455370	chr12	53455347	53455370	24	+	PacBio	exon	NA	NA	PB.77130	PB.77130.24	TRUE	FALSE	NA
chr12:53455347-53455370	chr12	53455347	53455370	24	+	PacBio	exon	NA	NA	PB.77130	PB.77130.29	TRUE	FALSE	NA
chr12:53455347-53455370	chr12	53455347	53455370	24	+	PacBio	exon	NA	NA	PB.77130	PB.77130.41	TRUE	FALSE	NA
chr12:53455347-53455370	chr12	53455347	53455370	24	+	PacBio	exon	NA	NA	PB.77130	PB.77130.54	TRUE	FALSE	NA
chr12:53455347-53455370	chr12	53455347	53455370	24	+	PacBio	exon	NA	NA	PB.77130	PB.77130.56	TRUE	FALSE	NA
chr12:53455347-53455370	chr12	53455347	53455370	24	+	PacBio	exon	NA	NA	PB.77130	PB.77130.58	TRUE	FALSE	NA
chr12:53455347-53455370	chr12	53455347	53455370	24	+	PacBio	exon	NA	NA	PB.77130	PB.77130.64	TRUE	FALSE	NA
chr12:53455347-53455370	chr12	53455347	53455370	24	+	PacBio	exon	NA	NA	PB.77130	PB.77130.69	TRUE	FALSE	NA
chr12:53455347-53455370	chr12	53455347	53455370	24	+	PacBio	exon	NA	NA	PB.77130	PB.77130.97	TRUE	FALSE	NA
chr12:53455347-53455370	chr12	53455347	53455370	24	+	PacBio	exon	NA	NA	PB.77130	PB.77130.116	TRUE	FALSE	NA
chr12:53455347-53455370	chr12	53455347	53455370	24	+	PacBio	exon	NA	NA	PB.77130	PB.77130.117	TRUE	FALSE	NA
chr12:53455347-53455370	chr12	53455347	53455370	24	+	PacBio	exon	NA	NA	PB.77130	PB.77130.118	TRUE	FALSE	NA
chr12:53455347-53455370	chr12	53455347	53455370	24	+	PacBio	exon	NA	NA	PB.77130	PB.77130.119	TRUE	FALSE	NA
chr12:53455347-53455370	chr12	53455347	53455370	24	+	PacBio	exon	NA	NA	PB.77130	PB.77130.120	TRUE	FALSE	NA
chr12:53455347-53455370	chr12	53455347	53455370	24	+	PacBio	exon	NA	NA	PB.77130	PB.77130.122	TRUE	FALSE	NA
chr12:53455347-53455370	chr12	53455347	53455370	24	+	PacBio	exon	NA	NA	PB.77130	PB.77130.124	TRUE	FALSE	NA
chr12:53455347-53455370	chr12	53455347	53455370	24	+	PacBio	exon	NA	NA	PB.77130	PB.77130.125	TRUE	FALSE	NA
chr12:53455347-53455370	chr12	53455347	53455370	24	+	PacBio	exon	NA	NA	PB.77130	PB.77130.126	TRUE	FALSE	NA
chr12:53455347-53455370	chr12	53455347	53455370	24	+	PacBio	exon	NA	NA	PB.77130	PB.77130.128	TRUE	FALSE	NA
chr12:53455347-53455370	chr12	53455347	53455370	24	+	PacBio	exon	NA	NA	PB.77130	PB.77130.129	TRUE	FALSE	NA
chr12:53455347-53455370	chr12	53455347	53455370	24	+	PacBio	exon	NA	NA	PB.77130	PB.77130.131	TRUE	FALSE	NA
chr12:53455347-53455370	chr12	53455347	53455370	24	+	PacBio	exon	NA	NA	PB.77130	PB.77130.133	TRUE	FALSE	NA
chr12:53455347-53455370	chr12	53455347	53455370	24	+	PacBio	exon	NA	NA	PB.77130	PB.77130.136	TRUE	FALSE	NA
chr12:53455347-53455370	chr12	53455347	53455370	24	+	PacBio	exon	NA	NA	PB.77130	PB.77130.138	TRUE	FALSE	NA
chr12:53455347-53455370	chr12	53455347	53455370	24	+	PacBio	exon	NA	NA	PB.77130	PB.77130.140	TRUE	FALSE	NA
chr12:53455347-53455370	chr12	53455347	53455370	24	+	PacBio	exon	NA	NA	PB.77130	PB.77130.143	TRUE	FALSE	NA
chr12:53455347-53455370	chr12	53455347	53455370	24	+	PacBio	exon	NA	NA	PB.77130	PB.77130.144	TRUE	FALSE	NA
chr12:53455347-53455370	chr12	53455347	53455370	24	+	PacBio	exon	NA	NA	PB.77130	PB.77130.147	TRUE	FALSE	NA
chr12:53455347-53455370	chr12	53455347	53455370	24	+	PacBio	exon	NA	NA	PB.77130	PB.77130.148	TRUE	FALSE	NA
chr12:53455347-53455370	chr12	53455347	53455370	24	+	PacBio	exon	NA	NA	PB.77130	PB.77130.150	TRUE	FALSE	NA
chr12:53455347-53455370	chr12	53455347	53455370	24	+	PacBio	exon	NA	NA	PB.77130	PB.77130.152	TRUE	FALSE	NA
chr12:53455347-53455370	chr12	53455347	53455370	24	+	PacBio	exon	NA	NA	PB.77130	PB.77130.155	TRUE	FALSE	NA
chr12:53455347-53455370	chr12	53455347	53455370	24	+	PacBio	exon	NA	NA	PB.77130	PB.77130.159	TRUE	FALSE	NA
chr12:53455347-53455370	chr12	53455347	53455370	24	+	PacBio	exon	NA	NA	PB.77130	PB.77130.166	TRUE	FALSE	NA
chr12:53455347-53455370	chr12	53455347	53455370	24	+	PacBio	exon	NA	NA	PB.77130	PB.77130.169	TRUE	FALSE	NA
chr12:53455347-53455370	chr12	53455347	53455370	24	+	PacBio	exon	NA	NA	PB.77130	PB.77130.173	TRUE	FALSE	NA
chr12:53455347-53455370	chr12	53455347	53455370	24	+	PacBio	exon	NA	NA	PB.77130	PB.77130.174	TRUE	FALSE	NA
chr12:53455347-53455370	chr12	53455347	53455370	24	+	PacBio	exon	NA	NA	PB.77130	PB.77130.176	TRUE	FALSE	NA
chr12:53455347-53455370	chr12	53455347	53455370	24	+	PacBio	exon	NA	NA	PB.77130	PB.77130.180	TRUE	FALSE	NA
chr12:53455347-53455370	chr12	53455347	53455370	24	+	PacBio	exon	NA	NA	PB.77130	PB.77130.188	TRUE	FALSE	NA
chr12:53455347-53455370	chr12	53455347	53455370	24	+	PacBio	exon	NA	NA	PB.77130	PB.77130.192	TRUE	FALSE	NA
chr12:53455347-53455370	chr12	53455347	53455370	24	+	PacBio	exon	NA	NA	PB.77130	PB.77130.198	TRUE	FALSE	NA
chr12:53455347-53455370	chr12	53455347	53455370	24	+	PacBio	exon	NA	NA	PB.77130	PB.77130.206	TRUE	FALSE	NA
chr12:53455347-53455370	chr12	53455347	53455370	24	+	PacBio	exon	NA	NA	PB.77130	PB.77130.210	TRUE	FALSE	NA
chr12:53455347-53455370	chr12	53455347	53455370	24	+	PacBio	exon	NA	NA	PB.77130	PB.77130.309	TRUE	FALSE	NA
chr12:53455347-53455370	chr12	53455347	53455370	24	+	PacBio	exon	NA	NA	PB.77130	PB.77130.312	TRUE	FALSE	NA
chr12:53455347-53455370	chr12	53455347	53455370	24	+	PacBio	exon	NA	NA	PB.77130	PB.77130.317	TRUE	FALSE	NA
chr12:53455347-53455370	chr12	53455347	53455370	24	+	PacBio	exon	NA	NA	PB.77130	PB.77130.321	TRUE	FALSE	NA
chr12:53455347-53455370	chr12	53455347	53455370	24	+	PacBio	exon	NA	NA	PB.77130	PB.77130.358	TRUE	FALSE	NA
chr12:53455347-53455370	chr12	53455347	53455370	24	+	PacBio	exon	NA	NA	PB.77130	PB.77130.364	TRUE	FALSE	NA
chr12:53455347-53455370	chr12	53455347	53455370	24	+	PacBio	exon	NA	NA	PB.77130	PB.77130.368	TRUE	FALSE	NA
chr12:53455347-53455370	chr12	53455347	53455370	24	+	PacBio	exon	NA	NA	PB.77130	PB.77130.380	TRUE	FALSE	NA
chr12:53455347-53455370	chr12	53455347	53455370	24	+	PacBio	exon	NA	NA	PB.77130	PB.77130.386	TRUE	FALSE	NA
chr12:53455347-53455370	chr12	53455347	53455370	24	+	PacBio	exon	NA	NA	PB.77130	PB.77130.394	TRUE	FALSE	NA
chr12:53455347-53455370	chr12	53455347	53455370	24	+	PacBio	exon	NA	NA	PB.77130	PB.77130.529	TRUE	FALSE	NA
chr12:53455347-53455370	chr12	53455347	53455370	24	+	PacBio	exon	NA	NA	PB.77130	PB.77130.554	TRUE	FALSE	NA
chr12:53455347-53455370	chr12	53455347	53455370	24	+	PacBio	exon	NA	NA	PB.77130	PB.77130.560	TRUE	FALSE	NA
chr12:53455347-53455370	chr12	53455347	53455370	24	+	PacBio	exon	NA	NA	PB.77130	PB.77130.597	TRUE	FALSE	NA
chr12:53455347-53455370	chr12	53455347	53455370	24	+	PacBio	exon	NA	NA	PB.77130	PB.77130.659	TRUE	FALSE	NA
chr12:53455347-53455370	chr12	53455347	53455370	24	+	PacBio	exon	NA	NA	PB.77130	PB.77130.681	TRUE	FALSE	NA
chr12:53455347-53455370	chr12	53455347	53455370	24	+	PacBio	exon	NA	NA	PB.77130	PB.77130.852	TRUE	FALSE	NA
chr12:53455347-53455370	chr12	53455347	53455370	24	+	PacBio	exon	NA	NA	PB.77130	PB.77130.504	TRUE	FALSE	NA
chr12:53455347-53455370	chr12	53455347	53455370	24	+	PacBio	exon	NA	NA	PB.77130	PB.77130.548	TRUE	FALSE	NA
chr12:53455347-53455370	chr12	53455347	53455370	24	+	PacBio	exon	NA	NA	PB.77130	PB.77130.288	TRUE	FALSE	NA
chr12:53455347-53455370	chr12	53455347	53455370	24	+	PacBio	exon	NA	NA	PB.77130	PB.77130.316	TRUE	FALSE	NA
chr12:53455347-53455370	chr12	53455347	53455370	24	+	PacBio	exon	NA	NA	PB.77130	PB.77130.324	TRUE	FALSE	NA
chr12:53455347-53455370	chr12	53455347	53455370	24	+	PacBio	exon	NA	NA	PB.77130	PB.77130.550	TRUE	FALSE	NA
chr12:53455347-53455370	chr12	53455347	53455370	24	+	PacBio	exon	NA	NA	PB.77130	PB.77130.663	TRUE	FALSE	NA
chr12:53455347-53455370	chr12	53455347	53455370	24	+	PacBio	exon	NA	NA	PB.77130	PB.77130.665	TRUE	FALSE	NA
chr12:53455347-53455370	chr12	53455347	53455370	24	+	PacBio	exon	NA	NA	PB.77130	PB.77130.254	TRUE	FALSE	NA
chr12:53455347-53455370	chr12	53455347	53455370	24	+	PacBio	exon	NA	NA	PB.77130	PB.77130.329	TRUE	FALSE	NA
chr12:53455347-53455370	chr12	53455347	53455370	24	+	PacBio	exon	NA	NA	PB.77130	PB.77130.341	TRUE	FALSE	NA
chr12:53455347-53455370	chr12	53455347	53455370	24	+	PacBio	exon	NA	NA	PB.77130	PB.77130.345	TRUE	FALSE	NA
chr12:53455347-53455370	chr12	53455347	53455370	24	+	PacBio	exon	NA	NA	PB.77130	PB.77130.224	TRUE	FALSE	NA
chr12:53455347-53455370	chr12	53455347	53455370	24	+	PacBio	exon	NA	NA	PB.77130	PB.77130.240	TRUE	FALSE	NA
chr12:53455347-53455370	chr12	53455347	53455370	24	+	PacBio	exon	NA	NA	PB.77130	PB.77130.251	TRUE	FALSE	NA
chr12:53455347-53455370	chr12	53455347	53455370	24	+	PacBio	exon	NA	NA	PB.77130	PB.77130.253	TRUE	FALSE	NA
chr12:53455347-53455370	chr12	53455347	53455370	24	+	PacBio	exon	NA	NA	PB.77130	PB.77130.262	TRUE	FALSE	NA
chr12:53455347-53455370	chr12	53455347	53455370	24	+	PacBio	exon	NA	NA	PB.77130	PB.77130.265	TRUE	FALSE	NA
chr12:53455347-53455370	chr12	53455347	53455370	24	+	PacBio	exon	NA	NA	PB.77130	PB.77130.302	TRUE	FALSE	NA
chr12:53455347-53455370	chr12	53455347	53455370	24	+	PacBio	exon	NA	NA	PB.77130	PB.77130.313	TRUE	FALSE	NA
chr12:53455347-53455370	chr12	53455347	53455370	24	+	PacBio	exon	NA	NA	PB.77130	PB.77130.177	TRUE	FALSE	NA
chr12:53455347-53455370	chr12	53455347	53455370	24	+	PacBio	exon	NA	NA	PB.77130	PB.77130.190	TRUE	FALSE	NA
chr12:53455347-53455370	chr12	53455347	53455370	24	+	PacBio	exon	NA	NA	PB.77130	PB.77130.217	TRUE	FALSE	NA
chr12:53455347-53455370	chr12	53455347	53455370	24	+	PacBio	exon	NA	NA	PB.77130	PB.77130.219	TRUE	FALSE	NA
chr12:53455347-53455370	chr12	53455347	53455370	24	+	PacBio	exon	NA	NA	PB.77130	PB.77130.221	TRUE	FALSE	NA
chr12:53455347-53455370	chr12	53455347	53455370	24	+	PacBio	exon	NA	NA	PB.77130	PB.77130.266	TRUE	FALSE	NA
chr12:53455347-53455370	chr12	53455347	53455370	24	+	PacBio	exon	NA	NA	PB.77130	PB.77130.276	TRUE	FALSE	NA
chr12:54188951-54188970	chr12	54188951	54188970	20	-	PacBio	exon	NA	NA	PB.77150	PB.77150.49	FALSE	FALSE	NA
chr12:54188951-54188970	chr12	54188951	54188970	20	-	PacBio	exon	NA	NA	PB.77150	PB.77150.182	FALSE	FALSE	NA
chr12:54188951-54188970	chr12	54188951	54188970	20	-	PacBio	exon	NA	NA	PB.77150	PB.77150.214	FALSE	FALSE	NA
chr12:54188951-54188973	chr12	54188951	54188973	23	-	PacBio	exon	NA	NA	PB.77150	PB.77150.75	FALSE	FALSE	NA
chr12:54188951-54188975	chr12	54188951	54188975	25	-	PacBio	exon	NA	NA	PB.77150	PB.77150.105	FALSE	FALSE	NA
chr12:54188951-54188975	chr12	54188951	54188975	25	-	PacBio	exon	NA	NA	PB.77150	PB.77150.149	FALSE	FALSE	NA
chr12:54188951-54188975	chr12	54188951	54188975	25	-	PacBio	exon	NA	NA	PB.77150	PB.77150.178	FALSE	FALSE	NA
chr12:54188951-54188975	chr12	54188951	54188975	25	-	PacBio	exon	NA	NA	PB.77150	PB.77150.204	FALSE	FALSE	NA
chr12:54188951-54188975	chr12	54188951	54188975	25	-	PacBio	exon	NA	NA	PB.77150	PB.77150.239	FALSE	FALSE	NA
chr12:54188951-54188975	chr12	54188951	54188975	25	-	PacBio	exon	NA	NA	PB.77150	PB.77150.246	FALSE	FALSE	NA
chr12:54188951-54188976	chr12	54188951	54188976	26	-	PacBio	exon	NA	NA	PB.77150	PB.77150.34	TRUE	FALSE	NA
chr12:54188951-54188976	chr12	54188951	54188976	26	-	PacBio	exon	NA	NA	PB.77150	PB.77150.97	TRUE	FALSE	NA
chr12:54188951-54188976	chr12	54188951	54188976	26	-	PacBio	exon	NA	NA	PB.77150	PB.77150.179	TRUE	FALSE	NA
chr12:54188951-54188976	chr12	54188951	54188976	26	-	PacBio	exon	NA	NA	PB.77150	PB.77150.209	TRUE	FALSE	NA
chr12:55701134-55701154	chr12	55701134	55701154	21	-	PacBio	exon	NA	NA	PB.77206	PB.77206.23	TRUE	FALSE	NA
chr12:55752397-55752420	chr12	55752397	55752420	24	+	PacBio	exon	NA	NA	PB.77210	PB.77210.86	FALSE	FALSE	NA
chr12:55790567-55790592	chr12	55790567	55790592	26	-	PacBio	exon	NA	NA	PB.77209	PB.77209.74	TRUE	TRUE	HsaEX6066981
chr12:55790567-55790592	chr12	55790567	55790592	26	-	PacBio	exon	NA	NA	PB.77209	PB.77209.76	TRUE	TRUE	HsaEX6066981
chr12:55790567-55790592	chr12	55790567	55790592	26	-	PacBio	exon	NA	NA	PB.77209	PB.77209.37	TRUE	TRUE	HsaEX6066981
chr12:55790567-55790592	chr12	55790567	55790592	26	-	PacBio	exon	NA	NA	PB.77209	PB.77209.82	TRUE	TRUE	HsaEX6066981
chr12:55790567-55790592	chr12	55790567	55790592	26	-	PacBio	exon	NA	NA	PB.77209	PB.77209.70	TRUE	TRUE	HsaEX6066981
chr12:55790567-55790592	chr12	55790567	55790592	26	-	PacBio	exon	NA	NA	PB.77209	PB.77209.79	TRUE	TRUE	HsaEX6066981
chr12:55790567-55790592	chr12	55790567	55790592	26	-	PacBio	exon	NA	NA	PB.77209	PB.77209.64	TRUE	TRUE	HsaEX6066981
chr12:55790567-55790592	chr12	55790567	55790592	26	-	PacBio	exon	NA	NA	PB.77209	PB.77209.72	TRUE	TRUE	HsaEX6066981
chr12:55790567-55790592	chr12	55790567	55790592	26	-	PacBio	exon	NA	NA	PB.77209	PB.77209.80	TRUE	TRUE	HsaEX6066981
chr12:55790567-55790592	chr12	55790567	55790592	26	-	PacBio	exon	NA	NA	PB.77209	PB.77209.62	TRUE	TRUE	HsaEX6066981
chr12:55790567-55790592	chr12	55790567	55790592	26	-	PacBio	exon	NA	NA	PB.77209	PB.77209.73	TRUE	TRUE	HsaEX6066981
chr12:55961444-55961463	chr12	55961444	55961463	20	-	PacBio	exon	NA	NA	PB.77216	PB.77216.72	FALSE	FALSE	NA
chr12:55961444-55961463	chr12	55961444	55961463	20	-	PacBio	exon	NA	NA	PB.77216	PB.77216.125	FALSE	FALSE	NA
chr12:55997318-55997339	chr12	55997318	55997339	22	+	PacBio	exon	NA	NA	PB.77223	PB.77223.588	TRUE	FALSE	NA
chr12:56116633-56116659	chr12	56116633	56116659	27	+	PacBio	exon	NA	NA	PB.77225	PB.77225.254	TRUE	FALSE	NA
chr12:56116633-56116659	chr12	56116633	56116659	27	+	PacBio	exon	NA	NA	PB.77225	PB.77225.259	TRUE	FALSE	NA
chr12:56116775-56116799	chr12	56116775	56116799	25	+	PacBio	exon	NA	NA	PB.77225	PB.77225.246	TRUE	TRUE	HsaEX1035586
chr12:56116775-56116799	chr12	56116775	56116799	25	+	PacBio	exon	NA	NA	PB.77225	PB.77225.255	TRUE	TRUE	HsaEX1035586
chr12:56116775-56116799	chr12	56116775	56116799	25	+	PacBio	exon	NA	NA	PB.77225	PB.77225.251	TRUE	TRUE	HsaEX1035586
chr12:56117189-56117211	chr12	56117189	56117211	23	+	PacBio	exon	NA	NA	PB.77225	PB.77225.264	TRUE	TRUE	HsaEX1035587
chr12:56117189-56117211	chr12	56117189	56117211	23	+	PacBio	exon	NA	NA	PB.77225	PB.77225.246	TRUE	TRUE	HsaEX1035587
chr12:56117189-56117211	chr12	56117189	56117211	23	+	PacBio	exon	NA	NA	PB.77225	PB.77225.255	TRUE	TRUE	HsaEX1035587
chr12:56117189-56117211	chr12	56117189	56117211	23	+	PacBio	exon	NA	NA	PB.77225	PB.77225.251	TRUE	TRUE	HsaEX1035587
chr12:56117189-56117211	chr12	56117189	56117211	23	+	PacBio	exon	NA	NA	PB.77225	PB.77225.254	TRUE	TRUE	HsaEX1035587
chr12:56286595-56286620	chr12	56286595	56286620	26	-	PacBio	exon	NA	NA	PB.77235	PB.77235.1321	TRUE	FALSE	NA
chr12:56350412-56350432	chr12	56350412	56350432	21	-	PacBio	exon	NA	NA	PB.77235	PB.77235.1985	TRUE	TRUE	HsaEX0062322
chr12:56350412-56350432	chr12	56350412	56350432	21	-	PacBio	exon	NA	NA	PB.77235	PB.77235.1979	TRUE	TRUE	HsaEX0062322
chr12:56350412-56350432	chr12	56350412	56350432	21	-	PacBio	exon	NA	NA	PB.77235	PB.77235.1980	TRUE	TRUE	HsaEX0062322
chr12:56350412-56350432	chr12	56350412	56350432	21	-	PacBio	exon	NA	NA	PB.77235	PB.77235.1978	TRUE	TRUE	HsaEX0062322
chr12:56350412-56350432	chr12	56350412	56350432	21	-	PacBio	exon	NA	NA	PB.77235	PB.77235.2003	TRUE	TRUE	HsaEX0062322
chr12:56350412-56350432	chr12	56350412	56350432	21	-	PacBio	exon	NA	NA	PB.77235	PB.77235.1989	TRUE	TRUE	HsaEX0062322
chr12:56350412-56350432	chr12	56350412	56350432	21	-	PacBio	exon	NA	NA	PB.77235	PB.77235.2002	TRUE	TRUE	HsaEX0062322
chr12:56350412-56350432	chr12	56350412	56350432	21	-	PacBio	exon	NA	NA	PB.77235	PB.77235.1967	TRUE	TRUE	HsaEX0062322
chr12:56350412-56350432	chr12	56350412	56350432	21	-	PacBio	exon	NA	NA	PB.77235	PB.77235.2005	TRUE	TRUE	HsaEX0062322
chr12:56350412-56350432	chr12	56350412	56350432	21	-	PacBio	exon	NA	NA	PB.77235	PB.77235.1993	TRUE	TRUE	HsaEX0062322
chr12:56532834-56532853	chr12	56532834	56532853	20	+	PacBio	exon	NA	NA	PB.77242	PB.77242.194	FALSE	FALSE	NA
chr12:56664776-56664800	chr12	56664776	56664800	25	-	PacBio	exon	NA	NA	PB.77250	PB.77250.1111	TRUE	TRUE	HsaEX7106636
chr12:56664776-56664800	chr12	56664776	56664800	25	-	PacBio	exon	NA	NA	PB.77250	PB.77250.972	TRUE	TRUE	HsaEX7106636
chr12:56664776-56664800	chr12	56664776	56664800	25	-	PacBio	exon	NA	NA	PB.77250	PB.77250.954	TRUE	TRUE	HsaEX7106636
chr12:56664776-56664800	chr12	56664776	56664800	25	-	PacBio	exon	NA	NA	PB.77250	PB.77250.951	TRUE	TRUE	HsaEX7106636
chr12:56664776-56664800	chr12	56664776	56664800	25	-	PacBio	exon	NA	NA	PB.77250	PB.77250.957	TRUE	TRUE	HsaEX7106636
chr12:56664776-56664800	chr12	56664776	56664800	25	-	PacBio	exon	NA	NA	PB.77250	PB.77250.970	TRUE	TRUE	HsaEX7106636
chr12:56664776-56664800	chr12	56664776	56664800	25	-	PacBio	exon	NA	NA	PB.77250	PB.77250.986	TRUE	TRUE	HsaEX7106636
chr12:56664776-56664800	chr12	56664776	56664800	25	-	PacBio	exon	NA	NA	PB.77250	PB.77250.1116	TRUE	TRUE	HsaEX7106636
chr12:56664776-56664800	chr12	56664776	56664800	25	-	PacBio	exon	NA	NA	PB.77250	PB.77250.981	TRUE	TRUE	HsaEX7106636
chr12:56664776-56664800	chr12	56664776	56664800	25	-	PacBio	exon	NA	NA	PB.77250	PB.77250.999	TRUE	TRUE	HsaEX7106636
chr12:56664776-56664800	chr12	56664776	56664800	25	-	PacBio	exon	NA	NA	PB.77250	PB.77250.952	TRUE	TRUE	HsaEX7106636
chr12:56664776-56664800	chr12	56664776	56664800	25	-	PacBio	exon	NA	NA	PB.77250	PB.77250.845	TRUE	TRUE	HsaEX7106636
chr12:56664776-56664800	chr12	56664776	56664800	25	-	PacBio	exon	NA	NA	PB.77250	PB.77250.854	TRUE	TRUE	HsaEX7106636
chr12:56664776-56664800	chr12	56664776	56664800	25	-	PacBio	exon	NA	NA	PB.77250	PB.77250.946	TRUE	TRUE	HsaEX7106636
chr12:56664776-56664800	chr12	56664776	56664800	25	-	PacBio	exon	NA	NA	PB.77250	PB.77250.971	TRUE	TRUE	HsaEX7106636
chr12:56664776-56664800	chr12	56664776	56664800	25	-	PacBio	exon	NA	NA	PB.77250	PB.77250.878	TRUE	TRUE	HsaEX7106636
chr12:56664776-56664800	chr12	56664776	56664800	25	-	PacBio	exon	NA	NA	PB.77250	PB.77250.960	TRUE	TRUE	HsaEX7106636
chr12:56664776-56664800	chr12	56664776	56664800	25	-	PacBio	exon	NA	NA	PB.77250	PB.77250.948	TRUE	TRUE	HsaEX7106636
chr12:56664776-56664800	chr12	56664776	56664800	25	-	PacBio	exon	NA	NA	PB.77250	PB.77250.947	TRUE	TRUE	HsaEX7106636
chr12:56664776-56664800	chr12	56664776	56664800	25	-	PacBio	exon	NA	NA	PB.77250	PB.77250.846	TRUE	TRUE	HsaEX7106636
chr12:56664776-56664800	chr12	56664776	56664800	25	-	PacBio	exon	NA	NA	PB.77250	PB.77250.839	TRUE	TRUE	HsaEX7106636
chr12:56664776-56664800	chr12	56664776	56664800	25	-	PacBio	exon	NA	NA	PB.77250	PB.77250.983	TRUE	TRUE	HsaEX7106636
chr12:56664776-56664800	chr12	56664776	56664800	25	-	PacBio	exon	NA	NA	PB.77250	PB.77250.982	TRUE	TRUE	HsaEX7106636
chr12:56664776-56664800	chr12	56664776	56664800	25	-	PacBio	exon	NA	NA	PB.77250	PB.77250.969	TRUE	TRUE	HsaEX7106636
chr12:56664776-56664800	chr12	56664776	56664800	25	-	PacBio	exon	NA	NA	PB.77250	PB.77250.994	TRUE	TRUE	HsaEX7106636
chr12:56664776-56664800	chr12	56664776	56664800	25	-	PacBio	exon	NA	NA	PB.77250	PB.77250.844	TRUE	TRUE	HsaEX7106636
chr12:56664776-56664800	chr12	56664776	56664800	25	-	PacBio	exon	NA	NA	PB.77250	PB.77250.853	TRUE	TRUE	HsaEX7106636
chr12:56664776-56664800	chr12	56664776	56664800	25	-	PacBio	exon	NA	NA	PB.77250	PB.77250.842	TRUE	TRUE	HsaEX7106636
chr12:56664776-56664800	chr12	56664776	56664800	25	-	PacBio	exon	NA	NA	PB.77250	PB.77250.841	TRUE	TRUE	HsaEX7106636
chr12:57516139-57516158	chr12	57516139	57516158	20	+	PacBio	exon	NA	NA	PB.77286	PB.77286.124	TRUE	TRUE	HsaEX0037948
chr12:57516139-57516158	chr12	57516139	57516158	20	+	PacBio	exon	NA	NA	PB.77286	PB.77286.162	TRUE	TRUE	HsaEX0037948
chr12:57516139-57516158	chr12	57516139	57516158	20	+	PacBio	exon	NA	NA	PB.77286	PB.77286.174	TRUE	TRUE	HsaEX0037948
chr12:57516139-57516158	chr12	57516139	57516158	20	+	PacBio	exon	NA	NA	PB.77286	PB.77286.136	TRUE	TRUE	HsaEX0037948
chr12:57631339-57631364	chr12	57631339	57631364	26	-	PacBio	exon	NA	NA	PB.77288	PB.77288.385	TRUE	TRUE	HsaEX1045768
chr12:57631339-57631364	chr12	57631339	57631364	26	-	PacBio	exon	NA	NA	PB.77288	PB.77288.370	TRUE	TRUE	HsaEX1045768
chr12:57631339-57631364	chr12	57631339	57631364	26	-	PacBio	exon	NA	NA	PB.77288	PB.77288.19	TRUE	TRUE	HsaEX1045768
chr12:57631339-57631364	chr12	57631339	57631364	26	-	PacBio	exon	NA	NA	PB.77288	PB.77288.13	TRUE	TRUE	HsaEX1045768
chr12:57631339-57631364	chr12	57631339	57631364	26	-	PacBio	exon	NA	NA	PB.77288	PB.77288.352	TRUE	TRUE	HsaEX1045768
chr12:57631339-57631364	chr12	57631339	57631364	26	-	PacBio	exon	NA	NA	PB.77288	PB.77288.200	TRUE	TRUE	HsaEX1045768
chr12:63583812-63583836	chr12	63583812	63583836	25	-	PacBio	exon	NA	NA	PB.77525	PB.77525.19	TRUE	TRUE	HsaEX0001222
chr12:63665835-63665859	chr12	63665835	63665859	25	-	PacBio	exon	NA	NA	PB.77525	PB.77525.439	TRUE	TRUE	HsaEX0001215
chr12:63665835-63665859	chr12	63665835	63665859	25	-	PacBio	exon	NA	NA	PB.77525	PB.77525.443	TRUE	TRUE	HsaEX0001215
chr12:63665835-63665859	chr12	63665835	63665859	25	-	PacBio	exon	NA	NA	PB.77525	PB.77525.412	TRUE	TRUE	HsaEX0001215
chr12:63665835-63665859	chr12	63665835	63665859	25	-	PacBio	exon	NA	NA	PB.77525	PB.77525.404	TRUE	TRUE	HsaEX0001215
chr12:63665835-63665859	chr12	63665835	63665859	25	-	PacBio	exon	NA	NA	PB.77525	PB.77525.19	TRUE	TRUE	HsaEX0001215
chr12:6388800-6388825	chr12	6388800	6388825	26	+	PacBio	exon	NA	NA	PB.75323	PB.75323.8	TRUE	TRUE	HsaEX0036967
chr12:64787360-64787381	chr12	64787360	64787381	22	+	PacBio	exon	NA	NA	PB.77558	PB.77558.5	TRUE	TRUE	HsaEX0063881
chr12:64787360-64787381	chr12	64787360	64787381	22	+	PacBio	exon	NA	NA	PB.77558	PB.77558.34	TRUE	TRUE	HsaEX0063881
chr12:64787360-64787381	chr12	64787360	64787381	22	+	PacBio	exon	NA	NA	PB.77558	PB.77558.14	TRUE	TRUE	HsaEX0063881
chr12:6606991-6607014	chr12	6606991	6607014	24	-	PacBio	exon	NA	NA	PB.75350	PB.75350.288	FALSE	FALSE	NA
chr12:6607609-6607630	chr12	6607609	6607630	22	-	PacBio	exon	NA	NA	PB.75350	PB.75350.548	FALSE	FALSE	NA
chr12:67647902-67647921	chr12	67647902	67647921	20	+	PacBio	exon	NA	NA	PB.77698	PB.77698.3	FALSE	FALSE	NA
[truncated: 6,009 more rows]
