# Supplementary material for: Long-read proteogenomic atlas of human neuronal differentiation reveals isoform diversity informing neurodevelopmental risk mechanisms
Source: bioRxiv. 2025 Dec 19:2025.12.16.693263. Preprint. [Version 1] doi: 10.64898/2025.12.16.693263 (PMC12724457; doi:10.64898/2025.12.16.693263)
Supplement: Supplement 4 [file media-4.xlsx]

## Sheet: Table_Names
Table_Names	Description
Differential Gene Expression	Differential gene expression for each timepoint comparison.
Differential Protein Expression	Differential protein expression for each timepoint comparison.
Clusters	Gene and protein clusters.
SFARI Gene Enrichment	SFARI gene enrichment for protein and mRNA clusters.
GO Terms - Protein	GO term enrichment for protein clusters.

## Sheet: Table_Columns
Table	Column	Description
Differential Gene Expression	gene_name	Gene name.
Differential Gene Expression	log2FC_t00_v_t04	Log2 Fold Change gene expression from t00 to t04
Differential Gene Expression	padj_t00_v_t04	Adjusted p-value (t00 vs t04)
Differential Gene Expression	log2FC_t00_v_t30	Log2 Fold Change gene expression from t00 to t30
Differential Gene Expression	padj_t00_v_t30	Adjusted p-value (t00 vs t30)
Differential Gene Expression	log2FC_t04_v_t30	Log2 Fold Change gene expression from t04 to t30
Differential Gene Expression	padj_t04_v_t30	Adjusted p-value (t04 vs t30)
Differential Protein Expression	Protein	Full protein identifiers.
Differential Protein Expression	UniprotID	Uniprot ID
Differential Protein Expression	GeneSymbol	Gene name
Differential Protein Expression	Label	Comparison
Differential Protein Expression	log2FC	Log2 Fold Change protein expression for each 'Label'
Differential Protein Expression	SE	Standard error of the comparsion of contrast results
Differential Protein Expression	DF	Degree of freedom
Differential Protein Expression	pvalue	Value of p statistic of the test
Differential Protein Expression	adj.pvalue	BH adjusted p value
Differential Protein Expression	num_unique_pep	Number of unique peptides used to quantify the protein.
Clusters	gene_name	Gene name
Clusters	mRNA	mRNA cluster
Clusters	Protein	Protein cluster
SFARI Gene Enrichment	pair	Comparison
SFARI Gene Enrichment	overlap	Number of genes in both gene sets in the comparison
SFARI Gene Enrichment	inAnotB	Number of genes in A not B in the comparison.
SFARI Gene Enrichment	inBnotA	Number of genes in B not A in the comparison.
SFARI Gene Enrichment	inNeither	Number of genes in neither. (Background genes are all genes with gene and protein expression)
SFARI Gene Enrichment	gene	Indicating mRNA or protein cluster.
SFARI Gene Enrichment	p_value	P value
SFARI Gene Enrichment	p_adjusted	Adjusted p value after Bonferroni correction
GO Term Enrichment	Query	List of genes to be queried. Genes in each protein cluster were used.
GO Term Enrichment	Significant	Indicator for statistically significant results. Only significant results, where the threshold used was P < 0.05 are shown.
GO Term Enrichment	p_value	Hypergeometric P-value after correction for multiple testing.
GO Term Enrichment	term_size	The number of genes that are annotated to the term.
GO Term Enrichment	query_size	The number of genes that were included in the query.
GO Term Enrichment	intersection_size	The number of genes in the query that are annotated to the corresponding term.
GO Term Enrichment	precision	The proportion of genes in the input list that are annotated to the function. Defined as intersection_size/query_size.
GO Term Enrichment	recall	The proportion of functionally annotated genes that the query recovers. Defined as intersection_size/term_size.
GO Term Enrichment	term_id	GO term identifier.
GO Term Enrichment	source	Datasources used for query. Includes: GO:BP, GO:MF, and GO:CC.
GO Term Enrichment	term_name	GO term name.
GO Term Enrichment	effective_domain_size	The total number of genes "in the universe " which is used as one of the four parameters for the hypergeometric probability function of statistical significance.
GO Term Enrichment	source_order	The numeric order for the term within its data source. Important for drawing reproducible Manhattan plots across different platforms.

## Sheet: Differential Gene Expression
gene_name	log2FC_t00_v_t04	padj_t00_v_t04	log2FC_t00_v_t30	padj_t00_v_t30	log2FC_t04_v_t30	padj_t04_v_t30
A2M	-1.745	0.122118	2.25078	0.0193498	3.99577	1.04175e-05
A4GALT	2.2751	9.99235e-12	-0.224457	0.550166	-2.49956	4.60907e-20
AAAS	-1.18555	0.000142586	-1.3216	1.99323e-05	-0.136048	0.660195
AACS	-0.0799588	0.748033	0.00828193	0.976878	0.0882407	0.686354
AADAT	1.33614	4.37843e-06	1.59081	3.52361e-08	0.254664	0.342179
AAGAB	-0.199092	0.430605	-0.520407	0.0292296	-0.321315	0.11998
AAK1	8.19909	2.97955e-14	9.07559	3.10078e-17	0.876497	4.72845e-05
AAMDC	-3.34964	0.0160456	-2.37425	0.0633259	0.975389	0.5145
AAMP	-0.602355	0.144235	-0.774478	0.0562538	-0.172123	0.660153
AAR2	-0.101894	0.671422	-0.463753	0.0342821	-0.361859	0.0518066
AARD	-5.90155	5.87798e-13	-0.819665	0.110115	5.08188	8.35919e-11
AARS1	-0.688271	0.00398265	-1.29461	2.74505e-08	-0.606338	0.00227923
AARS2	-0.685896	0.0140182	-1.13749	3.153e-05	-0.451599	0.0620347
AARSD1	-0.455181	0.392297	-0.313813	0.563435	0.141368	0.780876
AASDH	-0.517369	0.0309513	-1.29263	2.32638e-08	-0.775257	7.65527e-05
AASDHPPT	1.79541	4.60526e-06	2.17867	2.08383e-08	0.383257	0.286261
AASS	-2.58281	2.62691e-21	-2.88016	3.49339e-26	-0.297351	0.246607
AATF	-0.750978	5.94099e-06	-1.56925	5.0341e-22	-0.818268	1.65323e-09
AATK	2.01239	2.24119e-10	3.53818	7.66641e-31	1.52579	1.34445e-12
ABAT	1.98624	4.56693e-17	3.99365	3.64351e-66	2.00741	3.08243e-27
ABCA1	3.47794	0.0115551	-0.319428	0.858503	-3.79736	0.00104139
ABCA10	2.8399	0.0686346	7.02968	2.74414e-07	4.18979	1.85265e-07
ABCA11P	0.188548	0.430833	0.285019	0.217611	0.096471	0.660257
ABCA2	2.22798	1.31714e-26	3.02836	1.14094e-48	0.800383	1.11724e-06
ABCA3	3.40654	1.35269e-38	3.90996	1.62907e-50	0.503414	0.0267241
ABCA4	-5.64987	0.0217905	-5.84528	0.0170663	0	1
ABCA5	3.35107	1.00757e-14	4.26849	1.83247e-23	0.917422	0.00198764
ABCA7	2.95106	8.99717e-12	-0.505019	0.324977	-3.45608	2.63567e-21
ABCB1	-0.155069	0.797769	1.30148	0.00943281	1.45655	0.000574066
ABCB10	1.55863	7.39939e-06	2.11484	6.81131e-10	0.556206	0.0603121
ABCB4	3.65346	1.90657e-06	0.221836	0.824862	-3.43163	4.68653e-09
ABCB6	-1.14148	3.05732e-05	-1.37637	4.02627e-07	-0.234895	0.358041
ABCB7	-0.882039	0.00116691	-2.19196	1.03792e-16	-1.30992	2.58594e-09
ABCB8	-0.870918	1.03763e-09	-0.490731	0.000655936	0.380187	0.00213465
ABCB9	1.21086	0.000195955	2.53551	1.08272e-15	1.32466	4.05974e-07
ABCC1	-1.66148	1.66654e-06	-1.22092	0.000454831	0.440553	0.163454
ABCC10	1.48026	1.42798e-17	0.369148	0.0458985	-1.11112	2.46301e-15
ABCC4	-1.32614	4.20389e-09	0.384725	0.088181	1.71086	4.21651e-20
ABCC5	1.09824	2.62693e-11	1.34956	1.68085e-16	0.251319	0.0856972
ABCC8	2.31373	1.99523e-13	2.05292	8.01228e-11	-0.260812	0.298939
ABCD1	1.46212	0.00011037	1.2025	0.00158491	-0.259621	0.44635
ABCD2	7.90477	1.57313e-09	7.4045	1.62469e-08	-0.500264	0.2889
ABCD3	-0.0283266	0.893043	1.18903	9.87811e-13	1.21735	4.38563e-19
ABCD4	-1.23381	3.88386e-16	-1.62732	3.83532e-27	-0.393512	0.00285019
ABCE1	-1.65061	5.33442e-16	-1.19944	4.84702e-09	0.45117	0.0111023
ABCF1	-1.01125	3.30059e-08	-1.46518	6.20471e-16	-0.453927	0.00380782
ABCF2	-0.476159	0.031958	-0.778082	0.000328786	-0.301923	0.114648
ABCF2-H2BK1	0.0492121	0.960847	-0.801442	0.288318	-0.850654	0.197305
ABCF3	-0.0118316	0.979767	-0.27294	0.336785	-0.261109	0.283505
ABCG1	0.225906	0.33979	0.99391	4.96922e-06	0.768004	2.178e-05
ABCG2	-9.13839	0.00145043	-7.35047	0.0097197	1.78792	0.543105
ABCG4	1.38848	0.000120832	3.03303	3.41012e-18	1.64455	4.13782e-09
ABHD10	-0.163458	0.702885	-0.0632598	0.886223	0.100198	0.799636
ABHD11	-1.83389	3.58422e-05	-1.97996	7.40835e-06	-0.146071	0.747466
ABHD12	-0.228113	0.0938024	-0.175339	0.202245	0.0527739	0.687403
ABHD12B	-7.34686	5.33853e-14	-0.397357	0.469381	6.9495	1.46501e-13
ABHD13	1.26855	2.24166e-12	0.780641	2.04315e-05	-0.487904	0.0015208
ABHD14A	1.12603	0.0738216	3.21999	7.04465e-08	2.09395	2.13386e-05
ABHD14A-ACY1	0.21323	0.761241	2.12045	0.000469047	1.90722	0.000141293
ABHD14B	-0.952207	0.0797153	-2.0419	0.000123425	-1.08969	0.020192
ABHD15	-0.718637	0.345191	0.870746	0.217981	1.58938	0.00855955
ABHD16A	1.45691	2.47129e-16	0.969279	6.61466e-08	-0.487631	0.00134243
ABHD17A	1.2678	0.157257	2.28468	0.00776559	1.01688	0.164225
ABHD17B	-0.090729	0.696362	-0.743609	0.000311102	-0.65288	0.000138935
ABHD17C	-1.28015	0.140151	0.932761	0.253079	2.21292	0.00172629
ABHD18	-1.12782	0.000869386	-0.727837	0.0314461	0.399983	0.202611
ABHD2	1.43315	9.16796e-09	1.1331	6.39616e-06	-0.300052	0.180222
ABHD3	1.268	0.000741245	1.0328	0.00628168	-0.235207	0.508865
ABHD4	-1.5573	7.56512e-29	-1.39088	2.15154e-23	0.166412	0.204836
ABHD5	-0.761503	4.29126e-05	-0.852343	3.94484e-06	-0.0908398	0.630191
ABHD6	2.11498	6.59067e-24	1.7518	8.92099e-17	-0.363181	0.0479639
ABHD8	-1.09744	1.56009e-06	0.106188	0.678713	1.20363	1.17269e-10
ABI1	0.398943	0.0653085	0.228462	0.303788	-0.170481	0.381573
ABI2	-0.638912	3.10521e-06	-1.08526	9.74314e-16	-0.446353	0.000121843
ABI3	-8.04273	1.36949e-15	-10.0625	1.74928e-20	-2.01973	0.150225
ABITRAM	0.0973878	0.635996	0.158832	0.423073	0.061444	0.743575
ABL1	1.1451	1.31624e-20	-0.00329934	0.984628	-1.1484	2.80869e-30
ABLIM1	-1.38702	1.05923e-06	0.283537	0.352125	1.67056	4.9748e-13
ABLIM2	0.637101	0.0718457	3.26283	3.59041e-23	2.62573	6.91891e-23
ABLIM3	1.17979	0.0311882	7.13019	1.98485e-45	5.9504	2.01949e-52
ABR	2.57421	2.10766e-40	1.95926	7.05107e-24	-0.614946	0.000189439
ABRACL	-2.31041	2.90849e-05	-2.73789	6.04673e-07	-0.427477	0.411987
ABRAXAS1	-1.34731	5.45893e-11	-3.08417	4.24639e-49	-1.73686	4.72796e-22
ABRAXAS2	0.498248	0.0265324	0.508472	0.0229151	0.0102242	0.976836
ABT1	-0.419367	0.113502	-0.744563	0.00376149	-0.325196	0.151684
ABTB1	2.54949	9.62425e-20	-0.992087	0.000725529	-3.54157	3.02747e-53
ABTB2	-1.61446	2.84676e-10	1.88297	2.43713e-15	3.49743	6.45779e-64
ABTB3	-7.8122	2.22378e-09	-8.00761	8.16129e-10	0	1
ACAA1	-0.00641932	0.99694	1.43359	3.01759e-05	1.44001	3.37534e-07
ACAA2	-0.708073	0.000259552	-2.62853	1.41008e-44	-1.92046	1.27323e-35
ACACA	-0.792323	0.227547	-0.117044	0.869852	0.675279	0.235363
ACACB	-2.43524	8.41587e-13	-2.15191	4.24991e-11	0.28333	0.463096
ACAD10	-0.557287	0.0922065	-1.71773	5.94862e-08	-1.16045	1.4019e-05
ACAD11	-1.81248	3.92129e-11	-1.71513	3.907e-10	0.097347	0.733382
ACAD8	-0.502896	0.00401921	-1.21086	9.0024e-13	-0.707961	5.83508e-07
ACAD9	-0.790884	0.00128622	-0.709432	0.0039243	0.0814524	0.742937
ACADL	-3.42421	0.00712568	2.92901	0.00139903	6.35322	1.78413e-09
ACADM	0.40469	0.0454526	-0.490241	0.0141215	-0.894931	2.25146e-08
ACADS	2.40215	0.00299316	1.58695	0.056875	-0.8152	0.189898
ACADSB	-2.95713	7.00703e-24	-2.57098	1.83632e-18	0.386152	0.155011
ACADVL	-0.52149	0.00149643	-1.06024	3.50007e-11	-0.538753	6.688e-05
ACAP1	-6.07694	1.11608e-30	-11.9601	2.57071e-34	-5.8832	1.93383e-09
ACAP2	-0.511399	0.00722495	0.00602655	0.98075	0.517425	0.00103977
ACAP3	4.39405	5.46972e-69	2.6021	7.11409e-25	-1.79195	1.97043e-18
ACAT1	-0.2689	0.158666	-0.113562	0.57076	0.155338	0.357411
ACAT2	-0.125026	0.708952	0.396739	0.201268	0.521765	0.041569
ACBD3	1.01127	0.000214142	1.06705	8.57644e-05	0.0557825	0.848565
ACBD4	-2.13632	4.098e-06	-2.03633	1.02122e-05	0.0999948	0.848699
ACBD5	1.5088	3.78632e-06	2.03225	3.05065e-10	0.523451	0.0661203
ACBD6	-1.02279	0.025364	-0.755716	0.102187	0.26707	0.535326
ACBD7	-3.32637	1.07702e-26	-0.713829	0.0206934	2.61254	4.06883e-23
ACCS	-0.815884	0.153409	-3.66458	5.04152e-10	-2.8487	3.50596e-08
ACD	-1.11394	0.0182026	-0.527201	0.280721	0.586734	0.153924
ACE	-1.73368	0.00660298	-0.969102	0.120903	0.764575	0.205202
ACER2	1.29539	0.000388232	-1.83254	6.39937e-06	-3.12793	1.03182e-20
ACER3	0.345811	0.278932	-0.362431	0.253932	-0.708242	0.00545172
ACHE	6.18111	1.28773e-113	7.58685	4.91242e-171	1.40574	6.43117e-15
ACIN1	0.011948	0.96984	-0.0514235	0.830374	-0.0633716	0.764187
ACKR1	3.97016	0.0113007	6.94606	2.51388e-06	2.97591	0.000262028
ACLY	1.35177	3.18806e-12	-0.174981	0.409727	-1.52675	3.9069e-22
ACO1	-1.11873	2.93882e-06	-1.63936	4.07793e-12	-0.520637	0.0113538
ACO2	0.736682	0.00485985	0.165386	0.55971	-0.571296	0.00923783
ACOT1	-5.57978	1.05969e-14	-0.569127	0.292418	5.01065	6.79974e-14
ACOT11	-6.89511	2.19078e-16	-5.51504	9.70459e-18	1.38007	0.155466
ACOT13	-1.02465	2.45235e-08	-1.17413	1.32178e-10	-0.149476	0.398546
ACOT2	-0.88392	0.0429974	-0.0331335	0.949333	0.850787	0.0194421
ACOT4	-5.86562	9.32675e-12	-2.45982	0.00323969	3.4058	4.69338e-06
ACOT7	-0.588534	0.271804	0.195223	0.732691	0.783757	0.0752655
ACOT8	-0.365118	0.430508	-0.221606	0.641866	0.143512	0.742557
ACOT9	-1.04572	3.90889e-11	-2.12668	1.14577e-41	-1.08096	3.16294e-16
ACOX1	-0.0804052	0.746971	0.0598768	0.812507	0.140282	0.501607
ACOX2	-5.60241	4.66411e-06	-4.26516	0.000168539	1.33724	0.282034
ACOX3	0.627518	0.0202926	0.40702	0.139751	-0.220498	0.36888
ACOXL	-9.24235	1.3126e-84	-13.1994	2.21427e-49	-3.95707	7.77585e-05
ACP1	0.00574966	0.992659	-0.182007	0.462137	-0.187757	0.378111
ACP2	0.70382	5.32683e-06	0.0867294	0.61493	-0.61709	1.27945e-06
ACP3	-6.22486	0.00058858	-5.45847	0.00264549	0.766387	0.727569
ACP5	-7.787	0.000106858	-9.06554	1.23378e-05	-1.27853	0.557733
ACP6	-3.19957	1.16236e-47	-2.61408	6.3003e-33	0.585488	0.00316838
ACRBP	-1.02074	0.0274228	-3.05905	1.44365e-10	-2.03831	1.45897e-06
ACSBG1	-7.55954	6.70464e-23	2.18139	4.55579e-24	9.74093	3.62905e-38
ACSF2	-0.966456	0.0132793	-2.27117	2.19485e-09	-1.30472	5.11952e-05
ACSF3	0.109587	0.554534	-0.368153	0.0329816	-0.47774	0.000760544
ACSL1	2.01754	8.60018e-16	2.47288	3.59041e-23	0.455342	0.037559
ACSL3	-0.327995	0.114859	0.0358556	0.877661	0.363851	0.0349656
ACSL4	2.06585	6.50542e-16	2.10218	1.8569e-16	0.0363283	0.903126
ACSL6	-0.424839	0.534839	4.11749	4.66109e-14	4.54233	2.55319e-22
ACSM3	-6.87391	1.42236e-31	-9.25127	4.70182e-26	-2.37736	0.0139487
ACSS1	-6.65683	6.24003e-26	2.36493	5.41404e-32	9.02176	2.2169e-48
ACSS2	1.56622	4.70205e-10	0.677999	0.00889715	-0.888218	2.29342e-05
ACSS3	-5.73987	3.6843e-38	-6.07342	4.37765e-42	-0.333555	0.495734
ACTA1	-2.56531	6.90209e-08	-6.75622	2.35513e-39	-4.19091	7.51042e-21
ACTA2	-0.00268481	1	-1.24024	0.0416216	-1.23755	0.0151244
ACTB	0.240573	0.195213	-0.87246	5.87837e-07	-1.11303	4.27825e-15
ACTC1	1.49633	0.00319188	-4.57142	9.1338e-20	-6.06775	5.87372e-49
ACTG1	0.97449	2.83e-11	0.82576	1.89783e-08	-0.14873	0.272786
ACTG1P20	1.06008	0.0374194	1.09983	0.0295461	0.0397506	0.949851
ACTG2	-3.98954	0.0219999	-3.24412	0.0597753	0.745416	0.672136
ACTL10	-1.09	0.0867492	-0.466801	0.476844	0.623198	0.273317
ACTL6A	-0.356426	0.0237261	-1.56077	2.48442e-25	-1.20435	1.57356e-22
ACTL6B	8.25121	6.80934e-10	9.43114	1.29677e-12	1.17993	0.0158822
ACTL8	-4.82187	1.94956e-20	-6.32123	2.30412e-28	-1.49936	0.00928436
ACTMAP	-0.533895	0.0288428	-1.73416	1.54537e-13	-1.20026	9.22768e-10
ACTN1	-1.89243	3.99156e-29	-3.29763	1.21866e-85	-1.40519	9.66813e-24
ACTN2	-2.03306	2.18745e-05	1.28805	0.00337132	3.3211	4.26721e-17
ACTN3	-5.31542	1.68769e-25	-12.7746	8.76719e-39	-7.45918	7.56296e-15
ACTN4	0.456776	0.0442697	-1.44265	4.71874e-11	-1.89943	2.44263e-26
ACTR10	1.49217	1.44663e-30	1.02527	4.51304e-15	-0.466895	2.22187e-05
ACTR1A	1.56637	3.64876e-17	0.596342	0.00184272	-0.970027	3.029e-10
ACTR1B	0.887593	3.05794e-09	0.264564	0.0919812	-0.623029	5.1608e-07
ACTR2	1.2586	0.00567148	0.7938	0.0868415	-0.464795	0.253394
ACTR3	0.33095	0.148239	0.31	0.175591	-0.02095	0.938615
ACTR3B	-1.10083	4.39331e-13	-0.155073	0.345802	0.945758	4.01945e-14
ACTR5	-0.335252	0.152468	-0.657126	0.00363429	-0.321874	0.104347
ACTR6	0.349069	0.0546581	0.0682363	0.732558	-0.280832	0.0674185
ACTR8	0.091502	0.722152	-0.64507	0.00487733	-0.736572	9.11279e-05
ACTRT3	-2.69653	2.98467e-18	-3.25788	9.84171e-26	-0.561353	0.0532365
ACVR1	0.481663	0.00745576	0.248009	0.181712	-0.233653	0.136892
ACVR1B	1.13292	1.80967e-08	1.76598	6.16082e-19	0.633053	0.000169965
ACVR2A	2.38335	2.88546e-31	2.84723	3.41941e-44	0.463878	0.00855463
ACVR2B	1.02592	0.00110804	-0.239677	0.480933	-1.2656	7.85919e-07
ACY1	-3.62923	2.06074e-10	-4.7996	3.31934e-17	-1.17037	0.0202597
ACYP1	-0.0386673	0.951028	1.17639	0.00836617	1.21506	0.00109666
ACYP2	0.184607	0.745863	1.43719	0.00355833	1.25259	0.00227881
ADA	-4.05416	2.88002e-14	-4.59103	6.10903e-18	-0.536874	0.284295
ADA2	1.08756	0.000693365	-1.17302	0.000241533	-2.26057	1.00985e-18
ADAD2	-6.63867	0.000284479	-6.83408	0.000179358	0	1
ADAL	0.10464	0.585989	-0.334199	0.0631322	-0.438839	0.00325871
ADAM10	0.421275	0.112081	-0.100457	0.727763	-0.521732	0.0166753
ADAM11	6.04077	3.48236e-27	3.66601	1.03428e-10	-2.37476	1.89099e-08
ADAM15	-3.05551	4.62284e-58	-1.09871	3.09963e-09	1.9568	1.34149e-33
ADAM17	0.624371	0.260728	0.238231	0.684285	-0.38614	0.432928
ADAM19	1.41393	2.4319e-05	0.959326	0.00484307	-0.454601	0.114844
ADAM21	-1.95375	0.00147826	-0.0844892	0.896126	1.86926	0.000497721
ADAM22	0.936574	0.0116345	-0.0095443	0.984645	-0.946118	0.00204434
ADAM23	1.36059	4.71376e-06	3.62721	1.05744e-36	2.26662	2.46881e-23
ADAM8	-8.18554	7.22924e-15	-2.53787	0.000100782	5.64767	3.37264e-08
ADAM9	1.44267	1.85236e-07	0.626226	0.028517	-0.816448	0.00043372
ADAMTS1	-5.27954	2.1584e-23	-0.626957	0.129115	4.65259	9.51957e-22
ADAMTS10	1.59196	1.68536e-07	1.4287	2.76516e-06	-0.163256	0.566159
ADAMTS12	-4.20334	2.23282e-16	-2.28457	1.84988e-06	1.91876	3.42914e-05
ADAMTS13	0.732958	0.129175	0.530442	0.279316	-0.202516	0.654402
ADAMTS15	-6.78594	8.49996e-09	-2.11345	0.0152762	4.67249	3.83358e-05
ADAMTS16	-4.59124	9.73445e-08	-4.13982	4.94837e-07	0.451422	0.649754
ADAMTS19	-6.6751	0.0002834	-6.87051	0.000179065	0	1
ADAMTS2	-1.91245	0.0118672	-0.91306	0.242091	0.999388	0.135301
ADAMTS3	-4.31983	2.06709e-26	2.39226	1.06404e-21	6.71209	1.05404e-72
ADAMTS4	2.44708	5.05491e-08	-6.80658	1.82359e-32	-9.25365	2.56472e-73
ADAMTS7	0.42832	0.0922435	-1.93246	5.74026e-15	-2.36078	6.69896e-31
ADAMTS8	-7.52932	1.78457e-07	-6.26462	1.36177e-05	1.2647	0.482895
ADAMTSL1	-4.31416	2.89714e-05	-3.16608	0.000553756	1.14807	0.299699
ADAMTSL2	-3.74535	0.0961513	0.0553175	0.98376	3.80066	0.0511807
ADAMTSL3	-5.70283	0.0184593	-5.89824	0.0143224	0	1
ADAP1	-1.17456	0.0169219	-1.1023	0.0243083	0.0722651	0.898144
ADAR	0.056618	0.840132	-0.0949017	0.723429	-0.15152	0.50339
ADARB1	2.53329	4.70868e-27	1.77148	1.06082e-13	-0.761815	3.46849e-05
ADARB2	-0.594961	0.314127	-2.62787	1.26642e-05	-2.03291	0.000158925
ADAT1	0.541771	0.0356313	0.539577	0.0355918	-0.00219366	1
ADAT2	-1.88681	2.16644e-18	-1.66294	9.54302e-15	0.223873	0.280334
ADAT3	-0.938689	0.0589803	-1.14487	0.0195611	-0.206183	0.668893
ADCK1	-1.61343	1.43355e-28	-1.10724	6.95586e-15	0.506192	0.000133312
ADCK2	-0.695174	0.00149599	2.19998	1.01697e-29	2.89516	8.23066e-67
ADCK5	0.0794407	0.722152	0.568382	0.00400919	0.488941	0.00312026
ADCY1	-4.78638	0.0057334	-1.08779	0.509122	3.69859	0.0191004
ADCY2	-5.25714	3.60482e-30	-1.40853	0.000152972	3.84861	4.80743e-20
ADCY3	0.449215	0.0352683	0.83135	5.58204e-05	0.382135	0.0315929
ADCY5	-2.57036	3.1757e-19	0.476082	0.106161	3.04644	5.72052e-38
ADCY6	0.835407	0.0755928	2.26952	3.75795e-07	1.43412	0.000111749
ADCY7	1.45983	0.000101777	2.53637	3.24557e-12	1.07654	0.000229529
ADCY9	1.30054	0.0129531	0.109427	0.85829	-1.19111	0.00589877
ADCYAP1	7.44674	6.91759e-08	9.82964	5.76838e-13	2.3829	1.18319e-05
ADCYAP1R1	-4.01479	1.17654e-12	2.11459	1.2861e-05	6.12938	9.40675e-37
ADD1	1.64345	1.69136e-09	0.797065	0.00434537	-0.846385	0.000231987
ADD2	0.833104	4.34461e-05	0.0571799	0.808889	-0.775924	3.72158e-06
ADD3	-1.95399	3.98829e-19	-0.947223	1.94894e-05	1.00677	4.06551e-08
ADGRA1	10.7887	3.15057e-18	11.0985	3.08458e-19	0.309729	0.245666
ADGRA3	0.66525	0.00156509	0.271621	0.21532	-0.393629	0.0282198
ADGRB2	-2.7862	1.01406e-08	2.57481	1.4501e-08	5.36101	3.22186e-41
ADGRB3	6.02283	4.93837e-14	9.97492	1.00537e-36	3.95209	6.56565e-61
ADGRD1	2.8883	0.00611845	2.77764	0.0081889	-0.110658	0.901569
ADGRE5	-1.64847	0.104018	-3.31109	0.00114582	-1.66262	0.0731043
ADGRG1	6.97691	4.02839e-167	5.55607	3.42138e-106	-1.42084	3.64926e-13
ADGRG2	-6.79468	5.73008e-23	2.92716	4.48516e-13	9.72184	1.35851e-51
ADGRG4	0	1	4.69447	0.0961171	4.29412	0.0644723
ADGRG5	-9.192	1.76178e-20	-9.38741	2.56012e-21	0	1
ADGRL2	0.661424	0.0022947	-0.133975	0.571055	-0.795399	6.78903e-06
ADGRL3	3.5568	9.86286e-38	3.55267	1.2057e-37	-0.00413127	1
ADGRL4	-5.5593	3.31004e-06	-7.24579	5.85011e-08	-1.68649	0.265032
ADGRV1	-0.637515	0.0706208	-0.129502	0.737508	0.508013	0.0900493
ADH5	0.210551	0.0254476	-0.831651	2.19718e-20	-1.0422	4.08546e-46
ADHFE1	0.695782	0.0116029	0.151707	0.614916	-0.544075	0.0188176
ADI1	-1.71981	3.70066e-07	-1.87331	2.69363e-08	-0.1535	0.650158
ADIPOR1	-0.152962	0.435571	-0.66285	0.000259777	-0.509887	0.000769242
ADIPOR2	-0.0475781	0.835211	-0.198098	0.337511	-0.15052	0.407509
ADISSP	-1.49151	0.00988198	-1.49058	0.00966173	0.000929271	1
ADK	-1.10748	2.23959e-18	-0.532616	3.54634e-05	0.574862	6.09136e-08
ADM	-10.5266	4.78674e-09	-5.53228	0.000606717	4.99433	0.00214231
ADM2	1.91467	9.19626e-08	-3.91536	1.74758e-14	-5.83003	3.32089e-37
ADM5	-1.7984	0.0780957	-2.06682	0.0411578	-0.268421	0.809412
ADNP	0.32442	0.0961232	0.550333	0.00365442	0.225913	0.178281
ADNP2	-0.529421	0.000466894	-0.591964	8.09521e-05	-0.0625437	0.680498
ADO	1.19312	5.1467e-06	0.903211	0.000624332	-0.289912	0.219653
ADORA1	-2.71915	0.00379615	1.47574	0.111181	4.19489	4.3115e-08
ADORA2A	-1.93933	1.19956e-05	-2.13498	1.27668e-06	-0.195657	0.660257
ADORA2B	-4.33275	4.63359e-18	0.439306	0.394621	4.77206	4.9244e-30
ADPGK	-0.106276	0.691511	-0.21916	0.38871	-0.112884	0.629523
ADPRH	-0.812784	0.00315837	-2.24989	2.7713e-16	-1.43711	1.46586e-09
ADPRM	-0.404871	0.469443	-0.130156	0.827927	0.274715	0.584785
ADPRS	-0.495434	0.289922	0.413823	0.372081	0.909257	0.0158869
ADRA2A	-7.01914	5.35412e-14	2.05641	5.43147e-08	9.07555	5.75567e-24
ADRA2B	-7.86455	1.73202e-10	-8.05996	5.67773e-11	0	1
ADRB2	-5.53603	3.57868e-17	-1.81175	0.00212614	3.72427	1.61801e-10
ADRM1	-1.31848	0.0154583	-1.19651	0.0281905	0.121968	0.831591
ADSL	-2.02626	2.61865e-13	-1.88298	1.11863e-11	0.143281	0.604367
ADSS1	-1.22146	0.00114277	-0.450129	0.251615	0.771327	0.0158292
ADSS2	-0.931811	1.76505e-06	-1.15008	2.75385e-09	-0.218269	0.218238
AEBP1	-0.571121	0.109591	-1.60579	2.51645e-06	-1.03466	0.000320338
AEBP2	-0.6458	0.00517705	-0.142914	0.563608	0.502886	0.0105798
AEN	-3.12298	5.06586e-29	-3.50549	5.95891e-36	-0.382515	0.159353
AFAP1	5.62629	1.44351e-201	3.45912	2.21789e-76	-2.16717	1.83563e-51
AFAP1L1	-9.18833	3.05574e-14	-4.50467	6.00366e-07	4.68365	6.47918e-05
AFAP1L2	-1.16722	0.00596934	0.08277	0.86158	1.24999	0.000419642
AFDN	0.931017	0.000925626	0.523323	0.0690334	-0.407694	0.0961107
AFF1	-6.60298	0.000529578	-6.79839	0.000344189	0	1
AFF2	-0.54249	0.477648	2.22838	0.000361054	2.77087	4.75776e-07
AFF3	8.35849	7.0862e-11	4.77527	0.000348269	-3.58323	1.06382e-15
AFF4	1.933	7.43623e-15	1.90638	1.47213e-14	-0.0266152	0.925365
AFG1L	-1.28042	2.36939e-08	-2.105	4.49979e-20	-0.824578	4.38179e-05
AFG2A	-1.27906	8.50222e-11	-1.3148	1.76454e-11	-0.0357372	0.880479
AFG2B	0.0610579	0.670665	0.0634807	0.655482	0.00242288	0.997646
AFG3L2	-0.629934	0.00345949	-0.8531	5.87763e-05	-0.223167	0.248125
AFMID	-1.52065	0.0139305	-2.062	0.00071023	-0.541349	0.33563
AFTPH	0.85028	0.00113559	0.917951	0.000409406	0.0676712	0.80228
AGA	-0.712882	7.73038e-07	-1.12688	2.96268e-15	-0.414002	0.000913973
AGAP1	0.892745	2.24653e-05	1.34381	5.92189e-11	0.451069	0.00872588
AGAP2	2.38531	3.64861e-35	2.97396	2.80636e-55	0.588656	6.09014e-06
AGAP2-AS1	1.42754	0.0274175	2.23939	0.000383867	0.811854	0.140517
AGAP3	2.32708	1.56762e-33	1.08163	3.85589e-08	-1.24545	2.53045e-15
AGAP4	1.81311	0.208812	3.03197	0.0259774	1.21886	0.228533
AGAP5	-1.67369	0.151047	-0.612804	0.594974	1.06089	0.332158
AGAP6	3.20453	0.170475	4.37562	0.051413	1.17109	0.530263
AGBL4	2.31405	0.0627787	6.48287	8.45879e-09	4.16882	1.00763e-16
AGBL5	-0.934831	2.20268e-06	-0.690267	0.00053018	0.244563	0.169066
AGFG1	0.122197	0.593878	-0.523116	0.0133074	-0.645313	0.000208667
AGFG2	-1.06785	0.0258643	-0.516777	0.280981	0.55107	0.213168
AGGF1	0.121778	0.555949	0.375761	0.0508772	0.253984	0.126572
AGK	0.615432	0.0223051	1.28465	7.88363e-07	0.66922	0.00239157
AGL	-1.27069	0.240168	-1.15811	0.27975	0.112585	0.931672
AGMAT	-7.8432	3.09926e-09	-6.20757	8.47229e-07	1.63564	0.306213
AGO1	1.23552	2.66185e-12	-0.255787	0.176593	-1.49131	3.49343e-25
AGO2	-3.46399	4.33762e-10	-3.26882	1.8432e-09	0.195168	0.762336
AGO3	0.559116	0.0593476	-0.120761	0.709718	-0.679876	0.00521892
AGO4	1.8981	8.32283e-13	2.4144	3.49992e-20	0.516299	0.0183523
AGPAT1	0.748685	3.1308e-15	0.490324	3.18497e-07	-0.258362	0.00145824
AGPAT2	0.35938	0.571183	-2.44773	1.92835e-05	-2.80711	1.94222e-09
AGPAT3	0.600854	0.0423976	3.16239	1.32868e-30	2.56153	8.43723e-31
AGPAT4	1.48039	2.22733e-24	0.416959	0.00580004	-1.06343	4.66711e-19
AGPAT5	-1.08166	3.95595e-07	-0.528906	0.0154551	0.552751	0.00236125
AGPS	-0.828082	0.000519298	-0.560354	0.0204952	0.267728	0.210933
AGRN	3.99656	4.04901e-19	1.03812	0.0354831	-2.95845	8.21357e-21
AGT	0.855431	0.0804805	-6.54062	1.3909e-11	-7.39605	1.64646e-15
AGTPBP1	1.17457	1.53978e-09	0.913539	3.05015e-06	-0.261034	0.134602
AGTR1	2.5659	0.157307	7.70452	1.11555e-06	5.13862	1.81155e-06
AGTRAP	-5.17525	0.0676749	-5.37065	0.056615	0	1
AHCTF1	-0.732846	0.00919805	-0.44523	0.118756	0.287616	0.259443
AHCY	-2.11288	8.94088e-67	-2.47465	4.8063e-91	-0.361773	0.000721171
AHCYL1	-0.0298766	0.922496	0.0492148	0.860123	0.0790914	0.7466
AHCYL2	-1.81668	0.00175828	-0.811989	0.15162	1.00469	0.0604979
AHDC1	1.96447	1.57837e-18	1.39314	6.87109e-10	-0.571335	0.0022786
AHI1	-2.2949	1.12042e-06	2.78709	1.21491e-12	5.082	7.45022e-39
AHNAK	-0.049547	0.991767	-2.66672	0.208084	-2.61717	0.164344
AHNAK2	3.57384	0.00593938	3.93946	0.00215682	0.365618	0.703399
AHSA1	-0.863729	0.0605591	-0.332943	0.491394	0.530786	0.183459
AHSG	-5.41141	1.4221e-07	0.910883	0.132927	6.32229	5.44327e-11
AIDA	0.231181	0.310265	-1.37845	5.07685e-11	-1.60963	4.59793e-21
AIF1L	-2.63964	1.55725e-25	-2.00347	2.93667e-15	0.636169	0.00378249
AIFM1	-1.00826	5.63023e-06	-1.61892	1.42528e-13	-0.610664	0.00112828
AIFM2	-5.02575	3.24218e-41	-1.1534	3.02198e-05	3.87235	7.24234e-29
AIG1	-1.69633	7.20358e-10	-0.144045	0.641032	1.55229	7.73821e-12
AIM2	2.38642	1.64617e-10	3.12757	1.14642e-17	0.741158	0.00317704
AIMP1	-0.682286	2.55257e-05	-0.66141	4.39211e-05	0.0208762	0.912549
AIMP2	-2.04292	1.67548e-05	-2.1243	7.13399e-06	-0.0813793	0.877895
AIP	-0.0444065	0.955153	-0.0245464	0.972755	0.01986	0.985253
AIPL1	5.35337	0.0385059	0	1	-5.14843	0.0137254
AIRIM	-1.03275	4.36144e-08	-1.34159	7.5984e-13	-0.308841	0.0648392
AJAP1	4.87373	5.99139e-08	4.96772	2.95769e-08	0.0939952	0.871376
AJUBA	-4.21858	2.6718e-50	-2.34253	4.90657e-17	1.87604	5.80298e-15
AK1	1.30334	0.000636266	1.99314	9.98071e-08	0.689796	0.0329686
AK2	-1.74523	2.79033e-24	-1.44208	5.33814e-17	0.303152	0.0480289
AK3	0.22706	0.135678	0.442383	0.00251604	0.215323	0.0916808
AK4	-5.10652	1.1201e-30	-1.83893	4.54191e-05	3.26759	6.17139e-19
AK4P3	0	1	5.44457	0.00183072	5.04421	0.000197323
AK5	-4.24419	7.25888e-16	2.75134	4.72961e-10	6.99553	6.73557e-54
AK6	-1.25266	0.00419434	-0.47319	0.301107	0.779469	0.0370203
AK7	-1.91333	1.28806e-07	-1.82169	3.89454e-07	0.0916416	0.824818
AK8	-2.29327	2.29382e-06	0.205266	0.673321	2.49854	2.00836e-09
AK9	1.10728	0.000351684	1.74071	9.61755e-09	0.633428	0.0147991
AKAIN1	10.8755	9.5446e-17	6.29344	2.54986e-06	-4.5821	9.39041e-25
AKAP1	0.372322	0.194429	0.00663868	0.985656	-0.365683	0.130476
AKAP10	0.641181	0.106723	0.416123	0.305336	-0.225059	0.534768
AKAP11	0.813541	0.333224	1.56143	0.0483801	0.747892	0.268051
AKAP12	1.23317	1.43155e-10	1.51116	2.61701e-15	0.277986	0.105248
AKAP13	-0.0274468	0.988921	-1.62952	0.0877322	-1.60207	0.0507552
AKAP17A	-0.16322	0.763304	-0.193607	0.717042	-0.0303861	0.963459
AKAP3	0.380861	0.262375	0.211084	0.546762	-0.169777	0.58586
AKAP5	-2.53735	0.000138212	-2.01589	0.00145359	0.521458	0.469753
AKAP6	8.98421	6.58378e-100	8.99587	3.96665e-100	0.0116544	0.976273
AKAP7	-2.36083	1.24918e-10	0.512419	0.185689	2.87325	7.83602e-22
AKAP8	-1.12817	9.35588e-12	-1.42641	4.87573e-18	-0.298243	0.0479102
AKAP8L	1.01681	0.00179689	0.00914987	0.983537	-1.00766	0.000173514
AKAP9	2.46212	0.0678206	4.90275	9.71859e-05	2.44063	0.000378402
AKIP1	-0.269365	0.577853	0.504279	0.27721	0.773645	0.0414357
AKIRIN1	-0.444649	0.0659123	-1.05132	6.10765e-06	-0.606673	0.00209555
AKIRIN2	1.09803	3.82661e-30	0.282188	0.00484322	-0.815838	5.09891e-25
AKNA	-1.00045	7.64976e-05	-1.34212	8.36618e-08	-0.34167	0.137063
AKR1A1	-2.0579	6.23927e-05	-2.16004	2.4741e-05	-0.102139	0.855736
AKR1B1	-1.75605	0.000229138	-0.90822	0.0636125	0.847831	0.0391881
AKR1C1	5.25904	1.1278e-08	5.98349	5.74127e-11	0.724453	0.0143825
AKR1C2	3.87273	1.68431e-15	5.60816	2.67425e-31	1.73543	8.09527e-06
AKR1C3	-5.0276	4.93088e-14	-2.24828	0.000541731	2.77932	1.44698e-06
AKR1E2	-1.71613	0.000500325	-2.51856	5.21747e-07	-0.802424	0.103665
AKR7A2	-0.547428	0.567543	-0.233913	0.814947	0.313515	0.724369
AKT1	1.92157	1.03965e-58	1.46675	1.37769e-34	-0.454816	4.44562e-06
AKT1S1	-1.21226	5.28309e-05	-1.30053	1.32525e-05	-0.0882706	0.775598
AKT2	-0.179355	0.227973	-0.973771	2.31314e-12	-0.794416	5.83721e-12
AKT3	2.45759	0.0606675	3.54886	0.00507449	1.09127	0.260723
AKTIP	0.65674	0.000141652	0.67551	8.61379e-05	0.0187697	0.928694
ALAD	1.36309	2.19851e-10	1.17138	5.39054e-08	-0.191717	0.337179
ALAS1	0.150134	0.426913	-0.116602	0.541829	-0.266736	0.0811617
ALCAM	3.13973	4.10547e-14	2.94837	1.31139e-12	-0.191361	0.647069
ALDH16A1	-1.11156	2.00307e-07	-2.73612	2.98522e-38	-1.62455	3.9374e-20
ALDH18A1	-0.886729	2.10167e-05	-0.748684	0.00034845	0.138045	0.488435
ALDH1A1	-10.0364	0.0073262	-10.2319	0.00605795	0	1
ALDH1A2	-3.26215	0.000943851	3.00823	2.69979e-05	6.27037	1.93056e-13
ALDH1A3	-1.54565	0.00113327	-8.91153	2.41713e-20	-7.36588	4.48908e-15
ALDH1B1	-2.46493	5.02538e-33	-2.09401	3.30116e-24	0.370916	0.0441908
ALDH1L2	2.89611	1.28341e-40	2.17191	3.52697e-23	-0.724201	1.9557e-05
ALDH2	0.311276	0.0189912	0.457163	0.000440421	0.145887	0.211478
ALDH3A1	-3.1527	0.00150512	-2.5625	0.00791151	0.590196	0.571069
ALDH3A2	-0.331926	0.0498593	-0.655163	6.36471e-05	-0.323237	0.0221785
ALDH3B1	-0.620922	0.635996	-1.99936	0.109745	-1.37843	0.217883
ALDH4A1	0.0737064	0.738632	-1.70241	3.82453e-19	-1.77611	5.11694e-30
ALDH5A1	-2.22108	1.43194e-14	2.01058	2.01114e-13	4.23167	4.53694e-72
ALDH6A1	-2.02667	1.15317e-43	-1.80381	2.8611e-35	0.222858	0.1047
ALDH7A1	0.615506	0.000960237	1.25993	3.57944e-12	0.644429	2.21267e-05
ALDH8A1	1.44321	0.430259	3.67362	0.0263821	2.2304	0.0629425
ALDH9A1	-1.78297	4.39788e-26	-1.48099	1.98297e-18	0.30198	0.0458011
ALDOA	-1.91443	0.000696442	-1.10637	0.0552626	0.80806	0.102261
ALDOC	-1.34276	0.00454443	1.27439	0.00697467	2.61715	3.88131e-12
ALG1	-1.24077	6.01485e-14	-1.74233	2.67044e-26	-0.501562	0.000393786
ALG10	0.584945	0.00309181	0.1214	0.57401	-0.463545	0.00506932
ALG10B	-1.14746	0.056242	-1.58547	0.00758667	-0.438012	0.452594
ALG11	0.0589973	0.751609	0.119033	0.501337	0.0600352	0.71495
ALG12	-0.465847	0.00288422	-1.18741	4.9236e-15	-0.721563	1.28305e-08
ALG13	-0.595344	0.0148358	-0.700384	0.0037576	-0.10504	0.660896
ALG14	-0.0713708	0.92903	0.504359	0.450063	0.57573	0.311194
ALG2	-0.671581	1.96409e-07	-1.07507	3.39435e-17	-0.403486	0.00021964
ALG3	-1.30055	0.00549515	-1.58249	0.000668615	-0.281933	0.563719
ALG5	-0.377911	0.483893	-0.365488	0.498057	0.0124231	0.993199
ALG6	-1.29897	3.11853e-07	-2.18163	3.19222e-18	-0.882661	3.35017e-05
ALG8	-1.42921	1.73611e-57	-1.8996	1.96449e-100	-0.470387	5.80844e-10
ALG9	0.962039	5.68431e-09	0.37725	0.0275074	-0.584789	2.19923e-05
ALK	8.56709	1.11395e-13	9.16716	1.60868e-15	0.600068	0.172165
ALKAL1	-6.17806	4.8473e-09	-2.8722	0.000274582	3.30586	0.00125539
ALKBH1	-0.0981796	0.504125	-0.518622	0.000117895	-0.420443	0.000190101
ALKBH2	-1.05388	0.0976307	0.19397	0.782539	1.24785	0.0174697
ALKBH3	-0.152469	0.66144	-0.485722	0.133013	-0.333253	0.236289
ALKBH4	-0.804801	0.0343088	-0.691026	0.070069	0.113775	0.764347
ALKBH5	0.463588	0.046303	0.140422	0.572403	-0.323166	0.104599
ALKBH6	-0.435851	0.386543	-0.497164	0.316492	-0.0613123	0.911222
ALKBH7	-0.520305	0.585989	0.0914508	0.92744	0.611756	0.465457
ALKBH8	-0.52919	0.0603382	0.343598	0.224077	0.872788	0.000124375
ALMS1	0.0783659	0.827935	-0.0893862	0.801074	-0.167752	0.57729
ALOX12	-6.51877	2.35246e-13	-9.14845	1.33838e-17	-2.62968	0.0379331
ALOX12B	-3.223	0.0207144	0.743402	0.551346	3.9664	0.00110518
ALOX15	-2.93133	0.0017084	-3.94373	5.83725e-05	-1.0124	0.332158
ALOX15B	-5.38828	0.0434048	-5.58369	0.0353214	0	1
ALOX5	1.073	0.0152609	-2.29998	2.558e-07	-3.37298	3.05064e-20
ALOXE3	0.162907	0.866222	4.24519	6.87953e-10	4.08229	7.89907e-14
ALPG	-8.22805	1.42695e-15	-9.38525	6.47774e-20	-1.1572	0.449931
ALPK1	-1.20801	0.365649	2.95382	0.00350157	4.16184	3.90051e-05
ALPL	-5.04305	1.07539e-105	-6.62616	1.77492e-173	-1.58311	1.12467e-14
ALS2	0.589402	0.0020848	0.21708	0.279939	-0.372323	0.0221122
ALS2CL	-5.89233	0.0120461	-6.08774	0.00912466	0	1
ALX1	2.69677	3.24947e-08	-7.73329	3.10178e-15	-10.4301	5.02608e-29
ALYREF	-2.5456	0.000714114	-0.941584	0.210573	1.60402	0.0156441
AMACR	0.689855	0.0182691	0.483112	0.103059	-0.206743	0.443304
AMBN	0	1	10.4943	9.57086e-08	10.094	4.35779e-11
AMBP	-3.37473	0.000598873	-8.02173	1.54214e-10	-4.647	0.000126609
AMBRA1	1.11921	3.70806e-05	0.576692	0.0387337	-0.542523	0.019069
AMD1	-2.07728	1.03584e-15	-1.68499	8.90564e-11	0.392295	0.0916893
AMDHD1	-4.22551	6.67273e-06	-3.69168	1.56569e-05	0.533833	0.647856
AMDHD2	-1.19859	1.55802e-13	-2.61758	8.87105e-57	-1.41899	1.40988e-23
AMER2	7.46117	1.87867e-30	7.48183	1.2763e-30	0.0206535	0.951999
AMER3	7.91991	6.20423e-42	8.21343	4.95829e-45	0.293523	0.0823665
AMFR	1.25786	1.21429e-06	1.86606	2.03569e-13	0.608193	0.00400641
AMH	0.464304	0.42788	2.6123	3.40162e-07	2.14799	1.69439e-07
AMIGO1	2.54768	6.16764e-18	3.36634	9.46759e-31	0.818661	0.000364015
AMIGO2	1.66137	4.46155e-06	1.24744	0.000652615	-0.413926	0.191087
AMMECR1	-2.69676	8.64324e-35	-0.546745	0.0130409	2.15002	2.32894e-31
AMMECR1L	1.26433	0.0168784	1.21627	0.0212771	-0.0480645	0.940436
AMN1	0.633522	2.25675e-08	1.28794	4.05156e-31	0.654419	9.32285e-13
AMOT	2.32082	3.22667e-21	1.81538	1.93828e-13	-0.505441	0.0165098
AMOTL1	0.454629	0.0310664	0.235323	0.279528	-0.219305	0.237931
AMOTL2	1.32335	3.29507e-17	0.764861	1.55642e-06	-0.558488	2.21065e-05
AMPD2	0.0837269	0.748587	1.50005	2.2366e-11	1.41632	1.24803e-14
AMPD3	-3.17072	3.50218e-07	-3.80178	2.53027e-09	-0.631061	0.363676
AMPH	1.68049	8.30895e-10	3.44094	1.36214e-37	1.76045	8.46034e-16
AMT	-1.22697	9.60396e-17	-2.48401	1.51998e-64	-1.25705	5.12891e-25
AMY2B	4.48163	0.00632042	5.95503	0.00018178	1.4734	0.130929
AMZ2	-0.24031	0.110916	0.319911	0.0306429	0.560221	2.47651e-06
ANAPC1	-1.7022	8.72766e-16	-1.15837	5.22368e-08	0.543833	0.00304008
ANAPC10	-0.705723	0.0376738	-0.528823	0.122644	0.1769	0.584851
ANAPC11	-1.07957	0.000762471	-0.478523	0.146183	0.601051	0.0310415
ANAPC13	1.1994	3.92002e-06	1.19883	3.81294e-06	-0.000569151	1
ANAPC15	-0.984429	0.0057097	-0.194004	0.615755	0.790426	0.00848942
ANAPC16	-0.79556	0.0735994	-0.900455	0.0407831	-0.104895	0.817317
ANAPC2	0.221321	0.412219	0.257563	0.333049	0.0362415	0.898947
ANAPC4	-0.572836	0.0216664	-0.79201	0.00124188	-0.219175	0.330503
ANAPC5	-0.199295	0.476946	-0.427767	0.109929	-0.228472	0.337179
ANAPC7	-0.369996	0.0763411	-0.471275	0.0218679	-0.101279	0.608481
ANG	-3.07167	0.000106032	-0.169016	0.833925	2.90265	3.09689e-05
ANGEL1	-0.293642	0.354364	-1.21174	4.07831e-05	-0.918099	0.00020502
ANGEL2	-1.31903	3.07083e-12	-1.07832	1.21728e-08	0.240708	0.166302
ANGPT1	-2.66579	0.00671391	2.20001	0.00389263	4.8658	5.52806e-09
ANGPT2	8.59744	5.13268e-12	6.72576	9.1219e-08	-1.87168	2.8103e-11
ANGPTL1	-1.44307	0.348694	7.41997	3.90283e-11	8.86304	2.26067e-22
ANGPTL2	2.05919	6.68558e-13	-1.91743	6.02057e-11	-3.97663	1.88572e-63
ANGPTL4	-5.20142	1.41236e-11	-1.77702	0.0207301	3.42441	1.65878e-07
ANK1	3.06951	3.54811e-12	2.54266	9.91028e-09	-0.526847	0.167818
ANK2	5.26382	1.49844e-122	4.94205	4.29487e-108	-0.321769	0.109745
ANK3	-0.0236599	0.953124	1.72417	9.42008e-10	1.74783	3.3798e-14
ANKDD1A	-0.650157	0.0640962	0.152888	0.67106	0.803045	0.00674537
ANKEF1	-1.00908	2.00722e-07	-1.02199	1.21197e-07	-0.0129152	0.963382
ANKFY1	0.865241	0.00163883	0.642866	0.0205761	-0.222375	0.377078
ANKH	1.33937	4.656e-06	1.35535	3.03204e-06	0.0159768	0.967677
ANKHD1	-1.63989	5.9236e-18	-1.75995	1.61339e-20	-0.120061	0.523435
ANKHD1-EIF4EBP3	3.37175	0.0469428	2.31117	0.185386	-1.06057	0.397674
ANKIB1	1.1923	1.35463e-10	1.57656	9.55839e-18	0.384259	0.0152716
ANKLE1	-3.74126	5.84638e-24	-4.15998	4.4647e-29	-0.418718	0.252035
ANKLE2	0.735288	0.00352486	0.238023	0.371424	-0.497264	0.0197647
ANKMY1	-0.151047	0.707619	-0.263585	0.494563	-0.112538	0.761588
ANKMY2	1.33675	1.49931e-10	1.33651	1.44619e-10	-0.000243423	1
ANKRA2	1.59409	9.87793e-15	1.12004	6.94262e-08	-0.47405	0.00748125
ANKRD10	-0.0493018	0.738686	0.0197704	0.896808	0.0690722	0.584662
ANKRD11	1.05081	0.00647523	1.21777	0.00133725	0.166964	0.639909
ANKRD12	-0.500757	0.15978	0.815123	0.0157946	1.31588	2.30454e-06
ANKRD13A	3.43775	2.27706e-38	0.671966	0.0160315	-2.76578	2.4102e-37
ANKRD13B	1.43451	3.18971e-14	1.58599	3.09081e-17	0.151484	0.382609
ANKRD13C	1.11644	2.65605e-05	1.18741	7.2477e-06	0.0709716	0.797574
ANKRD13D	3.24243	1.74598e-77	2.94096	8.02447e-64	-0.301475	0.0355164
ANKRD17	0.271193	0.269989	0.806452	0.000491263	0.535259	0.00618725
ANKRD23	0.144204	0.707416	0.0569703	0.885587	-0.087234	0.807542
ANKRD26	0.743886	0.126782	1.15209	0.014499	0.408201	0.331781
ANKRD27	-1.88584	1.62067e-13	-1.35018	1.52932e-07	0.535667	0.0166896
ANKRD28	0.117963	0.607779	0.179338	0.420293	0.0613746	0.772547
ANKRD29	-3.5334	1.55499e-06	1.84576	0.0018287	5.37915	3.27674e-17
ANKRD34A	2.29586	0.206943	5.57366	0.000397457	3.27779	0.00381729
ANKRD34C	0	1	5.24479	0.00645144	4.84443	0.00140858
ANKRD36	1.97436	2.59537e-07	3.05035	3.60276e-16	1.07599	0.00021379
ANKRD36B	2.27506	3.64418e-22	3.82121	3.58869e-61	1.54616	1.87456e-17
ANKRD36C	3.64515	5.21442e-34	4.85837	2.88914e-60	1.21321	1.60271e-09
ANKRD37	0.606354	0.303093	0.78703	0.172226	0.180677	0.7466
ANKRD39	-0.0352823	0.960517	0.346003	0.518422	0.381285	0.410391
ANKRD40	-0.162043	0.522963	-0.570226	0.0156552	-0.408183	0.0438144
ANKRD42	-0.496198	0.183967	0.63051	0.0818278	1.12671	0.000135073
ANKRD44	4.12783	6.30937e-13	5.22921	2.79362e-20	1.10138	0.000915911
ANKRD45	-3.71335	4.30062e-17	2.04941	8.21234e-09	5.76276	6.09001e-51
ANKRD46	1.84366	1.1044e-15	2.16088	4.02887e-21	0.317219	0.126444
ANKRD49	0.52439	0.0118111	0.076905	0.740893	-0.447485	0.0101751
ANKRD50	1.3115	4.68526e-05	1.19475	0.000212951	-0.116749	0.714604
ANKRD52	1.06987	0.0267541	2.20199	1.05536e-06	1.13212	0.00106143
ANKRD53	4.41683	9.20476e-11	1.27552	0.0831287	-3.14131	6.77e-10
ANKRD54	0.556184	0.02315	1.67121	5.70944e-13	1.11503	4.42626e-09
ANKRD55	0	1	8.81135	1.06467e-11	8.41098	2.42017e-19
ANKRD6	1.134	1.33435e-06	1.30525	2.06273e-08	0.171247	0.437222
ANKRD63	-4.52764	0.000445439	2.4028	0.0127068	6.93045	6.63571e-10
ANKRD65	3.30595	0.00138963	-2.60968	0.0156351	-5.91562	7.75288e-12
ANKRD9	-2.25078	4.63041e-21	-0.745247	0.00128833	1.50553	4.47347e-13
ANKS1A	0.235537	0.248582	0.774716	5.20618e-05	0.53918	0.000781392
ANKS1B	4.48212	0.000619406	4.03421	0.00214756	-0.447906	0.553378
ANKS3	0.162035	0.244966	0.172811	0.209605	0.010776	0.9499
ANKS6	-4.08764	6.49682e-16	-2.61558	4.22916e-09	1.47206	0.0030965
ANKZF1	-0.211358	0.512436	-1.00657	0.000678438	-0.795216	0.00133115
ANLN	-1.8861	6.36138e-12	-1.63698	2.59129e-09	0.249118	0.336026
ANO1	-4.74428	0.0216077	-1.1935	0.559797	3.55078	0.0561316
ANO10	-0.286854	0.254569	-1.12796	1.67294e-06	-0.841102	1.85227e-05
ANO2	-3.7	2.47969e-07	-1.04205	0.120544	2.65794	3.15329e-05
ANO3	9.31662	4.50753e-33	2.7845	0.000762165	-6.53211	2.72137e-64
ANO4	6.97569	1.88648e-79	4.87745	3.9125e-39	-2.09824	1.37995e-19
ANO5	1.30648	3.19155e-05	3.61069	5.787e-33	2.30421	7.65416e-22
ANO6	0.729901	0.0722249	-0.248745	0.565408	-0.978646	0.00316097
ANO9	-4.76144	5.66654e-14	-8.97783	3.0683e-19	-4.21639	6.23067e-05
ANOS1	-2.75098	1.99488e-26	-0.48752	0.0690552	2.26346	6.1258e-26
ANP32A	-0.714672	3.04766e-07	-0.748832	7.41522e-08	-0.0341602	0.818714
ANP32B	-0.350925	0.380817	-0.501453	0.198848	-0.150528	0.685869
ANP32E	-1.80004	3.33228e-21	-1.3552	1.43154e-12	0.444843	0.0073854
ANPEP	-5.13233	5.80417e-17	-9.26499	5.22423e-21	-4.13265	7.98852e-05
ANTKMT	-0.789407	0.228732	0.905349	0.151583	1.69476	0.00111592
ANTXR1	-2.71389	1.82266e-14	-0.640221	0.0819101	2.07367	1.87432e-12
ANTXR2	1.68456	8.66508e-12	-0.227573	0.406229	-1.91213	2.3824e-21
ANXA1	-0.230592	0.840843	0.0252349	0.984628	0.255827	0.800824
ANXA11	-3.80522	2.71443e-24	-5.66409	1.70683e-50	-1.85887	1.24659e-08
ANXA2	3.24572	1.95007e-14	-0.972645	0.0277687	-4.21836	1.47001e-34
ANXA3	-2.28529	6.02245e-14	-3.89538	2.82728e-37	-1.61009	6.21132e-10
ANXA4	-3.67532	3.05075e-48	-3.57062	1.77671e-46	0.104702	0.711094
ANXA5	-0.515624	0.00862415	-2.08091	1.77461e-28	-1.56528	3.96229e-24
ANXA6	-1.32239	1.73292e-13	-1.7676	3.79737e-23	-0.445214	0.00411704
ANXA7	-0.875437	3.33975e-10	-1.88651	6.64225e-43	-1.01107	7.30198e-19
ANXA8	-4.98103	0.0953424	-5.17643	0.0812027	0	1
ANXA9	-9.01015	2.07652e-18	-9.20556	3.54366e-19	0	1
AOC1	-6.71566	0.000150604	-6.91107	9.19649e-05	0	1
AOPEP	-0.512887	0.0928635	-0.66964	0.0255116	-0.156754	0.596565
AOX1	-5.05321	3.17339e-27	-3.29492	1.325e-15	1.75829	8.588e-05
AP1AR	-0.751307	0.314813	-0.12295	0.878086	0.628357	0.338468
AP1B1	0.181216	0.307113	-0.250864	0.148063	-0.43208	0.00201058
AP1G1	0.242247	0.270789	0.687586	0.000913466	0.445339	0.011392
AP1G2	-1.89611	3.08293e-12	-3.10812	1.93834e-30	-1.212	1.57684e-07
AP1M1	1.72738	1.41052e-25	1.54861	8.51298e-21	-0.178771	0.244007
AP1M2	-10.5528	7.87147e-70	-6.7743	9.72635e-36	3.77854	7.48529e-13
AP1S1	-0.425656	0.456276	0.646414	0.244626	1.07207	0.0174073
AP1S2	-1.16066	5.01537e-05	-0.606901	0.0386956	0.553758	0.0246086
AP1S3	-3.52175	6.44885e-19	-2.89555	1.59917e-13	0.626199	0.08992
AP2A1	-2.6455	0.0244073	-4.40721	0.000567652	-1.76171	0.168721
AP2A2	1.43348	2.27377e-11	0.531174	0.0166793	-0.902304	4.09687e-07
AP2B1	0.644687	0.0119534	0.244943	0.362505	-0.399744	0.0686144
AP2M1	-0.424358	0.00133611	-0.128453	0.359103	0.295905	0.00795365
AP2S1	-2.0449	0.000166592	-0.831223	0.13908	1.21367	0.00889636
AP3B1	-1.86985	1.67127e-19	-1.86198	2.01528e-19	0.00787158	0.984548
AP3B2	4.08437	1.25198e-73	3.02685	7.52135e-41	-1.05752	1.25998e-08
AP3D1	0.15245	0.248819	0.365217	0.0036025	0.212767	0.0490085
AP3M1	1.04913	5.3494e-07	-0.0461112	0.851758	-1.09524	1.48579e-10
AP3M2	0.163711	0.465324	0.977637	1.736e-06	0.813927	1.48254e-06
AP3S1	0.0623056	0.880568	-0.01713	0.968681	-0.0794356	0.827354
AP3S2	0.00254445	0.993759	-0.659121	5.78907e-10	-0.661666	3.18165e-14
AP4B1	0.887876	9.1109e-06	1.14471	7.15268e-09	0.256833	0.147569
AP4E1	0.975213	5.21566e-07	0.412949	0.0408487	-0.562264	0.000513362
AP4M1	-0.850066	0.00119921	-0.683537	0.00954511	0.166529	0.505554
AP4S1	-1.15062	0.0235089	0.209075	0.705815	1.3597	0.00112979
AP5B1	0.308024	0.422933	-1.50187	4.88829e-05	-1.8099	4.35067e-09
AP5M1	0.874432	1.83376e-05	-0.210388	0.33499	-1.08482	5.93761e-11
AP5S1	-0.077484	0.89463	0.534428	0.284591	0.611912	0.146144
AP5Z1	0.674013	8.67773e-05	-0.0130023	0.951037	-0.687016	1.08559e-06
APAF1	0.646902	0.30811	0.457589	0.477251	-0.189313	0.752995
APBA2	3.05033	1.29127e-29	2.06356	3.36999e-14	-0.98677	1.36193e-05
APBA3	-1.13323	2.18304e-06	-1.93417	2.78888e-16	-0.800943	7.58478e-05
APBB1	1.9641	6.29463e-19	2.24418	2.35313e-24	0.280074	0.164605
APBB2	-0.641972	0.000371571	0.642669	0.000342882	1.28464	4.55896e-19
APBB3	4.27137	4.62884e-130	2.99965	1.8165e-64	-1.27172	3.20978e-19
APC	3.39406	6.25291e-54	4.37051	5.6532e-89	0.976446	3.47129e-08
APC2	6.01751	2.10396e-33	6.79549	2.39497e-42	0.777981	0.0325111
APCDD1	4.47384	3.5572e-59	2.58308	5.42923e-20	-1.89076	9.77056e-25
APCDD1L	-7.94646	0.0357263	-8.14187	0.0306134	0	1
APEH	-0.56634	9.74046e-05	-1.02587	6.46777e-13	-0.459532	0.000158375
APELA	-6.09358	5.42698e-60	-14.5111	7.34043e-56	-8.41748	2.27786e-20
APEX1	-0.962073	0.0112367	-1.37981	0.000214494	-0.417737	0.212868
APEX2	-2.24584	3.4132e-38	-2.53754	2.40763e-48	-0.291701	0.0679901
APH1A	-0.198219	0.502073	0.372663	0.185813	0.570882	0.0135716
APH1B	-0.168514	0.635996	-0.495078	0.137016	-0.326564	0.265682
API5	-0.187936	0.429111	-0.896265	4.2421e-05	-0.708329	0.000101564
APIP	-1.93354	8.42346e-05	-0.655409	0.203169	1.27813	0.00203651
APLF	-1.47225	4.46031e-08	-2.21787	1.63564e-16	-0.745617	0.00188307
APLN	-6.38578	3.50303e-18	-0.769384	0.0882693	5.6164	1.038e-15
APLNR	4.2246	3.69475e-13	-5.90766	1.32519e-08	-10.1323	2.87374e-26
APLP1	5.24449	1.50529e-90	4.81672	1.71383e-76	-0.427773	0.0677505
APLP2	1.79287	0.000108062	2.75127	6.50404e-10	0.958399	0.00275053
APMAP	1.82021	5.55474e-19	0.367988	0.0891709	-1.45222	4.98712e-18
APOBEC2	7.71879	1.11919e-08	0	1	-7.51383	2.41556e-14
APOBEC3B	-6.89022	1.9482e-78	-7.40355	1.49611e-88	-0.513331	0.167397
APOBEC3C	-5.48675	2.02953e-58	-6.28666	3.20292e-63	-0.799901	0.0735014
APOBEC3D	-3.62147	0.0565052	-5.69147	0.00285586	-2.07	0.299014
APOBEC3F	-1.8475	0.00900296	-9.02167	1.08309e-16	-7.17418	3.24365e-12
APOBEC3G	-2.0825	0.0137243	-6.94572	1.53207e-12	-4.86322	3.9751e-08
APOC1	-5.49113	0.0332713	-5.68654	0.0266841	0	1
APOE	-4.70062	1.07162e-05	-6.16309	6.27945e-09	-1.46247	0.127705
APOL2	-3.23878	5.30873e-06	-1.24593	0.0837631	1.99285	0.00111452
APOLD1	1.08897	0.00204941	4.95239	2.25483e-55	3.86342	2.10269e-68
APOO	-1.87049	0.000802895	-0.108267	0.86707	1.76222	0.000132162
APOOL	-0.317455	0.663566	0.299668	0.678345	0.617123	0.301781
APP	0.344204	0.167418	0.627228	0.00920913	0.283024	0.183433
APPBP2	2.08731	1.27431e-20	1.9519	3.3747e-18	-0.135409	0.539134
APPL1	-0.0510449	0.84105	0.477741	0.0290747	0.528786	0.00353533
APPL2	1.1791	4.93071e-09	1.29785	9.89275e-11	0.118744	0.543884
APRT	-2.53611	1.14636e-17	-3.19469	6.04329e-27	-0.658576	0.0150261
APTX	-0.0680778	0.623658	-0.575736	3.43921e-06	-0.507658	7.51633e-07
AQP1	3.64142	0.102355	6.97766	0.000924813	3.33625	0.0308067
AQP11	0.628761	0.223158	2.39924	5.8907e-07	1.77048	8.16785e-06
AQP3	-0.66713	0.284429	-2.78611	6.61008e-06	-2.11898	9.11371e-05
AQP5	-0.448381	0.767383	-0.859415	0.555069	-0.411034	0.768763
AQP6	5.75432	2.61369e-11	0.528775	0.633548	-5.22554	8.85604e-19
AQR	-1.01513	1.07406e-05	-1.72099	3.70281e-14	-0.705863	0.000282467
ARAF	-1.21758	2.16749e-25	-1.69848	6.37409e-48	-0.480902	2.19213e-06
ARAP1	-2.53046	1.29427e-11	-2.56851	5.36544e-12	-0.038054	0.937907
ARAP3	-1.40091	6.60374e-05	-3.02437	2.67487e-18	-1.62347	2.97749e-08
ARB2A	1.16775	4.1873e-06	1.66764	2.61375e-11	0.499887	0.020828
ARC	-0.17284	0.687058	-0.0101273	0.984299	0.162713	0.667441
ARCN1	0.118789	0.552274	-0.120155	0.545828	-0.238944	0.142845
AREL1	1.19233	2.6252e-09	1.47623	1.11176e-13	0.283905	0.110473
ARF1	0.0559788	0.775982	-0.0411644	0.836259	-0.0971432	0.557548
ARF3	-0.410042	0.0390818	-0.451424	0.0220044	-0.0413821	0.843711
ARF4	0.482928	8.82102e-05	0.311311	0.0128438	-0.171617	0.11479
ARF5	-0.889333	0.132814	-0.193228	0.765816	0.696105	0.168966
ARF6	0.14529	0.517118	0.0722359	0.757649	-0.0730536	0.724827
ARFGAP1	-0.352544	0.132908	-0.591225	0.00944031	-0.238681	0.241714
ARFGAP2	0.56547	0.0358671	0.990495	0.000156127	0.425025	0.0622614
ARFGAP3	0.780957	0.00370287	0.643017	0.017448	-0.13794	0.594517
ARFGEF1	0.808292	0.000230719	0.381299	0.0923158	-0.426993	0.0230049
ARFGEF2	-0.51737	0.324224	-1.05877	0.0357331	-0.541398	0.231651
ARFGEF3	-0.794709	0.113387	-0.282673	0.590521	0.512036	0.250448
ARFIP1	-0.561078	0.0184597	-1.42258	5.8911e-10	-0.861498	7.68407e-06
ARFIP2	0.189811	0.39223	-0.123545	0.587375	-0.313356	0.0837258
ARFRP1	0.299483	0.489731	0.482068	0.251478	0.182586	0.642824
ARG2	0.208704	0.386143	-0.62564	0.00569367	-0.834344	5.84432e-06
ARGLU1	-0.902217	4.72784e-10	-0.894969	6.22066e-10	0.00724739	0.974991
ARHGAP1	0.131077	0.629422	-0.221534	0.398019	-0.352611	0.101188
ARHGAP10	-0.261032	0.468108	-4.25473	3.15759e-33	-3.9937	1.35003e-39
ARHGAP11A	-3.51643	2.02811e-22	-0.997796	0.00730062	2.51863	3.47656e-17
ARHGAP11A-SCG5	0	1	6.39945	6.96646e-05	5.99908	9.55723e-07
ARHGAP11B	-3.46694	1.6546e-12	-0.766688	0.120246	2.70025	9.74588e-11
ARHGAP12	-0.119184	0.5939	0.397961	0.0542634	0.517145	0.00235679
ARHGAP17	0.191254	0.186697	-1.15761	1.17754e-17	-1.34886	3.06548e-34
ARHGAP18	0.782084	0.150746	-0.18869	0.751725	-0.970774	0.031059
ARHGAP19	-0.900902	0.00154194	-0.781396	0.00611259	0.119506	0.671589
ARHGAP19-SLIT1	4.12932	0.0302684	4.92524	0.00811865	0.795924	0.57446
ARHGAP20	-2.07224	0.0703846	6.80289	1.34012e-24	8.87513	1.11674e-23
ARHGAP21	2.73023	1.90691e-12	2.99223	6.2616e-15	0.261996	0.336026
ARHGAP22	4.56324	5.99187e-26	4.39294	3.93628e-24	-0.170304	0.697467
ARHGAP26	-2.09295	0.000106834	0.325228	0.569745	2.41818	6.61446e-08
ARHGAP27	-3.3797	5.09652e-22	-2.7858	1.10447e-16	0.5939	0.0919619
ARHGAP28	-1.42662	0.0044719	-3.19702	1.06707e-09	-1.7704	0.000210902
ARHGAP31	-5.88238	1.34533e-08	-0.524897	0.416032	5.35748	7.17624e-08
ARHGAP32	2.62764	0.000113141	2.99075	8.8992e-06	0.363107	0.534429
ARHGAP33	2.44471	1.82722e-17	3.05909	5.77974e-27	0.614382	0.00644017
ARHGAP35	1.6245	1.94362e-23	1.37409	4.02398e-17	-0.250412	0.0854348
ARHGAP36	2.41715	9.84628e-05	4.93914	2.90945e-16	2.52199	2.13181e-07
ARHGAP39	1.24446	5.32472e-13	1.89627	1.44634e-29	0.651815	6.57051e-07
ARHGAP4	-1.48048	1.39638e-06	-4.63869	3.66129e-49	-3.15821	3.40378e-32
ARHGAP42	-2.0045	1.70549e-10	-4.24895	1.23028e-38	-2.24444	3.35241e-15
ARHGAP44	0.84931	2.03018e-05	0.6514	0.00118961	-0.197911	0.270386
ARHGAP45	-4.79644	1.14114e-42	-6.84112	7.39001e-68	-2.04468	4.02804e-08
ARHGAP5	-0.0672856	0.711732	1.12702	5.04679e-13	1.19431	9.30152e-21
ARHGAP8	-8.63432	9.30524e-21	-7.19585	1.14631e-15	1.43848	0.0975641
ARHGAP9	0.911634	0.0517828	-6.79335	1.461e-12	-7.70498	7.01435e-17
ARHGDIA	0.602703	0.0711691	0.0891621	0.811573	-0.513541	0.0681578
ARHGDIG	3.06513	0.060991	7.44813	3.76908e-07	4.38301	7.25015e-07
ARHGEF1	-1.43095	1.33348e-12	-2.01456	1.14251e-23	-0.583606	0.000873232
ARHGEF10	-4.77224	0.000835409	-3.2791	0.0119589	1.49315	0.302072
ARHGEF10L	3.3882	2.73487e-22	2.29951	7.82893e-11	-1.0887	7.24788e-05
ARHGEF11	4.68676	0.00525217	4.8286	0.00372253	0.141838	0.919552
ARHGEF12	2.72116	2.07633e-05	5.7864	1.20062e-21	3.06524	4.95486e-24
ARHGEF15	-2.5249	2.05315e-08	-0.239869	0.596749	2.28503	5.27974e-09
ARHGEF16	-5.91717	5.14318e-75	-7.11844	1.49211e-90	-1.20127	0.000913033
ARHGEF17	0.162665	0.731741	3.2373	9.63329e-17	3.07463	2.30898e-22
ARHGEF18	0.397657	0.012745	-0.208301	0.206521	-0.605958	2.7278e-06
ARHGEF19	-1.5291	2.68203e-06	-2.18605	1.359e-11	-0.656953	0.0223002
ARHGEF2	2.23639	8.61964e-30	0.522923	0.0112484	-1.71347	2.79998e-26
ARHGEF25	0.309737	0.460762	-1.52559	8.61641e-05	-1.83533	7.30243e-09
ARHGEF26	-2.22386	1.07959e-22	-0.535389	0.0179751	1.68847	2.05405e-18
ARHGEF3	1.82146	9.98755e-14	1.77215	4.29835e-13	-0.0493077	0.853322
ARHGEF33	0.429329	0.848613	3.44818	0.0557851	3.01885	0.0366895
ARHGEF35	-6.24191	8.90879e-71	-9.82285	2.57871e-59	-3.58094	6.25953e-09
ARHGEF37	-1.8852	0.0371134	2.07231	0.00614927	3.95751	7.53252e-08
ARHGEF39	-4.44848	8.76929e-29	-3.07565	1.02811e-14	1.37284	7.28283e-05
ARHGEF4	-2.78985	4.78977e-19	2.42124	3.19108e-20	5.21109	1.82096e-86
ARHGEF40	-0.374972	0.0677568	-0.866356	1.31554e-05	-0.491384	0.00471725
ARHGEF5	-6.39755	3.38327e-19	-9.02112	1.26196e-18	-2.62357	0.0216422
ARHGEF6	0.329149	0.197973	0.637006	0.00916513	0.307857	0.151048
ARHGEF7	0.679839	0.00556633	1.68068	1.2681e-12	1.00084	3.75337e-07
ARHGEF9	1.65496	6.6475e-30	0.882492	2.38473e-09	-0.772467	1.52816e-10
ARID1A	0.89691	0.00057383	0.600437	0.0231062	-0.296473	0.202293
ARID1B	2.17748	4.28636e-12	2.06328	5.12458e-11	-0.114202	0.699658
ARID2	0.387577	0.107543	0.0649054	0.808889	-0.322672	0.115826
ARID3B	1.31574	2.04193e-06	-2.15718	3.5806e-15	-3.47293	3.66264e-55
ARID4A	0	1	7.59127	6.81414e-09	7.19089	3.579e-14
ARID4B	1.35025	1.59685e-07	0.848885	0.00118788	-0.50136	0.0238418
ARID5A	-2.04767	1.03296e-24	-0.973468	6.69597e-07	1.0742	5.65724e-10
ARIH1	4.86537	0.000104675	4.90245	8.78347e-05	0.0370738	0.971782
ARIH2	-0.570153	0.00021472	-0.780045	2.90601e-07	-0.209892	0.123782
ARK2C	5.01146	3.61023e-40	5.64207	7.10743e-51	0.630608	0.00137616
ARK2N	0.248729	0.46878	0.774484	0.0157946	0.525755	0.0552351
ARL1	-0.947187	6.68104e-09	-0.736988	7.11633e-06	0.210199	0.156495
ARL10	2.21599	7.58376e-17	3.14324	1.22309e-33	0.927245	4.66856e-07
ARL11	-3.77636	4.01253e-11	-8.33077	1.47233e-17	-4.55441	7.16184e-06
ARL13B	1.07826	0.0672279	1.33398	0.0212032	0.25572	0.643604
ARL14EP	0.271451	0.0636363	0.345374	0.016414	0.0739234	0.592382
ARL15	0.828131	0.00265387	0.163041	0.588803	-0.66509	0.00382301
ARL16	1.34391	0.171867	1.864	0.0520713	0.520095	0.557948
ARL17A	-1.05395	1.68068e-12	-0.584762	9.08133e-05	0.469183	0.000318656
ARL17B	-3.82577	0.000363461	-3.28238	0.00201483	0.543392	0.618709
ARL2	-2.2154	3.90015e-06	-1.33002	0.00636204	0.885384	0.0339753
ARL2-SNX15	0.692856	0.172248	0.863824	0.0829433	0.170969	0.724827
ARL2BP	1.72501	7.4718e-15	1.83744	1.02734e-16	0.11243	0.611901
ARL3	3.20216	1.02958e-52	4.41097	4.48842e-100	1.2088	5.25016e-15
ARL4A	-0.69793	0.00164817	-0.643308	0.00371049	0.0546224	0.814289
ARL4D	4.45668	4.60516e-23	1.6824	0.000278469	-2.77429	9.00571e-14
ARL5A	-0.608302	3.37601e-05	-0.374509	0.0120996	0.233793	0.0685841
ARL5B	0.80516	0.00191803	0.502792	0.0572838	-0.302368	0.188977
ARL6	1.63789	4.7193e-09	1.60272	9.54262e-09	-0.0351724	0.914175
ARL6IP1	1.0797	7.14425e-07	0.665714	0.0026295	-0.413984	0.0285279
ARL6IP4	-1.52659	0.01498	-0.825814	0.199849	0.700772	0.20634
ARL6IP5	2.24031	2.42509e-28	2.47957	1.92145e-34	0.239252	0.201336
ARL6IP6	0.10947	0.669895	-0.254238	0.294824	-0.363708	0.0685012
ARL8A	2.82012	8.0135e-12	3.54021	5.50932e-18	0.720092	0.0444478
ARL8B	0.657751	0.00214596	0.952623	6.15894e-06	0.294871	0.115429
ARL9	0.33455	0.703259	2.2156	0.00368666	1.88105	0.00284725
ARMC1	0.140703	0.54097	-0.247445	0.263854	-0.388147	0.0316813
ARMC10	-1.1503	0.000827335	-0.738409	0.0346487	0.411889	0.178954
ARMC2	-1.12303	0.012477	0.129145	0.794761	1.25217	0.000802036
ARMC3	-4.33014	4.757e-07	-0.831709	0.213542	3.49843	1.42135e-05
ARMC5	1.93113	1.4141e-08	1.37329	7.66752e-05	-0.557844	0.033919
ARMC6	-1.03506	1.10421e-12	-1.06924	1.73025e-13	-0.0341845	0.830643
ARMC7	1.78773	0.00347331	1.26599	0.0417274	-0.521741	0.327146
ARMC8	0.235947	0.234943	0.588796	0.00182664	0.352849	0.0289705
ARMC9	-0.999867	8.1944e-07	-1.6896	3.15104e-17	-0.689729	5.32028e-05
ARMCX1	1.37638	1.06416e-12	0.767447	9.4779e-05	-0.60893	0.000193972
ARMCX2	-0.358939	0.161368	-0.54258	0.029913	-0.183641	0.42467
ARMCX3	3.04118	2.45842e-49	2.26261	8.69655e-28	-0.778566	6.99879e-06
ARMCX4	0.861091	0.115369	1.41247	0.00740893	0.551381	0.232101
ARMCX5	-0.0171083	0.962615	-0.438845	0.089946	-0.421737	0.0527534
ARMCX5-GPRASP2	0.509985	0.413959	1.97139	0.000348703	1.46141	0.000969052
ARMCX6	0.849642	7.65946e-10	0.870114	2.6322e-10	0.0204717	0.897156
ARMH1	6.64134	9.11056e-07	5.90682	1.41842e-05	-0.734512	0.200628
ARMH3	1.12767	4.36361e-06	0.578836	0.0215545	-0.548833	0.00879552
ARMH4	0.332672	0.148223	-0.797701	0.000305892	-1.13037	2.84638e-10
ARMT1	-0.544287	0.0196383	-1.66713	9.47256e-14	-1.12284	1.44129e-09
ARNT	-0.610826	0.0200831	-1.22286	1.65226e-06	-0.612031	0.00515438
ARNT2	2.23566	4.68843e-36	4.14578	9.99393e-123	1.91012	4.58067e-43
ARPC1A	0.251602	0.270608	-0.173753	0.454173	-0.425355	0.0210859
ARPC1B	-3.78665	5.30447e-21	-4.02762	1.32872e-23	-0.240967	0.548063
ARPC2	-0.0277298	0.962101	-0.0565781	0.904945	-0.0288483	0.957278
ARPC3	0.853375	0.0448531	0.782268	0.0659974	-0.0711068	0.875987
ARPC4	-0.136244	0.712021	-0.817463	0.0135989	-0.68122	0.0145126
ARPC4-TTLL3	2.9642	0.0462651	3.449	0.0179751	0.484798	0.642621
ARPC5	0.699805	0.340784	0.323404	0.674779	-0.376401	0.56885
ARPC5L	-1.4375	0.00309979	-1.24123	0.00948138	0.196274	0.70586
ARPIN	0.482678	0.229627	0.998826	0.0087784	0.516148	0.117353
ARPIN-AP3S2	0.958142	0.000293005	1.63583	2.33874e-10	0.677691	0.00182666
ARPP19	0.907849	1.03267e-09	0.428516	0.0049645	-0.479332	0.000129011
ARPP21	4.35774	0.00192659	12.2898	6.62307e-21	7.93207	2.9332e-47
ARRB1	3.08174	1.37023e-48	2.92915	5.34871e-44	-0.152589	0.444471
ARRB2	1.03004	0.000147264	-0.0514659	0.870776	-1.0815	1.12101e-06
ARRDC1	-1.33497	0.0129613	-1.38396	0.00958813	-0.0489956	0.941268
ARRDC2	-2.80538	1.57564e-07	-2.6351	6.91435e-07	0.170274	0.769339
ARRDC3	2.42574	7.47035e-13	2.08759	7.56057e-10	-0.338152	0.280818
ARRDC4	1.18477	0.00113327	0.659733	0.0769253	-0.52504	0.0980095
ARSA	1.03501	0.000782248	-0.281798	0.393252	-1.31681	1.51115e-07
ARSB	-0.152363	0.695288	0.315605	0.38989	0.467968	0.125356
ARSD	6.11321	5.52002e-06	5.13892	0.000162177	-0.974299	0.0890041
ARSF	14.2662	9.45283e-31	2.05724	0.184952	-12.2089	4.56538e-56
ARSG	-3.3969	4.71214e-14	-1.92786	5.68594e-06	1.46904	0.000368651
ARSI	-2.44165	3.23596e-05	-4.9684	7.33972e-15	-2.52675	1.43721e-05
ARSK	-0.620475	0.220346	-0.153057	0.780643	0.467417	0.287
ARSL	0.803404	0.00397237	-0.598752	0.0387951	-1.40216	1.01503e-09
ART5	-7.11597	1.08985e-08	-6.43876	3.86922e-08	0.677204	0.687167
ARV1	0.328275	0.337225	0.562454	0.0882882	0.234179	0.436577
ARVCF	1.09413	6.84747e-13	1.11082	2.72891e-13	0.0166852	0.929064
ARX	2.22917	0.177303	8.73359	1.16975e-10	6.50441	5.43826e-13
AS3MT	1.27682	6.49921e-09	-0.45461	0.0513787	-1.73143	7.67768e-22
ASAH1	0.995736	0.000371146	1.44205	1.65681e-07	0.446309	0.0660698
ASAP1	0.752373	3.39446e-06	1.05153	3.08186e-11	0.299162	0.0264338
ASAP2	1.65636	3.86191e-11	2.41377	1.8376e-22	0.757412	0.00024938
ASAP3	-0.266088	0.361507	-1.54858	8.14081e-09	-1.2825	7.95227e-09
ASB1	0.0224697	0.919678	-0.134206	0.478064	-0.156676	0.331907
ASB13	-0.0750632	0.836495	-0.365513	0.261507	-0.29045	0.304802
ASB2	3.26585	3.01759e-10	-2.27881	3.10494e-05	-5.54466	1.82397e-36
ASB3	0.372903	0.0272265	0.206087	0.23526	-0.166817	0.265809
ASB6	0.45907	0.009265	0.0869743	0.653268	-0.372096	0.0119007
ASB7	0.727866	0.00398553	0.473843	0.065447	-0.254023	0.262163
ASB8	2.59047	2.17963e-34	2.87944	8.43788e-43	0.288973	0.0549687
ASB9	-4.12003	0.00279029	-5.20091	0.000362181	-1.08088	0.502379
ASCC1	0.0336174	0.889069	-0.0199804	0.932947	-0.0535978	0.792598
ASCC2	0.677273	0.000982396	-0.210259	0.333743	-0.887532	1.00235e-07
ASCC3	-1.11476	2.71613e-10	-1.1462	7.50481e-11	-0.0314388	0.87573
ASCL1	1.36216	0.423306	9.21538	7.3335e-13	7.85322	2.51395e-17
ASDURF	1.95951	0.171674	2.32161	0.0977115	0.362097	0.770203
ASF1A	0.0949024	0.660504	0.0301098	0.894436	-0.0647926	0.741268
ASF1B	-4.99429	1.88023e-24	-1.9256	0.000109214	3.06869	4.54955e-14
ASGR1	0.620639	0.41879	2.42993	0.000553718	1.80929	0.00190163
ASH2L	-0.666747	0.00880863	-0.802564	0.00144203	-0.135818	0.57729
ASIC1	9.56134	3.1408e-70	5.94233	1.07666e-27	-3.619	1.64916e-31
ASIC2	5.38756	0.000387575	5.31759	0.000445252	-0.0699659	0.955536
ASIC4	14.4174	1.94229e-31	14.288	6.92814e-31	-0.129484	0.671915
ASL	-1.49377	0.00101772	-2.12963	2.01093e-06	-0.635855	0.112834
ASMT	-4.02926	0.0739385	-6.06098	0.00697061	-2.03172	0.377498
ASMTL	-0.303089	0.0750117	-1.14466	1.34327e-12	-0.841574	2.99812e-10
ASNS	0.402161	0.0125168	0.00255324	0.991062	-0.399608	0.00268595
ASNSD1	0.381075	0.253437	0.139399	0.693045	-0.241676	0.412219
ASPH	-1.03168	3.62931e-07	-0.00257305	0.993409	1.0291	5.82819e-10
ASPHD1	1.98182	3.97397e-05	2.96534	3.27202e-10	0.983527	0.0103225
ASPHD2	2.50046	2.87013e-36	2.02857	4.88821e-24	-0.471882	0.000985775
ASPM	-3.86711	2.33279e-08	-0.0587278	0.932051	3.80838	6.6811e-10
ASPRV1	2.39302	0.272591	2.57035	0.232692	0.177328	0.937366
ASPSCR1	-1.01073	0.000704769	-0.556587	0.0683615	0.454146	0.0807965
ASRGL1	0.730482	0.0173606	0.865081	0.00438766	0.134599	0.650632
ASS1	-1.21941	0.013079	-4.70135	2.51873e-23	-3.48195	4.17387e-19
ASTE1	-0.272983	0.311172	-0.0937484	0.743296	0.179235	0.454538
ASTL	-7.03322	1.91283e-06	-6.26683	2.29768e-05	0.766387	0.690843
ASTN1	2.1534	1.13525e-30	4.14643	2.55395e-112	1.99303	1.79683e-43
ASTN2	0.74336	0.00513333	-0.575084	0.0324736	-1.31844	6.36683e-10
ASXL1	1.13218	6.88236e-07	2.25823	2.27261e-24	1.12605	3.33608e-10
ASXL2	0.135674	0.798129	-0.6574	0.176276	-0.793074	0.0530414
ASXL3	7.45736	3.15409e-11	5.631	7.00923e-07	-1.82636	1.73142e-07
ATAD1	1.70672	2.74818e-12	1.40574	9.74611e-09	-0.300988	0.175167
ATAD2	-3.98199	4.55363e-24	0.262919	0.524583	4.24491	8.47646e-38
ATAD2B	1.98582	1.20578e-13	-0.253505	0.407734	-2.23933	2.56126e-24
ATAD3A	-1.08105	0.0017103	-1.16497	0.000671557	-0.0839153	0.817386
ATAD3B	-2.26726	2.00739e-17	-2.75926	4.57268e-25	-0.491996	0.043635
ATAT1	3.51113	3.0724e-146	4.27552	1.22232e-216	0.764384	1.27158e-11
ATCAY	3.29899	1.12389e-78	3.3459	6.12365e-81	0.046916	0.794033
ATE1	1.10952	5.51895e-06	0.882306	0.000332161	-0.227215	0.311809
ATF1	-1.67807	1.05128e-13	-1.38263	9.85148e-10	0.295439	0.15148
ATF2	2.16175	1.78232e-05	1.10005	0.033498	-1.0617	0.0136846
ATF3	-0.117127	0.707416	-1.67322	1.02023e-09	-1.55609	6.66496e-12
ATF4	-0.843738	0.108302	-0.973118	0.0611795	-0.129381	0.807356
ATF5	1.83861	2.65989e-09	2.04893	2.63109e-11	0.21032	0.472207
ATF6	1.2586	3.69969e-07	0.1669	0.542206	-1.0917	8.35523e-08
ATF6B	1.30371	1.58586e-15	0.898253	5.26506e-08	-0.405452	0.00384239
ATF7	0.916875	0.11327	0.956927	0.0959789	0.0400516	0.956855
ATF7-NPFF	0.606434	0.592737	0.9987	0.356263	0.392266	0.695367
ATF7IP	0.318649	0.215264	0.273899	0.288318	-0.0447501	0.867137
ATF7IP2	-1.6789	5.03251e-08	-1.20533	8.62564e-05	0.473579	0.0936665
ATG10	-0.801782	7.93011e-06	-0.905365	3.74186e-07	-0.103584	0.563136
ATG101	-1.53927	0.00379848	-1.34468	0.0116778	0.194589	0.713328
ATG12	0.541337	1.83534e-05	0.147279	0.272749	-0.394058	0.000184209
ATG13	0.948454	3.62088e-05	-0.24376	0.319428	-1.19221	1.60443e-10
ATG14	-0.248421	0.566288	-0.432111	0.299373	-0.18369	0.642824
ATG16L1	0.186744	0.520697	0.230764	0.418773	0.0440205	0.881819
ATG16L2	-5.10635	2.00887e-15	-1.4597	0.0184867	3.64664	4.4054e-11
ATG2A	0.0351175	0.921285	-0.697117	0.0150669	-0.732234	0.0025285
ATG2B	1.53761	3.39717e-12	1.50695	7.65035e-12	-0.030661	0.897896
ATG3	0.826384	3.34507e-05	0.739513	0.000210765	-0.0868711	0.658324
ATG4A	2.34704	1.04883e-24	1.19342	2.99978e-07	-1.15362	8.99319e-10
ATG4B	0.0572691	0.627598	-0.0537283	0.649781	-0.110997	0.249378
ATG4C	-2.46133	8.79433e-37	-1.81951	8.41356e-21	0.641819	0.000131826
ATG4D	-0.454714	0.277465	-0.275921	0.519944	0.178793	0.646488
ATG5	-0.399528	0.000217393	-1.01992	3.40195e-22	-0.62039	1.39687e-12
ATG7	-0.371239	0.113276	-0.962056	1.81856e-05	-0.590817	0.00192147
ATG9A	0.482356	0.00837624	-0.174896	0.363887	-0.657251	9.63117e-06
ATG9B	0.423487	0.745253	-1.54451	0.218802	-1.968	0.0642428
ATIC	-2.15494	2.7606e-82	-2.69893	4.76061e-128	-0.543995	1.3229e-08
ATL1	0.349891	0.0445906	1.29386	3.28971e-15	0.943965	2.69561e-12
ATL2	-1.64855	4.38095e-12	-0.920548	0.000138567	0.728004	0.000326668
ATL3	-1.84188	4.05419e-13	-3.75481	1.90208e-48	-1.91293	1.92657e-18
ATM	-2.70687	0.167916	-4.23522	0.0346691	-1.52834	0.459081
ATMIN	1.03434	3.53795e-07	1.46478	2.68985e-13	0.43044	0.0126469
ATN1	0.0534566	0.829115	0.16861	0.456999	0.115153	0.575757
ATOH1	-5.33116	0.0232544	-1.49463	0.524542	3.83652	0.066891
ATOH7	1.37939	0.257451	2.782	0.015189	1.40261	0.133053
ATOH8	1.76981	0.0003256	2.94513	3.81974e-10	1.17531	0.000397649
ATOSA	2.78369	2.9202e-27	3.53067	1.50871e-43	0.746986	0.000169124
ATOSB	3.42819	1.27922e-74	1.92758	3.19644e-24	-1.50061	3.72407e-23
ATOX1	0.309837	0.388786	1.03447	0.0016744	0.724635	0.00881764
ATP10D	0.331482	0.278166	0.890309	0.00177519	0.558828	0.0207465
ATP11A	-0.0543713	0.85501	0.0270204	0.928244	0.0813917	0.749313
ATP11B	-0.723528	0.0559251	-0.211535	0.596178	0.511993	0.12165
ATP11C	-0.101856	0.779445	0.122881	0.730848	0.224737	0.45257
ATP12A	-7.55087	3.40012e-11	-4.1744	1.2292e-06	3.37647	0.0043822
ATP13A1	-0.0259157	0.940098	-0.0851055	0.775796	-0.0591898	0.832456
ATP13A2	0.442131	0.143216	2.81186	6.7818e-24	2.36973	1.93233e-25
ATP13A4	0	1	6.34963	4.41569e-05	5.94926	4.16808e-07
ATP1A1	-1.41007	1.37054e-09	-0.789623	0.000862091	0.620446	0.00175634
ATP1A2	-5.36377	3.78588e-37	-1.22277	0.00175446	4.141	7.45447e-30
ATP1A3	5.17602	4.73552e-117	5.29196	2.70285e-122	0.115934	0.607483
ATP1B1	2.22898	1.07778e-29	3.28841	2.54423e-63	1.05943	9.06445e-11
ATP1B2	-0.569356	0.0643271	0.868402	0.00374443	1.43776	2.7225e-09
ATP1B3	-1.26893	6.39954e-13	-1.22874	3.25619e-12	0.0401905	0.835898
ATP23	-7.65889	8.81407e-16	-1.27639	0.0777577	6.3825	3.07395e-13
ATP2A1	-1.14561	0.0731643	-3.27019	2.5238e-07	-2.12458	0.000113162
ATP2A2	1.05661	4.73008e-06	1.67672	1.70038e-13	0.620118	0.00142633
ATP2A3	2.35287	2.98914e-08	-2.04742	2.40998e-06	-4.40029	1.83937e-36
ATP2B1	1.62054	5.40668e-11	1.86944	2.85276e-14	0.248906	0.272928
ATP2B3	7.10498	8.87633e-35	8.10089	6.02829e-45	0.995909	5.29398e-06
ATP2B4	-3.29706	4.53608e-18	1.76998	2.60652e-06	5.06704	1.09119e-59
ATP2C1	0.65713	0.00668909	0.72416	0.00260411	0.0670305	0.78537
ATP2C2	-8.78948	1.81011e-16	-6.53658	1.1538e-13	2.25289	0.0777096
ATP4A	0.712681	0.479523	-4.81574	0.000120391	-5.52842	9.92704e-07
ATP5F1A	-0.302116	0.0550031	-0.995518	3.12861e-11	-0.693402	2.39953e-08
ATP5F1B	-0.339447	0.155168	-0.892916	8.75016e-05	-0.553469	0.00404154
ATP5F1C	-0.231648	0.71406	-0.0682798	0.917896	0.163368	0.775312
ATP5F1D	-0.690571	0.342442	0.172157	0.826696	0.862729	0.15461
ATP5F1E	1.48233	1.44497e-07	2.91821	3.42139e-26	1.43589	1.68614e-10
ATP5IF1	1.29648	8.08711e-11	1.5231	1.64451e-14	0.226621	0.21244
ATP5MC1	-0.781303	0.000910588	-0.0489307	0.855208	0.732372	0.00020991
ATP5MC2	-1.38084	0.00525473	-0.508668	0.325148	0.872177	0.039689
ATP5MC3	-0.125362	0.546435	-0.595342	0.00176987	-0.46998	0.00335674
ATP5ME	-0.753779	0.477648	-0.256168	0.818305	0.497611	0.611847
ATP5MF	-0.61923	0.0097637	-0.0539406	0.842502	0.56529	0.00494427
ATP5MF-PTCD1	1.78922	0.00939435	2.47556	0.000197346	0.686334	0.172736
ATP5MG	-0.637863	0.159591	-0.122755	0.801557	0.515108	0.195908
ATP5MJ	0.0457957	0.875032	0.971444	4.09627e-05	0.925649	2.2582e-06
ATP5MK	-0.408225	0.470818	-0.31984	0.576562	0.0883856	0.880137
ATP5PB	-0.372152	0.469785	-0.710793	0.150942	-0.33864	0.449931
ATP5PD	-0.620405	0.0824221	0.0625576	0.875403	0.682962	0.0215442
ATP5PF	-0.259021	0.500902	-0.130167	0.745551	0.128854	0.717799
ATP5PO	-0.734682	0.0770843	-0.355113	0.410095	0.379569	0.302214
ATP6AP1	1.48773	2.40315e-23	1.50052	9.87448e-24	0.0127977	0.948538
ATP6AP2	-0.00639883	0.992574	0.635292	0.0130881	0.64169	0.00249273
ATP6V0A1	-2.66146	2.02199e-25	-1.04304	5.77538e-05	1.61842	2.97654e-14
ATP6V0A2	-1.46384	2.42968e-13	-1.92654	3.51495e-22	-0.462698	0.00837115
ATP6V0A4	-7.64079	6.6291e-08	-5.40591	2.61903e-05	2.23488	0.145869
ATP6V0B	0.320724	0.587962	1.0933	0.0464924	0.772579	0.101121
ATP6V0C	0.00544648	1	1.17635	0.0494197	1.1709	0.0190345
ATP6V0D1	1.03693	0.00597353	1.15979	0.00194435	0.122868	0.745157
ATP6V0E1	-1.02125	0.042422	-1.50094	0.0023297	-0.479689	0.284598
ATP6V0E2	1.71968	1.0471e-05	3.20124	6.30651e-17	1.48156	4.03677e-06
ATP6V1A	1.36846	0.00314697	2.09055	4.18766e-06	0.722089	0.0692274
ATP6V1B2	1.14802	0.000123264	1.39834	2.37556e-06	0.250311	0.36669
ATP6V1C1	0.109342	0.652374	0.260267	0.256175	0.150925	0.46304
ATP6V1D	0.132103	0.544414	0.187351	0.377102	0.0552485	0.787328
ATP6V1E1	0.115143	0.81961	-0.240939	0.61435	-0.356082	0.374661
ATP6V1E2	1.43271	0.00159921	3.12353	2.00256e-13	1.69082	2.6861e-08
ATP6V1F	-0.169453	0.611501	1.33114	6.31795e-06	1.5006	5.72364e-10
ATP6V1G1	0.0240594	0.974863	-0.0620581	0.911442	-0.0861175	0.86755
ATP6V1G2	6.20926	2.30198e-56	5.49083	2.73601e-44	-0.718428	0.0376078
ATP6V1G2-DDX39B	-0.870204	3.29246e-05	-0.529252	0.0130443	0.340953	0.0628858
ATP6V1H	0.755663	8.10386e-05	-0.193854	0.343615	-0.949516	1.08665e-09
ATP7A	3.33196	8.73215e-27	3.71968	2.98171e-33	0.387726	0.12134
ATP7B	0.84341	0.0594974	0.166621	0.738054	-0.676788	0.0725347
ATP8A1	3.8704	3.53351e-22	1.49968	0.000340988	-2.37072	3.13141e-15
ATP8A2	3.01262	5.66341e-19	3.46145	1.07164e-24	0.448828	0.138201
ATP8B2	-1.17601	0.00531656	-1.56412	0.000187917	-0.388115	0.344149
ATP8B3	-6.24606	8.12623e-41	-3.19062	5.39679e-13	3.05544	4.11192e-14
ATP9A	3.66645	2.29638e-68	5.38142	1.92893e-146	1.71498	2.31125e-24
ATP9B	-0.00888482	0.972925	-0.218456	0.206344	-0.209571	0.155992
ATPAF1	0.50239	0.142382	0.567845	0.0935465	0.0654547	0.854482
ATPAF2	-0.615114	0.16811	-0.31119	0.500354	0.303924	0.450284
ATPSCKMT	-0.472881	0.00244518	0.00420586	0.98371	0.477087	0.000240505
ATR	0.528279	0.41065	-0.23014	0.737508	-0.75842	0.160109
ATRAID	-1.44496	0.00725474	-1.47564	0.00589867	-0.0306859	0.968458
ATRIP	-0.408307	0.121141	-0.226219	0.400836	0.182088	0.454072
ATRN	1.35187	8.64026e-11	2.33408	5.3118e-30	0.982214	6.4653e-09
ATRNL1	2.42198	3.70179e-18	4.55799	3.45673e-62	2.136	1.15195e-23
ATRX	0.967472	4.60122e-06	1.77176	1.11224e-17	0.804291	3.32422e-06
ATXN1	2.6529	2.9335e-09	4.12605	2.48432e-21	1.47315	4.85632e-07
ATXN10	0.252452	0.266424	0.530608	0.0146587	0.278156	0.143413
ATXN1L	1.21975	0.00113327	0.721523	0.0598964	-0.498231	0.126821
ATXN2	0.791842	0.000808693	1.07882	3.58773e-06	0.286976	0.169118
ATXN2L	0.873771	9.16742e-08	0.324436	0.058196	-0.549334	4.99389e-05
ATXN3	-0.54035	0.000375467	-1.22243	1.76316e-16	-0.68208	4.41391e-08
ATXN7	0.825033	4.31464e-06	1.36171	6.71927e-15	0.536679	0.000210575
ATXN7L1	-1.89982	1.48902e-10	-2.17141	2.39664e-13	-0.271598	0.38409
ATXN7L2	1.84555	3.88182e-19	0.985434	2.8028e-06	-0.860119	4.53269e-07
ATXN7L3	0.342936	0.0282075	0.630931	3.02043e-05	0.287995	0.0273718
ATXN7L3B	2.47449	3.86479e-19	1.52825	6.53543e-08	-0.946238	8.76855e-06
AUH	0.384931	0.128622	-0.347899	0.171194	-0.73283	0.000291152
AUNIP	-5.27021	1.05196e-89	-3.22804	8.77589e-39	2.04217	7.8811e-19
AUP1	-0.672748	0.122346	-0.48987	0.267692	0.182878	0.65908
AURKA	-3.47026	1.70142e-49	-2.52469	7.69512e-27	0.945564	2.19205e-06
AURKAIP1	-1.33061	0.00286109	-1.07493	0.0164295	0.255673	0.552031
AURKAP1	1.93682	0.22901	3.38498	0.0250325	1.44816	0.171444
AURKB	-5.80152	6.96334e-20	-2.46544	0.000128844	3.33609	3.36416e-10
AUTS2	0.465785	0.0659123	0.583391	0.0193555	0.117606	0.625468
AVEN	-2.41452	6.54747e-05	1.10217	0.0506578	3.51669	2.94675e-12
AVL9	-0.447682	0.116581	-1.01254	0.00022203	-0.564854	0.0161958
AVPI1	-1.1169	0.0479347	-1.07337	0.0567675	0.0435324	0.951999
AXIN2	-0.0466727	0.910242	-0.0061122	0.98958	0.0405605	0.916866
AXL	-5.06639	3.1631e-50	-2.6822	1.49399e-19	2.38419	1.90684e-14
AZGP1	-6.06038	0.0071024	-6.25579	0.0052477	0	1
AZI2	-0.336718	0.149079	0.11453	0.643599	0.451249	0.0184184
AZIN1	0.20434	0.323665	-0.161053	0.440494	-0.365393	0.0283052
AZIN2	4.22083	2.54772e-30	4.04838	5.4482e-28	-0.172444	0.586486
B2M	-4.08706	1.24866e-13	-2.0992	0.000183691	1.98787	1.88153e-05
B3GALNT1	1.45159	3.53716e-08	3.58571	5.78204e-44	2.13411	6.67825e-24
B3GALNT2	-1.67123	1.264e-16	-1.37564	7.69779e-12	0.295592	0.115503
B3GALT1	-2.59924	1.13018e-19	0.395572	0.173172	2.99481	4.28379e-36
B3GALT2	13.4119	6.64992e-27	12.4408	2.61635e-23	-0.971062	0.000988822
B3GALT4	1.46457	0.000301558	0.736826	0.0778109	-0.727749	0.0357283
B3GALT5	-5.00469	0.091548	-5.2001	0.0778258	0	1
B3GALT6	0.663134	0.00147942	1.82847	4.64244e-20	1.16534	7.0155e-13
B3GALT9	-1.31931	3.12914e-07	-1.69199	5.30725e-11	-0.372676	0.139611
B3GAT1	2.762	9.48227e-41	2.17783	9.87425e-26	-0.584162	0.0007995
B3GAT2	0.652313	0.132548	2.97223	1.18635e-13	2.31991	8.86422e-13
B3GAT3	0.833448	0.124047	1.317	0.0125852	0.483551	0.30998
B3GLCT	-0.00322765	1	-1.25645	4.15442e-05	-1.25323	1.01252e-06
B3GNT2	-2.24529	4.82712e-15	-2.98513	1.22015e-25	-0.739841	0.00281662
B3GNT3	-8.34391	8.31216e-14	-8.53932	1.98042e-14	0	1
B3GNT4	-1.51622	0.00227812	2.01387	7.33045e-06	3.53009	5.71448e-19
B3GNT5	0.437428	0.105503	1.61011	2.20075e-10	1.17268	2.02295e-08
B3GNT7	-10.4104	8.32267e-28	-7.06204	1.51127e-32	3.34839	0.00163461
B3GNT8	3.51681	3.5088e-18	-2.71927	1.52259e-09	-6.23608	7.87414e-64
B3GNT9	-4.52906	0.0023582	-5.94167	0.000220756	-1.41261	0.415142
B3GNTL1	-1.58007	1.35089e-06	-0.948061	0.00413917	0.632011	0.0274957
B4GALNT1	3.87804	3.46245e-157	4.42344	5.70031e-205	0.545399	1.2032e-06
B4GALNT2	7.59493	4.53675e-07	0	1	-7.38997	5.03435e-11
B4GALNT3	-3.8784	4.70125e-29	-3.24058	1.58629e-22	0.637819	0.066414
B4GALNT4	-0.290804	0.650972	0.289537	0.649916	0.580342	0.268514
B4GALT1	-2.43373	2.08036e-07	-2.89106	6.46449e-10	-0.457331	0.313833
B4GALT2	-2.20851	1.13111e-09	-0.71156	0.0371969	1.49695	4.47357e-06
B4GALT3	-0.11826	0.447281	-0.388303	0.00758667	-0.270044	0.0293741
B4GALT4	0.0449045	0.814311	-1.74122	3.86854e-27	-1.78612	2.89704e-41
B4GALT6	-0.044904	0.960517	0.841589	0.185708	0.886493	0.103583
B4GALT7	-0.584897	0.162117	-0.407757	0.337249	0.17714	0.654889
B4GAT1	-0.108974	0.881657	1.69703	0.00514199	1.806	0.000298747
B9D1	-1.91288	6.33667e-07	-1.13376	0.0031118	0.779126	0.0230667
B9D2	-0.448815	0.542456	0.415812	0.570021	0.864627	0.147609
BAALC	6.65254	4.06736e-67	5.68351	3.109e-49	-0.969027	0.00245794
BABAM1	-1.0559	0.0353366	-0.81531	0.107265	0.240588	0.615727
BABAM2	-0.374592	0.00573486	-0.485163	0.000287598	-0.110571	0.375383
BACE1	2.68352	1.46294e-38	3.35652	5.34404e-60	0.672996	5.5858e-05
BACE2	-7.46643	6.22806e-09	-2.82144	0.00538209	4.64499	0.000144982
BACH1	1.20496	0.03325	-0.137424	0.836627	-1.34238	0.00432765
BAD	0.539283	0.385995	1.41399	0.0159759	0.874709	0.0831105
BAG1	-0.107733	0.860146	0.232616	0.683781	0.34035	0.482701
BAG2	-4.32838	2.31545e-156	-3.15427	6.86629e-87	1.17411	4.63082e-17
BAG3	0.725377	0.00370338	-1.21225	1.22924e-06	-1.93763	1.25735e-21
BAG4	-0.00831918	0.988881	0.0209284	0.949426	0.0292476	0.928892
BAG5	0.563196	0.00264648	0.387745	0.0411564	-0.175451	0.300767
BAG6	1.00642	2.20521e-07	0.0325718	0.88712	-0.973852	9.35256e-10
BAHCC1	8.87406	1.2051e-11	6.59705	6.47449e-07	-2.27701	2.21424e-07
BAHD1	0.94233	0.000325972	0.485434	0.0720562	-0.456896	0.0422719
BAIAP2	2.44087	1.81904e-54	0.939831	4.90929e-09	-1.50103	7.24259e-32
BAIAP2L1	-5.73957	5.88497e-68	-6.1053	2.56759e-75	-0.365729	0.311409
BAIAP3	0.621142	0.0177686	1.86432	3.60115e-14	1.24318	4.38778e-10
BAK1	-2.79794	6.60644e-100	-2.60207	1.90717e-87	0.195872	0.116433
BAMBI	-1.59256	0.0217899	-1.91551	0.00526854	-0.32295	0.632801
BANF1	-2.0595	1.12995e-05	-1.21197	0.0110105	0.847533	0.0382073
BANP	-0.0991594	0.747381	-0.617668	0.0250376	-0.518509	0.0262446
BAP1	0.596308	0.000779014	0.490485	0.00594915	-0.105823	0.532424
BARD1	-0.556292	0.0220889	-0.789417	0.000943415	-0.233125	0.283919
BARHL2	6.67031	2.3441e-07	8.69197	8.00381e-12	2.02166	1.89631e-08
BASP1	2.71599	6.20146e-17	2.78309	9.39725e-18	0.0670964	0.84885
BATF2	-9.69224	1.05052e-19	-4.65469	1.13318e-11	5.03755	1.79593e-06
BAX	-2.03525	0.000119889	-2.22324	2.40754e-05	-0.187982	0.727128
BAZ1A	1.53378	2.51126e-07	0.948891	0.00172359	-0.58489	0.0217329
BAZ1B	0.648862	4.05781e-07	0.256697	0.053714	-0.392165	0.000258854
BAZ2A	1.41242	1.14978e-25	-0.538366	0.000112103	-1.95078	2.01693e-70
BAZ2B	3.31479	1.31654e-42	2.98517	9.75919e-35	-0.329611	0.117014
BBC3	0.322007	0.651531	-0.884884	0.186011	-1.20689	0.0282359
BBIP1	1.07241	7.64152e-08	1.84642	4.9141e-21	0.774007	2.33121e-06
BBLN	0.419504	0.326277	0.682173	0.0973571	0.262669	0.486396
BBOF1	2.3026	1.19356e-10	2.92188	1.52093e-16	0.61928	0.0375592
BBS1	1.08304	4.45639e-06	0.111247	0.676003	-0.971788	5.55606e-07
BBS10	2.15403	0.000187148	1.22138	0.0391152	-0.932655	0.0560585
BBS12	1.22277	2.79629e-05	1.09297	0.000187465	-0.129796	0.65278
BBS2	0.83945	0.00162195	0.73259	0.00607454	-0.10686	0.685335
BBS4	0.0766319	0.746531	-0.00632438	0.981786	-0.0829563	0.689522
BBS7	1.70992	1.39909e-15	0.551227	0.0133682	-1.1587	4.69515e-11
BBS9	0.376427	0.167354	-0.336767	0.217877	-0.713194	0.00105835
BBX	0.702044	0.020179	-0.243774	0.446064	-0.945818	0.000119475
BCAM	-1.17697	0.00108964	-1.23322	0.000585975	-0.0562446	0.889113
BCAN	-2.13032	7.04967e-08	1.19231	0.00193907	3.32263	8.4033e-25
BCAP29	1.15871	5.42134e-09	0.421441	0.0412322	-0.737268	8.28567e-06
BCAP31	-0.790549	0.123793	-0.805072	0.115381	-0.0145232	0.989904
BCAR1	1.45862	2.68116e-18	-0.0160638	0.939	-1.47469	3.04708e-27
BCAR3	0.846453	0.000336863	-0.117721	0.656853	-0.964174	6.19861e-07
BCAS2	-0.153854	0.693161	-0.567359	0.113442	-0.413505	0.181176
BCAS4	-2.73458	3.06893e-06	-0.99501	0.101183	1.73957	0.000428298
BCAT1	-0.0259901	0.918675	-1.6867	5.82114e-18	-1.66071	2.64483e-25
BCAT2	0.438281	0.263637	-0.604925	0.114654	-1.04321	0.000730367
BCCIP	-0.80538	9.02014e-12	-0.588336	7.47307e-07	0.217044	0.0369338
BCDIN3D	1.29016	0.000551992	0.843949	0.0262314	-0.446208	0.177734
BCHE	1.85507	5.33442e-16	1.49893	7.14219e-11	-0.356145	0.0788192
BCKDHA	-0.38744	0.26931	-1.2066	0.000261758	-0.819156	0.00328856
BCKDHB	-1.69215	2.44828e-43	-2.21867	3.03874e-73	-0.526526	6.86827e-07
BCKDK	-1.19458	0.000122038	-1.58777	2.38986e-07	-0.393187	0.155871
BCL10	-0.0457539	0.847027	-0.30062	0.149237	-0.254866	0.158034
BCL11A	-7.44097	9.69708e-44	1.40474	0.000196505	8.84571	2.77492e-72
BCL2	-0.903718	0.00556225	3.48482	2.86186e-41	4.38853	1.22586e-72
BCL2L1	0.982853	1.081e-06	0.357522	0.0886609	-0.625331	0.00021162
BCL2L10	-4.71143	0.0247727	-1.06332	0.612214	3.64811	0.0521895
BCL2L11	-0.719031	0.0493592	-1.11909	0.0017872	-0.400055	0.221973
BCL2L12	-5.54439	1.0337e-17	-5.04202	3.70167e-15	0.502364	0.437222
BCL2L13	0.471443	0.00400026	-0.955863	2.37011e-09	-1.42731	4.00695e-28
BCL2L2	1.1002	4.1838e-10	0.547887	0.00247141	-0.552316	0.000162941
BCL2L2-PABPN1	-1.25633	0.0227612	-0.82977	0.137914	0.426564	0.401882
BCL3	0.774428	0.370441	2.51448	0.0014515	1.74005	0.00681535
BCL6B	-1.69057	0.0238193	-10.2755	2.00246e-20	-8.5849	1.5094e-16
BCL7A	2.84999	5.18409e-23	2.12483	2.48163e-13	-0.725166	0.00349804
BCL7B	0.0553373	0.901789	0.15674	0.698965	0.101403	0.785127
BCL7C	1.83526	4.66673e-08	1.88893	1.5556e-08	0.0536689	0.877851
BCL9	-0.0929633	0.643521	0.343527	0.0632504	0.436491	0.00408708
BCL9L	-0.902222	0.00361218	-0.356685	0.260808	0.545538	0.0456875
BCLAF1	0.142779	0.526359	0.40109	0.0579082	0.258311	0.158697
BCLAF3	0.750101	0.0586349	0.66894	0.0913697	-0.081161	0.842225
BCO2	0	1	7.33939	5.43789e-08	6.93902	2.03835e-12
BCOR	-0.39108	0.296457	-0.0959035	0.813389	0.295176	0.367422
BCORL1	1.53366	0.0450162	0.559055	0.493212	-0.974604	0.131642
BCR	0.639309	0.00880643	0.0586983	0.833935	-0.580611	0.00419043
BCS1L	0.318403	0.305103	0.339768	0.269519	0.0213651	0.955981
BDH1	-2.85218	5.51095e-14	-1.63303	1.923e-05	1.21915	0.000173272
BDH2	-1.45239	1.31469e-05	-1.40188	2.54351e-05	0.0505087	0.894612
BDNF	-4.83166	1.0763e-40	0.884439	0.00107839	5.7161	1.91561e-68
BDP1	0.945372	0.0428524	1.43373	0.00154364	0.488358	0.216853
BEAN1	6.94298	1.12487e-07	7.71334	2.84297e-09	0.77036	0.0795855
BECN1	0.523349	0.0131838	-0.43516	0.0403916	-0.958508	1.31188e-08
BEGAIN	2.19314	1.4984e-10	4.15497	3.00669e-36	1.96183	9.65812e-18
BEND3	-1.78412	7.80722e-21	-1.1861	4.39427e-10	0.598013	0.000325813
BEND5	1.5089	7.72586e-05	2.20849	4.32224e-09	0.699592	0.0329686
BEND6	-2.05996	5.63477e-08	3.57221	2.78264e-25	5.63217	2.59789e-75
BEND7	-1.40511	0.458978	3.31385	0.0353116	4.71896	0.00021973
BEST2	-5.48769	0.033587	-5.68309	0.0269551	0	1
BEST3	0	1	8.01042	1.23993e-08	7.61005	2.22878e-13
BEST4	-3.66666	1.54957e-05	-2.19674	0.00734007	1.46992	0.0610831
BET1	-0.662537	0.0100806	-1.28127	3.13004e-07	-0.618733	0.00387073
BET1L	0.35797	0.0599668	-0.352704	0.0633451	-0.710674	2.73685e-06
BEX1	0.0792485	0.910242	0.678559	0.248104	0.59931	0.233724
BEX2	0.182693	0.783601	0.704729	0.246875	0.522036	0.325397
BEX3	-1.26101	0.0184427	-0.373646	0.51201	0.887363	0.0511978
BEX4	0.748683	0.0979409	0.756064	0.0930662	0.00738084	0.999081
BEX5	-0.158523	0.789167	2.49522	6.88819e-07	2.65375	1.19717e-10
BFAR	0.438933	0.000961703	-0.678364	2.33389e-07	-1.1173	5.84274e-26
BFSP1	-2.33853	3.20171e-07	-0.428031	0.365546	1.91049	9.13216e-07
BGN	-7.82772	2.92461e-07	-3.59733	0.00652899	4.23039	0.00313979
BHLHA15	-3.48961	6.0864e-08	-0.540889	0.325525	2.94872	5.66495e-07
BHLHE22	9.68344	3.93494e-14	4.05356	0.00309455	-5.62987	4.44995e-29
BHLHE23	7.86683	5.7957e-09	0	1	-7.66187	7.22631e-15
BHLHE40	-3.98155	0.080959	-0.186787	0.94053	3.79476	0.0561936
BHMT	-1.00894	0.00206084	-3.80285	1.22269e-29	-2.79392	3.81513e-22
BICC1	2.92618	0.0324603	5.62158	1.39835e-05	2.6954	0.000145089
BICD1	3.20349	1.77841e-69	1.3401	4.18266e-13	-1.86339	5.56568e-36
BICD2	1.29846	1.45097e-10	1.47181	2.74708e-13	0.173351	0.356809
BICDL1	0.407432	0.245862	-2.39581	1.37648e-09	-2.80324	7.17908e-16
BICDL2	-10.7381	1.38287e-31	-10.9335	1.06927e-32	0	1
BICRAL	0.0542002	0.920633	1.45387	0.000412007	1.39967	4.15217e-05
BID	-0.653056	0.000825657	0.402122	0.0422881	1.05518	1.83145e-11
BIK	-3.95853	2.69077e-06	-2.93423	0.000346284	1.02429	0.206083
BIN1	2.06273	1.19384e-32	1.86629	6.15245e-27	-0.196439	0.21568
BIN3	-0.916677	0.0116066	-0.539493	0.146656	0.377184	0.243238
BIRC2	1.43422	1.04398e-09	0.648507	0.0072394	-0.785713	6.88664e-05
BIRC5	-4.39483	3.26918e-51	-1.41587	2.04998e-06	2.97896	2.81032e-35
BIRC6	1.29164	2.75442e-05	1.60921	1.01255e-07	0.317577	0.219359
BIVM	2.7536	2.08308e-37	2.66793	3.51489e-35	-0.085669	0.69318
BIVM-ERCC5	3.40542	0.0478042	6.00771	0.000177771	2.6023	0.011215
BLACAT1	-1.03194	0.000164867	0.12242	0.676074	1.15436	4.64168e-07
BLCAP	0.927185	1.62607e-07	2.55708	1.99775e-49	1.6299	1.96738e-30
BLM	-3.36477	1.68335e-40	-2.13672	1.80485e-17	1.22805	1.27363e-08
BLMH	0.290972	0.0876242	-0.93436	8.36475e-09	-1.22533	1.42883e-20
BLOC1S1	-0.669875	0.204057	-0.138008	0.807965	0.531866	0.250765
BLOC1S2	0.682937	0.0882402	0.436863	0.285504	-0.246074	0.504708
BLOC1S3	0.289703	0.618576	1.26101	0.016355	0.971302	0.0283052
BLOC1S4	0.173031	0.832858	0.159879	0.843445	-0.0131527	0.997646
BLOC1S5	-0.278739	0.331341	-0.929315	0.000550754	-0.650575	0.00412823
BLOC1S5-TXNDC5	-1.73404	4.98717e-21	-1.06602	8.45879e-09	0.668023	2.28684e-05
BLOC1S6	0.695283	1.51006e-08	0.871344	8.37542e-13	0.176062	0.106372
BLTP1	1.77698	5.24515e-14	2.60736	7.16817e-29	0.830372	2.39387e-05
BLTP2	-0.132505	0.834681	-0.512115	0.377785	-0.37961	0.477328
BLTP3A	1.49187	0.00115152	2.06371	3.77468e-06	0.571834	0.117259
BLTP3B	0.0650337	0.821999	0.464752	0.0664522	0.399718	0.0626741
BLVRA	0.191532	0.761057	-0.277358	0.650743	-0.46889	0.356866
BLVRB	-3.14859	7.96912e-09	-1.84315	0.000486551	1.30544	0.00870834
BLZF1	0.565828	0.0256981	-0.00870206	0.979045	-0.57453	0.00619958
BMAL1	-0.577343	0.00601823	-0.162521	0.465715	0.414822	0.0204885
BMAL2	-1.66671	0.00585308	-0.601787	0.333885	1.06493	0.0432392
BMERB1	2.15655	4.2425e-82	2.63581	3.00119e-122	0.479261	3.893e-07
BMF	-0.964476	0.000402774	-2.68372	3.04052e-23	-1.71925	5.3427e-14
BMI1	1.62349	2.50989e-14	2.03048	6.05749e-22	0.406987	0.0224515
BMP1	4.16663	7.19085e-46	-1.07716	0.000854067	-5.24379	3.35022e-98
BMP2K	-0.370164	0.322247	-1.32676	0.000230432	-0.956599	0.00258819
BMP3	-1.49711	0.385081	5.32624	7.52119e-05	6.82335	6.69788e-10
BMP4	-0.505155	0.537712	-5.24504	1.38302e-10	-4.73989	1.92112e-11
BMP7	-1.55685	4.2295e-05	0.438667	0.269412	1.99552	1.24833e-10
BMP8B	-2.42334	0.00700676	3.61481	9.71029e-09	6.03816	8.90195e-16
BMPER	8.10585	1.23423e-45	4.98468	7.44588e-18	-3.12117	1.81281e-22
BMPR1A	-1.63216	5.37232e-15	-1.74678	4.92687e-17	-0.114616	0.58326
BMPR2	2.01582	1.67571e-14	1.48918	1.8443e-08	-0.526642	0.0197929
BMS1	-1.18921	5.46077e-11	-1.39915	9.03884e-15	-0.209943	0.209993
BMS1P4-AGAP5	-0.61756	0.399213	0.487379	0.493967	1.10494	0.0637468
BMT2	1.91011	1.2171e-08	2.74079	1.38397e-16	0.830675	0.00335699
BNC2	-2.24595	0.000242374	-2.19377	0.000321832	0.0521772	0.948508
BNIP1	-0.579617	0.342322	-0.212072	0.743296	0.367545	0.499781
BNIP2	-0.459136	0.0192304	-1.76469	5.29395e-21	-1.30555	3.41273e-17
BNIP3	-0.881589	0.0645043	-0.462834	0.346685	0.418755	0.323811
BNIP3L	1.09172	2.91661e-09	0.991702	7.22921e-08	-0.100015	0.581345
BNIPL	-8.66893	1.20371e-12	-6.42374	1.47476e-09	2.24519	0.106596
BOC	-2.64626	1.19419e-11	1.85177	8.00779e-07	4.49803	4.80828e-45
BOD1	-1.28568	0.00414758	-0.944873	0.0370357	0.340808	0.412177
BOD1L1	1.10184	0.00277	1.48241	3.63298e-05	0.380569	0.217883
BOK	-0.458631	0.0537973	1.00879	9.44172e-06	1.46742	2.22163e-15
BOLA1	-2.0339	0.00558763	-0.884036	0.232692	1.14986	0.0785447
BOLA2	-2.68271	0.000746705	-1.65052	0.0331895	1.03219	0.169119
BOLA2-SMG1P6	-1.19627	0.00699719	-0.59441	0.193546	0.601862	0.120328
BOLA2B	-2.31149	0.173467	-2.98309	0.0776052	-0.671599	0.699286
BOLA3	-2.01284	8.08573e-05	-1.26083	0.0107557	0.752013	0.123934
BOP1	-0.491816	0.025818	-0.885439	3.72331e-05	-0.393624	0.0344884
BORA	-1.98008	4.24975e-16	-1.26937	2.12238e-07	0.710711	0.000721171
BORCS5	0.579948	0.0824063	-0.547247	0.101622	-1.12719	2.36507e-05
BORCS6	1.87538	1.08533e-08	0.641537	0.0611598	-1.23384	5.83981e-06
BORCS7	2.26502	5.71896e-40	2.85836	1.89349e-63	0.593334	1.61236e-05
BORCS8	0.596452	0.341321	1.29943	0.0295083	0.702975	0.177703
BORCS8-MEF2B	-2.90533	0.146402	-1.86579	0.335392	1.03953	0.605229
BPGM	1.22627	7.86455e-26	0.657811	2.73588e-08	-0.568455	5.02039e-09
BPHL	0.802816	0.0113148	-0.0673508	0.853097	-0.870167	0.000827724
BPNT1	1.2065	0.000463971	0.379875	0.299929	-0.826627	0.00400664
BPNT2	1.22932	2.40146e-07	2.26366	1.23162e-22	1.03434	2.19813e-08
BPTF	-0.252031	0.381542	0.772555	0.00390429	1.02459	2.97029e-06
BRAF	-0.442543	0.0487727	-0.656126	0.00283045	-0.213583	0.292043
BRAP	0.016714	0.941514	-0.780186	4.47458e-06	-0.7969	1.15803e-08
BRAT1	-0.428969	0.0034421	-0.299012	0.0433233	0.129957	0.335858
BRCA1	-4.04383	6.19629e-15	-1.06355	0.043176	2.98029	7.85344e-12
BRD1	1.51338	4.45833e-10	1.10802	6.0723e-06	-0.405354	0.0553305
BRD10	1.96218	0.000872129	1.74245	0.00319347	-0.219729	0.670953
BRD2	0.28456	0.0376256	0.690913	1.41815e-07	0.406354	0.000233052
BRD3	0.119074	0.598856	-0.848668	4.67047e-05	-0.967742	2.68158e-08
BRD3OS	1.20577	1.30782e-23	0.362619	0.00371855	-0.843151	1.46742e-17
BRD4	0.51156	0.00367668	0.0707757	0.720035	-0.440785	0.00267297
BRD7	-0.831542	1.33839e-09	-0.804042	4.10326e-09	0.0274999	0.859092
BRD8	-0.325565	0.123452	-0.335232	0.110734	-0.00966682	0.976273
BRD9	0.336834	0.060782	0.129119	0.494369	-0.207715	0.182542
BRF1	0.58056	0.00057477	1.91753	9.62989e-33	1.33697	1.47033e-24
BRF2	0.543313	0.000530323	-0.213734	0.192222	-0.757047	2.48238e-09
BRI3	0.629456	0.440042	0.338699	0.689725	-0.290757	0.695722
BRI3BP	-6.46568	0.00014664	-2.16212	0.165487	4.30356	0.00566933
BRINP1	-2.18972	2.34524e-10	1.98081	1.54284e-09	4.17053	1.17956e-49
BRINP2	0.969795	0.249683	7.47257	3.1922e-27	6.50278	6.18687e-48
BRINP3	4.89245	0.000186436	13.6146	3.45997e-28	8.72212	7.65589e-118
BRIP1	-4.44272	7.96197e-29	-0.821476	0.0319021	3.62125	3.99902e-26
BRIX1	-1.75577	1.60042e-10	-1.28552	3.37995e-06	0.470247	0.0524805
BRK1	-0.558157	0.364108	-0.442605	0.475392	0.115552	0.853208
BRME1	-0.502717	0.0683891	0.93129	0.000378574	1.43401	2.638e-11
BRMS1	-0.697422	0.20947	-1.0973	0.0425701	-0.399877	0.429983
BRMS1L	1.15661	3.61626e-07	0.596074	0.0104602	-0.560541	0.00374366
BROX	0.16894	0.482483	0.726358	0.00101178	0.557418	0.00265325
BRPF1	0.500006	0.000836533	-0.113617	0.482946	-0.613622	5.15333e-07
BRPF3	-0.0614562	0.791913	0.344174	0.0970185	0.40563	0.0187285
BRS3	1.36216	0.465324	8.29085	1.47277e-08	6.92869	2.42912e-10
BRSK1	4.50069	0.00943138	4.46779	0.00955846	-0.0328986	0.992475
BRSK2	4.26502	2.28458e-104	3.65501	1.70926e-76	-0.610006	2.32043e-06
BRWD1	2.49614	1.67699e-31	2.95993	7.71301e-44	0.463791	0.0130406
BRWD3	-0.566903	0.137896	-1.80854	1.22865e-06	-1.24164	0.000129586
BSCL2	2.29533	6.16524e-14	1.34515	1.45725e-05	-0.950181	0.000247704
BSDC1	2.04994	4.30001e-20	1.06613	2.64944e-06	-0.983808	1.32849e-07
BSG	-0.23822	0.554722	-1.1536	0.00174943	-0.915384	0.00301762
BSN	5.56022	5.44426e-112	5.90717	1.5004e-126	0.346946	0.0220021
BSPRY	-8.09365	2.21468e-12	-7.32726	2.20752e-10	0.766388	0.648866
BST1	-6.73903	1.91213e-06	-2.28454	0.0559547	4.45449	0.000757975
BST2	-7.722		-7.91741		0
BTAF1	-0.100437	0.718977	-0.297322	0.251879	-0.196885	0.391398
BTBD1	0.165075	0.572379	-0.656478	0.0152353	-0.821552	0.000218163
BTBD10	1.62351	1.27642e-10	1.51489	2.02848e-09	-0.108615	0.669988
BTBD17	3.50652	1.50695e-17	0.0391556	0.9391	-3.46736	5.13836e-25
BTBD2	-1.90371	0.0821713	-0.71333	0.535998	1.19038	0.211494
BTBD3	0.485781	0.0356202	0.0634289	0.807681	-0.422352	0.0293368
BTBD6	0.541382	0.283676	2.39389	2.51558e-07	1.85251	1.19361e-06
BTBD8	4.87566	1.44117e-110	4.7126	2.48159e-103	-0.163052	0.296255
BTD	-0.456055	0.0198484	-2.75322	4.84013e-48	-2.29717	1.48786e-48
BTF3	-2.28981	7.12376e-05	-1.84224	0.00150104	0.447563	0.407509
BTF3L4	0.768653	2.76483e-05	0.528137	0.00445419	-0.240516	0.140712
BTG1	1.30756	1.13034e-07	1.77457	3.5782e-13	0.467011	0.0289705
BTG2	4.25841	2.03411e-51	0.903661	0.00215576	-3.35475	3.71463e-48
BTG3	-0.0585774	0.886028	0.119335	0.753877	0.177912	0.584152
BTK	-3.77388	2.98257e-05	-2.73697	0.000774141	1.03691	0.281315
BTN2A1	2.92397	9.02711e-34	1.85935	2.32449e-14	-1.06462	1.21073e-07
BTN2A2	1.4051	3.73984e-05	-1.4566	2.25451e-05	-2.8617	3.31585e-25
BTN3A1	-3.28581	1.07292e-11	1.19349	0.00689968	4.4793	6.98836e-28
BTN3A2	-7.60391	5.31221e-12	-2.40583	0.00120844	5.19808	1.12599e-06
BTNL8	-5.78993	0.0149546	-5.98534	0.0114989	0	1
BTNL9	0	1	6.69791	1.24561e-06	6.29754	6.0404e-10
BTRC	-0.713811	0.00718596	-1.21075	3.18954e-06	-0.496936	0.0289544
BUB1	-5.25273	8.51318e-51	-3.04247	5.79101e-18	2.21025	4.16622e-14
BUB1B	-4.95381	3.43435e-45	-2.11755	1.85874e-09	2.83625	3.01346e-22
BUB3	-1.53824	4.19272e-33	-1.50908	6.61801e-32	0.0291658	0.838214
BUD13	-1.00928	1.02982e-08	-1.20887	5.26561e-12	-0.199589	0.223491
BUD23	-2.34183	7.68858e-06	-1.23855	0.0207902	1.10328	0.014118
BUD31	-0.914198	0.300558	-0.374348	0.686774	0.539849	0.494067
BVES	1.48462	0.0271641	-1.88224	0.0228775	-3.36686	1.03751e-06
BYSL	-1.8708	1.67808e-10	-1.96992	1.53622e-11	-0.0991128	0.745157
BZW1	-0.132878	0.481305	-0.383217	0.0308744	-0.250339	0.101725
BZW2	0.0180903	0.891159	-0.706972	2.41355e-11	-0.725062	6.05593e-17
C10orf105	-5.49998	3.03668e-07	-5.91452	6.02774e-08	-0.414539	0.762868
C10orf88	1.21676	2.59297e-05	0.726708	0.0136878	-0.490054	0.0514648
C11orf24	0.347127	0.0278535	-0.391291	0.0125225	-0.738418	3.97727e-09
C11orf52	-8.76876	0.024862	-8.96417	0.0212577	0	1
C11orf54	0.191387	0.328722	-0.184726	0.344041	-0.376113	0.0165026
C11orf58	-0.413444	0.00251783	-0.842483	2.5372e-10	-0.429039	0.000136612
C11orf68	-0.535836	0.346822	0.811095	0.137222	1.34693	0.00259668
C11orf71	1.89035	9.13246e-31	1.60497	1.6748e-22	-0.285375	0.0480729
C11orf86	-7.06236	0.0796088	-7.25777	0.0701523	0	1
C11orf87	0	1	7.87313	1.89649e-07	7.47277	4.15295e-11
C11orf96	4.85798	0.000656671	3.69759	0.0106445	-1.16039	0.17772
C11orf98	-1.66102	7.90821e-07	-1.50978	6.5027e-06	0.151247	0.66395
C12orf43	-0.176962	0.472202	-0.483217	0.0375513	-0.306255	0.130476
C12orf56	-3.13011	0.00176877	-5.02391	5.88875e-06	-1.89381	0.0868494
C12orf57	0.406767	0.584875	0.57003	0.425193	0.163263	0.814299
C12orf60	0.171253	0.70653	0.26123	0.548967	0.0899767	0.835563
C12orf75	-1.07087	0.00812007	-0.0902438	0.845583	0.980628	0.00353133
C12orf76	2.60585	1.62199e-36	2.93696	4.37933e-46	0.331111	0.0726308
C13orf42	-7.77238	1.33045e-59	-12.4981	2.43972e-41	-4.72573	1.44435e-06
C14orf119	-1.23747	0.00821478	-1.437	0.00195059	-0.19953	0.662979
C14orf132	3.84035	2.02606e-108	3.38241	3.00193e-84	-0.457942	0.00190274
C14orf28	-0.267937	0.0429124	-0.101982	0.459431	0.165956	0.153244
C14orf39	-3.34125	1.78864e-06	-6.91929	5.87895e-11	-3.57803	0.00095234
C14orf93	0.856764	6.43833e-14	0.0344676	0.800185	-0.822296	1.43302e-18
C15orf39	-3.44159	1.5504e-39	-2.91594	3.69123e-30	0.525653	0.0363696
C15orf40	0.0340902	0.943291	-0.386389	0.309433	-0.420479	0.191782
C15orf61	3.17257	4.55057e-12	4.50774	1.65487e-23	1.33517	3.23936e-05
C16orf46	0.480969	0.193823	0.934184	0.00780331	0.453215	0.136186
C16orf74	-4.53432	0.00881868	-0.938042	0.566609	3.59628	0.0215394
C16orf86	-1.44395	0.471058	-1.3485	0.498769	0.0954498	0.974378
C16orf87	-0.0642375	0.784142	-0.194641	0.370849	-0.130404	0.5026
C16orf95	-1.14212	0.0465955	-1.4522	0.0103413	-0.310081	0.58033
C17orf100	1.44782	4.87259e-05	2.22632	2.12329e-10	0.778504	0.00951228
C17orf107	0.084591	0.867575	-2.87296	2.66499e-11	-2.95755	2.19345e-16
C17orf113	1.61788	7.09369e-06	0.873407	0.0181228	-0.744473	0.0148822
C17orf49	0.520499	0.294356	0.778687	0.10174	0.258188	0.555987
C17orf58	-1.49366	1.13341e-06	-1.44909	2.24181e-06	0.0445668	0.90076
C17orf75	0.144656	0.631038	-0.61718	0.0255629	-0.761836	0.000765046
C18orf21	-0.587997	0.282951	-0.200505	0.730385	0.387492	0.424328
C18orf32	2.28548	8.25206e-07	2.20371	1.99035e-06	-0.081764	0.874354
C18orf54	-0.341519	0.237574	-0.812918	0.0032165	-0.471399	0.0483916
C19orf12	2.58486	4.98058e-92	2.12304	2.60787e-62	-0.461818	1.46542e-05
C19orf25	-0.772958	0.0264307	-0.765115	0.0274817	0.00784283	0.994558
C19orf38	-0.21884	0.877507	-1.406	0.268771	-1.18717	0.294374
C19orf44	-0.436448	0.158625	-0.210523	0.510263	0.225925	0.419989
C19orf47	0.0216324	0.933816	-0.329479	0.111214	-0.351112	0.0434249
C19orf84	-5.14316	1.49312e-15	-7.49233	6.51766e-18	-2.34917	0.0108942
C19orf85	-7.37556	0.065708	-7.57097	0.0575873	0	1
C1D	-0.433925	0.256002	-0.472278	0.211278	-0.0383528	0.930708
C1GALT1	-2.70119	9.00241e-24	-1.768	5.05785e-11	0.933189	5.40027e-05
C1GALT1C1	0.00783611	0.987887	-0.851	0.000418256	-0.858836	1.55141e-05
C1orf115	1.08534	0.0767725	-2.31342	0.000473108	-3.39876	8.36274e-10
C1orf116	-7.84593	1.00008e-18	-8.94549	1.25065e-19	-1.09956	0.436816
C1orf122	1.08115	0.205198	0.503472	0.574139	-0.577682	0.443259
C1orf131	0.351684	0.27649	-0.0869146	0.804773	-0.438599	0.101628
C1orf159	-0.121618	0.693382	0.572221	0.0399389	0.693839	0.00254109
C1orf174	-0.584783	0.117956	-0.16363	0.683948	0.421153	0.191424
C1orf198	-0.82311	2.29536e-05	-0.58241	0.00303873	0.2407	0.167415
C1orf21	0.278645	0.345309	-0.531643	0.0610601	-0.810288	0.000425602
C1orf210	-11.3477	0.00260698	-11.5431	0.00211624	0	1
C1orf216	-0.975597	0.0406504	1.40864	0.000602456	2.38424	1.89294e-10
C1orf226	8.6505	2.44703e-11	5.72002	1.59049e-05	-2.93048	9.78853e-12
C1orf35	-0.272719	0.755474	1.0276	0.189544	1.30032	0.0480425
C1orf43	0.375381	0.301836	-0.351212	0.333257	-0.726593	0.0124637
C1orf50	0.525186	0.354932	1.20651	0.0250033	0.681321	0.144842
C1orf52	-0.0541987	0.873712	0.0548804	0.867716	0.109079	0.699658
C1orf56	-0.475374	0.133843	0.579793	0.0537549	1.05517	2.69766e-05
C1orf74	-1.44341	2.44888e-16	-1.47828	3.48636e-17	-0.0348776	0.86377
C1orf94	-10.0613	8.31514e-22	-6.11195	2.08058e-18	3.94936	0.00028349
C1QBP	-2.50948	1.18876e-06	-1.90574	0.000253834	0.603732	0.196445
C1QL1	4.61333	3.22168e-07	3.41759	0.000198157	-1.19575	0.0298222
C1QL2	0	1	8.90312	1.51917e-12	8.50275	3.70496e-21
C1QL3	3.13572	9.4196e-10	5.98599	4.9877e-33	2.85026	7.24473e-16
C1QL4	2.59108	0.147554	6.50674	3.56231e-05	3.91567	0.000263544
C1QTNF1	-3.06317	7.76421e-19	1.3305	6.32902e-07	4.39367	1.0243e-47
C1QTNF2	-3.1267	5.51163e-09	-0.767983	0.119922	2.35872	9.02337e-07
C1QTNF3	6.16069	0.000202343	4.81723	0.00425458	-1.34346	0.199455
C1QTNF3-AMACR	0.305386	0.495402	0.982119	0.0147227	0.676734	0.0468586
C1QTNF4	1.08611	0.0635092	2.22117	8.26876e-05	1.13505	0.0184852
C1QTNF6	-4.05618	9.70667e-21	-1.4007	0.000449797	2.65548	4.80029e-12
C1QTNF9B	8.13942	7.33935e-09	0	1	-7.93446	1.86518e-14
C1R	-4.55721	1.22023e-44	-1.78298	1.48414e-08	2.77423	1.32348e-23
C1RL	-0.600569	0.0838053	-1.84761	3.81038e-08	-1.24705	1.36154e-05
C1S	-8.45094	1.09179e-29	-3.99416	4.9236e-15	4.45677	4.17369e-10
C2	-3.61973	9.58724e-05	0.212222	0.807518	3.83195	3.37272e-06
C20orf144	-2.04973	0.0165359	-0.150667	0.865094	1.89906	0.0117548
C20orf96	-0.149795	0.722154	-0.432019	0.271172	-0.282225	0.418249
C21orf58	-4.17052	0.00106781	1.08993	0.273997	5.26046	2.9504e-06
C21orf91	-0.45562	0.0550538	-0.53331	0.0229681	-0.0776902	0.742309
C22orf23	-2.44217	0.0168784	0.171489	0.871267	2.61366	0.00301438
C22orf39	1.40534	3.35236e-14	1.10226	3.27512e-09	-0.303082	0.0642434
C22orf42	-6.61255	4.49978e-11	5.34889	3.19209e-25	11.9614	2.58507e-37
C2CD2	-2.86456	4.84751e-20	1.00627	0.000668509	3.87084	1.18688e-49
C2CD2L	4.79623	4.54914e-65	4.69173	2.40345e-62	-0.104499	0.543884
C2CD3	0.338271	0.0749808	0.774917	1.95085e-05	0.436646	0.00453669
C2CD4C	-0.619646	0.141805	1.75785	5.44003e-06	2.37749	1.49215e-13
C2CD5	1.68957	0.00134893	1.19272	0.0255319	-0.496846	0.296151
C2orf15	-4.76581	1.13662e-43	-1.2307	2.06243e-05	3.53511	3.26711e-30
C2orf42	0.0946424	0.703259	0.137275	0.569522	0.0426321	0.859267
C2orf49	-0.776264	0.0959024	-0.876971	0.056615	-0.100707	0.845075
C2orf50	-2.73453	0.149841	2.12032	0.209428	4.85485	0.00142086
C2orf66	6.2574	3.35268e-06	7.43556	2.17186e-08	1.17817	0.0200035
C2orf68	-1.13841	0.000223916	-0.673149	0.0311964	0.465256	0.0896211
C2orf69	0.416059	0.0126866	0.0417404	0.826899	-0.374318	0.00728804
C2orf72	-2.98752	0.00786771	4.39243	6.43162e-11	7.37996	1.12432e-14
C2orf74	-0.506135	0.391459	-0.413178	0.487327	0.0929564	0.879149
C2orf76	0.893201	0.00204242	1.36539	1.04611e-06	0.472189	0.0429076
C2orf78	-6.05782	0.00557614	-6.25322	0.00405035	0	1
C2orf80	-6.48097	4.22245e-11	3.52898	1.53982e-12	10.01	4.20824e-27
C2orf81	0.110941	0.719702	0.60838	0.0271126	0.497439	0.033152
C2orf88	0	1	5.19845	0.00283844	4.79808	0.000389015
C2orf92	4.35232	0.00770324	5.09886	0.00141144	0.746543	0.47927
C3	-4.54081	4.48523e-05	-7.38762	7.00037e-09	-2.8468	0.0382957
C3orf18	0.54171	0.00484175	1.13257	1.21967e-09	0.590862	0.00016616
C3orf33	-0.151174	0.526656	0.781134	0.000323694	0.932308	1.54896e-07
C3orf38	-0.232657	0.237075	-0.571544	0.0022758	-0.338887	0.0350262
C3orf52	-3.89173	1.40275e-17	-5.90112	1.60722e-34	-2.00939	4.07726e-06
C3orf62	1.68631	0.00336574	2.36557	2.12641e-05	0.679261	0.118296
C3orf70	6.04351	4.10289e-98	5.25127	4.07488e-74	-0.792238	1.09067e-05
C3orf80	2.88264	0.0872128	3.5704	0.0307701	0.687764	0.630191
C4orf19	-7.96519	1.39892e-15	-2.13667	0.000114983	5.82852	2.648e-09
C4orf3	1.51112	1.12325e-12	1.60282	3.87886e-14	0.0916927	0.6695
C4orf33	0.655378	0.0239829	-0.198635	0.526112	-0.854013	0.000345054
C4orf36	-5.49803	1.09003e-20	-2.37425	9.02163e-07	3.12379	1.11648e-08
C4orf46	-0.268911	0.385336	-0.532538	0.0726479	-0.263627	0.319582
C5	-1.1027	0.136018	2.60519	3.92116e-06	3.70789	3.82316e-11
C5orf15	0.637827	0.0309896	0.192237	0.542206	-0.445589	0.0769236
C5orf22	0.552474	0.0265722	-0.20155	0.44264	-0.754024	0.000191729
C5orf24	1.41966	2.99497e-14	1.91359	5.23892e-25	0.493931	0.00179863
C5orf34	-0.875122	0.0261457	-1.07867	0.00547644	-0.203547	0.591039
C5orf60	-5.41333	0.0402699	-5.60874	0.0326133	0	1
C6orf118	-0.889429	0.411508	5.52714	3.18008e-14	6.41657	8.14281e-18
C6orf120	0.42495	0.0197788	-1.13785	1.0441e-10	-1.5628	8.86971e-28
C6orf132	-8.65928	3.22579e-16	-7.89289	1.07834e-13	0.766388	0.636146
C6orf136	-0.626849	0.281098	-0.047531	0.943206	0.579318	0.242312
C6orf141	-5.3462	5.56889e-37	-6.7817	3.01486e-45	-1.4355	0.0045266
C6orf226	5.01981	0.000604157	5.99726	2.87577e-05	0.977453	0.190599
C6orf62	1.0542	9.24556e-09	0.730743	8.26174e-05	-0.323458	0.0440037
C6orf89	1.37934	4.46956e-26	0.844879	1.6862e-10	-0.534457	8.15582e-07
C7orf25	-0.167957	0.680861	-0.346956	0.370889	-0.178999	0.620115
C7orf33	5.39003	0.00295658	4.48958	0.0143733	-0.900451	0.490814
C7orf50	-2.10419	0.00025183	-0.122899	0.854236	1.98129	2.91716e-05
C7orf57	-4.00916	0.0295378	-0.822648	0.644995	3.18651	0.0553311
C8orf33	-0.0911388	0.677687	-0.121281	0.572066	-0.0301427	0.891197
C8orf34	-5.79743	1.2432e-09	3.03331	2.72295e-13	8.83074	9.67218e-23
C8orf44-SGK3	-1.91622	0.0631098	-0.39745	0.707397	1.51877	0.0972354
C8orf48	0.609479	0.0771505	1.37679	3.11173e-05	0.767313	0.00614488
C8orf58	0.525875	0.2827	-0.0876469	0.871212	-0.613522	0.135673
C8orf76	-0.156391	0.619651	-0.0245615	0.943148	0.13183	0.642574
C8orf82	1.82835	0.06824	1.26736	0.21683	-0.560987	0.511458
C8orf88	-1.449	1.59624e-16	-2.81077	1.62013e-57	-1.36177	4.56066e-20
C9orf40	0.22506	0.613193	1.85659	1.22375e-06	1.63153	1.8928e-07
C9orf43	-0.217463	0.918776	0.647916	0.728244	0.865379	0.595248
C9orf72	1.80319	1.44231e-08	1.47339	4.06912e-06	-0.329799	0.258482
C9orf78	0.0336431	0.890249	-0.120167	0.583118	-0.15381	0.407904
C9orf85	-0.762877	0.0100677	-0.391961	0.198593	0.370916	0.154545
CA10	0.813642	0.0989673	6.27417	8.39754e-44	5.46053	1.77232e-51
CA11	-1.04116	0.00726793	-0.00642821	0.990621	1.03474	0.00123535
CA12	-6.88226	7.10014e-32	2.95399	1.62184e-57	9.83625	2.58332e-66
CA14	-4.36652	5.66192e-20	-5.48295	2.64134e-30	-1.11643	0.00922431
CA2	-4.66088	6.062e-09	-1.2316	0.132552	3.42928	3.98946e-07
CA4	-1.66135	0.0324798	-7.59805	1.0686e-11	-5.93671	2.63137e-08
CA5B	-6.57421	0.000633095	-6.76962	0.000414849	0	1
CA7	-3.31628	5.66734e-08	-7.88375	1.30672e-14	-4.56747	7.88845e-06
CA8	-5.23877	2.75015e-30	-2.89759	9.66771e-13	2.34118	2.50377e-08
CAAP1	-1.00561	4.52958e-07	-1.26472	1.62822e-10	-0.259101	0.150466
CAB39	2.13182	6.29102e-08	2.24066	1.08875e-08	0.108842	0.778129
CAB39L	1.44025	2.64125e-08	1.67537	7.50563e-11	0.235123	0.326766
CABCOCO1	4.97022	0.000380128	6.29803	3.80995e-06	1.32781	0.0304513
CABIN1	-0.676203	0.00150162	-0.6493	0.00225253	0.026903	0.913953
CABLES1	-3.25156	5.77526e-18	-1.87027	3.32691e-07	1.38129	3.40724e-05
CABLES2	0.938984	0.102152	1.22174	0.028517	0.282758	0.576296
CABP1	1.36216	0.550325	5.80158	0.00231764	4.43942	0.00332619
CABP7	8.96006	6.93483e-12	7.43277	1.55962e-08	-1.52729	0.000386719
CABYR	0.278406	0.375362	0.743768	0.0119228	0.465362	0.0668643
CACFD1	3.28417	4.3564e-12	3.54447	6.28741e-14	0.260295	0.557862
CACHD1	-1.25408	9.61857e-07	-1.13977	8.61342e-06	0.114306	0.656733
CACNA1A	6.92154	6.49062e-06	3.84405	0.0174237	-3.07748	0.000477781
CACNA1B	8.01334	2.08879e-13	8.25501	3.48209e-14	0.241678	0.428058
CACNA1D	4.19296	0.00318897	8.82165	3.24149e-11	4.62869	3.25452e-15
CACNA1E	4.09722	1.13917e-11	7.01979	3.82118e-32	2.92256	8.35596e-11
CACNA1H	1.72249	0.0128912	1.83873	0.00731253	0.116234	0.868158
CACNA2D1	3.73915	5.78139e-38	1.82893	6.86386e-10	-1.91022	9.59105e-17
CACNA2D2	-3.19566	9.32299e-26	1.10361	0.000129234	4.29926	8.85196e-64
CACNA2D3	1.73657	0.000196648	3.95725	6.75886e-19	2.22068	4.11845e-11
CACNB1	5.44074	1.57729e-87	4.31342	2.79957e-55	-1.12732	3.66076e-07
CACNB3	2.76002	3.12651e-37	2.96886	6.67705e-43	0.208838	0.3035
CACNB4	3.32768	3.53587e-05	6.30564	3.25672e-16	2.97796	3.61538e-15
CACNG2	5.54814	0.00129819	4.31047	0.0141868	-1.23768	0.285959
CACNG3	15.1818	6.04913e-34	13.0687	1.87093e-25	-2.11311	7.39142e-13
CACNG4	5.88001	7.97557e-98	6.82099	1.42983e-131	0.940984	6.66761e-07
CACNG5	-1.3542	0.000167187	0.770098	0.0175184	2.1243	9.54698e-13
CACNG7	2.16246	0.00139042	1.92787	0.0044749	-0.234593	0.687986
CACTIN	-0.983261	0.0165726	-0.342936	0.422865	0.640325	0.0717809
CACUL1	0.0508254	0.889684	-0.677315	0.026323	-0.728141	0.00390003
CACYBP	-1.58228	1.5039e-14	-0.910621	1.2944e-05	0.671657	0.000117215
CAD	-3.96471	1.27846e-46	-2.39931	9.90629e-21	1.56541	4.68882e-10
CADM1	4.72606	2.91258e-60	4.16861	5.0166e-47	-0.557452	0.0110467
CADM2	2.08022	5.22422e-11	-1.15814	0.000548553	-3.23836	2.05234e-34
CADM3	4.39283	4.52507e-117	4.32547	1.58685e-113	-0.0673622	0.725086
CADM4	2.2615	1.95345e-37	3.78052	1.38175e-103	1.51902	8.40948e-28
CADPS	5.76472	4.24025e-60	5.17545	1.29148e-48	-0.589271	0.0481533
CADPS2	-7.98138	1.53091e-23	-2.96489	4.84404e-19	5.01649	3.75075e-10
CALB1	-2.7558	7.37734e-14	-0.649878	0.0933689	2.10593	4.1875e-12
CALB2	-2.70528	4.42795e-07	3.00469	4.2446e-09	5.70997	1.61652e-39
CALCB	-4.43299	5.12667e-15	-2.07078	0.000205348	2.36221	1.26901e-06
CALCOCO1	2.05532	1.02274e-23	0.835811	6.88256e-05	-1.21951	4.9214e-13
CALCOCO2	0.6762	0.000228869	-1.11027	9.26595e-10	-1.78648	4.44163e-34
CALCR	-6.62723	4.38646e-06	-2.90986	0.0189212	3.71736	0.00725888
CALCRL	-1.20728	0.0300457	-0.100894	0.867835	1.10638	0.0211913
CALD1	-1.46553	4.96118e-10	-2.02873	4.16174e-18	-0.563202	0.00574503
CALHM1	-5.35584	0.0105993	-3.12575	0.125983	2.23009	0.279827
CALHM2	-2.26307	0.00361218	-0.432938	0.596178	1.83013	0.00617482
CALHM6	-5.1658	3.83652e-05	1.01967	0.295024	6.18547	3.9751e-08
CALM1	0.264711	0.253439	0.588497	0.00781005	0.323786	0.091275
CALM2	1.66896	7.53593e-05	1.5591	0.000220187	-0.109859	0.803272
CALM3	2.14849	8.95178e-34	1.27594	1.06827e-12	-0.872552	4.08836e-09
CALML4	-3.05959	0.000614505	-2.02233	0.0142013	1.03726	0.254854
CALR	-1.14144	3.6935e-06	-1.33404	5.1694e-08	-0.192601	0.407509
CALU	-1.00464	0.000134325	-1.62682	3.18071e-10	-0.622183	0.00517478
CALY	1.36216	0.475591	8.50958	1.67803e-08	7.14742	2.97424e-10
CAMK1	0.563357	0.296962	1.49522	0.00342268	0.931864	0.0326594
CAMK1D	-2.04082	0.266519	1.53616	0.342653	3.57697	0.0175396
CAMK1G	-1.15609	0.00010965	1.42259	6.53247e-07	2.57869	3.06953e-27
CAMK2A	4.722	0.000357339	10.5698	2.74111e-17	5.84776	3.37433e-46
CAMK2B	11.1472	1.0736e-19	13.7014	3.62093e-29	2.55419	5.72032e-41
CAMK2D	2.16233	1.48782e-10	3.0947	1.55254e-20	0.932376	0.000670392
CAMK2G	0.303367	0.189798	1.81264	2.11e-17	1.50928	6.08226e-18
CAMK2N1	7.07823	8.59065e-16	7.44673	2.19582e-17	0.368501	0.564802
CAMK4	1.49696	1.89577e-08	1.23364	4.06392e-06	-0.26332	0.270398
CAMKK1	2.12691	1.44752e-18	1.82969	4.73377e-14	-0.297229	0.157001
CAMKK2	1.33978	4.16867e-17	0.762661	2.40515e-06	-0.577123	1.66253e-05
CAMKMT	-2.33201	2.77722e-10	-1.69503	2.29665e-06	0.636982	0.072124
CAMKV	2.71028	2.87611e-31	0.484336	0.0493152	-2.22594	1.98133e-31
CAMLG	0.432568	0.158938	1.11353	0.000140821	0.680962	0.00598835
CAMSAP1	1.62118	8.93865e-20	1.94705	4.52356e-28	0.325868	0.0360981
CAMSAP2	0.295376	0.69518	1.14461	0.0905538	0.849229	0.142308
CAMSAP3	1.05662	0.0144457	2.15307	1.60905e-07	1.09644	0.000921294
CAMTA1	-0.935068	0.00163559	0.938043	0.00143547	1.87311	2.5075e-15
CAMTA2	-3.17023	2.14554e-18	-0.880743	0.00598843	2.28949	2.72888e-12
CAND1	0.4945	0.0370575	1.2097	1.10296e-07	0.715199	0.000187931
CAND2	-0.926791	0.00053209	0.370758	0.178934	1.29755	2.23166e-09
CANT1	0.341303	0.139583	0.613413	0.00605585	0.27211	0.167733
CANX	-0.180004	0.427523	-0.302527	0.167624	-0.122523	0.545639
CAP1	0.524177	0.0244296	-0.666296	0.00372814	-1.19047	1.04232e-10
CAP2	1.94819	6.57666e-20	1.59106	1.09046e-13	-0.357135	0.0591449
CAPG	-3.78742	2.10343e-08	-3.50798	2.10493e-07	0.279443	0.6842
CAPN1	-0.323955	0.178751	-0.842915	0.000240894	-0.51896	0.0077847
CAPN10	0.379871	0.116673	0.122671	0.635521	-0.2572	0.220186
CAPN11	-8.05772	3.99237e-11	-8.25313	1.24714e-11	0	1
CAPN13	-8.5043	3.83006e-15	-7.73791	9.20165e-13	0.766388	0.639025
CAPN15	-1.56527	0.0129613	-2.1588	0.000587656	-0.593534	0.334296
CAPN2	0.40094	0.109687	0.228549	0.375229	-0.172391	0.448929
CAPN5	0.2285	0.304181	-0.412698	0.054648	-0.641198	0.000230745
CAPN6	-2.49752	0.000219768	-1.48751	0.0305866	1.01001	0.0889204
CAPN7	1.50868	1.54364e-10	1.52724	8.53794e-11	0.0185628	0.952711
CAPN8	6.43726	1.75434e-05	0	1	-6.2323	2.76016e-08
CAPNS1	-0.983971	0.108413	-0.916043	0.134972	0.0679274	0.923817
CAPRIN1	0.833604	2.32472e-05	0.296545	0.150409	-0.53706	0.00117381
CAPRIN2	-0.473705	0.0304564	0.240707	0.281606	0.714413	5.65616e-05
CAPS2	-0.185517	0.586506	-0.27586	0.403992	-0.0903433	0.779756
CAPZA1	0.752587	0.00214666	-0.398208	0.114041	-1.15079	5.52071e-09
CAPZA2	0.511696	0.0102239	0.341182	0.0918917	-0.170514	0.345644
CAPZB	-0.0693461	0.803465	-0.436628	0.0783708	-0.367282	0.0807965
CARD10	-0.966485	0.0269363	-3.83907	2.7218e-18	-2.87259	2.26376e-14
CARD11	-6.07395	1.7961e-14	-9.10433	1.5573e-18	-3.03038	0.0105355
CARD19	2.83292	3.14051e-16	1.33583	0.000171849	-1.49709	1.52671e-07
CARD8	0.178222	0.627074	0.0773222	0.84055	-0.1009	0.765054
CARF	-0.307858	0.600047	-0.0816135	0.894436	0.226245	0.674478
CARHSP1	0.824563	1.2758e-05	-0.232683	0.245211	-1.05725	5.17675e-12
CARM1	0.966134	5.68699e-05	-0.721097	0.00311611	-1.68723	3.15886e-18
CARMIL1	-3.43168	3.70126e-05	0.724829	0.272482	4.15651	2.25369e-08
CARMIL3	4.53812	2.04414e-86	4.11538	4.54634e-71	-0.422745	0.00726616
CARNMT1	-1.95092	3.02433e-12	-1.25195	8.49731e-06	0.698974	0.0040569
CARS1	0.641566	0.0107925	-0.190715	0.476439	-0.832281	4.722e-05
CARS2	0.898696	0.000238768	0.333695	0.193327	-0.565001	0.00609542
CASC3	0.346704	0.0998478	-0.146207	0.507271	-0.492911	0.00399448
CASD1	2.58174	3.80274e-27	2.54046	2.53163e-26	-0.0412773	0.879149
CASK	1.40004	8.68556e-14	0.539956	0.00533974	-0.860089	3.05101e-08
CASKIN2	-0.762726	0.00444579	-0.299727	0.278786	0.462999	0.0476535
CASP10	-9.28528	9.54604e-21	-7.30724	2.55649e-18	1.97805	0.123158
CASP2	0.744825	0.000340292	0.378895	0.0767451	-0.365929	0.040427
CASP3	2.66433	9.25632e-38	-0.17236	0.455547	-2.83669	3.505e-63
CASP6	-1.56527	5.87499e-13	-1.96758	9.45264e-20	-0.402302	0.0381712
CASP7	-2.06087	2.8444e-08	-1.24898	0.000869796	0.811896	0.0120592
CASP8AP2	-0.262186	0.596112	-0.0903096	0.86246	0.171876	0.702696
CASP9	-0.755039	0.000196595	-1.62127	3.69091e-16	-0.866233	2.64028e-07
CASQ1	-3.61011	1.23605e-08	2.28196	2.55188e-06	5.89207	1.92588e-26
CASQ2	7.89018	1.17654e-12	3.32721	0.00443978	-4.56297	3.11715e-31
CAST	-0.792088	0.00017372	-1.57323	2.88557e-14	-0.78114	8.37788e-06
CASTOR1	-0.972782	0.0539717	-2.76016	1.2797e-08	-1.78738	1.17105e-05
CASTOR2	-0.263444	0.547398	0.520307	0.19197	0.783751	0.0217157
CASZ1	-0.902073	0.110241	-2.71518	2.12161e-06	-1.8131	0.000380156
CAT	-0.426712	0.0910935	0.167262	0.527751	0.593974	0.00386428
CATSPERG	4.57815	4.82847e-10	2.61224	0.000618968	-1.96592	9.46038e-06
CAV1	-2.87376	9.66841e-06	-4.68703	7.45101e-11	-1.81327	0.0102313
CAV2	1.30873	0.000941385	-0.868287	0.0400838	-2.17702	5.92572e-11
CAVIN1	-6.72186	1.9859e-58	-7.62522	1.38552e-61	-0.903355	0.0929226
CAVIN3	-2.02391	3.66e-05	-7.42214	2.99955e-30	-5.39823	1.81373e-19
CAVIN4	3.20471	0.000582218	1.7458	0.0722422	-1.45891	0.0373244
CBFA2T2	2.0764	4.80815e-21	1.73878	4.05871e-15	-0.337625	0.0808664
CBFA2T3	6.5251	4.21307e-55	6.29548	2.52579e-51	-0.229623	0.234381
CBFB	2.50151	1.44973e-16	0.478339	0.13844	-2.02317	3.64068e-16
CBL	0.305625	0.267278	-0.214249	0.447666	-0.519875	0.0213044
CBLB	3.88047	1.13749e-53	0.205804	0.465565	-3.67467	1.00409e-71
CBLC	-10.8734	9.29404e-06	-9.64775	8.62229e-05	1.22566	0.653045
CBLL1	0.383227	0.0478042	-0.132484	0.517833	-0.515711	0.00105711
CBLN1	3.05024	1.1989e-12	5.7921	2.76171e-43	2.74187	2.09348e-19
CBLN2	3.87544	0.00682724	12.8094	1.36258e-22	8.93399	2.66127e-51
CBLN3	-0.822508	0.176085	0.735263	0.197156	1.55777	0.0014513
CBLN4	0	1	10.2184	1.16029e-14	9.818	1.56557e-24
CBR1	-2.2927	1.87609e-06	-2.19926	4.78416e-06	0.0934415	0.859992
CBR3	-3.61658	6.90377e-05	0.873394	0.304891	4.48998	7.07119e-09
CBR4	-0.680172	0.00372731	-1.44801	2.36051e-10	-0.767835	7.61038e-05
CBS	-2.35045	9.08231e-70	-2.57752	1.19323e-83	-0.227069	0.0604021
CBX1	0.217125	0.166464	-0.0856986	0.604744	-0.302823	0.0180478
CBX2	-0.216113	0.161791	-1.46819	2.18907e-24	-1.25208	4.33275e-26
CBX3	0.0627681	0.91389	0.544366	0.259408	0.481597	0.245
CBX4	1.95912	4.18701e-19	3.52212	1.14127e-61	1.56301	3.83243e-25
CBX5	-0.00439977	0.985869	0.367316	0.00355099	0.371716	0.000352439
CBX6	1.13374	0.000429628	1.03468	0.00130651	-0.0990587	0.751789
CBX7	0.150052	0.683737	-0.0775925	0.838717	-0.227645	0.46571
CBX8	2.68796	8.45475e-07	2.82445	2.0239e-07	0.136491	0.802947
CBY1	-0.798685	0.17455	-0.408386	0.502195	0.390299	0.462234
CBY2	5.29159	0.0106252	0	1	-5.08663	0.00188021
CC2D1A	-0.901296	0.00728519	-0.488964	0.156268	0.412333	0.163493
CC2D1B	0.472396	0.289	-0.244599	0.601143	-0.716995	0.0515938
CC2D2A	-1.08691	1.32043e-06	-0.242793	0.300406	0.844115	9.69025e-06
CCAR1	-0.248561	0.139298	-0.362846	0.0271689	-0.114286	0.454072
CCAR2	-0.426911	0.0722249	-0.783364	0.00067133	-0.356453	0.0767477
CCBE1	-1.71849	3.26105e-06	-5.08898	2.06952e-35	-3.3705	1.66177e-20
CCDC102A	-6.54476	2.36783e-05	-3.73815	0.00752113	2.80661	0.0696487
CCDC102B	4.10979	0.00728519	2.3306	0.14564	-1.77919	0.0845761
CCDC103	0.100867	0.779906	-0.0939552	0.794893	-0.194822	0.519684
CCDC106	0.223302	0.672218	0.398137	0.431693	0.174835	0.711721
CCDC107	-0.490958	0.376563	0.535003	0.323973	1.02596	0.0206713
CCDC110	-5.86363	2.49212e-06	-1.98019	0.0383826	3.88344	0.00109759
CCDC112	1.86628	7.46589e-29	1.66728	2.89071e-23	-0.199002	0.186822
CCDC115	0.383918	0.261885	1.08273	0.000814383	0.698815	0.0108778
CCDC117	-0.831929	0.00231302	-0.871086	0.00135116	-0.039157	0.899221
CCDC12	-0.966493	0.051133	-0.279266	0.597779	0.687227	0.106314
CCDC120	2.218	3.39649e-05	2.3067	1.47687e-05	0.088697	0.874354
CCDC122	-0.939668	0.196721	0.114219	0.883879	1.05389	0.087842
CCDC124	-1.37264	0.0221416	-0.404306	0.527158	0.96833	0.058033
CCDC125	-1.0958	0.000367673	-0.415469	0.174984	0.680333	0.0139554
CCDC126	0.876322	1.48779e-05	0.452668	0.0299078	-0.423654	0.0132665
CCDC127	-0.237231	0.452586	-0.0591596	0.861741	0.178071	0.524801
CCDC134	-0.809307	3.61699e-05	-0.332314	0.096153	0.476993	0.00506932
CCDC136	2.46164	5.44513e-22	2.25482	1.18447e-18	-0.206823	0.381401
CCDC137	-0.822386	3.52526e-08	-1.491	8.57129e-24	-0.668618	1.69367e-07
CCDC138	-1.72607	3.5771e-16	-1.98192	6.06138e-21	-0.255851	0.192276
CCDC14	-0.00352465	0.999925	0.32291	0.217739	0.326435	0.140941
CCDC142	0.379895	0.390568	0.366961	0.404063	-0.0129342	0.988235
CCDC148	-3.24664	0.00194442	-0.118477	0.909058	3.12817	0.000799092
CCDC149	0.915582	2.21266e-05	1.37852	5.95514e-11	0.46294	0.00888513
CCDC15	-0.414276	0.601849	0.33429	0.665771	0.748566	0.254311
CCDC150	-2.67353	5.06153e-07	-2.67524	3.39823e-07	-0.0017062	1
CCDC152	-0.188619	0.510406	-2.43155	3.19105e-21	-2.24293	2.32352e-26
CCDC157	0.628225	0.151129	1.13589	0.00711209	0.507665	0.171444
CCDC159	-3.79837	0.00036471	-1.05314	0.298193	2.74524	0.00396047
CCDC160	-3.02103	1.10471e-27	-0.714886	0.010388	2.30615	4.06883e-23
CCDC163	2.60208	4.0728e-25	-0.45519	0.0957087	-3.05727	9.61482e-50
CCDC167	1.89953	5.92714e-10	1.957	1.40196e-10	0.057468	0.851121
CCDC171	1.40959	0.0530837	3.63569	3.63971e-08	2.2261	4.87234e-07
CCDC172	-10.3912	4.4136e-29	-10.5866	3.92815e-30	0	1
CCDC174	0.0111627	0.973298	-0.514945	0.0164091	-0.526108	0.00359623
CCDC18	-3.77711	5.003e-07	-1.81501	0.00882447	1.96209	0.004726
CCDC180	1.73104	0.0051831	1.54118	0.0129635	-0.189855	0.735149
CCDC181	-0.787895	0.00028817	0.576604	0.00793641	1.3645	5.4997e-15
CCDC184	4.80704	8.43011e-09	4.02642	1.6222e-06	-0.780625	0.228714
CCDC185	-3.19889	0.0408567	-0.838029	0.574823	2.36086	0.0993295
CCDC186	0.43026	0.763304	-1.6892	0.199723	-2.11946	0.0528102
CCDC191	1.72878	0.000870716	2.59525	2.97163e-07	0.866479	0.0391832
CCDC22	0.940128	0.0158963	0.496221	0.219212	-0.443907	0.185731
CCDC24	-2.00651	0.00302717	-0.480123	0.50102	1.52639	0.00817445
CCDC25	0.191077	0.273453	-0.564569	0.000621987	-0.755646	1.7499e-08
CCDC28A	-0.874504	0.0949435	-2.27245	5.90898e-06	-1.39794	0.00096368
CCDC28B	0.284775	0.54262	1.28296	0.00265305	0.998184	0.00530754
CCDC3	2.52602	2.96599e-18	2.37568	2.57142e-16	-0.150343	0.554434
CCDC30	3.55709	2.29849e-11	5.42472	1.7744e-25	1.86763	7.21063e-11
CCDC32	1.44402	4.21939e-07	1.33201	3.10826e-06	-0.112007	0.689947
CCDC33	4.00858	0.0105774	-0.638069	0.749824	-4.64664	0.00027328
CCDC34	-1.48933	5.48794e-14	-0.0888105	0.683715	1.40052	3.27202e-17
CCDC40	-0.641441	0.020404	-0.0392433	0.900422	0.602197	0.0101
CCDC43	-0.231622	0.338783	-0.621041	0.00663748	-0.389419	0.0474203
CCDC47	-0.387852	0.180726	-0.418367	0.145799	-0.030515	0.927434
CCDC50	1.28279	7.32837e-13	-0.258646	0.176058	-1.54143	3.0813e-26
CCDC51	-1.43602	0.0013209	-1.433	0.00131471	0.00301527	1
CCDC57	0.266259	0.638507	1.2224	0.0135667	0.956138	0.0211294
CCDC59	-1.22928	0.019809	-0.729333	0.176063	0.499949	0.291618
CCDC6	-0.417909	0.112455	0.200253	0.463411	0.618162	0.00381861
CCDC60	7.20457	7.37947e-29	-1.04597	0.297643	-8.25054	2.62647e-33
CCDC63	-0.929676	0.0023323	-8.19278	2.76398e-20	-7.26311	1.63186e-16
CCDC65	-0.430891	0.379927	1.12959	0.011634	1.56049	2.95102e-05
CCDC66	-0.254025	0.24322	0.379	0.0709478	0.633025	0.000214313
CCDC69	-4.3842	8.60963e-20	-7.47358	2.97151e-32	-3.08938	5.37896e-07
CCDC71	-1.41761	7.09427e-07	-1.56124	4.08433e-08	-0.143628	0.612571
CCDC74A	-4.9942	7.45313e-22	-0.242281	0.67772	4.75192	2.08715e-28
CCDC74B	-4.93251	8.14379e-19	0.199316	0.74032	5.13183	9.19648e-28
CCDC77	-1.42468	0.000153157	-1.80268	1.33031e-06	-0.377996	0.275103
CCDC8	-1.96979	2.36416e-07	-1.01296	0.00740089	0.956825	0.00470335
CCDC80	-3.24813	0.000935407	-0.852098	0.362234	2.39603	0.00653997
CCDC82	1.97111	1.5302e-14	1.99233	7.36623e-15	0.0212133	0.950375
CCDC85A	5.5119	4.69043e-05	8.75811	2.51391e-11	3.2462	1.44901e-11
CCDC85B	-0.680766	0.214237	-0.543923	0.318593	0.136844	0.809577
CCDC85C	0.133324	0.413601	-0.0582261	0.733857	-0.19155	0.156909
CCDC86	-3.01504	3.49517e-48	-2.34638	8.42301e-30	0.668656	0.000183721
CCDC87	-0.486072	0.363461	0.150505	0.787434	0.636578	0.158034
CCDC88A	2.84016	5.44328e-15	2.32776	1.81472e-10	-0.512394	0.109057
CCDC88C	2.13254	0.0136042	0.591636	0.537667	-1.5409	0.0249598
CCDC9	-0.239497	0.700102	-1.26088	0.0281666	-1.02138	0.0418988
CCDC90B	0.254189	0.279904	0.740469	0.000849777	0.48628	0.00974493
CCDC91	1.00106	2.14082e-06	0.695263	0.00114547	-0.305799	0.100924
CCDC92	9.51554	7.34956e-53	8.6763	4.29561e-44	-0.839237	7.00891e-09
CCDC93	0.468659	0.02112	1.27886	4.64855e-11	0.810205	4.96145e-07
CCDC97	1.13269	6.18388e-11	-0.0121175	0.955735	-1.1448	5.95844e-16
CCER2	6.7723	2.28581e-06	0	1	-6.56734	6.04929e-10
CCHCR1	-1.01456	3.92292e-06	-1.72173	2.4123e-15	-0.707172	0.000166025
CCKBR	-2.41456	1.48262e-18	-2.87022	1.11504e-25	-0.455655	0.0659372
CCL2	-2.66694	0.0140895	-0.446934	0.690654	2.22001	0.0191719
CCL26	-5.5663	0.0275861	-5.76171	0.0218905	0	1
CCL28	-5.20034	0.0259144	-4.43395	0.0586695	0.766387	0.771512
CCM2	2.01355	3.04481e-14	0.594069	0.0322043	-1.41948	7.04377e-11
CCM2L	-4.73042	0.00243341	-4.58038	0.00316873	0.150044	0.939371
CCN1	-3.66702	2.44887e-23	-1.03114	0.0039243	2.63588	7.33764e-17
CCN2	-4.04884	1.7119e-26	-4.93212	1.39159e-38	-0.883277	0.0084056
CCN3	-0.735242	0.0378936	3.08891	2.35161e-22	3.82416	3.97857e-46
CCNA1	1.25198	2.1917e-07	3.43286	4.24639e-49	2.18088	4.57994e-32
CCNA2	-4.31995	9.95533e-59	-1.79171	3.44882e-11	2.52824	2.63065e-30
CCNB1	-4.62401	3.64537e-63	-2.15461	1.11824e-14	2.4694	1.98558e-27
CCNB1IP1	-1.65018	2.17218e-05	-2.33642	1.16846e-09	-0.686241	0.0425974
CCNB2	-4.54203	3.25314e-25	-1.98987	8.21472e-06	2.55216	2.14256e-12
CCNB3	1.2978	0.072379	2.04004	0.00314355	0.74224	0.187164
CCNC	-1.30524	4.92727e-09	-1.86174	3.65439e-17	-0.556504	0.00356464
CCND1	-4.73358	3.05448e-65	-2.11645	1.35549e-14	2.61713	2.3759e-29
CCND2	-1.67531	8.71741e-08	1.08952	0.000583192	2.76483	5.96097e-28
CCND3	-0.303706	0.0996741	0.140501	0.463395	0.444206	0.00301762
CCNDBP1	2.133	3.38251e-28	1.71308	1.36464e-18	-0.41992	0.0115868
CCNE1	-2.60928	1.44553e-33	-1.49031	5.80746e-12	1.11896	9.3366e-10
CCNE2	-2.93855	1.4743e-14	2.08475	2.85002e-08	5.02329	1.08622e-58
CCNF	-1.47463	2.24663e-12	-1.21371	8.06042e-09	0.260927	0.176212
CCNG1	-0.680693	0.000461289	-2.26253	2.46621e-33	-1.58183	1.5208e-24
CCNG2	2.53751	6.22029e-28	2.63887	3.826e-30	0.101367	0.658598
CCNH	0.574306	0.0327048	1.11062	1.78746e-05	0.536312	0.0150577
CCNI	2.42508	4.05908e-24	1.67812	3.73656e-12	-0.746953	0.00019239
CCNJ	0.717179	0.000177296	-0.298501	0.133695	-1.01568	5.18247e-11
CCNJL	2.32165	1.46393e-31	-2.65693	4.14798e-39	-4.97858	1.4274e-198
CCNK	0.275728	0.190409	-1.13774	8.86964e-09	-1.41347	1.64792e-18
CCNL1	-0.192604	0.211182	-0.327562	0.0279434	-0.134958	0.316273
CCNL2	0.369937	0.048193	0.147983	0.450884	-0.221953	0.171749
CCNP	-0.0251553	0.9763	-0.361711	0.517631	-0.336556	0.49787
CCNQ	-1.16189	0.151744	0.107807	0.904945	1.2697	0.0616109
CCNT1	0.208878	0.269832	-0.165542	0.386322	-0.37442	0.0142646
CCNT2	1.74175	2.32739e-12	1.32273	1.21126e-07	-0.419015	0.0554755
CCNY	6.93731	8.39382e-05	8.38675	1.53038e-06	1.44943	0.203686
CCNYL1	-0.975421	6.32451e-05	-0.298187	0.239413	0.677234	0.00112828
CCP110	1.80237	1.17094e-12	2.7807	1.21894e-28	0.978331	2.46151e-06
CCPG1	2.04947	1.29721e-15	0.998432	0.000141847	-1.05104	7.13219e-07
CCR10	1.09434	0.0211701	0.890635	0.0624991	-0.203703	0.655679
CCR7	-5.28444	0.0293521	-3.9923	0.101964	1.29214	0.618642
CCS	-0.801831	0.086534	-0.811284	0.0810578	-0.00945267	0.996151
CCSAP	2.28101	3.33898e-21	2.60587	2.26464e-27	0.32487	0.129573
CCSER1	2.22935	0.188976	6.27709	1.04739e-05	4.04774	3.88026e-05
CCSER2	1.41046	3.08509e-09	-0.183072	0.489531	-1.59354	2.36807e-16
CCT2	-0.426715	0.0124087	-0.704069	2.41767e-05	-0.277354	0.0569766
CCT3	-0.320611	0.00112146	-1.22527	3.23711e-38	-0.904658	3.22182e-31
CCT4	-1.16506	1.43632e-14	-1.35029	3.52748e-19	-0.185226	0.180736
CCT5	-1.1629	1.28966e-20	-1.48134	1.03699e-32	-0.318448	0.00319774
CCT6A	-0.112903	0.663457	-0.205722	0.407734	-0.0928191	0.688098
CCT6B	-0.191369	0.630249	-1.5827	1.47687e-05	-1.39133	7.43219e-06
CCT7	-0.795589	2.89331e-11	-1.06688	2.5902e-19	-0.271294	0.00875624
CCT8	-0.984682	8.08929e-13	-1.64155	1.68161e-33	-0.65687	8.3425e-09
CCZ1	0.160444	0.581205	-0.340497	0.218685	-0.500941	0.027116
CCZ1B	3.21837	3.37485e-05	4.10294	6.88191e-08	0.884571	0.0686653
CD109	-5.12463	0.000485704	-5.93059	9.00263e-05	-0.805954	0.636699
CD151	0.514584	0.332689	-0.569674	0.278261	-1.08426	0.0103026
CD163	9.73635	3.27307e-14	6.03141	4.2881e-06	-3.70494	9.67598e-21
CD163L1	11.0313	5.63939e-19	7.14604	1.33551e-08	-3.88523	2.44123e-48
CD164	-1.2262	4.79183e-07	-1.47867	9.81537e-10	-0.252469	0.258482
CD164L2	-7.77453	1.17431e-08	-4.80028	3.97155e-05	2.97425	0.0330474
CD177	-9.04289	7.79191e-06	-6.58312	0.000643285	2.45977	0.222319
CD1D	-2.8828	4.89982e-17	-3.51332	1.53129e-23	-0.630517	0.0775346
CD200	1.99351	5.06107e-14	1.73218	6.7018e-11	-0.261337	0.288477
CD24	-0.570179	0.000966586	-0.796679	2.87219e-06	-0.2265	0.137148
CD247	-6.22238	2.55965e-11	-0.857147	0.263411	5.36523	2.52134e-10
CD248	-0.225639	0.653145	-3.80754	1.24707e-14	-3.5819	6.00145e-17
CD274	-1.49853	0.329304	2.82925	0.0164677	4.32778	0.000185436
CD276	1.4155	3.34426e-06	-0.120405	0.728858	-1.53591	6.39109e-10
CD2AP	-0.995251	0.255407	-2.14037	0.0124886	-1.14512	0.141676
CD2BP2	0.334059	0.0375452	-0.370764	0.020066	-0.704823	3.28796e-08
CD300A	-8.47365	8.33837e-11	-5.04339	2.44865e-06	3.43026	0.00895723
CD302	-2.97421	0.00202692	-0.426486	0.626133	2.54773	0.00387409
CD320	-1.14065	0.036393	0.299154	0.595182	1.4398	0.00146455
CD34	-3.90504	1.96995e-05	-4.85624	6.65172e-07	-0.951207	0.388321
CD36	8.10217	7.16316e-09	1.65401	0.348958	-6.44816	3.34663e-10
CD4	-4.57921	4.23087e-12	-9.6565	2.17712e-20	-5.07729	1.18189e-06
CD40	-3.59061	7.02063e-08	-4.15555	3.98999e-10	-0.564939	0.377661
CD44	-6.20372	7.53191e-12	-3.39317	4.40481e-09	2.81055	0.00268045
CD46	0.475548	0.285669	0.333185	0.461338	-0.142363	0.737416
CD47	1.60523	3.89738e-06	0.595254	0.100194	-1.00997	0.000532204
CD53	-8.77205	0.00119776	-7.17412	0.00765941	1.59793	0.572965
CD55	1.6764	0.0315269	-0.855307	0.324668	-2.5317	0.000152649
CD58	-0.69398	0.190658	-0.665681	0.208065	0.0282986	0.970074
CD59	0.116694	0.526359	1.2486	3.11956e-14	1.1319	4.42846e-17
CD6	0.395178	0.800733	7.3429	2.86674e-11	6.94772	2.1099e-18
CD63	-0.237943	0.669895	-0.508607	0.337127	-0.270664	0.575842
CD68	-2.30821	0.00431747	-6.45438	1.40224e-08	-4.14617	0.000195697
CD72	-2.78881	1.43598e-11	-5.97487	1.3328e-25	-3.18606	1.16816e-08
CD74	-2.85702	5.69338e-07	-3.40193	2.09504e-09	-0.544903	0.30496
CD79B	-5.77189	0.0543995	-7.85915	0.00838224	-2.08726	0.484722
CD81	-0.0771568	0.917921	0.9989	0.0988101	1.07606	0.0332994
CD82	-3.68337	0.00645213	0.238406	0.843433	3.92177	0.00132361
CD83	-3.45214	6.18396e-32	0.39509	0.201292	3.84723	5.52299e-57
CD8A	4.27792	0.00241871	8.25991	4.65118e-10	3.98199	4.07623e-12
CD8B	-6.13903	0.000184542	-1.61382	0.281501	4.52522	0.00241197
CD9	-5.65492	4.44948e-24	-6.69348	4.87192e-33	-1.03856	0.0387337
CD99	-1.19362	0.0637949	0.252084	0.720664	1.44571	0.00617163
CD99L2	3.64305	1.36122e-67	4.05193	1.83162e-83	0.408884	0.0231809
CDA	-6.56389	0.000936311	-6.7593	0.000626404	0	1
CDADC1	2.09224	2.99238e-13	3.37817	1.47275e-33	1.28593	4.77995e-10
CDAN1	-0.197439	0.54394	0.0456018	0.89451	0.24304	0.383482
CDC123	-1.27214	0.00216383	-1.2975	0.00169855	-0.0253554	0.965628
CDC14A	0.870298	0.141805	-0.0173732	0.981786	-0.887671	0.0733676
CDC14B	-2.01345	2.12959e-19	-1.26607	1.4158e-08	0.747376	0.000116757
CDC16	0.264025	0.329133	-0.270753	0.313468	-0.534777	0.0132359
CDC20	-4.29817	7.58412e-22	-1.38759	0.00251704	2.91058	4.06783e-15
CDC23	-0.0412723	0.873185	-0.648257	0.00263151	-0.606984	0.000683602
CDC25A	2.09258	2.03391e-08	2.42357	6.4385e-11	0.330987	0.338502
CDC25B	-1.81383	9.56532e-11	0.146515	0.642694	1.96034	1.08317e-17
CDC25C	-4.26371	3.6644e-40	-2.2043	6.26448e-12	2.05941	2.56925e-14
CDC26	-1.30095	0.00285372	-0.199067	0.673555	1.10189	0.00286908
CDC27	0.297577	0.102317	0.420975	0.0181073	0.123398	0.456018
CDC34	0.396387	0.573175	-0.33916	0.63371	-0.735548	0.201362
CDC37	-1.12168	0.00490479	-0.65879	0.105851	0.462894	0.18937
CDC37L1	0.215391	0.120485	-0.225957	0.101416	-0.441348	6.54975e-05
CDC40	-0.27229	0.262402	-0.156272	0.53084	0.116018	0.605977
CDC42	1.39366	2.26826e-24	1.5313	3.50101e-29	0.13764	0.28184
CDC42BPA	-0.145839	0.677563	0.18528	0.583259	0.331118	0.246045
CDC42BPB	1.04412	1.15085e-08	0.853348	3.47555e-06	-0.190774	0.255221
CDC42BPG	-5.83955	0.0121219	-6.03496	0.009168	0	1
CDC42EP1	-4.37816	0.000873744	-1.63127	0.172542	2.74689	0.0235602
CDC42EP2	-1.25922	0.0007964	-1.23751	0.00095186	0.0217104	0.968458
CDC42EP3	1.95852	1.23199e-10	1.50851	8.63742e-07	-0.450018	0.0915195
CDC42EP4	2.64995	6.42065e-44	1.62463	3.10078e-17	-1.02532	9.37311e-11
CDC42SE1	1.57709	1.21194e-06	0.633447	0.0603809	-0.943642	0.000533532
CDC42SE2	0.012285	0.967396	-0.11755	0.594785	-0.129835	0.496374
CDC45	-4.33533	8.4842e-33	-1.39501	0.0001491	2.94032	2.35476e-22
CDC5L	0.0701471	0.781517	0.0158772	0.953215	-0.0542699	0.814594
CDC6	-5.16884	2.63977e-149	-2.84965	2.52407e-48	2.31918	7.77442e-44
CDC7	-1.68721	1.03184e-14	-0.7041	0.00163482	0.983108	6.54104e-08
CDC73	-1.12586	1.27938e-11	-1.025	7.0662e-10	0.100854	0.539851
CDCA2	-4.99757	6.6277e-51	-2.09731	1.1592e-10	2.90025	7.87918e-25
CDCA3	-3.81681	3.12437e-17	-0.856145	0.0691345	2.96067	2.61501e-15
CDCA4	-2.0977	9.27328e-31	-2.03569	4.60451e-29	0.0620039	0.745905
CDCA5	-4.41725	1.60803e-130	-2.11888	5.44322e-32	2.29836	8.44903e-52
CDCA7	-4.56446	4.94494e-57	-1.52369	1.26043e-07	3.04077	2.38734e-37
CDCA7L	-6.13483	7.85043e-14	-1.96622	0.00162821	4.1686	5.35736e-08
CDCA8	-3.34926	4.99689e-41	-1.4067	2.76597e-08	1.94256	5.55372e-21
CDCP1	-8.92241	4.25614e-21	-10.0796	1.34617e-26	-1.1572	0.433706
CDH1	-9.99073	1.11559e-117	-12.1451	9.24195e-95	-2.15436	0.000662678
CDH10	4.11926	1.05511e-09	7.53473	4.44343e-30	3.41547	1.55314e-15
CDH11	-0.252952	0.628794	4.48455	1.40421e-24	4.73751	2.92438e-39
CDH12	9.08932	6.57575e-13	9.09933	5.84735e-13	0.0100149	0.992177
CDH13	5.89562	2.82042e-13	9.1674	1.15424e-30	3.27179	1.18084e-34
CDH15	2.87176	6.35437e-06	-4.65804	1.34925e-05	-7.5298	3.5292e-15
CDH18	-1.53504	0.0187045	5.83378	9.71759e-46	7.36883	2.06819e-48
CDH2	3.28718	3.20432e-83	3.60556	6.55616e-100	0.318372	0.034419
CDH20	0.395389	0.802899	8.10318	4.27698e-13	7.7078	1.35909e-21
CDH23	-1.36648	0.61754	3.14903	0.195985	4.51551	0.0230402
CDH24	4.07852	5.96291e-07	3.41866	3.35405e-05	-0.659861	0.205215
CDH3	-8.70956	3.35408e-28	-6.5018	5.18113e-30	2.20776	0.00821666
CDH4	-3.22704	1.33869e-13	3.42312	2.7849e-44	6.65015	7.67445e-65
CDH5	2.4026	0.000201219	-5.1522	1.47216e-06	-7.55481	8.36035e-15
CDH6	3.59842	2.33224e-13	0.73451	0.160797	-2.86391	1.16821e-12
CDH7	-0.670121	0.190634	5.98925	1.17788e-43	6.65937	3.25959e-72
CDH8	-3.27927	9.94505e-09	3.65056	4.58547e-18	6.92983	1.37637e-44
CDH9	-1.19489	0.140958	0.308369	0.721579	1.50326	0.0252368
CDHR1	1.23658	0.00320091	2.57898	1.65184e-10	1.3424	4.46653e-05
CDHR2	-1.45033	0.463858	3.7216	0.0241934	5.17193	0.000124543
CDHR3	0.222869	0.680861	1.5073	0.00107788	1.28443	0.000739346
CDIN1	0.290227	0.152697	0.0274651	0.904678	-0.262762	0.126276
CDIP1	-0.216554	0.0961542	-0.855119	3.74886e-12	-0.638565	3.69958e-10
CDIPT	0.698848	0.0130409	-0.0951132	0.763437	-0.793961	0.000572253
CDK1	-4.2973	5.36087e-38	-0.961452	0.00552684	3.33585	4.05984e-34
CDK10	-1.18366	1.02696e-05	-0.00665018	0.985415	1.17701	9.43084e-08
CDK11A	-0.572918	0.0303266	-1.10991	1.95368e-05	-0.536996	0.022787
CDK11B	-0.168796	0.273707	-0.40411	0.00594402	-0.235314	0.0692274
CDK12	-1.68074	2.76333e-09	-1.11675	5.46693e-05	0.563993	0.0324837
CDK13	1.5722	8.64922e-05	1.61232	5.24223e-05	0.040118	0.932425
CDK14	1.84208	3.47128e-08	1.9409	5.32016e-09	0.0988186	0.769006
CDK16	0.710893	4.85981e-06	0.396789	0.0125135	-0.314104	0.019026
CDK17	1.67173	6.1995e-11	1.69838	2.87817e-11	0.0266446	0.933285
CDK18	-4.89387	2.76607e-28	-3.52102	5.82216e-16	1.37285	0.000491386
CDK19	1.19384	0.000245516	2.89427	2.79734e-20	1.70043	1.8683e-11
CDK2	-1.42577	1.7419e-10	-0.696054	0.00229125	0.729712	0.000110457
CDK20	1.05496	2.49658e-14	3.00462	5.76773e-112	1.94966	2.63506e-76
CDK2AP1	-0.24736	0.692957	0.537984	0.363518	0.785344	0.108598
CDK2AP2	-0.707015	0.168	0.044174	0.940793	0.751189	0.0791971
CDK4	-2.35708	2.46342e-05	-1.63957	0.00373413	0.717512	0.150382
CDK5	0.252564	0.700338	1.25286	0.0345941	1.00029	0.0463475
CDK5R1	2.54707	6.67171e-06	3.29595	3.96077e-09	0.748877	0.136445
CDK5R2	7.79588	1.2497e-09	7.8778	7.71718e-10	0.0819166	0.864761
CDK5RAP1	-0.641914	2.80368e-10	-1.40309	2.69975e-44	-0.761171	1.09975e-19
CDK5RAP2	-0.150209	0.54262	0.18443	0.445736	0.334639	0.0896211
CDK5RAP3	-0.396174	0.0229713	-0.407698	0.0186986	-0.0115241	0.961094
CDK6	0.248411	0.443828	-1.03999	0.000621854	-1.2884	2.41199e-07
CDK7	-0.592113	0.196542	-0.527849	0.250902	0.0642638	0.897045
CDK8	1.05815	4.62551e-06	1.08091	2.7061e-06	0.0227654	0.936795
CDK9	-0.697701	0.00531656	-1.84393	2.78508e-14	-1.14623	1.42848e-08
CDKAL1	0.0303767	0.910242	-0.583506	0.00696647	-0.613883	0.000595458
CDKL2	0.314737	0.447926	5.29716	1.02008e-57	4.98242	4.68512e-84
CDKL3	2.59121	1.27672e-07	3.13367	8.59201e-11	0.542464	0.129292
CDKL5	0.455699	0.419842	0.383896	0.496772	-0.0718031	0.903517
CDKN1A	1.11506	0.00352772	0.962858	0.0120511	-0.152203	0.68681
CDKN1B	1.55862	1.30802e-14	1.16016	1.20844e-08	-0.398466	0.024317
CDKN1C	3.06154	1.36234e-10	0.334552	0.532803	-2.72699	1.81878e-12
CDKN2AIP	0.550584	0.00918257	0.0265538	0.914421	-0.52403	0.0027701
CDKN2AIPNL	-0.431783	0.459794	-0.375851	0.521996	0.0559323	0.932425
CDKN2B	7.44107	5.75035e-09	6.82594	9.94421e-08	-0.615131	0.111313
CDKN2C	9.22189	1.43416e-13	11.814	1.44236e-21	2.59207	1.26964e-25
CDKN2D	4.15768	2.48823e-10	5.70522	1.97208e-18	1.54753	0.00508565
CDKN3	-5.07095	1.89167e-26	-1.17727	0.0140283	3.89368	1.85096e-22
CDO1	2.54987	1.30349e-35	1.20846	6.23066e-09	-1.34141	2.3932e-15
CDON	0.105364	0.752781	0.906377	0.00173872	0.801013	0.000911634
CDPF1	-1.06927	0.0120563	-0.854012	0.046343	0.215256	0.599375
CDR2	-0.782717	0.00399147	0.130447	0.659302	0.913164	4.45532e-05
CDR2L	1.04902	1.28646e-11	0.117469	0.496294	-0.931548	2.02432e-13
CDS1	-2.76677	3.80201e-15	0.333004	0.352811	3.09977	8.4946e-26
CDS2	1.42812	1.44339e-19	0.316483	0.057224	-1.11164	9.19988e-18
CDT1	-5.66994	8.13594e-33	-2.0859	5.67588e-06	3.58404	8.2706e-19
CDV3	0.517639	0.0983577	1.0999	0.000245954	0.582263	0.0229756
CDX2	9.60114	2.26494e-14	0	1	-9.39617	1.26613e-25
CDX4	-10.852	2.63261e-32	-10.0856	4.62165e-28	0.766388	0.615045
CDYL	-3.98764	9.25552e-58	-4.37905	4.24691e-69	-0.391409	0.0936119
CDYL2	2.73546	0.00112122	1.71727	0.0492714	-1.01819	0.0777424
CEACAM1	-3.47989	0.000304108	-7.59711	5.47634e-10	-4.11723	0.000702077
CEACAM19	0	1	6.31281	9.82912e-06	5.91243	2.50399e-08
CEACAM21	-2.7716	0.0255705	6.06574	2.17626e-13	8.83734	9.19236e-21
CEACAM7	-7.77021	2.1062e-09	-7.96561	7.66843e-10	0	1
CEBPG	1.1906	0.000175296	0.789996	0.0141578	-0.400605	0.155241
CEBPZ	-1.35599	6.396e-11	-1.2228	3.94947e-09	0.133194	0.510811
CEBPZOS	-1.11312	0.023967	-0.751289	0.131808	0.361826	0.431166
CECR2	-0.21078	0.709326	-4.91974	2.35373e-13	-4.70897	2.08554e-14
CELF1	0.759502	5.5884e-06	0.0592441	0.757798	-0.700258	3.51905e-07
CELF2	0.163123	0.529396	2.32064	3.72544e-24	2.15752	8.17922e-31
CELF3	8.60388	0	7.53581	2.61948e-281	-1.06807	4.77724e-28
CELF4	5.56918	0.0136828	4.65507	0.0410913	-0.914113	0.621815
CELF5	3.14589	1.46338e-16	5.13254	4.34273e-43	1.98666	1.32667e-15
CELF6	9.46358	2.4247e-14	10.5926	1.032e-17	1.12904	1.75295e-06
CELSR1	-4.77249	1.37016e-14	-0.685163	0.255771	4.08733	2.01539e-14
CELSR2	3.16985	9.00467e-42	2.56804	8.80131e-28	-0.601812	0.00248393
CELSR3	2.46927	1.36105e-67	1.69038	3.98828e-32	-0.778892	1.92551e-11
CEMIP	1.36217	0.445128	6.94615	5.71113e-07	5.58398	5.96626e-08
CEMIP2	1.15008	0.0015535	-0.00471296	0.993329	-1.15479	0.000112443
CENATAC	-1.60388	0.00287188	-0.635896	0.255413	0.967981	0.0362607
CEND1	4.59993	5.83254e-18	3.89246	3.25459e-13	-0.707467	0.141403
CENPA	-4.4719	5.20458e-18	-0.734139	0.160124	3.73776	1.17475e-17
CENPB	-0.715164	0.0342701	0.269952	0.442127	0.985117	0.000342969
CENPC	-0.126238	0.65393	-0.00595511	0.985949	0.120283	0.629523
CENPE	-3.55627	1.35714e-07	-0.456052	0.508695	3.10022	7.74219e-08
CENPF	-3.46967	1.51293e-12	-0.630481	0.225309	2.83919	2.59632e-12
CENPH	-3.39517	8.25348e-22	-2.31583	7.99133e-11	1.07934	0.000363227
CENPI	-2.1819	1.21375e-11	-1.30841	3.75267e-05	0.87349	0.00240883
CENPJ	-1.26482	1.03658e-05	-0.633311	0.0309948	0.631513	0.0104571
CENPK	-2.86709	3.24616e-40	-1.28632	3.64681e-09	1.58077	1.4141e-18
CENPL	-1.935	2.80968e-21	-0.885958	1.62743e-05	1.04904	1.31527e-09
CENPM	-5.93727	2.58896e-13	-1.91598	0.0157163	4.02129	6.91523e-09
CENPN	-3.40964	9.2386e-109	-1.02328	6.03424e-12	2.38637	1.64483e-74
CENPO	-1.59508	1.57798e-32	-0.602647	9.40414e-06	0.992438	8.46745e-19
CENPP	-2.17246	0.0713397	0.276109	0.813389	2.44857	0.0204535
CENPQ	-2.74573	2.91203e-43	-2.05741	3.53086e-25	0.688325	7.17761e-05
CENPS	-2.51884	3.2991e-05	-1.32167	0.0316803	1.19717	0.0237147
CENPS-CORT	-0.23171	0.627461	0.82465	0.0597131	1.05636	0.00344212
CENPT	0.352368	0.0389214	-0.34053	0.0457501	-0.692898	3.44481e-07
CENPU	-3.73378	3.00869e-51	-2.22095	5.37005e-19	1.51283	2.83782e-13
CENPV	-0.369064	0.551553	0.50239	0.406225	0.871453	0.0766292
CENPVL1	-5.07514	2.05939e-05	1.06115	0.385951	6.13629	5.56049e-10
CENPVL2	-8.38635	1.52947e-10	0.112113	0.932848	8.49847	1.80308e-13
CENPVL3	-4.17203	1.71658e-186	-0.408127	0.00263593	3.7639	1.64052e-206
CENPW	-1.93153	2.27695e-15	-1.46534	5.81192e-10	0.466185	0.0479639
CENPX	-1.84486	2.29977e-05	-0.534122	0.241651	1.31074	0.000359239
[truncated: 12,105 more rows]

## Sheet: Differential Protein Expression
Protein	UniprotID	GeneSymbol	Label	log2FC	SE	DF	pvalue	adj.pvalue	num_unique_pep
sp|A0A096LP01|SIM26_HUMAN	A0A096LP01	SMIM26	t00_vs_t30	-1.48839	0.184467	20.5303	8.45579e-08	3.54246e-07	2
sp|A0A096LP01|SIM26_HUMAN	A0A096LP01	SMIM26	t00_vs_t04	-1.2265	0.199247	20.5303	4.5947e-06	3.37725e-05	2
sp|A0A096LP01|SIM26_HUMAN	A0A096LP01	SMIM26	t04_vs_t30	-0.261896	0.199247	20.5303	0.203198	0.290142	2
sp|A0A0B4J2D5|GAL3B_HUMAN	A0A0B4J2D5	GATD3B	t00_vs_t30	0.628476	0.319812	64.5303	0.0537051	0.0750658	7
sp|A0A0B4J2D5|GAL3B_HUMAN	A0A0B4J2D5	GATD3B	t00_vs_t04	0.534144	0.345436	64.5303	0.126926	0.232338	7
sp|A0A0B4J2D5|GAL3B_HUMAN	A0A0B4J2D5	GATD3B	t04_vs_t30	0.0943324	0.345436	64.5303	0.785662	0.839862	7
sp|A0A0B4J2F0|PIOS1_HUMAN	A0A0B4J2F0	PIGBOS1	t00_vs_t30	1.47235	0.160619	6.7139	4.88602e-05	0.000122091	1
sp|A0A0B4J2F0|PIOS1_HUMAN	A0A0B4J2F0	PIGBOS1	t00_vs_t04	1.07351	0.177431	6.93371	0.000535059	0.00219833	1
sp|A0A0B4J2F0|PIOS1_HUMAN	A0A0B4J2F0	PIGBOS1	t04_vs_t30	0.398843	0.177431	6.93371	0.0597408	0.10483	1
sp|A0A1B0GUJ8|PNM8C_HUMAN	A0A1B0GUJ8	PNMA8C	t00_vs_t30	1.99266	0.423047	20.5303	0.000125865	0.000291446	2
sp|A0A1B0GUJ8|PNM8C_HUMAN	A0A1B0GUJ8	PNMA8C	t00_vs_t04	0.941695	0.456943	20.5303	0.0522118	0.112986	2
sp|A0A1B0GUJ8|PNM8C_HUMAN	A0A1B0GUJ8	PNMA8C	t04_vs_t30	1.05096	0.456943	20.5303	0.0320527	0.0618106	2
sp|A0A2Z4LIS9|FXO3B_HUMAN	A0A2Z4LIS9	FOXO3B	t00_vs_t30	0.0400405	0.204006	6.85013	0.850094	0.872678	1
sp|A0A2Z4LIS9|FXO3B_HUMAN	A0A2Z4LIS9	FOXO3B	t00_vs_t04	-0.185811	0.220418	7.36601	0.425757	0.579504	1
sp|A0A2Z4LIS9|FXO3B_HUMAN	A0A2Z4LIS9	FOXO3B	t04_vs_t30	0.225851	0.220418	7.36601	0.337997	0.440372	1
sp|A0AV96|RBM47_HUMAN	A0AV96	RBM47	t00_vs_t30	-3.4389	0.261749	31.5303	2.48025e-14	2.60782e-13	5
sp|A0AV96|RBM47_HUMAN	A0AV96	RBM47	t00_vs_t04	-2.834	0.282722	31.5303	2.51406e-11	5.82879e-10	5
sp|A0AV96|RBM47_HUMAN	A0AV96	RBM47	t04_vs_t30	-0.604905	0.282722	31.5303	0.0402331	0.0749197	5
sp|A0AVF1|IFT56_HUMAN	A0AVF1	TTC26	t00_vs_t30	-0.056727	0.527906	20.5303	0.91547	0.927399	2
sp|A0AVF1|IFT56_HUMAN	A0AVF1	TTC26	t00_vs_t04	-0.592274	0.570203	20.5303	0.311021	0.461342	2
sp|A0AVF1|IFT56_HUMAN	A0AVF1	TTC26	t04_vs_t30	0.535547	0.570203	20.5303	0.358537	0.461163	2
sp|A0AVI4|TM129_HUMAN	A0AVI4	TMEM129	t00_vs_t30	-0.518503	0.153609	20.5303	0.00292536	0.00523763	2
sp|A0AVI4|TM129_HUMAN	A0AVI4	TMEM129	t00_vs_t04	-0.162735	0.165916	20.5303	0.338096	0.490578	2
sp|A0AVI4|TM129_HUMAN	A0AVI4	TMEM129	t04_vs_t30	-0.355767	0.165916	20.5303	0.0441499	0.081027	2
sp|A0AVT1|UBA6_HUMAN	A0AVT1	UBA6	t00_vs_t30	0.512203	0.220944	130.53	0.0219911	0.0331842	29
sp|A0AVT1|UBA6_HUMAN	A0AVT1	UBA6	t00_vs_t04	0.207121	0.238647	130.53	0.387043	0.541152	29
sp|A0AVT1|UBA6_HUMAN	A0AVT1	UBA6	t04_vs_t30	0.305081	0.238647	130.53	0.203385	0.290305	29
sp|A0FGR8-6|ESYT2_HUMAN	A0FGR8-6	ESYT2	t00_vs_t30	0.0697059	0.235778	97.5303	0.768131	0.80167	16
sp|A0FGR8-6|ESYT2_HUMAN	A0FGR8-6	ESYT2	t00_vs_t04	0.335227	0.254669	97.5303	0.19115	0.321615	16
sp|A0FGR8-6|ESYT2_HUMAN	A0FGR8-6	ESYT2	t04_vs_t30	-0.265521	0.254669	97.5303	0.299705	0.399577	16
sp|A0JLT2|MED19_HUMAN	A0JLT2	MED19	t00_vs_t30	-0.596667	0.103764	17.0333	2.33761e-05	6.19439e-05	2
sp|A0JLT2|MED19_HUMAN	A0JLT2	MED19	t00_vs_t04	0.0714634	0.113986	18.1298	0.538508	0.681301	2
sp|A0JLT2|MED19_HUMAN	A0JLT2	MED19	t04_vs_t30	-0.668131	0.113986	18.1298	1.45577e-05	7.83309e-05	2
sp|A0JNW5|UH1BL_HUMAN	A0JNW5	UHRF1BP1L	t00_vs_t30	0.768875	0.238294	86.5303	0.00176947	0.00328165	11
sp|A0JNW5|UH1BL_HUMAN	A0JNW5	UHRF1BP1L	t00_vs_t04	-0.402716	0.257387	86.5303	0.12132	0.224408	11
sp|A0JNW5|UH1BL_HUMAN	A0JNW5	UHRF1BP1L	t04_vs_t30	1.17159	0.257387	86.5303	1.72603e-05	9.11066e-05	11
sp|A0MZ66|SHOT1_HUMAN	A0MZ66	SHTN1	t00_vs_t30	2.74959	0.239495	130.53	1.60093e-21	4.18827e-20	24
sp|A0MZ66|SHOT1_HUMAN	A0MZ66	SHTN1	t00_vs_t04	0.249177	0.258685	130.53	0.337205	0.489713	24
sp|A0MZ66|SHOT1_HUMAN	A0MZ66	SHTN1	t04_vs_t30	2.50041	0.258685	130.53	5.32946e-17	2.85422e-15	24
sp|A0PJW6|TM223_HUMAN	A0PJW6	TMEM223	t00_vs_t30	-0.541144	0.151837	31.5303	0.00118724	0.00226894	3
sp|A0PJW6|TM223_HUMAN	A0PJW6	TMEM223	t00_vs_t04	0.136031	0.164002	31.5303	0.41309	0.566753	3
sp|A0PJW6|TM223_HUMAN	A0PJW6	TMEM223	t04_vs_t30	-0.677175	0.164002	31.5303	0.000248642	0.000954743	3
sp|A0PK00|T120B_HUMAN	A0PK00	TMEM120B	t00_vs_t30	0.679294	0.351613	31.5303	0.0623959	0.0861873	5
sp|A0PK00|T120B_HUMAN	A0PK00	TMEM120B	t00_vs_t04	2.29843	0.379785	31.5303	9.90001e-07	8.68432e-06	5
sp|A0PK00|T120B_HUMAN	A0PK00	TMEM120B	t04_vs_t30	-1.61914	0.379785	31.5303	0.000170172	0.000686838	5
sp|A1A5C7|S22AN_HUMAN	A1A5C7	SLC22A23	t00_vs_t30	3.60631	0.270336	20.5303	1.40373e-11	1.03589e-10	2
sp|A1A5C7|S22AN_HUMAN	A1A5C7	SLC22A23	t00_vs_t04	1.59443	0.291996	20.5303	2.20143e-05	0.000134325	2
sp|A1A5C7|S22AN_HUMAN	A1A5C7	SLC22A23	t04_vs_t30	2.01189	0.291996	20.5303	9.35799e-07	6.81786e-06	2
sp|A1L020|MEX3A_HUMAN	A1L020	MEX3A	t00_vs_t30	0.250942	0.189046	86.5303	0.187862	0.234328	17
sp|A1L020|MEX3A_HUMAN	A1L020	MEX3A	t00_vs_t04	0.479696	0.204193	86.5303	0.0210897	0.0527559	17
sp|A1L020|MEX3A_HUMAN	A1L020	MEX3A	t04_vs_t30	-0.228753	0.204193	86.5303	0.265694	0.362339	17
sp|A1L0T0|HACL2_HUMAN	A1L0T0	ILVBL	t00_vs_t30	0.281861	0.269921	86.5303	0.299285	0.356001	12
sp|A1L0T0|HACL2_HUMAN	A1L0T0	ILVBL	t00_vs_t04	-0.0356028	0.291548	86.5303	0.90309	0.947582	12
sp|A1L0T0|HACL2_HUMAN	A1L0T0	ILVBL	t04_vs_t30	0.317464	0.291548	86.5303	0.279226	0.377773	12
sp|A1L170-2|CA226_HUMAN	A1L170-2	C1orf226	t00_vs_t30	-1.71349	0.186915	42.5303	1.25154e-11	9.28062e-11	4
sp|A1L170-2|CA226_HUMAN	A1L170-2	C1orf226	t00_vs_t04	-2.16434	0.201892	42.5303	1.1522e-13	4.18725e-12	4
sp|A1L170-2|CA226_HUMAN	A1L170-2	C1orf226	t04_vs_t30	0.450846	0.201892	42.5303	0.030858	0.0597584	4
sp|A1L390|PKHG3_HUMAN	A1L390	PLEKHG3	t00_vs_t30	-2.11083	0.276598	64.5303	1.37375e-10	8.77933e-10	7
sp|A1L390|PKHG3_HUMAN	A1L390	PLEKHG3	t00_vs_t04	-1.72892	0.29876	64.5303	2.286e-07	2.36022e-06	7
sp|A1L390|PKHG3_HUMAN	A1L390	PLEKHG3	t04_vs_t30	-0.381914	0.29876	64.5303	0.205712	0.293173	7
sp|A1X283|SPD2B_HUMAN	A1X283	SH3PXD2B	t00_vs_t30	0.153151	0.212374	130.53	0.472113	0.532202	24
sp|A1X283|SPD2B_HUMAN	A1X283	SH3PXD2B	t00_vs_t04	0.44032	0.22939	130.53	0.0571002	0.122178	24
sp|A1X283|SPD2B_HUMAN	A1X283	SH3PXD2B	t04_vs_t30	-0.287168	0.22939	130.53	0.212853	0.30161	24
sp|A1XBS5|FA92A_HUMAN	A1XBS5	FAM92A	t00_vs_t30	0.138351	0.167465	6.94988	0.436159	0.495884	1
sp|A1XBS5|FA92A_HUMAN	A1XBS5	FAM92A	t00_vs_t04	-0.545593	0.18257	7.3512	0.0191464	0.0484907	1
sp|A1XBS5|FA92A_HUMAN	A1XBS5	FAM92A	t04_vs_t30	0.683944	0.18257	7.3512	0.00658989	0.0158942	1
sp|A1Z1Q3-1|MACD2_HUMAN	A1Z1Q3-1	MACROD2	t00_vs_t30	3.16786	0.344492	42.5303	1.14517e-11	8.54726e-11	6
sp|A1Z1Q3-1|MACD2_HUMAN	A1Z1Q3-1	MACROD2	t00_vs_t04	0.704403	0.372094	42.5303	0.0651648	0.135817	6
sp|A1Z1Q3-1|MACD2_HUMAN	A1Z1Q3-1	MACROD2	t04_vs_t30	2.46346	0.372094	42.5303	4.80466e-08	4.76202e-07	6
sp|A2A2Y4|FRMD3_HUMAN	A2A2Y4	FRMD3	t00_vs_t30	2.54323	0.175524	9.53029	8.2708e-08	3.46813e-07	1
sp|A2A2Y4|FRMD3_HUMAN	A2A2Y4	FRMD3	t00_vs_t04	1.66023	0.189588	9.53029	7.31295e-06	5.08134e-05	1
sp|A2A2Y4|FRMD3_HUMAN	A2A2Y4	FRMD3	t04_vs_t30	0.882996	0.189588	9.53029	0.00102083	0.00325967	1
sp|A2AJT9|BCLA3_HUMAN	A2AJT9	BCLAF3	t00_vs_t30	0.968409	0.256194	31.5303	0.000657891	0.00132388	4
sp|A2AJT9|BCLA3_HUMAN	A2AJT9	BCLAF3	t00_vs_t04	1.05189	0.276721	31.5303	0.00062036	0.00249397	4
sp|A2AJT9|BCLA3_HUMAN	A2AJT9	BCLAF3	t04_vs_t30	-0.0834854	0.276721	31.5303	0.764865	0.823784	4
sp|A2RRD8|ZN320_HUMAN	A2RRD8	ZNF320	t00_vs_t30	-1.1996	0.161138	6.31581	0.00023743	0.00052131	2
sp|A2RRD8|ZN320_HUMAN	A2RRD8	ZNF320	t00_vs_t04	-0.00271315	0.178037	6.54553	0.988295	0.993503	2
sp|A2RRD8|ZN320_HUMAN	A2RRD8	ZNF320	t04_vs_t30	-1.19689	0.178037	6.54553	0.000364018	0.00133507	2
sp|A2RRP1|NBAS_HUMAN	A2RRP1	NBAS	t00_vs_t30	0.553249	0.190858	130.53	0.00439643	0.00758382	27
sp|A2RRP1|NBAS_HUMAN	A2RRP1	NBAS	t00_vs_t04	0.13449	0.20615	130.53	0.515298	0.662795	27
sp|A2RRP1|NBAS_HUMAN	A2RRP1	NBAS	t04_vs_t30	0.418759	0.20615	130.53	0.0442519	0.0811329	27
sp|A2RTX5|SYTC2_HUMAN	A2RTX5	TARS3	t00_vs_t30	1.0093	0.157382	75.5303	1.11762e-08	5.48805e-08	9
sp|A2RTX5|SYTC2_HUMAN	A2RTX5	TARS3	t00_vs_t04	0.959957	0.169992	75.5303	2.72949e-07	2.78981e-06	9
sp|A2RTX5|SYTC2_HUMAN	A2RTX5	TARS3	t04_vs_t30	0.0493442	0.169992	75.5303	0.772402	0.829755	9
sp|A2RU67|F234B_HUMAN	A2RU67	FAM234B	t00_vs_t30	0.759788	0.379156	42.5303	0.051478	0.0722286	4
sp|A2RU67|F234B_HUMAN	A2RU67	FAM234B	t00_vs_t04	-0.157963	0.409536	42.5303	0.701632	0.815217	4
sp|A2RU67|F234B_HUMAN	A2RU67	FAM234B	t04_vs_t30	0.917751	0.409536	42.5303	0.0303053	0.0588499	4
sp|A2RUC4|TYW5_HUMAN	A2RUC4	TYW5	t00_vs_t30	-0.68684	0.6076	31.5303	0.266828	0.321612	4
sp|A2RUC4|TYW5_HUMAN	A2RUC4	TYW5	t00_vs_t04	-0.191606	0.656284	31.5303	0.772233	0.865747	4
sp|A2RUC4|TYW5_HUMAN	A2RUC4	TYW5	t04_vs_t30	-0.495234	0.656284	31.5303	0.456086	0.556986	4
sp|A2VDJ0-5|T131L_HUMAN	A2VDJ0-5	TMEM131L	t00_vs_t30	-0.877912	0.190123	31.5303	6.19499e-05	0.000151776	4
sp|A2VDJ0-5|T131L_HUMAN	A2VDJ0-5	TMEM131L	t00_vs_t04	-0.901902	0.205356	31.5303	0.000118097	0.000587472	4
sp|A2VDJ0-5|T131L_HUMAN	A2VDJ0-5	TMEM131L	t04_vs_t30	0.0239902	0.205356	31.5303	0.907742	0.933951	4
sp|A3KMH1|VWA8_HUMAN	A3KMH1	VWA8	t00_vs_t30	-0.336307	0.223319	108.53	0.134984	0.174086	16
sp|A3KMH1|VWA8_HUMAN	A3KMH1	VWA8	t00_vs_t04	0.253984	0.241212	108.53	0.294702	0.44375	16
sp|A3KMH1|VWA8_HUMAN	A3KMH1	VWA8	t04_vs_t30	-0.590291	0.241212	108.53	0.0160017	0.0341197	16
sp|A3KN83|SBNO1_HUMAN	A3KN83	SBNO1	t00_vs_t30	-1.46375	0.248078	119.53	3.46276e-08	1.55451e-07	18
sp|A3KN83|SBNO1_HUMAN	A3KN83	SBNO1	t00_vs_t04	-0.636419	0.267954	119.53	0.0191351	0.0484757	18
sp|A3KN83|SBNO1_HUMAN	A3KN83	SBNO1	t04_vs_t30	-0.827327	0.267954	119.53	0.00250908	0.00702647	18
sp|A4D126|ISPD_HUMAN	A4D126	CRPPA	t00_vs_t30	2.26918	0.230265	20.5303	3.12847e-09	1.68235e-08	2
sp|A4D126|ISPD_HUMAN	A4D126	CRPPA	t00_vs_t04	1.94227	0.248715	20.5303	1.4126e-07	1.52195e-06	2
sp|A4D126|ISPD_HUMAN	A4D126	CRPPA	t04_vs_t30	0.32691	0.248715	20.5303	0.203209	0.290142	2
sp|A4D161|F221A_HUMAN	A4D161	FAM221A	t00_vs_t30	0.396084	0.178923	31.5303	0.0342082	0.0497347	4
sp|A4D161|F221A_HUMAN	A4D161	FAM221A	t00_vs_t04	0.09543	0.193259	31.5303	0.624875	0.756458	4
sp|A4D161|F221A_HUMAN	A4D161	FAM221A	t04_vs_t30	0.300654	0.193259	31.5303	0.12976	0.200904	4
sp|A4D1E9|GTPBA_HUMAN	A4D1E9	GTPBP10	t00_vs_t30	-1.10657	0.177732	64.5303	4.03408e-08	1.7856e-07	10
sp|A4D1E9|GTPBA_HUMAN	A4D1E9	GTPBP10	t00_vs_t04	-0.402342	0.191972	64.5303	0.040024	0.0901697	10
sp|A4D1E9|GTPBA_HUMAN	A4D1E9	GTPBP10	t04_vs_t30	-0.704229	0.191972	64.5303	0.000496176	0.00174836	10
sp|A4D1P6|WDR91_HUMAN	A4D1P6	WDR91	t00_vs_t30	0.276514	0.203138	42.5303	0.180614	0.226522	7
sp|A4D1P6|WDR91_HUMAN	A4D1P6	WDR91	t00_vs_t04	0.376175	0.219414	42.5303	0.093725	0.182353	7
sp|A4D1P6|WDR91_HUMAN	A4D1P6	WDR91	t04_vs_t30	-0.0996605	0.219414	42.5303	0.651985	0.730562	7
sp|A4D1S0|KLRG2_HUMAN	A4D1S0	KLRG2	t00_vs_t30	-3.30314	0.177749	6.9029	3.76422e-07	1.39736e-06	1
sp|A4D1S0|KLRG2_HUMAN	A4D1S0	KLRG2	t00_vs_t04	-2.47652	0.19407	7.28899	2.99982e-06	2.31054e-05	1
sp|A4D1S0|KLRG2_HUMAN	A4D1S0	KLRG2	t04_vs_t30	-0.82662	0.19407	7.28899	0.00341854	0.00909029	1
sp|A4D1S5-2|RAB19_HUMAN	A4D1S5-2	RAB19	t00_vs_t30	-4.24793	0.244203	9.53029	1.53589e-08	7.35269e-08	1
sp|A4D1S5-2|RAB19_HUMAN	A4D1S5-2	RAB19	t00_vs_t04	-2.9751	0.26377	9.53029	7.97086e-07	7.17769e-06	1
sp|A4D1S5-2|RAB19_HUMAN	A4D1S5-2	RAB19	t04_vs_t30	-1.27283	0.26377	9.53029	0.000798554	0.00263823	1
sp|A4D1U4|DEN11_HUMAN	A4D1U4	DENND11	t00_vs_t30	0.205449	0.29662	20.5303	0.4963	0.554147	2
sp|A4D1U4|DEN11_HUMAN	A4D1U4	DENND11	t00_vs_t04	-0.577894	0.320387	20.5303	0.0859673	0.170188	2
sp|A4D1U4|DEN11_HUMAN	A4D1U4	DENND11	t04_vs_t30	0.783343	0.320387	20.5303	0.0236084	0.0474969	2
sp|A5A3E0|POTEF_HUMAN	A5A3E0	POTEF	t00_vs_t30	0.962623	0.154018	119.53	6.55548e-09	3.35392e-08	37
sp|A5A3E0|POTEF_HUMAN	A5A3E0	POTEF	t00_vs_t04	0.309726	0.166359	119.53	0.0650875	0.135783	37
sp|A5A3E0|POTEF_HUMAN	A5A3E0	POTEF	t04_vs_t30	0.652897	0.166359	119.53	0.0001456	0.000599012	37
sp|A5PKW4|PSD1_HUMAN	A5PKW4	PSD	t00_vs_t30	3.08496	0.507938	20.5303	5.51348e-06	1.62564e-05	2
sp|A5PKW4|PSD1_HUMAN	A5PKW4	PSD	t00_vs_t04	1.32472	0.548636	20.5303	0.0251865	0.06115	2
sp|A5PKW4|PSD1_HUMAN	A5PKW4	PSD	t04_vs_t30	1.76024	0.548636	20.5303	0.00430715	0.0111081	2
sp|A5PLN9-5|TPC13_HUMAN	A5PLN9-5	TRAPPC13	t00_vs_t30	0.0866801	0.424514	42.5303	0.839182	0.863218	7
sp|A5PLN9-5|TPC13_HUMAN	A5PLN9-5	TRAPPC13	t00_vs_t04	0.151331	0.458528	42.5303	0.742992	0.84498	7
sp|A5PLN9-5|TPC13_HUMAN	A5PLN9-5	TRAPPC13	t04_vs_t30	-0.064651	0.458528	42.5303	0.888538	0.919981	7
sp|A5YKK6|CNOT1_HUMAN	A5YKK6	CNOT1	t00_vs_t30	-0.539916	0.137168	119.53	0.000139555	0.000320553	25
sp|A5YKK6|CNOT1_HUMAN	A5YKK6	CNOT1	t00_vs_t04	-0.303591	0.148159	119.53	0.0426423	0.0950396	25
sp|A5YKK6|CNOT1_HUMAN	A5YKK6	CNOT1	t04_vs_t30	-0.236326	0.148159	119.53	0.113334	0.179446	25
sp|A6NCS6|CB072_HUMAN	A6NCS6	C2orf72	t00_vs_t30	1.43777	0.150651	9.53029	3.47871e-06	1.06691e-05	1
sp|A6NCS6|CB072_HUMAN	A6NCS6	C2orf72	t00_vs_t04	-0.623115	0.162722	9.53029	0.00362803	0.0115768	1
sp|A6NCS6|CB072_HUMAN	A6NCS6	C2orf72	t04_vs_t30	2.06089	0.162722	9.53029	2.81392e-07	2.36638e-06	1
sp|A6ND36|FA83G_HUMAN	A6ND36	FAM83G	t00_vs_t30	-3.07108	0.463142	20.5303	1.62774e-06	5.33148e-06	2
sp|A6ND36|FA83G_HUMAN	A6ND36	FAM83G	t00_vs_t04	-3.21794	0.50025	20.5303	2.50097e-06	1.97277e-05	2
sp|A6ND36|FA83G_HUMAN	A6ND36	FAM83G	t04_vs_t30	0.14686	0.50025	20.5303	0.772031	0.829551	2
sp|A6NDB9|PALM3_HUMAN	A6NDB9	PALM3	t00_vs_t30	1.89708	0.409911	96.5303	1.14912e-05	3.22218e-05	15
sp|A6NDB9|PALM3_HUMAN	A6NDB9	PALM3	t00_vs_t04	-1.35482	0.447594	96.5303	0.00316799	0.0102772	15
sp|A6NDB9|PALM3_HUMAN	A6NDB9	PALM3	t04_vs_t30	3.2519	0.447594	96.5303	9.62126e-11	1.70428e-09	15
sp|A6NDG6|PGP_HUMAN	A6NDG6	PGP	t00_vs_t30	-0.306335	0.374633	75.5303	0.416104	0.47568	9
sp|A6NDG6|PGP_HUMAN	A6NDG6	PGP	t00_vs_t04	-0.478269	0.40465	75.5303	0.24094	0.381951	9
sp|A6NDG6|PGP_HUMAN	A6NDG6	PGP	t04_vs_t30	0.171934	0.40465	75.5303	0.672121	0.74809	9
sp|A6NDU8|CE051_HUMAN	A6NDU8	C5orf51	t00_vs_t30	-0.365691	0.420421	53.5303	0.388281	0.447957	6
sp|A6NDU8|CE051_HUMAN	A6NDU8	C5orf51	t00_vs_t04	-0.303088	0.454106	53.5303	0.50736	0.655319	6
sp|A6NDU8|CE051_HUMAN	A6NDU8	C5orf51	t04_vs_t30	-0.0626037	0.454106	53.5303	0.890867	0.921663	6
sp|A6NE02|BTBDH_HUMAN	A6NE02	BTBD17	t00_vs_t30	1.61999	0.170029	82.5096	6.07241e-15	7.00392e-14	12
sp|A6NE02|BTBDH_HUMAN	A6NE02	BTBD17	t00_vs_t04	3.66892	0.185452	86.3846	7.79632e-34	8.09868e-31	12
sp|A6NE02|BTBDH_HUMAN	A6NE02	BTBD17	t04_vs_t30	-2.04893	0.185452	86.3846	3.32226e-18	2.08392e-16	12
sp|A6NED2|RCCD1_HUMAN	A6NED2	RCCD1	t00_vs_t30	-0.460412	0.193483	20.5303	0.0271223	0.0402115	2
sp|A6NED2|RCCD1_HUMAN	A6NED2	RCCD1	t00_vs_t04	0.418504	0.208986	20.5303	0.0586093	0.124882	2
sp|A6NED2|RCCD1_HUMAN	A6NED2	RCCD1	t04_vs_t30	-0.878916	0.208986	20.5303	0.000414296	0.0014914	2
sp|A6NES4|MRO2A_HUMAN	A6NES4	MROH2A	t00_vs_t30	0.474941	0.0973998	17.5209	0.000130762	0.000301947	2
sp|A6NES4|MRO2A_HUMAN	A6NES4	MROH2A	t00_vs_t04	0.186501	0.10617	18.7994	0.0952586	0.184709	2
sp|A6NES4|MRO2A_HUMAN	A6NES4	MROH2A	t04_vs_t30	0.28844	0.10617	18.7994	0.0137716	0.0299715	2
sp|A6NFI3|ZN316_HUMAN	A6NFI3	ZNF316	t00_vs_t30	1.09321	0.420594	42.5303	0.0127916	0.0202429	6
sp|A6NFI3|ZN316_HUMAN	A6NFI3	ZNF316	t00_vs_t04	1.15519	0.454293	42.5303	0.0147194	0.0386357	6
sp|A6NFI3|ZN316_HUMAN	A6NFI3	ZNF316	t04_vs_t30	-0.0619879	0.454293	42.5303	0.89211	0.922428	6
sp|A6NGB9|WIPF3_HUMAN	A6NGB9	WIPF3	t00_vs_t30	1.81218	0.503272	42.5303	0.000823382	0.00162547	4
sp|A6NGB9|WIPF3_HUMAN	A6NGB9	WIPF3	t00_vs_t04	-1.40685	0.543596	42.5303	0.0131538	0.0351613	4
sp|A6NGB9|WIPF3_HUMAN	A6NGB9	WIPF3	t04_vs_t30	3.21903	0.543596	42.5303	4.93205e-07	3.90313e-06	4
sp|A6NGN9|IGLO5_HUMAN	A6NGN9	IGLON5	t00_vs_t30	2.73197	0.157721	42.5303	7.00256e-21	1.67878e-19	9
sp|A6NGN9|IGLO5_HUMAN	A6NGN9	IGLON5	t00_vs_t04	0.137207	0.170358	42.5303	0.425065	0.57902	9
sp|A6NGN9|IGLO5_HUMAN	A6NGN9	IGLON5	t04_vs_t30	2.59476	0.170358	42.5303	7.90106e-19	5.74269e-17	9
sp|A6NH52|TV23A_HUMAN	A6NH52	TVP23A	t00_vs_t30	2.16006	0.279648	5.86048	0.000276899	0.000599065	1
sp|A6NH52|TV23A_HUMAN	A6NH52	TVP23A	t00_vs_t04	0.219857	0.303127	6.41461	0.493872	0.643734	1
sp|A6NH52|TV23A_HUMAN	A6NH52	TVP23A	t04_vs_t30	1.9402	0.303127	6.41461	0.000524682	0.00183468	1
sp|A6NHQ2|FBLL1_HUMAN	A6NHQ2	FBLL1	t00_vs_t30	1.84912	0.400844	64.5303	1.9342e-05	5.19607e-05	8
sp|A6NHQ2|FBLL1_HUMAN	A6NHQ2	FBLL1	t00_vs_t04	1.11507	0.432961	64.5303	0.0123118	0.0332825	8
sp|A6NHQ2|FBLL1_HUMAN	A6NHQ2	FBLL1	t04_vs_t30	0.734045	0.432961	64.5303	0.0948189	0.154237	8
sp|A6NHR9|SMHD1_HUMAN	A6NHR9	SMCHD1	t00_vs_t30	-0.361614	0.174316	130.53	0.0399997	0.0574165	26
sp|A6NHR9|SMHD1_HUMAN	A6NHR9	SMCHD1	t00_vs_t04	0.0957751	0.188282	130.53	0.611837	0.745404	26
sp|A6NHR9|SMHD1_HUMAN	A6NHR9	SMCHD1	t04_vs_t30	-0.457389	0.188282	130.53	0.0164899	0.0350464	26
sp|A6NHX0|CAST2_HUMAN	A6NHX0	CASTOR2	t00_vs_t30	1.45346	0.937052	31.5303	0.130859	0.169338	4
sp|A6NHX0|CAST2_HUMAN	A6NHX0	CASTOR2	t00_vs_t04	0.772726	1.01213	31.5303	0.450862	0.605424	4
sp|A6NHX0|CAST2_HUMAN	A6NHX0	CASTOR2	t04_vs_t30	0.680732	1.01213	31.5303	0.506119	0.603599	4
sp|A6NI28|RHG42_HUMAN	A6NI28	ARHGAP42	t00_vs_t30	0.263033	0.184028	9.53029	0.184864	0.231093	1
sp|A6NI28|RHG42_HUMAN	A6NI28	ARHGAP42	t00_vs_t04	0.340967	0.198773	9.53029	0.118543	0.220206	1
sp|A6NI28|RHG42_HUMAN	A6NI28	ARHGAP42	t04_vs_t30	-0.0779332	0.198773	9.53029	0.70363	0.775098	1
sp|A6NIH7|U119B_HUMAN	A6NIH7	UNC119B	t00_vs_t30	-0.445039	0.541678	42.5303	0.41589	0.475496	4
sp|A6NIH7|U119B_HUMAN	A6NIH7	UNC119B	t00_vs_t04	-0.574411	0.585079	42.5303	0.331767	0.483655	4
sp|A6NIH7|U119B_HUMAN	A6NIH7	UNC119B	t04_vs_t30	0.129372	0.585079	42.5303	0.826058	0.871448	4
sp|A6NJ78|MET15_HUMAN	A6NJ78	METTL15	t00_vs_t30	-0.22959	0.364048	42.5303	0.531638	0.587942	6
sp|A6NJ78|MET15_HUMAN	A6NJ78	METTL15	t00_vs_t04	0.0347316	0.393217	42.5303	0.930032	0.962309	6
sp|A6NJ78|MET15_HUMAN	A6NJ78	METTL15	t04_vs_t30	-0.264321	0.393217	42.5303	0.50509	0.602607	6
sp|A6NJT0|UNC4_HUMAN	A6NJT0	UNCX	t00_vs_t30	1.85253	0.52009	19.5303	0.00201124	0.00369636	4
sp|A6NJT0|UNC4_HUMAN	A6NJT0	UNCX	t00_vs_t04	4.63208	0.55908	19.5303	8.07654e-08	9.18819e-07	4
sp|A6NJT0|UNC4_HUMAN	A6NJT0	UNCX	t04_vs_t30	-2.77955	0.542713	19.5303	5.58299e-05	0.000257967	4
sp|A6NK58|LIPT2_HUMAN	A6NK58	LIPT2	t00_vs_t30	0.828371	0.156099	9.53029	0.000404408	0.000848859	2
sp|A6NK58|LIPT2_HUMAN	A6NK58	LIPT2	t00_vs_t04	0.726786	0.168606	9.53029	0.00171633	0.00605942	2
sp|A6NK58|LIPT2_HUMAN	A6NK58	LIPT2	t04_vs_t30	0.101585	0.168606	9.53029	0.560902	0.651388	2
sp|A6NKD9|CC85C_HUMAN	A6NKD9	CCDC85C	t00_vs_t30	-0.105019	0.542305	42.5303	0.84737	0.870272	4
sp|A6NKD9|CC85C_HUMAN	A6NKD9	CCDC85C	t00_vs_t04	0.443987	0.585756	42.5303	0.452647	0.606576	4
sp|A6NKD9|CC85C_HUMAN	A6NKD9	CCDC85C	t04_vs_t30	-0.549006	0.585756	42.5303	0.353917	0.456503	4
sp|A6NKF1|SAC31_HUMAN	A6NKF1	SAC3D1	t00_vs_t30	-0.0906379	0.447914	20.5303	0.841631	0.864862	3
sp|A6NKF1|SAC31_HUMAN	A6NKF1	SAC3D1	t00_vs_t04	-0.770816	0.483802	20.5303	0.126385	0.23158	3
sp|A6NKF1|SAC31_HUMAN	A6NKF1	SAC3D1	t04_vs_t30	0.680178	0.483802	20.5303	0.174708	0.25653	3
sp|A6NKG5|RTL1_HUMAN	A6NKG5	RTL1	t00_vs_t30	3.24593	0.239759	9.53029	1.53683e-07	6.17295e-07	2
sp|A6NKG5|RTL1_HUMAN	A6NKG5	RTL1	t00_vs_t04	0.246663	0.258969	9.53029	0.364385	0.518817	2
sp|A6NKG5|RTL1_HUMAN	A6NKG5	RTL1	t04_vs_t30	2.99927	0.258969	9.53029	6.29221e-07	4.79003e-06	2
sp|A6NKL6|T200C_HUMAN	A6NKL6	TMEM200C	t00_vs_t30	1.56064	0.175632	6.84486	5.29698e-05	0.000131249	1
sp|A6NKL6|T200C_HUMAN	A6NKL6	TMEM200C	t00_vs_t04	1.39628	0.19283	7.1562	0.000153962	0.000741315	1
sp|A6NKL6|T200C_HUMAN	A6NKL6	TMEM200C	t04_vs_t30	0.164361	0.19283	7.1562	0.421621	0.524335	1
sp|A6NKN8|PC4L1_HUMAN	A6NKN8	PCP4L1	t00_vs_t30	1.74755	0.230608	6.42266	0.000197487	0.000439617	1
sp|A6NKN8|PC4L1_HUMAN	A6NKN8	PCP4L1	t00_vs_t04	-0.761684	0.249874	6.94745	0.018801	0.0477481	1
sp|A6NKN8|PC4L1_HUMAN	A6NKN8	PCP4L1	t04_vs_t30	2.50924	0.249874	6.94745	2.1892e-05	0.00011163	1
sp|A6NL88|SHSA7_HUMAN	A6NL88	SHISA7	t00_vs_t30	3.76975	0.153898	9.53029	6.28759e-10	3.71735e-09	1
sp|A6NL88|SHSA7_HUMAN	A6NL88	SHISA7	t00_vs_t04	0.698761	0.166229	9.53029	0.00202144	0.00700959	1
sp|A6NL88|SHSA7_HUMAN	A6NL88	SHISA7	t04_vs_t30	3.07099	0.166229	9.53029	8.78507e-09	1.00819e-07	1
sp|A6NMB9|FIGL2_HUMAN	A6NMB9	FIGNL2	t00_vs_t30	0.464695	0.243154	42.5303	0.0627451	0.0865913	5
sp|A6NMB9|FIGL2_HUMAN	A6NMB9	FIGNL2	t00_vs_t04	2.15058	0.262636	42.5303	2.78604e-10	5.28252e-09	5
sp|A6NMB9|FIGL2_HUMAN	A6NMB9	FIGNL2	t04_vs_t30	-1.68588	0.262636	42.5303	9.39892e-08	8.78319e-07	5
sp|A6NNY8|UBP27_HUMAN	A6NNY8	USP27X	t00_vs_t30	1.45952	0.710624	20.5303	0.0529447	0.0741048	2
sp|A6NNY8|UBP27_HUMAN	A6NNY8	USP27X	t00_vs_t04	-0.518247	0.767561	20.5303	0.507091	0.655091	2
sp|A6NNY8|UBP27_HUMAN	A6NNY8	USP27X	t04_vs_t30	1.97777	0.767561	20.5303	0.0177822	0.0374023	2
sp|A7E2V4-4|ZSWM8_HUMAN	A7E2V4-4	ZSWIM8	t00_vs_t30	0.440883	0.29339	53.5303	0.138788	0.178313	6
sp|A7E2V4-4|ZSWM8_HUMAN	A7E2V4-4	ZSWIM8	t00_vs_t04	0.440214	0.316897	53.5303	0.170543	0.293832	6
sp|A7E2V4-4|ZSWM8_HUMAN	A7E2V4-4	ZSWIM8	t04_vs_t30	0.000669167	0.316897	53.5303	0.998323	0.998868	6
sp|A7KAX9|RHG32_HUMAN	A7KAX9	ARHGAP32	t00_vs_t30	0.818906	0.247191	86.5303	0.00134933	0.00255365	9
sp|A7KAX9|RHG32_HUMAN	A7KAX9	ARHGAP32	t00_vs_t04	0.330028	0.266997	86.5303	0.219775	0.356483	9
sp|A7KAX9|RHG32_HUMAN	A7KAX9	ARHGAP32	t04_vs_t30	0.488878	0.266997	86.5303	0.0705385	0.120431	9
sp|A7MBM2|DISP2_HUMAN	A7MBM2	DISP2	t00_vs_t30	2.81352	0.299964	42.5303	6.47755e-12	5.00181e-11	4
sp|A7MBM2|DISP2_HUMAN	A7MBM2	DISP2	t00_vs_t04	2.04913	0.323999	42.5303	1.28823e-07	1.39978e-06	4
sp|A7MBM2|DISP2_HUMAN	A7MBM2	DISP2	t04_vs_t30	0.764392	0.323999	42.5303	0.0229767	0.0464286	4
sp|A7MD48|SRRM4_HUMAN	A7MD48	SRRM4	t00_vs_t30	1.93167	0.195457	20.5303	2.97929e-09	1.60699e-08	2
sp|A7MD48|SRRM4_HUMAN	A7MD48	SRRM4	t00_vs_t04	3.35934	0.211118	20.5303	5.10926e-13	1.65652e-11	2
sp|A7MD48|SRRM4_HUMAN	A7MD48	SRRM4	t04_vs_t30	-1.42767	0.211118	20.5303	1.22789e-06	8.65671e-06	2
sp|A7XYQ1|SOBP_HUMAN	A7XYQ1	SOBP	t00_vs_t30	3.15915	0.19939	20.5303	5.54417e-13	5.01219e-12	3
sp|A7XYQ1|SOBP_HUMAN	A7XYQ1	SOBP	t00_vs_t04	0.838064	0.215366	20.5303	0.000871417	0.00335313	3
sp|A7XYQ1|SOBP_HUMAN	A7XYQ1	SOBP	t04_vs_t30	2.32109	0.215366	20.5303	6.62176e-10	9.90666e-09	3
sp|A8CG34|P121C_HUMAN	A8CG34	POM121C	t00_vs_t30	-0.673849	0.138634	9.53029	0.000759033	0.00151015	2
sp|A8CG34|P121C_HUMAN	A8CG34	POM121C	t00_vs_t04	0.0430668	0.149742	9.53029	0.779803	0.871816	2
sp|A8CG34|P121C_HUMAN	A8CG34	POM121C	t04_vs_t30	-0.716916	0.149742	9.53029	0.000843659	0.00276628	2
sp|A8K855|EFCB7_HUMAN	A8K855	EFCAB7	t00_vs_t30	1.68595	0.160217	6.86355	1.75265e-05	4.74172e-05	1
sp|A8K855|EFCB7_HUMAN	A8K855	EFCAB7	t00_vs_t04	0.289059	0.174695	7.27073	0.140372	0.251178	1
sp|A8K855|EFCB7_HUMAN	A8K855	EFCAB7	t04_vs_t30	1.3969	0.174695	7.27073	7.44621e-05	0.000332808	1
sp|A8MTY0|ZN724_HUMAN	A8MTY0	ZNF724	t00_vs_t30	-2.71872	0.143774	9.53029	7.07463e-09	3.60142e-08	1
sp|A8MTY0|ZN724_HUMAN	A8MTY0	ZNF724	t00_vs_t04	-1.36821	0.155294	9.53029	6.94163e-06	4.85904e-05	1
sp|A8MTY0|ZN724_HUMAN	A8MTY0	ZNF724	t04_vs_t30	-1.35052	0.155294	9.53029	7.76025e-06	4.45011e-05	1
sp|A8MVW0|F1712_HUMAN	A8MVW0	FAM171A2	t00_vs_t30	3.2172	0.307719	86.5303	5.1006e-17	7.64505e-16	17
sp|A8MVW0|F1712_HUMAN	A8MVW0	FAM171A2	t00_vs_t04	1.09777	0.332374	86.5303	0.00139282	0.0050617	17
sp|A8MVW0|F1712_HUMAN	A8MVW0	FAM171A2	t04_vs_t30	2.11942	0.332374	86.5303	8.55139e-09	9.87561e-08	17
sp|A8MW92|P20L1_HUMAN	A8MW92	PHF20L1	t00_vs_t30	1.22238	0.680008	42.5303	0.0793419	0.107503	5
sp|A8MW92|P20L1_HUMAN	A8MW92	PHF20L1	t00_vs_t04	1.78956	0.734492	42.5303	0.0190954	0.0483885	5
sp|A8MW92|P20L1_HUMAN	A8MW92	PHF20L1	t04_vs_t30	-0.56718	0.734492	42.5303	0.444262	0.545674	5
sp|A8MWY0|ELAP2_HUMAN	A8MWY0	ELAPOR2	t00_vs_t30	3.29117	0.263673	53.5303	1.76144e-17	2.7622e-16	9
sp|A8MWY0|ELAP2_HUMAN	A8MWY0	ELAPOR2	t00_vs_t04	2.29594	0.2848	53.5303	8.33249e-11	1.73429e-09	9
sp|A8MWY0|ELAP2_HUMAN	A8MWY0	ELAPOR2	t04_vs_t30	0.995233	0.2848	53.5303	0.000961995	0.00309991	9
sp|A8MXV4|NUD19_HUMAN	A8MXV4	NUDT19	t00_vs_t30	1.44676	0.516889	20.5303	0.0109038	0.0174973	2
sp|A8MXV4|NUD19_HUMAN	A8MXV4	NUDT19	t00_vs_t04	0.855464	0.558304	20.5303	0.140725	0.251269	2
sp|A8MXV4|NUD19_HUMAN	A8MXV4	NUDT19	t04_vs_t30	0.591297	0.558304	20.5303	0.301859	0.401806	2
sp|A9UHW6-3|MI4GD_HUMAN	A9UHW6-3	MIF4GD	t00_vs_t30	-0.580358	0.142842	20.5303	0.000580744	0.00118135	2
sp|A9UHW6-3|MI4GD_HUMAN	A9UHW6-3	MIF4GD	t00_vs_t04	-0.353038	0.154287	20.5303	0.0328496	0.0762963	2
sp|A9UHW6-3|MI4GD_HUMAN	A9UHW6-3	MIF4GD	t04_vs_t30	-0.227321	0.154287	20.5303	0.155821	0.233553	2
sp|B1AK53|ESPN_HUMAN	B1AK53	ESPN	t00_vs_t30	-1.90296	0.327404	20.5303	9.89497e-06	2.80118e-05	2
sp|B1AK53|ESPN_HUMAN	B1AK53	ESPN	t00_vs_t04	0.783626	0.353637	20.5303	0.038144	0.0867237	2
sp|B1AK53|ESPN_HUMAN	B1AK53	ESPN	t04_vs_t30	-2.68658	0.353637	20.5303	2.16395e-07	1.86429e-06	2
sp|B2RBV5|MRUPP_HUMAN	B2RBV5	B2RBV5	t00_vs_t30	-1.37473	0.149884	9.53029	4.91022e-06	1.46237e-05	1
sp|B2RBV5|MRUPP_HUMAN	B2RBV5	B2RBV5	t00_vs_t04	-1.70729	0.161893	9.53029	1.4484e-06	1.21934e-05	1
sp|B2RBV5|MRUPP_HUMAN	B2RBV5	B2RBV5	t04_vs_t30	0.332566	0.161893	9.53029	0.068406	0.117381	1
sp|B2RTY4-4|MYO9A_HUMAN	B2RTY4-4	MYO9A	t00_vs_t30	1.44627	0.308334	108.53	7.97948e-06	2.29582e-05	12
sp|B2RTY4-4|MYO9A_HUMAN	B2RTY4-4	MYO9A	t00_vs_t04	1.01085	0.333039	108.53	0.0030089	0.00986945	12
sp|B2RTY4-4|MYO9A_HUMAN	B2RTY4-4	MYO9A	t04_vs_t30	0.435418	0.333039	108.53	0.193837	0.279376	12
sp|B3KU38|IQIP1_HUMAN	B3KU38	IQCJ-SCHIP1	t00_vs_t30	-0.0321053	0.205499	9.53029	0.87911	0.896436	1
sp|B3KU38|IQIP1_HUMAN	B3KU38	IQCJ-SCHIP1	t00_vs_t04	0.128543	0.221964	9.53029	0.57594	0.713854	1
sp|B3KU38|IQIP1_HUMAN	B3KU38	IQCJ-SCHIP1	t04_vs_t30	-0.160649	0.221964	9.53029	0.486598	0.585965	1
sp|B4DS77|SHSA9_HUMAN	B4DS77	SHISA9	t00_vs_t30	1.3509	0.192024	6.83008	0.000229789	0.000506233	1
sp|B4DS77|SHSA9_HUMAN	B4DS77	SHISA9	t00_vs_t04	2.21939	0.210983	7.13118	1.34297e-05	8.64294e-05	1
sp|B4DS77|SHSA9_HUMAN	B4DS77	SHISA9	t04_vs_t30	-0.86849	0.210983	7.13118	0.00430411	0.0111034	1
sp|B5ME19|EIFCL_HUMAN	B5ME19	EIF3CL	t00_vs_t30	-1.03662	0.335738	119.53	0.00250882	0.00454965	19
sp|B5ME19|EIFCL_HUMAN	B5ME19	EIF3CL	t00_vs_t04	-0.234192	0.362638	119.53	0.519646	0.666702	19
sp|B5ME19|EIFCL_HUMAN	B5ME19	EIF3CL	t04_vs_t30	-0.802432	0.362638	119.53	0.0288134	0.056335	19
sp|B7ZAQ6|GPHRA_HUMAN	B7ZAQ6	GPR89A	t00_vs_t30	0.235851	0.526253	31.5303	0.657095	0.704316	4
sp|B7ZAQ6|GPHRA_HUMAN	B7ZAQ6	GPR89A	t00_vs_t04	0.323538	0.568419	31.5303	0.57326	0.71137	4
sp|B7ZAQ6|GPHRA_HUMAN	B7ZAQ6	GPR89A	t04_vs_t30	-0.0876871	0.568419	31.5303	0.878384	0.912409	4
sp|C9J069|AJM1_HUMAN	C9J069	AJM1	t00_vs_t30	3.54369	0.535081	20.5303	1.65687e-06	5.41722e-06	2
sp|C9J069|AJM1_HUMAN	C9J069	AJM1	t00_vs_t04	1.51606	0.577953	20.5303	0.0160716	0.0416361	2
sp|C9J069|AJM1_HUMAN	C9J069	AJM1	t04_vs_t30	2.02764	0.577953	20.5303	0.00214595	0.00615222	2
sp|C9JLR9|CK095_HUMAN	C9JLR9	C11orf95	t00_vs_t30	1.03282	0.251641	53.5303	0.000139194	0.000319945	6
sp|C9JLR9|CK095_HUMAN	C9JLR9	C11orf95	t00_vs_t04	2.92285	0.271804	53.5303	5.48977e-15	2.46448e-13	6
sp|C9JLR9|CK095_HUMAN	C9JLR9	C11orf95	t04_vs_t30	-1.89003	0.271804	53.5303	5.10702e-09	6.21117e-08	6
sp|C9JLW8|MCRI1_HUMAN	C9JLW8	MCRIP1	t00_vs_t30	-0.0297358	0.388618	75.5303	0.93921	0.947962	10
sp|C9JLW8|MCRI1_HUMAN	C9JLW8	MCRIP1	t00_vs_t04	-0.226777	0.419755	75.5303	0.590607	0.726693	10
sp|C9JLW8|MCRI1_HUMAN	C9JLW8	MCRIP1	t04_vs_t30	0.197041	0.419755	75.5303	0.640122	0.720442	10
sp|C9JVW0|INAM1_HUMAN	C9JVW0	INAFM1	t00_vs_t30	3.07451	0.208683	6.85299	1.92767e-06	6.23142e-06	1
sp|C9JVW0|INAM1_HUMAN	C9JVW0	INAFM1	t00_vs_t04	3.8124	0.228608	7.19652	5.15208e-07	4.90975e-06	1
sp|C9JVW0|INAM1_HUMAN	C9JVW0	INAFM1	t04_vs_t30	-0.737893	0.228608	7.19652	0.0139574	0.030347	1
sp|E9PAV3|NACAM_HUMAN	E9PAV3	NACA	t00_vs_t30	-1.55076	0.563795	31.5303	0.00976912	0.0158066	6
sp|E9PAV3|NACAM_HUMAN	E9PAV3	NACA	t00_vs_t04	-1.30924	0.608968	31.5303	0.0393379	0.0889302	6
sp|E9PAV3|NACAM_HUMAN	E9PAV3	NACA	t04_vs_t30	-0.241521	0.608968	31.5303	0.694329	0.766716	6
sp|E9PIF3|NPIA2_HUMAN	E9PIF3	NPIPA2	t00_vs_t30	-3.6598	0.211802	6.8066	7.10234e-07	2.51423e-06	1
sp|E9PIF3|NPIA2_HUMAN	E9PIF3	NPIPA2	t00_vs_t04	-3.15549	0.230015	7.26969	1.84702e-06	1.50674e-05	1
sp|E9PIF3|NPIA2_HUMAN	E9PIF3	NPIPA2	t04_vs_t30	-0.504303	0.230015	7.26969	0.0630275	0.109693	1
sp|E9PRG8|CK098_HUMAN	E9PRG8	C11orf98	t00_vs_t30	-1.86122	0.149863	9.53029	3.35838e-07	1.25637e-06	1
sp|E9PRG8|CK098_HUMAN	E9PRG8	C11orf98	t00_vs_t04	-0.825911	0.16187	9.53029	0.000537759	0.0022071	1
sp|E9PRG8|CK098_HUMAN	E9PRG8	C11orf98	t04_vs_t30	-1.0353	0.16187	9.53029	9.76716e-05	0.000423521	1
sp|F2Z333|FND10_HUMAN	F2Z333	FNDC10	t00_vs_t30	1.98091	0.379665	20.5303	3.85212e-05	9.81845e-05	2
sp|F2Z333|FND10_HUMAN	F2Z333	FNDC10	t00_vs_t04	0.0799447	0.410085	20.5303	0.847351	0.913395	2
sp|F2Z333|FND10_HUMAN	F2Z333	FNDC10	t04_vs_t30	1.90096	0.410085	20.5303	0.000150058	0.000614868	2
sp|F8WCM5|INSR2_HUMAN	F8WCM5	INS-IGF2	t00_vs_t30	2.94555	0.146051	20.5303	5.21818e-15	6.04912e-14	2
sp|F8WCM5|INSR2_HUMAN	F8WCM5	INS-IGF2	t00_vs_t04	1.26603	0.157753	20.5303	9.20578e-08	1.02938e-06	2
sp|F8WCM5|INSR2_HUMAN	F8WCM5	INS-IGF2	t04_vs_t30	1.67952	0.157753	20.5303	8.20584e-10	1.19897e-08	2
sp|G2XKQ0|SUMO5_HUMAN	G2XKQ0	SUMO1P1	t00_vs_t30	-0.549093	0.166093	6.64907	0.0140181	0.022024	1
sp|G2XKQ0|SUMO5_HUMAN	G2XKQ0	SUMO1P1	t00_vs_t04	-0.730644	0.180525	7.11623	0.00472177	0.0145694	1
sp|G2XKQ0|SUMO5_HUMAN	G2XKQ0	SUMO1P1	t04_vs_t30	0.181551	0.180525	7.11623	0.347532	0.450225	1
sp|L0R6Q1|S35U4_HUMAN	L0R6Q1	SLC35A4	t00_vs_t30	0.259331	0.153531	31.5303	0.101064	0.133981	3
sp|L0R6Q1|S35U4_HUMAN	L0R6Q1	SLC35A4	t00_vs_t04	0.26216	0.165832	31.5303	0.123887	0.228098	3
sp|L0R6Q1|S35U4_HUMAN	L0R6Q1	SLC35A4	t04_vs_t30	-0.00282868	0.165832	31.5303	0.986498	0.991466	3
sp|L0R819|ASURF_HUMAN	L0R819	ASDURF	t00_vs_t30	-0.727712	0.158808	6.54168	0.00301818	0.00538171	1
sp|L0R819|ASURF_HUMAN	L0R819	ASDURF	t00_vs_t04	-0.460202	0.17699	6.60426	0.0372795	0.0850538	1
sp|L0R819|ASURF_HUMAN	L0R819	ASDURF	t04_vs_t30	-0.267509	0.17699	6.60426	0.176957	0.258961	1
sp|O00115|DNS2A_HUMAN	O00115	DNASE2	t00_vs_t30	-2.30752	0.272742	31.5303	1.29002e-09	7.32881e-09	4
sp|O00115|DNS2A_HUMAN	O00115	DNASE2	t00_vs_t04	-0.953466	0.294595	31.5303	0.00284297	0.00941283	4
sp|O00115|DNS2A_HUMAN	O00115	DNASE2	t04_vs_t30	-1.35405	0.294595	31.5303	6.58517e-05	0.000298697	4
sp|O00116|ADAS_HUMAN	O00116	AGPS	t00_vs_t30	-0.0812895	0.260716	97.5303	0.755863	0.791651	19
sp|O00116|ADAS_HUMAN	O00116	AGPS	t00_vs_t04	-0.41101	0.281606	97.5303	0.147635	0.261718	19
sp|O00116|ADAS_HUMAN	O00116	AGPS	t04_vs_t30	0.32972	0.281606	97.5303	0.244508	0.338351	19
sp|O00124|UBXN8_HUMAN	O00124	UBXN8	t00_vs_t30	-1.97182	0.167588	9.53029	5.46212e-07	1.9717e-06	1
sp|O00124|UBXN8_HUMAN	O00124	UBXN8	t00_vs_t04	-1.26052	0.181016	9.53029	4.95012e-05	0.00027458	1
sp|O00124|UBXN8_HUMAN	O00124	UBXN8	t04_vs_t30	-0.711291	0.181016	9.53029	0.00309694	0.00836383	1
sp|O00148|DX39A_HUMAN	O00148	DDX39A	t00_vs_t30	-0.717407	0.326489	86.5303	0.0306678	0.0450259	15
sp|O00148|DX39A_HUMAN	O00148	DDX39A	t00_vs_t04	-0.0181345	0.352648	86.5303	0.959106	0.97852	15
sp|O00148|DX39A_HUMAN	O00148	DDX39A	t04_vs_t30	-0.699273	0.352648	86.5303	0.0505484	0.0906446	15
sp|O00151|PDLI1_HUMAN	O00151	PDLIM1	t00_vs_t30	-3.20021	0.235945	97.5303	3.53351e-24	1.29959e-22	16
sp|O00151|PDLI1_HUMAN	O00151	PDLIM1	t00_vs_t04	-2.1888	0.25485	97.5303	1.4305e-13	5.09747e-12	16
sp|O00151|PDLI1_HUMAN	O00151	PDLIM1	t04_vs_t30	-1.01141	0.25485	97.5303	0.000138176	0.000572068	16
sp|O00154|BACH_HUMAN	O00154	ACOT7	t00_vs_t30	1.62443	0.196162	119.53	2.02337e-13	1.92619e-12	22
sp|O00154|BACH_HUMAN	O00154	ACOT7	t00_vs_t04	-0.0446156	0.211879	119.53	0.833581	0.905031	22
sp|O00154|BACH_HUMAN	O00154	ACOT7	t04_vs_t30	1.66905	0.211879	119.53	1.72035e-12	4.03974e-11	22
sp|O00159|MYO1C_HUMAN	O00159	MYO1C	t00_vs_t30	0.461475	0.22421	108.53	0.0419633	0.0599344	20
sp|O00159|MYO1C_HUMAN	O00159	MYO1C	t00_vs_t04	0.774245	0.242174	108.53	0.00181921	0.00637105	20
sp|O00159|MYO1C_HUMAN	O00159	MYO1C	t04_vs_t30	-0.31277	0.242174	108.53	0.199271	0.285904	20
sp|O00161|SNP23_HUMAN	O00161	SNAP23	t00_vs_t30	-3.49843	0.385991	42.5303	1.72985e-11	1.2573e-10	7
sp|O00161|SNP23_HUMAN	O00161	SNAP23	t00_vs_t04	-2.10119	0.416918	42.5303	9.09964e-06	6.15015e-05	7
sp|O00161|SNP23_HUMAN	O00161	SNAP23	t04_vs_t30	-1.39724	0.416918	42.5303	0.00169586	0.00505063	7
sp|O00165|HAX1_HUMAN	O00165	HAX1	t00_vs_t30	-0.21147	0.270784	64.5303	0.437685	0.497372	7
sp|O00165|HAX1_HUMAN	O00165	HAX1	t00_vs_t04	-0.425496	0.29248	64.5303	0.150576	0.265863	7
sp|O00165|HAX1_HUMAN	O00165	HAX1	t04_vs_t30	0.214026	0.29248	64.5303	0.466963	0.56762	7
sp|O00170|AIP_HUMAN	O00170	AIP	t00_vs_t30	0.697056	0.27653	75.5303	0.0138208	0.0217327	10
sp|O00170|AIP_HUMAN	O00170	AIP	t00_vs_t04	0.7269	0.298687	75.5303	0.0173113	0.0444329	10
sp|O00170|AIP_HUMAN	O00170	AIP	t04_vs_t30	-0.0298444	0.298687	75.5303	0.920674	0.942913	10
sp|O00178|GTPB1_HUMAN	O00178	GTPBP1	t00_vs_t30	0.199033	0.200054	119.53	0.321795	0.379426	18
sp|O00178|GTPB1_HUMAN	O00178	GTPBP1	t00_vs_t04	-0.12456	0.216083	119.53	0.565397	0.704688	18
sp|O00178|GTPB1_HUMAN	O00178	GTPBP1	t04_vs_t30	0.323593	0.216083	119.53	0.136888	0.209881	18
sp|O00186|STXB3_HUMAN	O00186	STXBP3	t00_vs_t30	-0.893123	0.251373	108.53	0.00056513	0.00115266	16
sp|O00186|STXB3_HUMAN	O00186	STXBP3	t00_vs_t04	-1.08752	0.271514	108.53	0.000113688	0.000568318	16
sp|O00186|STXB3_HUMAN	O00186	STXBP3	t04_vs_t30	0.194395	0.271514	108.53	0.475551	0.57607	16
sp|O00189|AP4M1_HUMAN	O00189	AP4M1	t00_vs_t30	0.255414	0.581228	31.5303	0.663341	0.70993	4
sp|O00189|AP4M1_HUMAN	O00189	AP4M1	t00_vs_t04	0.537301	0.627798	31.5303	0.398538	0.551831	4
sp|O00189|AP4M1_HUMAN	O00189	AP4M1	t04_vs_t30	-0.281887	0.627798	31.5303	0.656497	0.734359	4
sp|O00192|ARVC_HUMAN	O00192	ARVCF	t00_vs_t30	1.69622	0.201704	97.5303	3.47043e-13	3.20708e-12	14
sp|O00192|ARVC_HUMAN	O00192	ARVCF	t00_vs_t04	0.143568	0.217865	97.5303	0.511463	0.65888	14
sp|O00192|ARVC_HUMAN	O00192	ARVCF	t04_vs_t30	1.55265	0.217865	97.5303	1.7898e-10	2.99652e-09	14
sp|O00193|SMAP_HUMAN	O00193	SMAP	t00_vs_t30	-1.26679	0.310993	86.5303	0.000102326	0.000240281	13
sp|O00193|SMAP_HUMAN	O00193	SMAP	t00_vs_t04	0.0821288	0.33591	86.5303	0.807425	0.888323	13
sp|O00193|SMAP_HUMAN	O00193	SMAP	t04_vs_t30	-1.34892	0.33591	86.5303	0.000125832	0.000528369	13
sp|O00194|RB27B_HUMAN	O00194	RAB27B	t00_vs_t30	3.90194	0.626203	31.5303	5.92698e-07	2.12693e-06	3
sp|O00194|RB27B_HUMAN	O00194	RAB27B	t00_vs_t04	-0.602237	0.676377	31.5303	0.380002	0.534571	3
sp|O00194|RB27B_HUMAN	O00194	RAB27B	t04_vs_t30	4.50418	0.676377	31.5303	1.75586e-07	1.53877e-06	3
sp|O00203|AP3B1_HUMAN	O00203	AP3B1	t00_vs_t30	-1.4765	0.223496	119.53	1.14976e-09	6.61398e-09	18
sp|O00203|AP3B1_HUMAN	O00203	AP3B1	t00_vs_t04	-0.675916	0.241403	119.53	0.00596181	0.0178484	18
sp|O00203|AP3B1_HUMAN	O00203	AP3B1	t04_vs_t30	-0.800585	0.241403	119.53	0.00120814	0.00377359	18
sp|O00213|APBB1_HUMAN	O00213	APBB1	t00_vs_t30	1.43815	0.178425	61.7377	3.19941e-11	2.22477e-10	9
sp|O00213|APBB1_HUMAN	O00213	APBB1	t00_vs_t04	0.463037	0.195969	64.2065	0.0211774	0.0528599	9
sp|O00213|APBB1_HUMAN	O00213	APBB1	t04_vs_t30	0.975109	0.195969	64.2065	5.14489e-06	3.10388e-05	9
sp|O00214-2|LEG8_HUMAN	O00214-2	LGALS8	t00_vs_t30	1.57016	0.648997	42.5303	0.0198998	0.0302929	5
sp|O00214-2|LEG8_HUMAN	O00214-2	LGALS8	t00_vs_t04	0.748478	0.700997	42.5303	0.291664	0.440115	5
sp|O00214-2|LEG8_HUMAN	O00214-2	LGALS8	t04_vs_t30	0.821683	0.700997	42.5303	0.247656	0.341725	5
sp|O00217|NDUS8_HUMAN	O00217	NDUFS8	t00_vs_t30	0.420706	0.207214	83.6738	0.0455028	0.0646062	10
sp|O00217|NDUS8_HUMAN	O00217	NDUFS8	t00_vs_t04	-0.258975	0.225397	86.2876	0.253741	0.397359	10
sp|O00217|NDUS8_HUMAN	O00217	NDUFS8	t04_vs_t30	0.679682	0.225397	86.2876	0.00336949	0.00899121	10
sp|O00222-2|GRM8_HUMAN	O00222-2	GRM8	t00_vs_t30	4.50888	0.191503	20.5303	2.46649e-16	3.39671e-15	3
sp|O00222-2|GRM8_HUMAN	O00222-2	GRM8	t00_vs_t04	0.174566	0.206847	20.5303	0.408431	0.56213	3
sp|O00222-2|GRM8_HUMAN	O00222-2	GRM8	t04_vs_t30	4.33432	0.206847	20.5303	2.46374e-15	9.9836e-14	3
sp|O00231|PSD11_HUMAN	O00231	PSMD11	t00_vs_t30	-0.25681	0.237926	119.53	0.282597	0.338703	21
sp|O00231|PSD11_HUMAN	O00231	PSMD11	t00_vs_t04	-0.0710042	0.25699	119.53	0.782801	0.873902	21
sp|O00231|PSD11_HUMAN	O00231	PSMD11	t04_vs_t30	-0.185806	0.25699	119.53	0.471088	0.571571	21
sp|O00232|PSD12_HUMAN	O00232	PSMD12	t00_vs_t30	-0.0676907	0.153409	108.53	0.659915	0.706842	19
sp|O00232|PSD12_HUMAN	O00232	PSMD12	t00_vs_t04	0.0871004	0.165701	108.53	0.600205	0.735157	19
sp|O00232|PSD12_HUMAN	O00232	PSMD12	t04_vs_t30	-0.154791	0.165701	108.53	0.352295	0.454988	19
sp|O00233|PSMD9_HUMAN	O00233	PSMD9	t00_vs_t30	0.153951	0.360069	53.5303	0.670686	0.716202	8
sp|O00233|PSMD9_HUMAN	O00233	PSMD9	t00_vs_t04	0.687798	0.388919	53.5303	0.0826771	0.165138	8
sp|O00233|PSMD9_HUMAN	O00233	PSMD9	t04_vs_t30	-0.533847	0.388919	53.5303	0.175587	0.257471	8
sp|O00244|ATOX1_HUMAN	O00244	ATOX1	t00_vs_t30	0.825276	0.496788	31.5303	0.106582	0.140807	5
sp|O00244|ATOX1_HUMAN	O00244	ATOX1	t00_vs_t04	0.0753035	0.536593	31.5303	0.889287	0.939992	5
sp|O00244|ATOX1_HUMAN	O00244	ATOX1	t04_vs_t30	0.749973	0.536593	31.5303	0.171973	0.253245	5
sp|O00255|MEN1_HUMAN	O00255	MEN1	t00_vs_t30	-0.601077	0.31144	64.5303	0.0580059	0.0806954	7
sp|O00255|MEN1_HUMAN	O00255	MEN1	t00_vs_t04	-0.207754	0.336394	64.5303	0.539019	0.681814	7
sp|O00255|MEN1_HUMAN	O00255	MEN1	t04_vs_t30	-0.393323	0.336394	64.5303	0.246611	0.340592	7
sp|O00257|CBX4_HUMAN	O00257	CBX4	t00_vs_t30	1.98441	0.354819	53.5303	7.77807e-07	2.72396e-06	6
sp|O00257|CBX4_HUMAN	O00257	CBX4	t00_vs_t04	0.890895	0.383248	53.5303	0.023918	0.0585985	6
sp|O00257|CBX4_HUMAN	O00257	CBX4	t04_vs_t30	1.09352	0.383248	53.5303	0.00613941	0.0149534	6
sp|O00258|GET1_HUMAN	O00258	GET1	t00_vs_t30	1.5416	0.237399	31.5303	2.80558e-07	1.06967e-06	3
sp|O00258|GET1_HUMAN	O00258	GET1	t00_vs_t04	0.409526	0.25642	31.5303	0.120221	0.222825	3
sp|O00258|GET1_HUMAN	O00258	GET1	t04_vs_t30	1.13208	0.25642	31.5303	0.000110594	0.000472177	3
sp|O00264|PGRC1_HUMAN	O00264	PGRMC1	t00_vs_t30	-0.283499	0.165972	61.6506	0.0926467	0.123754	7
sp|O00264|PGRC1_HUMAN	O00264	PGRMC1	t00_vs_t04	-0.361962	0.181795	64.3468	0.0507257	0.110134	7
sp|O00264|PGRC1_HUMAN	O00264	PGRMC1	t04_vs_t30	0.0784635	0.181795	64.3468	0.667472	0.744454	7
sp|O00267|SPT5H_HUMAN	O00267	SUPT5H	t00_vs_t30	-1.21735	0.244525	130.53	1.9875e-06	6.40483e-06	27
sp|O00267|SPT5H_HUMAN	O00267	SUPT5H	t00_vs_t04	-0.202898	0.264117	130.53	0.443748	0.598328	27
sp|O00267|SPT5H_HUMAN	O00267	SUPT5H	t04_vs_t30	-1.01445	0.264117	130.53	0.00019037	0.000757346	27
sp|O00268|TAF4_HUMAN	O00268	TAF4	t00_vs_t30	-0.975335	0.179666	53.5303	1.40945e-06	4.68691e-06	10
sp|O00268|TAF4_HUMAN	O00268	TAF4	t00_vs_t04	-0.0878088	0.194062	53.5303	0.652752	0.778779	10
sp|O00268|TAF4_HUMAN	O00268	TAF4	t04_vs_t30	-0.887526	0.194062	53.5303	2.87842e-05	0.00014311	10
sp|O00273|DFFA_HUMAN	O00273	DFFA	t00_vs_t30	-0.751832	0.493568	53.5303	0.13358	0.172591	7
sp|O00273|DFFA_HUMAN	O00273	DFFA	t00_vs_t04	-0.250668	0.533115	53.5303	0.640126	0.768967	7
sp|O00273|DFFA_HUMAN	O00273	DFFA	t04_vs_t30	-0.501165	0.533115	53.5303	0.351405	0.454117	7
sp|O00287|RFXAP_HUMAN	O00287	RFXAP	t00_vs_t30	-0.186686	0.14388	9.53029	0.22498	0.2763	1
sp|O00287|RFXAP_HUMAN	O00287	RFXAP	t00_vs_t04	-0.509878	0.155408	9.53029	0.00881635	0.0249583	1
sp|O00287|RFXAP_HUMAN	O00287	RFXAP	t04_vs_t30	0.323191	0.155408	9.53029	0.0655968	0.113518	1
sp|O00291|HIP1_HUMAN	O00291	HIP1	t00_vs_t30	0.798523	0.288279	108.53	0.00659623	0.0110456	19
sp|O00291|HIP1_HUMAN	O00291	HIP1	t00_vs_t04	0.0373203	0.311377	108.53	0.904819	0.94831	19
sp|O00291|HIP1_HUMAN	O00291	HIP1	t04_vs_t30	0.761202	0.311377	108.53	0.0161096	0.0343096	19
sp|O00299|CLIC1_HUMAN	O00299	CLIC1	t00_vs_t30	-1.64223	0.253083	108.53	2.65583e-09	1.44345e-08	17
sp|O00299|CLIC1_HUMAN	O00299	CLIC1	t00_vs_t04	-0.305344	0.273361	108.53	0.266461	0.411232	17
sp|O00299|CLIC1_HUMAN	O00299	CLIC1	t04_vs_t30	-1.33688	0.273361	108.53	3.50696e-06	2.20279e-05	17
sp|O00303|EIF3F_HUMAN	O00303	EIF3F	t00_vs_t30	-1.48435	0.123481	97.5303	5.83769e-21	1.42185e-19	16
sp|O00303|EIF3F_HUMAN	O00303	EIF3F	t00_vs_t04	-0.873499	0.133375	97.5303	2.72272e-09	4.26234e-08	16
sp|O00303|EIF3F_HUMAN	O00303	EIF3F	t04_vs_t30	-0.610847	0.133375	97.5303	1.37506e-05	7.46905e-05	16
sp|O00308|WWP2_HUMAN	O00308	WWP2	t00_vs_t30	0.719889	0.400279	75.5303	0.0760987	0.103507	12
sp|O00308|WWP2_HUMAN	O00308	WWP2	t00_vs_t04	-0.384513	0.432351	75.5303	0.376637	0.53147	12
sp|O00308|WWP2_HUMAN	O00308	WWP2	t04_vs_t30	1.1044	0.432351	75.5303	0.0126501	0.0278664	12
sp|O00311|CDC7_HUMAN	O00311	CDC7	t00_vs_t30	-2.27089	0.341167	42.5303	4.26578e-08	1.87998e-07	5
sp|O00311|CDC7_HUMAN	O00311	CDC7	t00_vs_t04	-1.8896	0.368502	42.5303	6.82368e-06	4.79228e-05	5
sp|O00311|CDC7_HUMAN	O00311	CDC7	t04_vs_t30	-0.381294	0.368502	42.5303	0.30665	0.407001	5
sp|O00329|PK3CD_HUMAN	O00329	PIK3CD	t00_vs_t30	0.705588	0.439064	42.5303	0.115448	0.151277	6
sp|O00329|PK3CD_HUMAN	O00329	PIK3CD	t00_vs_t04	0.160758	0.474243	42.5303	0.736295	0.839934	6
sp|O00329|PK3CD_HUMAN	O00329	PIK3CD	t04_vs_t30	0.54483	0.474243	42.5303	0.257042	0.352657	6
sp|O00330|ODPX_HUMAN	O00330	PDHX	t00_vs_t30	0.834131	0.366793	75.5303	0.025799	0.0383925	11
sp|O00330|ODPX_HUMAN	O00330	PDHX	t00_vs_t04	0.482054	0.396181	75.5303	0.227488	0.365946	11
sp|O00330|ODPX_HUMAN	O00330	PDHX	t04_vs_t30	0.352077	0.396181	75.5303	0.376998	0.480388	11
sp|O00391|QSOX1_HUMAN	O00391	QSOX1	t00_vs_t30	-1.74126	0.165335	42.5303	2.00261e-13	1.91127e-12	4
sp|O00391|QSOX1_HUMAN	O00391	QSOX1	t00_vs_t04	-2.21354	0.178582	42.5303	1.03969e-15	5.11909e-14	4
sp|O00391|QSOX1_HUMAN	O00391	QSOX1	t04_vs_t30	0.472271	0.178582	42.5303	0.0114113	0.0255263	4
sp|O00399|DCTN6_HUMAN	O00399	DCTN6	t00_vs_t30	1.33019	0.427514	31.5303	0.00393624	0.00684674	3
sp|O00399|DCTN6_HUMAN	O00399	DCTN6	t00_vs_t04	0.7254	0.461768	31.5303	0.126184	0.231376	3
sp|O00399|DCTN6_HUMAN	O00399	DCTN6	t04_vs_t30	0.604794	0.461768	31.5303	0.199749	0.286391	3
sp|O00400|ACATN_HUMAN	O00400	SLC33A1	t00_vs_t30	-0.343786	0.162927	6.47374	0.07599	0.103405	1
sp|O00400|ACATN_HUMAN	O00400	SLC33A1	t00_vs_t04	0.0148858	0.181149	6.5829	0.93695	0.965739	1
sp|O00400|ACATN_HUMAN	O00400	SLC33A1	t04_vs_t30	-0.358672	0.181149	6.5829	0.0907856	0.148812	1
sp|O00401|WASL_HUMAN	O00401	WASL	t00_vs_t30	0.596023	0.368676	86.5303	0.109592	0.144493	11
sp|O00401|WASL_HUMAN	O00401	WASL	t00_vs_t04	0.355276	0.398216	86.5303	0.374777	0.529498	11
sp|O00401|WASL_HUMAN	O00401	WASL	t04_vs_t30	0.240747	0.398216	86.5303	0.54705	0.639587	11
sp|O00408|PDE2A_HUMAN	O00408	PDE2A	t00_vs_t30	2.72782	0.552472	42.5303	1.27035e-05	3.53077e-05	5
sp|O00408|PDE2A_HUMAN	O00408	PDE2A	t00_vs_t04	1.91617	0.596737	42.5303	0.00251945	0.00847341	5
sp|O00408|PDE2A_HUMAN	O00408	PDE2A	t04_vs_t30	0.811648	0.596737	42.5303	0.180951	0.263878	5
sp|O00409|FOXN3_HUMAN	O00409	FOXN3	t00_vs_t30	-2.1781	0.140709	9.53029	4.50976e-08	1.97317e-07	1
sp|O00409|FOXN3_HUMAN	O00409	FOXN3	t00_vs_t04	-0.712883	0.151983	9.53029	0.000972332	0.00368111	1
sp|O00409|FOXN3_HUMAN	O00409	FOXN3	t04_vs_t30	-1.46521	0.151983	9.53029	3.18549e-06	2.03236e-05	1
sp|O00410-3|IPO5_HUMAN	O00410-3	IPO5	t00_vs_t30	-1.30051	0.293885	119.53	2.14063e-05	5.71043e-05	30
sp|O00410-3|IPO5_HUMAN	O00410-3	IPO5	t00_vs_t04	-1.11514	0.317432	119.53	0.000626286	0.00251558	30
sp|O00410-3|IPO5_HUMAN	O00410-3	IPO5	t04_vs_t30	-0.185367	0.317432	119.53	0.56035	0.651064	30
sp|O00411|RPOM_HUMAN	O00411	POLRMT	t00_vs_t30	-1.13726	0.374646	86.5303	0.00317117	0.00562713	11
sp|O00411|RPOM_HUMAN	O00411	POLRMT	t00_vs_t04	-0.687161	0.404664	86.5303	0.093082	0.181448	11
sp|O00411|RPOM_HUMAN	O00411	POLRMT	t04_vs_t30	-0.450102	0.404664	86.5303	0.269096	0.365961	11
sp|O00418|EF2K_HUMAN	O00418	EEF2K	t00_vs_t30	-2.56231	0.300971	42.5303	9.82781e-11	6.41047e-10	6
sp|O00418|EF2K_HUMAN	O00418	EEF2K	t00_vs_t04	-1.51137	0.325086	42.5303	3.22651e-05	0.000186897	6
sp|O00418|EF2K_HUMAN	O00418	EEF2K	t04_vs_t30	-1.05094	0.325086	42.5303	0.00237077	0.00669631	6
sp|O00422-2|SAP18_HUMAN	O00422-2	SAP18	t00_vs_t30	-0.467241	0.216791	86.5303	0.0339185	0.0493762	15
sp|O00422-2|SAP18_HUMAN	O00422-2	SAP18	t00_vs_t04	0.106386	0.234161	86.5303	0.65073	0.777481	15
sp|O00422-2|SAP18_HUMAN	O00422-2	SAP18	t04_vs_t30	-0.573627	0.234161	86.5303	0.0163122	0.0347019	15
sp|O00423-3|EMAL1_HUMAN	O00423-3	EML1	t00_vs_t30	1.49982	0.230656	75.5303	7.64389e-09	3.85903e-08	11
sp|O00423-3|EMAL1_HUMAN	O00423-3	EML1	t00_vs_t04	1.16658	0.249137	75.5303	1.22378e-05	7.94852e-05	11
sp|O00423-3|EMAL1_HUMAN	O00423-3	EML1	t04_vs_t30	0.333235	0.249137	75.5303	0.185055	0.269006	11
sp|O00425|IF2B3_HUMAN	O00425	IGF2BP3	t00_vs_t30	-1.01346	0.183887	97.5303	2.90645e-07	1.10537e-06	19
sp|O00425|IF2B3_HUMAN	O00425	IGF2BP3	t00_vs_t04	-0.0315239	0.19862	97.5303	0.874222	0.931623	19
sp|O00425|IF2B3_HUMAN	O00425	IGF2BP3	t04_vs_t30	-0.981938	0.19862	97.5303	3.1868e-06	2.03236e-05	19
sp|O00429-8|DNM1L_HUMAN	O00429-8	DNM1L	t00_vs_t30	1.52207	0.173563	130.53	8.39122e-15	9.52253e-14	26
sp|O00429-8|DNM1L_HUMAN	O00429-8	DNM1L	t00_vs_t04	0.24816	0.187469	130.53	0.187903	0.317436	26
sp|O00429-8|DNM1L_HUMAN	O00429-8	DNM1L	t04_vs_t30	1.27391	0.187469	130.53	3.47396e-10	5.51379e-09	26
sp|O00442-2|RTCA_HUMAN	O00442-2	RTCA	t00_vs_t30	1.12837	0.326884	119.53	0.000770293	0.00153056	19
sp|O00442-2|RTCA_HUMAN	O00442-2	RTCA	t00_vs_t04	0.664826	0.353075	119.53	0.0621365	0.130936	19
sp|O00442-2|RTCA_HUMAN	O00442-2	RTCA	t04_vs_t30	0.463549	0.353075	119.53	0.191735	0.277132	19
sp|O00443|P3C2A_HUMAN	O00443	PIK3C2A	t00_vs_t30	-2.1119	0.196566	119.53	2.95553e-19	5.79587e-18	21
sp|O00443|P3C2A_HUMAN	O00443	PIK3C2A	t00_vs_t04	-0.959719	0.212316	119.53	1.46304e-05	9.32398e-05	21
sp|O00443|P3C2A_HUMAN	O00443	PIK3C2A	t04_vs_t30	-1.15218	0.212316	119.53	3.05043e-07	2.54193e-06	21
sp|O00445|SYT5_HUMAN	O00445	SYT5	t00_vs_t30	4.36579	0.225478	52.5303	1.42463e-25	6.28666e-24	6
sp|O00445|SYT5_HUMAN	O00445	SYT5	t00_vs_t04	0.443439	0.248464	52.5303	0.0800819	0.161043	6
sp|O00445|SYT5_HUMAN	O00445	SYT5	t04_vs_t30	3.92235	0.248464	52.5303	1.37537e-21	1.59439e-19	6
sp|O00451|GFRA2_HUMAN	O00451	GFRA2	t00_vs_t30	3.88142	0.235256	20.5303	2.55853e-13	2.40318e-12	3
sp|O00451|GFRA2_HUMAN	O00451	GFRA2	t00_vs_t04	2.67548	0.254106	20.5303	9.96394e-10	1.68358e-08	3
sp|O00451|GFRA2_HUMAN	O00451	GFRA2	t04_vs_t30	1.20594	0.254106	20.5303	0.000115771	0.000491301	3
sp|O00458|IFRD1_HUMAN	O00458	IFRD1	t00_vs_t30	-0.0737257	0.495902	31.5303	0.882761	0.899458	3
sp|O00458|IFRD1_HUMAN	O00458	IFRD1	t00_vs_t04	0.24147	0.535636	31.5303	0.655211	0.781	3
sp|O00458|IFRD1_HUMAN	O00458	IFRD1	t04_vs_t30	-0.315196	0.535636	31.5303	0.560421	0.651064	3
sp|O00459|P85B_HUMAN	O00459	PIK3R2	t00_vs_t30	0.128718	0.269694	86.5303	0.634371	0.683801	9
sp|O00459|P85B_HUMAN	O00459	PIK3R2	t00_vs_t04	-0.683319	0.291303	86.5303	0.0212763	0.0530778	9
sp|O00459|P85B_HUMAN	O00459	PIK3R2	t04_vs_t30	0.812037	0.291303	86.5303	0.00652669	0.0157501	9
sp|O00461|GOLI4_HUMAN	O00461	GOLIM4	t00_vs_t30	-1.36224	0.351393	31.5303	0.00050354	0.00103954	4
sp|O00461|GOLI4_HUMAN	O00461	GOLIM4	t00_vs_t04	-0.0646867	0.379548	31.5303	0.86576	0.925196	4
sp|O00461|GOLI4_HUMAN	O00461	GOLIM4	t04_vs_t30	-1.29755	0.379548	31.5303	0.00175539	0.00520086	4
sp|O00462|MANBA_HUMAN	O00462	MANBA	t00_vs_t30	-0.528448	0.23052	86.5303	0.024308	0.036339	11
sp|O00462|MANBA_HUMAN	O00462	MANBA	t00_vs_t04	-0.645847	0.24899	86.5303	0.0111434	0.0304814	11
sp|O00462|MANBA_HUMAN	O00462	MANBA	t04_vs_t30	0.1174	0.24899	86.5303	0.638468	0.719022	11
sp|O00463-2|TRAF5_HUMAN	O00463-2	TRAF5	t00_vs_t30	-0.387879	0.172055	9.53029	0.0490681	0.0691863	1
sp|O00463-2|TRAF5_HUMAN	O00463-2	TRAF5	t00_vs_t04	0.1802	0.18584	9.53029	0.356186	0.51054	1
sp|O00463-2|TRAF5_HUMAN	O00463-2	TRAF5	t04_vs_t30	-0.568078	0.18584	9.53029	0.0127804	0.0281016	1
sp|O00468-3|AGRIN_HUMAN	O00468-3	AGRN	t00_vs_t30	1.17238	0.231665	130.53	1.38832e-06	4.62335e-06	30
sp|O00468-3|AGRIN_HUMAN	O00468-3	AGRN	t00_vs_t04	0.60059	0.250226	130.53	0.017798	0.0454782	30
sp|O00468-3|AGRIN_HUMAN	O00468-3	AGRN	t04_vs_t30	0.57179	0.250226	130.53	0.0239205	0.0480508	30
sp|O00469-2|PLOD2_HUMAN	O00469-2	PLOD2	t00_vs_t30	-1.22357	0.393616	53.5303	0.00300907	0.00536811	6
sp|O00469-2|PLOD2_HUMAN	O00469-2	PLOD2	t00_vs_t04	-0.51923	0.425153	53.5303	0.227333	0.36589	6
sp|O00469-2|PLOD2_HUMAN	O00469-2	PLOD2	t04_vs_t30	-0.70434	0.425153	53.5303	0.103436	0.165839	6
sp|O00471|EXOC5_HUMAN	O00471	EXOC5	t00_vs_t30	0.921827	0.203776	97.5303	1.71376e-05	4.6475e-05	18
sp|O00471|EXOC5_HUMAN	O00471	EXOC5	t00_vs_t04	0.470468	0.220103	97.5303	0.0350583	0.0806288	18
sp|O00471|EXOC5_HUMAN	O00471	EXOC5	t04_vs_t30	0.451359	0.220103	97.5303	0.0429811	0.0792791	18
sp|O00483|NDUA4_HUMAN	O00483	NDUFA4	t00_vs_t30	0.218119	0.44315	20.5303	0.6278	0.677674	2
sp|O00483|NDUA4_HUMAN	O00483	NDUFA4	t00_vs_t04	-0.750747	0.478657	20.5303	0.132062	0.239395	2
sp|O00483|NDUA4_HUMAN	O00483	NDUFA4	t04_vs_t30	0.968865	0.478657	20.5303	0.0561637	0.0994677	2
sp|O00487|PSDE_HUMAN	O00487	PSMD14	t00_vs_t30	-0.399691	0.199913	108.53	0.0480722	0.0679287	21
sp|O00487|PSDE_HUMAN	O00487	PSMD14	t00_vs_t04	-0.414722	0.215931	108.53	0.0574031	0.122712	21
sp|O00487|PSDE_HUMAN	O00487	PSMD14	t04_vs_t30	0.0150309	0.215931	108.53	0.944632	0.960575	21
sp|O00488|ZN593_HUMAN	O00488	ZNF593	t00_vs_t30	-1.89065	0.203594	20.5303	8.55179e-09	4.27496e-08	2
sp|O00488|ZN593_HUMAN	O00488	ZNF593	t00_vs_t04	-1.09272	0.219906	20.5303	6.86394e-05	0.000367173	2
sp|O00488|ZN593_HUMAN	O00488	ZNF593	t04_vs_t30	-0.797933	0.219906	20.5303	0.00161896	0.00486592	2
sp|O00499|BIN1_HUMAN	O00499	BIN1	t00_vs_t30	2.37471	0.323601	97.5303	6.48873e-11	4.35339e-10	14
sp|O00499|BIN1_HUMAN	O00499	BIN1	t00_vs_t04	0.367932	0.349529	97.5303	0.295103	0.444234	14
sp|O00499|BIN1_HUMAN	O00499	BIN1	t04_vs_t30	2.00678	0.349529	97.5303	1.06323e-07	9.84535e-07	14
sp|O00505|IMA4_HUMAN	O00505	KPNA3	t00_vs_t30	-0.160552	0.38368	86.5303	0.676653	0.721563	12
sp|O00505|IMA4_HUMAN	O00505	KPNA3	t00_vs_t04	-0.189773	0.414422	86.5303	0.648156	0.775416	12
sp|O00505|IMA4_HUMAN	O00505	KPNA3	t04_vs_t30	0.0292212	0.414422	86.5303	0.94395	0.959988	12
sp|O00506|STK25_HUMAN	O00506	STK25	t00_vs_t30	0.18552	0.442077	42.5303	0.676849	0.721689	4
sp|O00506|STK25_HUMAN	O00506	STK25	t00_vs_t04	0.212859	0.477498	42.5303	0.658018	0.783021	4
sp|O00506|STK25_HUMAN	O00506	STK25	t04_vs_t30	-0.0273383	0.477498	42.5303	0.954612	0.967666	4
sp|O00507|USP9Y_HUMAN	O00507	USP9Y	t00_vs_t30	-0.0944292	0.273337	53.5303	0.731097	0.770736	7
sp|O00507|USP9Y_HUMAN	O00507	USP9Y	t00_vs_t04	0.336452	0.295238	53.5303	0.259529	0.404124	7
sp|O00507|USP9Y_HUMAN	O00507	USP9Y	t04_vs_t30	-0.430881	0.295238	53.5303	0.150289	0.226634	7
sp|O00512|BCL9_HUMAN	O00512	BCL9	t00_vs_t30	-1.03078	0.357043	42.5303	0.00609002	0.0102523	4
sp|O00512|BCL9_HUMAN	O00512	BCL9	t00_vs_t04	-0.818847	0.385651	42.5303	0.0395895	0.0893448	4
sp|O00512|BCL9_HUMAN	O00512	BCL9	t04_vs_t30	-0.211928	0.385651	42.5303	0.585514	0.672284	4
sp|O00515|LAD1_HUMAN	O00515	LAD1	t00_vs_t30	-3.79681	0.467247	63.5303	2.03174e-11	1.46394e-10	9
sp|O00515|LAD1_HUMAN	O00515	LAD1	t00_vs_t04	-2.07994	0.499287	63.5303	9.54346e-05	0.000486631	9
sp|O00515|LAD1_HUMAN	O00515	LAD1	t04_vs_t30	-1.71687	0.503917	63.5303	0.00114391	0.00360245	9
sp|O00519|FAAH1_HUMAN	O00519	FAAH	t00_vs_t30	2.01035	0.648407	42.5303	0.003423	0.00602611	5
sp|O00519|FAAH1_HUMAN	O00519	FAAH	t00_vs_t04	-1.09939	0.700359	42.5303	0.123882	0.228098	5
sp|O00519|FAAH1_HUMAN	O00519	FAAH	t04_vs_t30	3.10975	0.700359	42.5303	6.28276e-05	0.000286684	5
sp|O00522|KRIT1_HUMAN	O00522	KRIT1	t00_vs_t30	0.991016	0.804438	20.5303	0.231897	0.283881	3
sp|O00522|KRIT1_HUMAN	O00522	KRIT1	t00_vs_t04	0.665644	0.868893	20.5303	0.452346	0.606272	3
sp|O00522|KRIT1_HUMAN	O00522	KRIT1	t04_vs_t30	0.325372	0.868893	20.5303	0.711896	0.781875	3
sp|O00533-2|NCHL1_HUMAN	O00533-2	CHL1	t00_vs_t30	4.12314	0.313479	52.5303	2.98238e-18	5.08616e-17	8
sp|O00533-2|NCHL1_HUMAN	O00533-2	CHL1	t00_vs_t04	0.157542	0.345437	52.5303	0.650222	0.77704	8
sp|O00533-2|NCHL1_HUMAN	O00533-2	CHL1	t04_vs_t30	3.96559	0.345437	52.5303	6.1755e-16	2.72136e-14	8
sp|O00534|VMA5A_HUMAN	O00534	VWA5A	t00_vs_t30	0.301765	0.232094	86.5303	0.19699	0.244715	12
sp|O00534|VMA5A_HUMAN	O00534	VWA5A	t00_vs_t04	-0.918522	0.25069	86.5303	0.000427301	0.00179918	12
sp|O00534|VMA5A_HUMAN	O00534	VWA5A	t04_vs_t30	1.22029	0.25069	86.5303	5.03327e-06	3.05005e-05	12
sp|O00541|PESC_HUMAN	O00541	PES1	t00_vs_t30	-1.86516	0.210631	108.53	1.7838e-14	1.91963e-13	17
sp|O00541|PESC_HUMAN	O00541	PES1	t00_vs_t04	-0.704961	0.227507	108.53	0.00247589	0.0083576	17
sp|O00541|PESC_HUMAN	O00541	PES1	t04_vs_t30	-1.1602	0.227507	108.53	1.45424e-06	1.0097e-05	17
sp|O00555|CAC1A_HUMAN	O00555	CACNA1A	t00_vs_t30	4.32074	0.385819	9.53029	8.49498e-07	2.95021e-06	1
sp|O00555|CAC1A_HUMAN	O00555	CACNA1A	t00_vs_t04	0.611487	0.416732	9.53029	0.174493	0.29942	1
sp|O00555|CAC1A_HUMAN	O00555	CACNA1A	t04_vs_t30	3.70926	0.416732	9.53029	6.35925e-06	3.7428e-05	1
sp|O00559-2|RCAS1_HUMAN	O00559-2	EBAG9	t00_vs_t30	0.0909877	0.350859	42.5303	0.796633	0.827162	5
sp|O00559-2|RCAS1_HUMAN	O00559-2	EBAG9	t00_vs_t04	0.19718	0.378971	42.5303	0.605551	0.739615	5
sp|O00559-2|RCAS1_HUMAN	O00559-2	EBAG9	t04_vs_t30	-0.106192	0.378971	42.5303	0.780674	0.836188	5
sp|O00560|SDCB1_HUMAN	O00560	SDCBP	t00_vs_t30	1.00003	0.402152	64.5303	0.0154905	0.0241334	8
sp|O00560|SDCB1_HUMAN	O00560	SDCBP	t00_vs_t04	0.762674	0.434374	64.5303	0.0838675	0.166849	8
sp|O00560|SDCB1_HUMAN	O00560	SDCBP	t04_vs_t30	0.237354	0.434374	64.5303	0.586656	0.673209	8
sp|O00562|PITM1_HUMAN	O00562	PITPNM1	t00_vs_t30	2.38643	0.22132	108.53	7.27563e-19	1.35427e-17	18
sp|O00562|PITM1_HUMAN	O00562	PITPNM1	t00_vs_t04	-0.365961	0.239053	108.53	0.128709	0.234617	18
sp|O00562|PITM1_HUMAN	O00562	PITPNM1	t04_vs_t30	2.75239	0.239053	108.53	1.58263e-20	1.44937e-18	18
sp|O00566|MPP10_HUMAN	O00566	MPHOSPH10	t00_vs_t30	-2.34422	0.331878	42.5303	1.10363e-08	5.42807e-08	6
sp|O00566|MPP10_HUMAN	O00566	MPHOSPH10	t00_vs_t04	-0.640096	0.358469	42.5303	0.0812897	0.163007	6
sp|O00566|MPP10_HUMAN	O00566	MPHOSPH10	t04_vs_t30	-1.70412	0.358469	42.5303	2.30308e-05	0.000116593	6
sp|O00567|NOP56_HUMAN	O00567	NOP56	t00_vs_t30	-0.65783	0.192082	119.53	0.000843905	0.00166204	25
sp|O00567|NOP56_HUMAN	O00567	NOP56	t00_vs_t04	-0.0679811	0.207472	119.53	0.74374	0.845268	25
sp|O00567|NOP56_HUMAN	O00567	NOP56	t04_vs_t30	-0.589849	0.207472	119.53	0.00525723	0.0130724	25
sp|O00571|DDX3X_HUMAN	O00571	DDX3X	t00_vs_t30	-0.675348	0.188115	119.53	0.000480633	0.000996522	17
sp|O00571|DDX3X_HUMAN	O00571	DDX3X	t00_vs_t04	-0.441322	0.203188	119.53	0.0318312	0.0744407	17
sp|O00571|DDX3X_HUMAN	O00571	DDX3X	t04_vs_t30	-0.234027	0.203188	119.53	0.251712	0.346435	17
sp|O00584|RNT2_HUMAN	O00584	RNASET2	t00_vs_t30	-0.745405	0.408605	42.5303	0.0751425	0.102404	4
sp|O00584|RNT2_HUMAN	O00584	RNASET2	t00_vs_t04	-1.09353	0.441344	42.5303	0.0172745	0.0443509	4
sp|O00584|RNT2_HUMAN	O00584	RNASET2	t04_vs_t30	0.348124	0.441344	42.5303	0.434615	0.53685	4
sp|O00587|MFNG_HUMAN	O00587	MFNG	t00_vs_t30	1.61135	0.604828	20.5303	0.0146919	0.0229957	2
sp|O00587|MFNG_HUMAN	O00587	MFNG	t00_vs_t04	4.15278	0.653288	20.5303	2.95186e-06	2.27743e-05	2
sp|O00587|MFNG_HUMAN	O00587	MFNG	t04_vs_t30	-2.54143	0.653288	20.5303	0.000873745	0.00285267	2
sp|O00592|PODXL_HUMAN	O00592	PODXL	t00_vs_t30	-4.37393	0.301127	108.53	3.34544e-27	1.79167e-25	15
sp|O00592|PODXL_HUMAN	O00592	PODXL	t00_vs_t04	-3.33972	0.325255	108.53	1.08705e-17	7.65785e-16	15
sp|O00592|PODXL_HUMAN	O00592	PODXL	t04_vs_t30	-1.03421	0.325255	108.53	0.00192184	0.00560159	15
sp|O00622|CCN1_HUMAN	O00622	CCN1	t00_vs_t30	-1.63749	0.295681	64.5303	6.02262e-07	2.15871e-06	6
sp|O00622|CCN1_HUMAN	O00622	CCN1	t00_vs_t04	-1.70568	0.319372	64.5303	1.28603e-06	1.0966e-05	6
sp|O00622|CCN1_HUMAN	O00622	CCN1	t04_vs_t30	0.0681857	0.319372	64.5303	0.831611	0.875591	6
sp|O00623|PEX12_HUMAN	O00623	PEX12	t00_vs_t30	-0.527211	0.18754	6.52798	0.0280727	0.0415063	1
sp|O00623|PEX12_HUMAN	O00623	PEX12	t00_vs_t04	-0.790957	0.20961	6.53434	0.00789594	0.022704	1
sp|O00623|PEX12_HUMAN	O00623	PEX12	t04_vs_t30	0.263746	0.20961	6.53434	0.251386	0.346142	1
sp|O00625|PIR_HUMAN	O00625	PIR	t00_vs_t30	-1.78864	0.918644	31.5303	0.0604838	0.0837862	4
sp|O00625|PIR_HUMAN	O00625	PIR	t00_vs_t04	-0.593093	0.992249	31.5303	0.554292	0.694747	4
sp|O00625|PIR_HUMAN	O00625	PIR	t04_vs_t30	-1.19555	0.992249	31.5303	0.237213	0.329901	4
sp|O00628|PEX7_HUMAN	O00628	PEX7	t00_vs_t30	-0.399934	0.179587	6.97456	0.0613819	0.0849093	2
sp|O00628|PEX7_HUMAN	O00628	PEX7	t00_vs_t04	-0.268885	0.19462	7.44414	0.207141	0.341192	2
sp|O00628|PEX7_HUMAN	O00628	PEX7	t04_vs_t30	-0.131048	0.19462	7.44414	0.521074	0.617734	2
sp|O00629|IMA3_HUMAN	O00629	KPNA4	t00_vs_t30	-0.141499	0.261927	108.53	0.590151	0.642716	18
sp|O00629|IMA3_HUMAN	O00629	KPNA4	t00_vs_t04	-0.408721	0.282913	108.53	0.151427	0.266686	18
sp|O00629|IMA3_HUMAN	O00629	KPNA4	t04_vs_t30	0.267222	0.282913	108.53	0.346992	0.449598	18
sp|O00716|E2F3_HUMAN	O00716	E2F3	t00_vs_t30	-0.0522794	0.155508	6.8312	0.746821	0.784423	1
sp|O00716|E2F3_HUMAN	O00716	E2F3	t00_vs_t04	0.111546	0.170917	7.1272	0.534469	0.679129	1
sp|O00716|E2F3_HUMAN	O00716	E2F3	t04_vs_t30	-0.163825	0.170917	7.1272	0.369184	0.471759	1
sp|O00743-3|PPP6_HUMAN	O00743-3	PPP6C	t00_vs_t30	-0.101653	0.389226	42.5303	0.795225	0.825887	4
sp|O00743-3|PPP6_HUMAN	O00743-3	PPP6C	t00_vs_t04	0.00954767	0.420413	42.5303	0.981988	0.990781	4
sp|O00743-3|PPP6_HUMAN	O00743-3	PPP6C	t04_vs_t30	-0.1112	0.420413	42.5303	0.79267	0.845872	4
sp|O00746|NDKM_HUMAN	O00746	NME4	t00_vs_t30	-0.938772	0.341397	42.5303	0.00871973	0.0142726	4
sp|O00746|NDKM_HUMAN	O00746	NME4	t00_vs_t04	-0.406506	0.368751	42.5303	0.276494	0.423161	4
sp|O00746|NDKM_HUMAN	O00746	NME4	t04_vs_t30	-0.532266	0.368751	42.5303	0.156226	0.233985	4
sp|O00750|P3C2B_HUMAN	O00750	PIK3C2B	t00_vs_t30	1.48486	0.265446	86.5303	2.55528e-07	9.81595e-07	12
sp|O00750|P3C2B_HUMAN	O00750	PIK3C2B	t00_vs_t04	0.0904177	0.286714	86.5303	0.753249	0.852162	12
sp|O00750|P3C2B_HUMAN	O00750	PIK3C2B	t04_vs_t30	1.39444	0.286714	86.5303	5.1179e-06	3.09167e-05	12
sp|O00754|MA2B1_HUMAN	O00754	MAN2B1	t00_vs_t30	-0.758432	0.320493	97.5303	0.0199359	0.0303328	14
sp|O00754|MA2B1_HUMAN	O00754	MAN2B1	t00_vs_t04	-0.216393	0.346172	97.5303	0.533364	0.678598	14
sp|O00754|MA2B1_HUMAN	O00754	MAN2B1	t04_vs_t30	-0.542039	0.346172	97.5303	0.120633	0.189268	14
sp|O00762|UBE2C_HUMAN	O00762	UBE2C	t00_vs_t30	-2.73559	0.169876	9.53029	3.13395e-08	1.42012e-07	1
sp|O00762|UBE2C_HUMAN	O00762	UBE2C	t00_vs_t04	-2.79188	0.183487	9.53029	5.28165e-08	6.28173e-07	1
sp|O00762|UBE2C_HUMAN	O00762	UBE2C	t04_vs_t30	0.0562883	0.183487	9.53029	0.765616	0.824302	1
sp|O00764|PDXK_HUMAN	O00764	PDXK	t00_vs_t30	1.08781	0.307475	75.5303	0.000693716	0.00139169	11
sp|O00764|PDXK_HUMAN	O00764	PDXK	t00_vs_t04	-0.342208	0.332111	75.5303	0.30611	0.456052	11
sp|O00764|PDXK_HUMAN	O00764	PDXK	t04_vs_t30	1.43002	0.332111	75.5303	4.93653e-05	0.000230774	11
sp|O00767|SCD_HUMAN	O00767	SCD	t00_vs_t30	-2.06379	0.195081	39.7304	4.0372e-13	3.70467e-12	4
sp|O00767|SCD_HUMAN	O00767	SCD	t00_vs_t04	-1.3604	0.212554	42.034	1.05085e-07	1.16368e-06	4
sp|O00767|SCD_HUMAN	O00767	SCD	t04_vs_t30	-0.703397	0.212554	42.034	0.00192523	0.00560968	4
sp|O14492-2|SH2B2_HUMAN	O14492-2	SH2B2	t00_vs_t30	1.54864	0.522356	20.5303	0.00751479	0.0124652	3
sp|O14492-2|SH2B2_HUMAN	O14492-2	SH2B2	t00_vs_t04	0.505152	0.564209	20.5303	0.380989	0.535495	3
sp|O14492-2|SH2B2_HUMAN	O14492-2	SH2B2	t04_vs_t30	1.04349	0.564209	20.5303	0.078839	0.132115	3
sp|O14494-2|PLPP1_HUMAN	O14494-2	PLPP1	t00_vs_t30	-0.524443	0.162514	6.34049	0.0166398	0.0257142	1
sp|O14494-2|PLPP1_HUMAN	O14494-2	PLPP1	t00_vs_t04	-1.87965	0.180719	6.44814	2.88657e-05	0.000169892	1
sp|O14494-2|PLPP1_HUMAN	O14494-2	PLPP1	t04_vs_t30	1.35521	0.180719	6.44814	0.00020598	0.000813791	1
sp|O14497|ARI1A_HUMAN	O14497	ARID1A	t00_vs_t30	-0.831238	0.211792	119.53	0.000145521	0.00033317	24
sp|O14497|ARI1A_HUMAN	O14497	ARID1A	t00_vs_t04	0.145881	0.228762	119.53	0.52489	0.671736	24
sp|O14497|ARI1A_HUMAN	O14497	ARID1A	t04_vs_t30	-0.977119	0.228762	119.53	3.92113e-05	0.0001888	24
sp|O14508|SOCS2_HUMAN	O14508	SOCS2	t00_vs_t30	0.167204	0.26356	42.5303	0.529215	0.585827	5
sp|O14508|SOCS2_HUMAN	O14508	SOCS2	t00_vs_t04	-0.410432	0.284678	42.5303	0.156699	0.274021	5
sp|O14508|SOCS2_HUMAN	O14508	SOCS2	t04_vs_t30	0.577636	0.284678	42.5303	0.0487388	0.0878295	5
sp|O14514|AGRB1_HUMAN	O14514	ADGRB1	t00_vs_t30	4.91375	0.462729	20.5303	8.58485e-10	5.00873e-09	4
sp|O14514|AGRB1_HUMAN	O14514	ADGRB1	t00_vs_t04	0.593656	0.499804	20.5303	0.248482	0.391247	4
sp|O14514|AGRB1_HUMAN	O14514	ADGRB1	t04_vs_t30	4.3201	0.499804	20.5303	2.79897e-08	2.90294e-07	4
sp|O14519|CDKA1_HUMAN	O14519	CDK2AP1	t00_vs_t30	-1.33144	0.14646	39.7432	2.97337e-11	2.0866e-10	4
sp|O14519|CDKA1_HUMAN	O14519	CDK2AP1	t00_vs_t04	-0.542081	0.159295	42.1084	0.00147289	0.00530426	4
sp|O14519|CDKA1_HUMAN	O14519	CDK2AP1	t04_vs_t30	-0.789361	0.159295	42.1084	1.22393e-05	6.71583e-05	4
sp|O14522-1|PTPRT_HUMAN	O14522-1	PTPRT	t00_vs_t30	3.59487	0.32251	75.5303	1.28373e-17	2.05334e-16	12
sp|O14522-1|PTPRT_HUMAN	O14522-1	PTPRT	t00_vs_t04	-0.649186	0.348351	75.5303	0.0662652	0.137828	12
sp|O14522-1|PTPRT_HUMAN	O14522-1	PTPRT	t04_vs_t30	4.24405	0.348351	75.5303	1.6626e-19	1.30137e-17	12
sp|O14523-2|C2C2L_HUMAN	O14523-2	C2CD2L	t00_vs_t30	3.43662	0.241859	31.5303	2.9646e-15	3.54436e-14	3
sp|O14523-2|C2C2L_HUMAN	O14523-2	C2CD2L	t00_vs_t04	2.05352	0.261238	31.5303	6.3516e-09	9.35175e-08	3
sp|O14523-2|C2C2L_HUMAN	O14523-2	C2CD2L	t04_vs_t30	1.38309	0.261238	31.5303	8.79823e-06	4.98912e-05	3
sp|O14524|NEMP1_HUMAN	O14524	NEMP1	t00_vs_t30	-0.72115	0.102117	20.5303	6.51433e-07	2.31953e-06	2
sp|O14524|NEMP1_HUMAN	O14524	NEMP1	t00_vs_t04	0.405246	0.110299	20.5303	0.00145452	0.00524637	2
sp|O14524|NEMP1_HUMAN	O14524	NEMP1	t04_vs_t30	-1.1264	0.110299	20.5303	1.69443e-09	2.27865e-08	2
sp|O14525|ASTN1_HUMAN	O14525	ASTN1	t00_vs_t30	2.8578	0.384906	86.5303	7.3794e-11	4.91138e-10	9
sp|O14525|ASTN1_HUMAN	O14525	ASTN1	t00_vs_t04	0.0697058	0.415746	86.5303	0.867239	0.926201	9
sp|O14525|ASTN1_HUMAN	O14525	ASTN1	t04_vs_t30	2.78809	0.415746	86.5303	1.95782e-09	2.60985e-08	9
sp|O14526|FCHO1_HUMAN	O14526	FCHO1	t00_vs_t30	1.10647	0.141433	9.53029	1.89931e-05	5.11283e-05	1
sp|O14526|FCHO1_HUMAN	O14526	FCHO1	t00_vs_t04	0.708612	0.152766	9.53029	0.00104965	0.0039332	1
sp|O14526|FCHO1_HUMAN	O14526	FCHO1	t04_vs_t30	0.397853	0.152766	9.53029	0.0272818	0.0537075	1
sp|O14530|TXND9_HUMAN	O14530	TXNDC9	t00_vs_t30	-0.425711	0.264567	64.5303	0.112479	0.147809	11
sp|O14530|TXND9_HUMAN	O14530	TXNDC9	t00_vs_t04	-0.592013	0.285765	64.5303	0.0422976	0.0943863	11
sp|O14530|TXND9_HUMAN	O14530	TXNDC9	t04_vs_t30	0.166302	0.285765	64.5303	0.562626	0.652467	11
sp|O14531|DPYL4_HUMAN	O14531	DPYSL4	t00_vs_t30	3.19616	0.260774	119.53	7.253e-23	2.18497e-21	21
sp|O14531|DPYL4_HUMAN	O14531	DPYSL4	t00_vs_t04	2.01735	0.281668	119.53	7.03566e-11	1.47443e-09	21
sp|O14531|DPYL4_HUMAN	O14531	DPYSL4	t04_vs_t30	1.17881	0.281668	119.53	5.47092e-05	0.000253556	21
sp|O14545|TRAD1_HUMAN	O14545	TRAFD1	t00_vs_t30	0.0397187	0.18894	64.5303	0.83416	0.859113	9
sp|O14545|TRAD1_HUMAN	O14545	TRAFD1	t00_vs_t04	-0.268962	0.204079	64.5303	0.192186	0.323062	9
sp|O14545|TRAD1_HUMAN	O14545	TRAFD1	t04_vs_t30	0.308681	0.204079	64.5303	0.135275	0.20786	9
sp|O14548|COX7R_HUMAN	O14548	COX7A2L	t00_vs_t30	0.735055	0.322226	31.5303	0.0294406	0.0433776	4
sp|O14548|COX7R_HUMAN	O14548	COX7A2L	t00_vs_t04	0.00255476	0.348043	31.5303	0.99419	0.996584	4
sp|O14548|COX7R_HUMAN	O14548	COX7A2L	t04_vs_t30	0.7325	0.348043	31.5303	0.0433881	0.079853	4
sp|O14559|RHG33_HUMAN	O14559	ARHGAP33	t00_vs_t30	2.28101	0.244317	64.5303	1.36079e-13	1.32154e-12	10
sp|O14559|RHG33_HUMAN	O14559	ARHGAP33	t00_vs_t04	0.759795	0.263893	64.5303	0.00540323	0.0163579	10
sp|O14559|RHG33_HUMAN	O14559	ARHGAP33	t04_vs_t30	1.52121	0.263893	64.5303	2.49603e-07	2.11654e-06	10
sp|O14562|UBFD1_HUMAN	O14562	UBFD1	t00_vs_t30	0.0339701	0.371893	75.5303	0.927461	0.937804	9
sp|O14562|UBFD1_HUMAN	O14562	UBFD1	t00_vs_t04	-0.142654	0.401691	75.5303	0.723479	0.831215	9
sp|O14562|UBFD1_HUMAN	O14562	UBFD1	t04_vs_t30	0.176624	0.401691	75.5303	0.661408	0.73877	9
sp|O14576|DC1I1_HUMAN	O14576	DYNC1I1	t00_vs_t30	4.20112	0.285693	85.5303	3.8801e-25	1.59449e-23	11
sp|O14576|DC1I1_HUMAN	O14576	DYNC1I1	t00_vs_t04	1.26324	0.308234	85.5303	9.43073e-05	0.000481618	11
sp|O14576|DC1I1_HUMAN	O14576	DYNC1I1	t04_vs_t30	2.93788	0.306125	85.5303	3.15457e-15	1.2399e-13	11
sp|O14578-4|CTRO_HUMAN	O14578-4	CIT	t00_vs_t30	-0.935702	0.12346	86.5303	3.61585e-11	2.50105e-10	12
sp|O14578-4|CTRO_HUMAN	O14578-4	CIT	t00_vs_t04	-1.65988	0.133352	86.5303	5.53107e-21	6.57839e-19	12
sp|O14578-4|CTRO_HUMAN	O14578-4	CIT	t04_vs_t30	0.724182	0.133352	86.5303	5.07435e-07	3.98208e-06	12
sp|O14579|COPE_HUMAN	O14579	COPE	t00_vs_t30	-0.522554	0.242792	42.5303	0.0370962	0.0536017	6
sp|O14579|COPE_HUMAN	O14579	COPE	t00_vs_t04	-0.449878	0.262246	42.5303	0.0935348	0.182106	6
sp|O14579|COPE_HUMAN	O14579	COPE	t04_vs_t30	-0.0726761	0.262246	42.5303	0.783023	0.837823	6
sp|O14594|NCAN_HUMAN	O14594	NCAN	t00_vs_t30	2.27674	0.443315	53.5303	4.02771e-06	1.21956e-05	6
sp|O14594|NCAN_HUMAN	O14594	NCAN	t00_vs_t04	2.26166	0.478835	53.5303	1.71694e-05	0.000107844	6
sp|O14594|NCAN_HUMAN	O14594	NCAN	t04_vs_t30	0.0150814	0.478835	53.5303	0.974991	0.982825	6
sp|O14595|CTDS2_HUMAN	O14595	CTDSP2	t00_vs_t30	-1.40664	0.153474	9.53029	4.94071e-06	1.47049e-05	1
sp|O14595|CTDS2_HUMAN	O14595	CTDSP2	t00_vs_t04	-1.09334	0.165771	9.53029	7.65656e-05	0.000402057	1
sp|O14595|CTDS2_HUMAN	O14595	CTDSP2	t04_vs_t30	-0.313301	0.165771	9.53029	0.0895193	0.147053	1
sp|O14602|IF1AY_HUMAN	O14602	EIF1AY	t00_vs_t30	-1.04664	0.393787	64.5303	0.00990166	0.0160098	7
sp|O14602|IF1AY_HUMAN	O14602	EIF1AY	t00_vs_t04	-0.389309	0.425339	64.5303	0.363446	0.518518	7
sp|O14602|IF1AY_HUMAN	O14602	EIF1AY	t04_vs_t30	-0.657334	0.425339	64.5303	0.127131	0.197199	7
sp|O14607-4|UTY_HUMAN	O14607-4	UTY	t00_vs_t30	-1.23466	0.138837	9.53029	6.40841e-06	1.87622e-05	1
sp|O14607-4|UTY_HUMAN	O14607-4	UTY	t00_vs_t04	-0.0913781	0.149962	9.53029	0.556543	0.696763	1
sp|O14607-4|UTY_HUMAN	O14607-4	UTY	t04_vs_t30	-1.14328	0.149962	9.53029	2.35491e-05	0.000119151	1
sp|O14617-5|AP3D1_HUMAN	O14617-5	AP3D1	t00_vs_t30	0.316496	0.225049	119.53	0.162216	0.205312	22
sp|O14617-5|AP3D1_HUMAN	O14617-5	AP3D1	t00_vs_t04	-0.152946	0.24308	119.53	0.530419	0.676144	22
sp|O14617-5|AP3D1_HUMAN	O14617-5	AP3D1	t04_vs_t30	0.469442	0.24308	119.53	0.0558231	0.0989601	22
sp|O14618|CCS_HUMAN	O14618	CCS	t00_vs_t30	-0.881892	0.24067	17.7216	0.00181273	0.00335373	2
sp|O14618|CCS_HUMAN	O14618	CCS	t00_vs_t04	-0.525827	0.262048	18.9609	0.059267	0.12602	2
sp|O14618|CCS_HUMAN	O14618	CCS	t04_vs_t30	-0.356064	0.262048	18.9609	0.190164	0.275209	2
sp|O14628|ZN195_HUMAN	O14628	ZNF195	t00_vs_t30	-2.10776	0.109756	31.5303	5.83539e-19	1.10414e-17	3
sp|O14628|ZN195_HUMAN	O14628	ZNF195	t00_vs_t04	-0.753698	0.11855	31.5303	4.131e-07	4.03323e-06	3
sp|O14628|ZN195_HUMAN	O14628	ZNF195	t04_vs_t30	-1.35406	0.11855	31.5303	9.72411e-13	2.40685e-11	3
sp|O14639|ABLM1_HUMAN	O14639	ABLIM1	t00_vs_t30	2.90509	0.204675	97.5303	1.83944e-25	7.94604e-24	19
sp|O14639|ABLM1_HUMAN	O14639	ABLIM1	t00_vs_t04	-0.670988	0.221074	97.5303	0.00308266	0.0100347	19
sp|O14639|ABLM1_HUMAN	O14639	ABLIM1	t04_vs_t30	3.57608	0.221074	97.5303	2.30803e-29	8.45476e-27	19
sp|O14640|DVL1_HUMAN	O14640	DVL1	t00_vs_t30	1.95355	0.503052	42.5303	0.000353951	0.000750344	6
sp|O14640|DVL1_HUMAN	O14640	DVL1	t00_vs_t04	1.15477	0.543359	42.5303	0.0394166	0.0890422	6
sp|O14640|DVL1_HUMAN	O14640	DVL1	t04_vs_t30	0.798782	0.543359	42.5303	0.148899	0.225131	6
sp|O14641|DVL2_HUMAN	O14641	DVL2	t00_vs_t30	-0.173275	0.505214	64.5303	0.732733	0.772106	7
sp|O14641|DVL2_HUMAN	O14641	DVL2	t00_vs_t04	0.401472	0.545693	64.5303	0.464573	0.617931	7
sp|O14641|DVL2_HUMAN	O14641	DVL2	t04_vs_t30	-0.574747	0.545693	64.5303	0.296158	0.396465	7
sp|O14645|IDLC_HUMAN	O14645	DNALI1	t00_vs_t30	-0.517695	0.256515	20.5303	0.0568286	0.0791778	2
sp|O14645|IDLC_HUMAN	O14645	DNALI1	t00_vs_t04	-1.02206	0.277068	20.5303	0.00140486	0.00509884	2
sp|O14645|IDLC_HUMAN	O14645	DNALI1	t04_vs_t30	0.504366	0.277068	20.5303	0.0833136	0.138398	2
sp|O14646|CHD1_HUMAN	O14646	CHD1	t00_vs_t30	-1.62945	0.172131	119.53	3.31803e-16	4.4555e-15	22
sp|O14646|CHD1_HUMAN	O14646	CHD1	t00_vs_t04	-0.610494	0.185922	119.53	0.00134456	0.00491165	22
sp|O14646|CHD1_HUMAN	O14646	CHD1	t04_vs_t30	-1.01896	0.185922	119.53	2.39372e-07	2.03733e-06	22
sp|O14647|CHD2_HUMAN	O14647	CHD2	t00_vs_t30	-0.275967	0.124614	130.53	0.0285245	0.0421266	24
sp|O14647|CHD2_HUMAN	O14647	CHD2	t00_vs_t04	0.608129	0.134599	130.53	1.3816e-05	8.86665e-05	24
sp|O14647|CHD2_HUMAN	O14647	CHD2	t04_vs_t30	-0.884096	0.134599	130.53	1.10116e-09	1.55146e-08	24
sp|O14653-2|GOSR2_HUMAN	O14653-2	GOSR2	t00_vs_t30	0.0844627	0.305382	42.5303	0.783442	0.815314	4
sp|O14653-2|GOSR2_HUMAN	O14653-2	GOSR2	t00_vs_t04	-0.318456	0.32985	42.5303	0.339774	0.492194	4
sp|O14653-2|GOSR2_HUMAN	O14653-2	GOSR2	t04_vs_t30	0.402919	0.32985	42.5303	0.228617	0.319938	4
sp|O14656|TOR1A_HUMAN	O14656	TOR1A	t00_vs_t30	0.514836	0.179269	53.5303	0.00583586	0.00987706	9
sp|O14656|TOR1A_HUMAN	O14656	TOR1A	t00_vs_t04	0.328513	0.193633	53.5303	0.0955848	0.185223	9
sp|O14656|TOR1A_HUMAN	O14656	TOR1A	t04_vs_t30	0.186322	0.193633	53.5303	0.340253	0.44243	9
sp|O14657|TOR1B_HUMAN	O14657	TOR1B	t00_vs_t30	-0.515033	0.617744	31.5303	0.410704	0.470447	3
sp|O14657|TOR1B_HUMAN	O14657	TOR1B	t00_vs_t04	-0.0584775	0.66724	31.5303	0.930716	0.962346	3
sp|O14657|TOR1B_HUMAN	O14657	TOR1B	t04_vs_t30	-0.456556	0.66724	31.5303	0.498819	0.596808	3
sp|O14672|ADA10_HUMAN	O14672	ADAM10	t00_vs_t30	-0.903258	0.301464	86.5303	0.00356549	0.00625532	12
sp|O14672|ADA10_HUMAN	O14672	ADAM10	t00_vs_t04	-0.185912	0.325619	86.5303	0.569514	0.708152	12
sp|O14672|ADA10_HUMAN	O14672	ADAM10	t04_vs_t30	-0.717347	0.325619	86.5303	0.03025	0.058755	12
sp|O14678|ABCD4_HUMAN	O14678	ABCD4	t00_vs_t30	-1.24001	0.136508	9.53029	5.33685e-06	1.57865e-05	1
sp|O14678|ABCD4_HUMAN	O14678	ABCD4	t00_vs_t04	-0.514973	0.147445	9.53029	0.00623311	0.0185394	1
sp|O14678|ABCD4_HUMAN	O14678	ABCD4	t04_vs_t30	-0.725042	0.147445	9.53029	0.000699514	0.00234658	1
sp|O14681|EI24_HUMAN	O14681	EI24	t00_vs_t30	0.28195	0.481586	20.5303	0.564618	0.618662	2
sp|O14681|EI24_HUMAN	O14681	EI24	t00_vs_t04	0.153667	0.520172	20.5303	0.770643	0.864742	2
sp|O14681|EI24_HUMAN	O14681	EI24	t04_vs_t30	0.128282	0.520172	20.5303	0.807655	0.856077	2
sp|O14682|ENC1_HUMAN	O14682	ENC1	t00_vs_t30	1.28436	0.217022	42.5303	4.99147e-07	1.81613e-06	5
sp|O14682|ENC1_HUMAN	O14682	ENC1	t00_vs_t04	1.39316	0.23441	42.5303	4.59072e-07	4.43011e-06	5
sp|O14682|ENC1_HUMAN	O14682	ENC1	t04_vs_t30	-0.108799	0.23441	42.5303	0.644916	0.724545	5
sp|O14683|P5I11_HUMAN	O14683	TP53I11	t00_vs_t30	1.63631	0.178759	38.9208	3.00011e-11	2.10375e-10	6
sp|O14683|P5I11_HUMAN	O14683	TP53I11	t00_vs_t04	3.46719	0.193807	42.1177	2.71875e-21	3.36464e-19	6
sp|O14683|P5I11_HUMAN	O14683	TP53I11	t04_vs_t30	-1.83088	0.193807	42.1177	5.7989e-12	1.26444e-10	6
sp|O14686-3|KMT2D_HUMAN	O14686-3	KMT2D	t00_vs_t30	-0.980405	0.160855	108.53	1.7042e-08	8.10334e-08	18
sp|O14686-3|KMT2D_HUMAN	O14686-3	KMT2D	t00_vs_t04	0.0131882	0.173743	108.53	0.939634	0.96709	18
sp|O14686-3|KMT2D_HUMAN	O14686-3	KMT2D	t04_vs_t30	-0.993593	0.173743	108.53	9.57828e-08	8.92349e-07	18
sp|O14709|ZN197_HUMAN	O14709	ZNF197	t00_vs_t30	0.836987	0.162823	6.2628	0.00187727	0.00346544	1
sp|O14709|ZN197_HUMAN	O14709	ZNF197	t00_vs_t04	0.941781	0.180632	6.41769	0.00161716	0.00575143	1
sp|O14709|ZN197_HUMAN	O14709	ZNF197	t04_vs_t30	-0.104795	0.180632	6.41769	0.581595	0.668874	1
sp|O14713|ITBP1_HUMAN	O14713	ITGB1BP1	t00_vs_t30	1.11228	0.17215	6.02802	0.000639736	0.00129018	1
sp|O14713|ITBP1_HUMAN	O14713	ITGB1BP1	t00_vs_t04	0.962608	0.187004	6.54483	0.00163093	0.00578691	1
sp|O14713|ITBP1_HUMAN	O14713	ITGB1BP1	t04_vs_t30	0.149673	0.187004	6.54483	0.451563	0.55242	1
sp|O14715|RGPD8_HUMAN	O14715	RGPD8	t00_vs_t30	-0.76469	0.445966	64.5303	0.0912028	0.122021	8
sp|O14715|RGPD8_HUMAN	O14715	RGPD8	t00_vs_t04	-0.124995	0.481698	64.5303	0.796085	0.881645	8
sp|O14715|RGPD8_HUMAN	O14715	RGPD8	t04_vs_t30	-0.639695	0.481698	64.5303	0.188857	0.273749	8
sp|O14727|APAF_HUMAN	O14727	APAF1	t00_vs_t30	0.572288	0.13312	86.5303	4.48178e-05	0.000112623	12
sp|O14727|APAF_HUMAN	O14727	APAF1	t00_vs_t04	0.203823	0.143786	86.5303	0.159916	0.278794	12
sp|O14727|APAF_HUMAN	O14727	APAF1	t04_vs_t30	0.368466	0.143786	86.5303	0.0121189	0.0267757	12
sp|O14730|RIOK3_HUMAN	O14730	RIOK3	t00_vs_t30	0.205001	0.589502	31.5303	0.730336	0.770023	3
sp|O14730|RIOK3_HUMAN	O14730	RIOK3	t00_vs_t04	0.56672	0.636735	31.5303	0.380185	0.534747	3
sp|O14730|RIOK3_HUMAN	O14730	RIOK3	t04_vs_t30	-0.361719	0.636735	31.5303	0.574002	0.662722	3
sp|O14732|IMPA2_HUMAN	O14732	IMPA2	t00_vs_t30	-0.996236	0.443283	20.5303	0.0357475	0.0518163	2
sp|O14732|IMPA2_HUMAN	O14732	IMPA2	t00_vs_t04	-0.373118	0.4788	20.5303	0.444707	0.59918	2
sp|O14732|IMPA2_HUMAN	O14732	IMPA2	t04_vs_t30	-0.623118	0.4788	20.5303	0.207532	0.295442	2
sp|O14733-2|MP2K7_HUMAN	O14733-2	MAP2K7	t00_vs_t30	-0.0433225	0.12513	86.5303	0.730017	0.769775	14
sp|O14733-2|MP2K7_HUMAN	O14733-2	MAP2K7	t00_vs_t04	-0.35918	0.135156	86.5303	0.00937396	0.026285	14
sp|O14733-2|MP2K7_HUMAN	O14733-2	MAP2K7	t04_vs_t30	0.315857	0.135156	86.5303	0.0217494	0.044282	14
sp|O14734|ACOT8_HUMAN	O14734	ACOT8	t00_vs_t30	-0.043938	0.171245	9.53029	0.802956	0.832406	1
sp|O14734|ACOT8_HUMAN	O14734	ACOT8	t00_vs_t04	0.135813	0.184966	9.53029	0.480465	0.6312	1
sp|O14734|ACOT8_HUMAN	O14734	ACOT8	t04_vs_t30	-0.179751	0.184966	9.53029	0.355164	0.457702	1
sp|O14735|CDIPT_HUMAN	O14735	CDIPT	t00_vs_t30	1.06169	0.382407	42.5303	0.00814066	0.0134183	4
sp|O14735|CDIPT_HUMAN	O14735	CDIPT	t00_vs_t04	0.35697	0.413047	42.5303	0.392307	0.545945	4
sp|O14735|CDIPT_HUMAN	O14735	CDIPT	t04_vs_t30	0.704718	0.413047	42.5303	0.0952742	0.154867	4
sp|O14737-2|PDCD5_HUMAN	O14737-2	PDCD5	t00_vs_t30	-0.223834	0.469439	42.5303	0.635938	0.685167	4
sp|O14737-2|PDCD5_HUMAN	O14737-2	PDCD5	t00_vs_t04	-0.137858	0.507052	42.5303	0.787029	0.87648	4
sp|O14737-2|PDCD5_HUMAN	O14737-2	PDCD5	t04_vs_t30	-0.0859757	0.507052	42.5303	0.86616	0.902498	4
sp|O14744|ANM5_HUMAN	O14744	PRMT5	t00_vs_t30	-0.480253	0.203579	86.5303	0.0205738	0.0311894	12
sp|O14744|ANM5_HUMAN	O14744	PRMT5	t00_vs_t04	-0.556849	0.219891	86.5303	0.0131335	0.0351173	12
sp|O14744|ANM5_HUMAN	O14744	PRMT5	t04_vs_t30	0.0765962	0.219891	86.5303	0.728433	0.795126	12
sp|O14745|NHRF1_HUMAN	O14745	SLC9A3R1	t00_vs_t30	-3.41275	0.262726	108.53	7.65562e-24	2.67596e-22	20
sp|O14745|NHRF1_HUMAN	O14745	SLC9A3R1	t00_vs_t04	-1.16582	0.283777	108.53	7.7596e-05	0.000406768	20
sp|O14745|NHRF1_HUMAN	O14745	SLC9A3R1	t04_vs_t30	-2.24693	0.283777	108.53	2.23611e-12	5.17129e-11	20
sp|O14757|CHK1_HUMAN	O14757	CHEK1	t00_vs_t30	-2.72064	0.295452	108.53	2.82453e-15	3.39462e-14	13
sp|O14757|CHK1_HUMAN	O14757	CHEK1	t00_vs_t04	-2.48665	0.319124	108.53	4.24069e-12	1.13556e-10	13
sp|O14757|CHK1_HUMAN	O14757	CHEK1	t04_vs_t30	-0.233989	0.319124	108.53	0.465003	0.565914	13
sp|O14773|TPP1_HUMAN	O14773	TPP1	t00_vs_t30	-0.45827	0.265496	53.5303	0.0900991	0.120703	9
sp|O14773|TPP1_HUMAN	O14773	TPP1	t00_vs_t04	0.19423	0.286768	53.5303	0.501128	0.650177	9
sp|O14773|TPP1_HUMAN	O14773	TPP1	t04_vs_t30	-0.6525	0.286768	53.5303	0.0269134	0.0531077	9
sp|O14775|GNB5_HUMAN	O14775	GNB5	t00_vs_t30	2.52678	0.502938	41.5303	1.00914e-05	2.85062e-05	6
sp|O14775|GNB5_HUMAN	O14775	GNB5	t00_vs_t04	-0.135085	0.541982	41.5303	0.804401	0.886038	6
sp|O14775|GNB5_HUMAN	O14775	GNB5	t04_vs_t30	2.66187	0.534401	41.5303	1.15972e-05	6.40576e-05	6
sp|O14776|TCRG1_HUMAN	O14776	TCERG1	t00_vs_t30	-0.37096	0.26696	119.53	0.167242	0.210994	24
sp|O14776|TCRG1_HUMAN	O14776	TCERG1	t00_vs_t04	0.413903	0.28835	119.53	0.15378	0.269741	24
sp|O14776|TCRG1_HUMAN	O14776	TCERG1	t04_vs_t30	-0.784863	0.28835	119.53	0.00746142	0.0177716	24
sp|O14777|NDC80_HUMAN	O14777	NDC80	t00_vs_t30	-1.91975	0.225445	86.5303	4.57224e-13	4.17058e-12	12
sp|O14777|NDC80_HUMAN	O14777	NDC80	t00_vs_t04	-1.65701	0.243509	86.5303	1.25516e-09	2.07862e-08	12
sp|O14777|NDC80_HUMAN	O14777	NDC80	t04_vs_t30	-0.262739	0.243509	86.5303	0.283598	0.382277	12
sp|O14782|KIF3C_HUMAN	O14782	KIF3C	t00_vs_t30	1.58871	0.110909	64.5303	1.02648e-21	2.77301e-20	9
sp|O14782|KIF3C_HUMAN	O14782	KIF3C	t00_vs_t04	0.2103	0.119796	64.5303	0.0839212	0.166895	9
sp|O14782|KIF3C_HUMAN	O14782	KIF3C	t04_vs_t30	1.37841	0.119796	64.5303	2.7847e-17	1.51799e-15	9
sp|O14786|NRP1_HUMAN	O14786	NRP1	t00_vs_t30	4.78689	0.212655	31.5303	5.43113e-21	1.3299e-19	5
sp|O14786|NRP1_HUMAN	O14786	NRP1	t00_vs_t04	1.30432	0.229693	31.5303	2.89926e-06	2.24441e-05	5
sp|O14786|NRP1_HUMAN	O14786	NRP1	t04_vs_t30	3.48257	0.229693	31.5303	4.93715e-16	2.22731e-14	5
sp|O14787|TNPO2_HUMAN	O14787	TNPO2	t00_vs_t30	0.773727	0.258621	108.53	0.00343393	0.00604419	16
sp|O14787|TNPO2_HUMAN	O14787	TNPO2	t00_vs_t04	0.162386	0.279343	108.53	0.562235	0.702066	16
sp|O14787|TNPO2_HUMAN	O14787	TNPO2	t04_vs_t30	0.611341	0.279343	108.53	0.0307766	0.0596261	16
sp|O14795-2|UN13B_HUMAN	O14795-2	UNC13B	t00_vs_t30	0.845278	0.238837	119.53	0.000572763	0.00116667	26
sp|O14795-2|UN13B_HUMAN	O14795-2	UNC13B	t00_vs_t04	0.722852	0.257973	119.53	0.00592566	0.0177518	26
sp|O14795-2|UN13B_HUMAN	O14795-2	UNC13B	t04_vs_t30	0.122426	0.257973	119.53	0.635962	0.716905	26
sp|O14802|RPC1_HUMAN	O14802	POLR3A	t00_vs_t30	-1.11949	0.177309	108.53	6.10519e-09	3.13932e-08	22
sp|O14802|RPC1_HUMAN	O14802	POLR3A	t00_vs_t04	-0.20913	0.191515	108.53	0.277261	0.423688	22
sp|O14802|RPC1_HUMAN	O14802	POLR3A	t04_vs_t30	-0.910358	0.191515	108.53	6.17549e-06	3.64636e-05	22
sp|O14807|RASM_HUMAN	O14807	MRAS	t00_vs_t30	3.52392	0.535924	31.5303	2.22569e-07	8.68095e-07	6
sp|O14807|RASM_HUMAN	O14807	MRAS	t00_vs_t04	1.06936	0.578864	31.5303	0.0740999	0.151272	6
sp|O14807|RASM_HUMAN	O14807	MRAS	t04_vs_t30	2.45457	0.578864	31.5303	0.000181619	0.000728387	6
sp|O14810|CPLX1_HUMAN	O14810	CPLX1	t00_vs_t30	2.89016	0.427753	17.9389	2.53026e-06	7.98486e-06	2
sp|O14810|CPLX1_HUMAN	O14810	CPLX1	t00_vs_t04	3.16249	0.466114	19.0668	1.73359e-06	1.4226e-05	2
sp|O14810|CPLX1_HUMAN	O14810	CPLX1	t04_vs_t30	-0.272336	0.466114	19.0668	0.565888	0.655092	2
sp|O14813|PHX2A_HUMAN	O14813	PHOX2A	t00_vs_t30	1.93095	0.180759	7.05622	1.3056e-05	3.62088e-05	1
sp|O14813|PHX2A_HUMAN	O14813	PHOX2A	t00_vs_t04	2.04188	0.195374	7.54351	9.39155e-06	6.3241e-05	1
sp|O14813|PHX2A_HUMAN	O14813	PHOX2A	t04_vs_t30	-0.110927	0.195374	7.54351	0.586687	0.673209	1
sp|O14818|PSA7_HUMAN	O14818	PSMA7	t00_vs_t30	-0.303901	0.272057	108.53	0.266439	0.321271	21
sp|O14818|PSA7_HUMAN	O14818	PSMA7	t00_vs_t04	-0.219643	0.293855	108.53	0.456407	0.610364	21
sp|O14818|PSA7_HUMAN	O14818	PSMA7	t04_vs_t30	-0.0842587	0.293855	108.53	0.774861	0.831616	21
sp|O14828|SCAM3_HUMAN	O14828	SCAMP3	t00_vs_t30	0.632114	0.0941612	20.5303	1.36449e-06	4.55392e-06	3
sp|O14828|SCAM3_HUMAN	O14828	SCAMP3	t00_vs_t04	0.123399	0.101706	20.5303	0.238791	0.379529	3
sp|O14828|SCAM3_HUMAN	O14828	SCAMP3	t04_vs_t30	0.508715	0.101706	20.5303	6.35802e-05	0.000289541	3
sp|O14832|PAHX_HUMAN	O14832	PHYH	t00_vs_t30	-0.135241	0.26535	64.5303	0.612023	0.663224	7
sp|O14832|PAHX_HUMAN	O14832	PHYH	t00_vs_t04	-0.472571	0.286611	64.5303	0.104044	0.198301	7
sp|O14832|PAHX_HUMAN	O14832	PHYH	t04_vs_t30	0.337331	0.286611	64.5303	0.243533	0.337256	7
sp|O14841|OPLA_HUMAN	O14841	OPLAH	t00_vs_t30	-0.977761	0.117649	42.5303	1.87956e-10	1.18303e-09	6
sp|O14841|OPLA_HUMAN	O14841	OPLAH	t00_vs_t04	-0.261369	0.127076	42.5303	0.0458731	0.101279	6
sp|O14841|OPLA_HUMAN	O14841	OPLAH	t04_vs_t30	-0.716392	0.127076	42.5303	1.26893e-06	8.90489e-06	6
sp|O14867|BACH1_HUMAN	O14867	BACH1	t00_vs_t30	-0.440707	0.614731	42.5303	0.477349	0.536915	5
sp|O14867|BACH1_HUMAN	O14867	BACH1	t00_vs_t04	-0.255187	0.663985	42.5303	0.702651	0.815988	5
sp|O14867|BACH1_HUMAN	O14867	BACH1	t04_vs_t30	-0.185519	0.663985	42.5303	0.78129	0.836555	5
sp|O14874|BCKD_HUMAN	O14874	BCKDK	t00_vs_t30	-0.874633	0.197219	5.32392	0.00585917	0.00991103	1
sp|O14874|BCKD_HUMAN	O14874	BCKDK	t00_vs_t04	-0.0222939	0.215366	5.77714	0.921053	0.957809	1
sp|O14874|BCKD_HUMAN	O14874	BCKDK	t04_vs_t30	-0.852339	0.215366	5.77714	0.00806311	0.0189728	1
sp|O14880|MGST3_HUMAN	O14880	MGST3	t00_vs_t30	1.64677	0.241232	28.5097	1.8569e-07	7.34894e-07	6
sp|O14880|MGST3_HUMAN	O14880	MGST3	t00_vs_t04	0.0377295	0.265779	29.8303	0.888068	0.939571	6
sp|O14880|MGST3_HUMAN	O14880	MGST3	t04_vs_t30	1.60904	0.265779	29.8303	1.22632e-06	8.65226e-06	6
sp|O14893|GEMI2_HUMAN	O14893	GEMIN2	t00_vs_t30	-1.61309	0.283334	9.53029	0.000239777	0.00052621	1
sp|O14893|GEMI2_HUMAN	O14893	GEMIN2	t00_vs_t04	-0.749993	0.306036	9.53029	0.0353213	0.0811379	1
sp|O14893|GEMI2_HUMAN	O14893	GEMIN2	t04_vs_t30	-0.863097	0.306036	9.53029	0.0189814	0.0395701	1
sp|O14896|IRF6_HUMAN	O14896	IRF6	t00_vs_t30	-2.93938	0.259931	20.5303	2.82703e-10	1.75644e-09	2
sp|O14896|IRF6_HUMAN	O14896	IRF6	t00_vs_t04	-2.75949	0.280757	20.5303	3.27243e-09	5.07089e-08	2
sp|O14896|IRF6_HUMAN	O14896	IRF6	t04_vs_t30	-0.179891	0.280757	20.5303	0.528783	0.623965	2
sp|O14908|GIPC1_HUMAN	O14908	GIPC1	t00_vs_t30	-0.327981	0.218304	75.5303	0.137162	0.176422	12
sp|O14908|GIPC1_HUMAN	O14908	GIPC1	t00_vs_t04	-0.547692	0.235795	75.5303	0.0228879	0.0563916	12
sp|O14908|GIPC1_HUMAN	O14908	GIPC1	t04_vs_t30	0.219711	0.235795	75.5303	0.354415	0.457016	12
sp|O14910|LIN7A_HUMAN	O14910	LIN7A	t00_vs_t30	1.61596	0.554264	53.5303	0.00517627	0.00884079	6
sp|O14910|LIN7A_HUMAN	O14910	LIN7A	t00_vs_t04	1.01906	0.598673	53.5303	0.094521	0.183434	6
sp|O14910|LIN7A_HUMAN	O14910	LIN7A	t04_vs_t30	0.596909	0.598673	53.5303	0.323224	0.424142	6
sp|O14917|PCD17_HUMAN	O14917	PCDH17	t00_vs_t30	3.53574	0.404469	53.5303	6.86321e-12	5.28623e-11	9
sp|O14917|PCD17_HUMAN	O14917	PCDH17	t00_vs_t04	1.78806	0.436877	53.5303	0.000144553	0.00070229	9
sp|O14917|PCD17_HUMAN	O14917	PCDH17	t04_vs_t30	1.74767	0.436877	53.5303	0.000195484	0.000775669	9
sp|O14920|IKKB_HUMAN	O14920	IKBKB	t00_vs_t30	-0.430768	0.828825	20.5303	0.608808	0.660287	3
sp|O14920|IKKB_HUMAN	O14920	IKBKB	t00_vs_t04	-0.396991	0.895234	20.5303	0.662078	0.785645	3
sp|O14920|IKKB_HUMAN	O14920	IKBKB	t04_vs_t30	-0.0337772	0.895234	20.5303	0.970267	0.979357	3
sp|O14924|RGS12_HUMAN	O14924	RGS12	t00_vs_t30	1.3099	0.229356	86.5303	1.5521e-07	6.22608e-07	8
sp|O14924|RGS12_HUMAN	O14924	RGS12	t00_vs_t04	0.747824	0.247733	86.5303	0.00333538	0.0107558	8
sp|O14924|RGS12_HUMAN	O14924	RGS12	t04_vs_t30	0.562073	0.247733	86.5303	0.0257644	0.0512475	8
sp|O14925|TIM23_HUMAN	O14925	TIMM23	t00_vs_t30	-0.44082	0.194803	31.5303	0.0306695	0.0450259	4
sp|O14925|TIM23_HUMAN	O14925	TIMM23	t00_vs_t04	-0.00868375	0.210411	31.5303	0.967341	0.982832	4
sp|O14925|TIM23_HUMAN	O14925	TIMM23	t04_vs_t30	-0.432136	0.210411	31.5303	0.0483696	0.0873017	4
sp|O14929|HAT1_HUMAN	O14929	HAT1	t00_vs_t30	-1.5714	0.292488	86.5303	6.4645e-07	2.30447e-06	10
sp|O14929|HAT1_HUMAN	O14929	HAT1	t00_vs_t04	-0.230107	0.315923	86.5303	0.468358	0.620816	10
sp|O14929|HAT1_HUMAN	O14929	HAT1	t04_vs_t30	-1.34129	0.315923	86.5303	5.46154e-05	0.000253249	10
sp|O14933|UB2L6_HUMAN	O14933	UBE2L6	t00_vs_t30	-0.0946796	0.19096	18.0546	0.626011	0.676301	2
sp|O14933|UB2L6_HUMAN	O14933	UBE2L6	t00_vs_t04	0.408529	0.206341	19.3553	0.0621163	0.130923	2
sp|O14933|UB2L6_HUMAN	O14933	UBE2L6	t04_vs_t30	-0.503209	0.206341	19.3553	0.024528	0.0490882	2
sp|O14936|CSKP_HUMAN	O14936	CASK	t00_vs_t30	2.09735	0.232374	119.53	3.66398e-15	4.34084e-14	22
sp|O14936|CSKP_HUMAN	O14936	CASK	t00_vs_t04	0.787555	0.250993	119.53	0.00214424	0.00736293	22
sp|O14936|CSKP_HUMAN	O14936	CASK	t04_vs_t30	1.3098	0.250993	119.53	7.69571e-07	5.72986e-06	22
sp|O14939|PLD2_HUMAN	O14939	PLD2	t00_vs_t30	-2.18477	0.414537	42.5303	4.27159e-06	1.28936e-05	6
sp|O14939|PLD2_HUMAN	O14939	PLD2	t00_vs_t04	-0.579492	0.447751	42.5303	0.20257	0.335711	6
sp|O14939|PLD2_HUMAN	O14939	PLD2	t04_vs_t30	-1.60528	0.447751	42.5303	0.000861963	0.00281947	6
sp|O14949|QCR8_HUMAN	O14949	UQCRQ	t00_vs_t30	0.771572	0.315818	20.5303	0.0237045	0.0355179	2
sp|O14949|QCR8_HUMAN	O14949	UQCRQ	t00_vs_t04	0.334525	0.341122	20.5303	0.338176	0.490578	2
sp|O14949|QCR8_HUMAN	O14949	UQCRQ	t04_vs_t30	0.437047	0.341122	20.5303	0.214406	0.303341	2
sp|O14950|ML12B_HUMAN	O14950	MYL12B	t00_vs_t30	-0.901439	0.255331	105.588	0.000616128	0.00124751	20
sp|O14950|ML12B_HUMAN	O14950	MYL12B	t00_vs_t04	-0.320837	0.282251	108.348	0.258167	0.402599	20
sp|O14950|ML12B_HUMAN	O14950	MYL12B	t04_vs_t30	-0.580601	0.282251	108.348	0.0420836	0.0778747	20
sp|O14957|QCR10_HUMAN	O14957	UQCR11	t00_vs_t30	0.804302	0.126341	20.5303	2.89186e-06	9.00803e-06	2
sp|O14957|QCR10_HUMAN	O14957	UQCR11	t00_vs_t04	0.184779	0.136464	20.5303	0.190439	0.320831	2
sp|O14957|QCR10_HUMAN	O14957	UQCR11	t04_vs_t30	0.619523	0.136464	20.5303	0.000188023	0.000749636	2
sp|O14964|HGS_HUMAN	O14964	HGS	t00_vs_t30	1.20004	0.17489	97.5303	6.29737e-10	3.72073e-09	18
sp|O14964|HGS_HUMAN	O14964	HGS	t00_vs_t04	1.05332	0.188903	97.5303	2.19518e-07	2.27672e-06	18
sp|O14964|HGS_HUMAN	O14964	HGS	t04_vs_t30	0.146723	0.188903	97.5303	0.43921	0.541212	18
sp|O14965|AURKA_HUMAN	O14965	AURKA	t00_vs_t30	-2.77725	0.529699	52.5303	2.86156e-06	8.92886e-06	7
sp|O14965|AURKA_HUMAN	O14965	AURKA	t00_vs_t04	-2.53997	0.564758	52.5303	3.83056e-05	0.000218025	7
sp|O14965|AURKA_HUMAN	O14965	AURKA	t04_vs_t30	-0.237274	0.571092	52.5303	0.679487	0.754089	7
sp|O14966|RAB7L_HUMAN	O14966	RAB29	t00_vs_t30	-1.69107	0.685013	20.5303	0.0224447	0.0338184	2
sp|O14966|RAB7L_HUMAN	O14966	RAB29	t00_vs_t04	-1.13836	0.739899	20.5303	0.139189	0.249401	2
sp|O14966|RAB7L_HUMAN	O14966	RAB29	t04_vs_t30	-0.552706	0.739899	20.5303	0.463532	0.564423	2
sp|O14967|CLGN_HUMAN	O14967	CLGN	t00_vs_t30	1.82388	0.196647	97.5303	4.72006e-15	5.52061e-14	12
sp|O14967|CLGN_HUMAN	O14967	CLGN	t00_vs_t04	1.97452	0.212404	97.5303	4.24692e-15	1.94467e-13	12
sp|O14967|CLGN_HUMAN	O14967	CLGN	t04_vs_t30	-0.150638	0.212404	97.5303	0.479889	0.579868	12
sp|O14972|VP26C_HUMAN	O14972	VPS26C	t00_vs_t30	0.263407	0.247023	42.5303	0.292291	0.348633	6
sp|O14972|VP26C_HUMAN	O14972	VPS26C	t00_vs_t04	-0.0109765	0.266815	42.5303	0.967378	0.982832	6
sp|O14972|VP26C_HUMAN	O14972	VPS26C	t04_vs_t30	0.274384	0.266815	42.5303	0.309591	0.410368	6
sp|O14974|MYPT1_HUMAN	O14974	PPP1R12A	t00_vs_t30	-1.34654	0.226543	130.53	2.3888e-08	1.10488e-07	23
sp|O14974|MYPT1_HUMAN	O14974	PPP1R12A	t00_vs_t04	-0.887285	0.244695	130.53	0.000411303	0.00174546	23
sp|O14974|MYPT1_HUMAN	O14974	PPP1R12A	t04_vs_t30	-0.459256	0.244695	130.53	0.0627709	0.10933	23
sp|O14975|S27A2_HUMAN	O14975	SLC27A2	t00_vs_t30	-2.03451	0.562022	31.5303	0.00101975	0.00197523	3
sp|O14975|S27A2_HUMAN	O14975	SLC27A2	t00_vs_t04	-1.99251	0.607053	31.5303	0.00252096	0.00847539	3
sp|O14975|S27A2_HUMAN	O14975	SLC27A2	t04_vs_t30	-0.0420003	0.607053	31.5303	0.945278	0.961018	3
sp|O14976|GAK_HUMAN	O14976	GAK	t00_vs_t30	0.261086	0.110957	75.5303	0.0212254	0.0321292	14
sp|O14976|GAK_HUMAN	O14976	GAK	t00_vs_t04	0.16615	0.119847	75.5303	0.169718	0.292653	14
sp|O14976|GAK_HUMAN	O14976	GAK	t04_vs_t30	0.0949352	0.119847	75.5303	0.430763	0.533026	14
sp|O14979|HNRDL_HUMAN	O14979	HNRNPDL	t00_vs_t30	-0.234848	0.215071	97.5303	0.277543	0.333124	18
sp|O14979|HNRDL_HUMAN	O14979	HNRNPDL	t00_vs_t04	0.187364	0.232304	97.5303	0.42189	0.575894	18
sp|O14979|HNRDL_HUMAN	O14979	HNRNPDL	t04_vs_t30	-0.422212	0.232304	97.5303	0.072211	0.122742	18
sp|O14980|XPO1_HUMAN	O14980	XPO1	t00_vs_t30	-0.369316	0.221069	130.53	0.0971991	0.129382	25
sp|O14980|XPO1_HUMAN	O14980	XPO1	t00_vs_t04	-0.200938	0.238782	130.53	0.4016	0.554729	25
sp|O14980|XPO1_HUMAN	O14980	XPO1	t04_vs_t30	-0.168378	0.238782	130.53	0.481972	0.581772	25
sp|O14981|BTAF1_HUMAN	O14981	BTAF1	t00_vs_t30	-0.676726	0.160661	119.53	4.9313e-05	0.000123054	17
sp|O14981|BTAF1_HUMAN	O14981	BTAF1	t00_vs_t04	0.100029	0.173534	119.53	0.565412	0.704688	17
sp|O14981|BTAF1_HUMAN	O14981	BTAF1	t04_vs_t30	-0.776756	0.173534	119.53	1.74716e-05	9.20096e-05	17
sp|O14994|SYN3_HUMAN	O14994	SYN3	t00_vs_t30	3.02007	0.200754	108.53	2.60031e-28	1.56669e-26	21
sp|O14994|SYN3_HUMAN	O14994	SYN3	t00_vs_t04	0.508035	0.216839	108.53	0.0209562	0.0524506	21
sp|O14994|SYN3_HUMAN	O14994	SYN3	t04_vs_t30	2.51204	0.216839	108.53	1.09228e-20	1.02072e-18	21
sp|O15013|ARHGA_HUMAN	O15013	ARHGEF10	t00_vs_t30	-1.75923	0.133348	86.5303	2.01027e-22	5.84445e-21	11
sp|O15013|ARHGA_HUMAN	O15013	ARHGEF10	t00_vs_t04	-1.90726	0.144033	86.5303	1.61935e-22	2.64822e-20	11
sp|O15013|ARHGA_HUMAN	O15013	ARHGEF10	t04_vs_t30	0.14803	0.144033	86.5303	0.30693	0.407253	11
sp|O15014|ZN609_HUMAN	O15014	ZNF609	t00_vs_t30	-0.799654	0.216435	108.53	0.000346726	0.000735539	18
sp|O15014|ZN609_HUMAN	O15014	ZNF609	t00_vs_t04	0.436559	0.233776	108.53	0.0645404	0.135038	18
sp|O15014|ZN609_HUMAN	O15014	ZNF609	t04_vs_t30	-1.23621	0.233776	108.53	6.4657e-07	4.89768e-06	18
sp|O15015|ZN646_HUMAN	O15015	ZNF646	t00_vs_t30	-1.23327	0.387311	31.5303	0.0032597	0.00576523	3
sp|O15015|ZN646_HUMAN	O15015	ZNF646	t00_vs_t04	-0.14955	0.418344	31.5303	0.723114	0.831004	3
sp|O15015|ZN646_HUMAN	O15015	ZNF646	t04_vs_t30	-1.08372	0.418344	31.5303	0.0143881	0.0311873	3
sp|O15020|SPTN2_HUMAN	O15020	SPTBN2	t00_vs_t30	2.12403	0.161325	130.53	1.0258e-25	4.62773e-24	27
sp|O15020|SPTN2_HUMAN	O15020	SPTBN2	t00_vs_t04	2.15493	0.17425	130.53	9.85324e-24	2.23404e-21	27
sp|O15020|SPTN2_HUMAN	O15020	SPTBN2	t04_vs_t30	-0.0308936	0.17425	130.53	0.859552	0.897887	27
sp|O15031|PLXB2_HUMAN	O15031	PLXNB2	t00_vs_t30	1.05314	0.297875	108.53	0.000599676	0.00121743	16
sp|O15031|PLXB2_HUMAN	O15031	PLXNB2	t00_vs_t04	-0.0791496	0.321742	108.53	0.806145	0.887127	16
sp|O15031|PLXB2_HUMAN	O15031	PLXNB2	t04_vs_t30	1.13229	0.321742	108.53	0.000633615	0.00215391	16
sp|O15037|KHNYN_HUMAN	O15037	KHNYN	t00_vs_t30	-0.269564	0.156229	6.73812	0.12976	0.167987	1
sp|O15037|KHNYN_HUMAN	O15037	KHNYN	t00_vs_t04	0.511697	0.172627	6.95248	0.0211464	0.052822	1
sp|O15037|KHNYN_HUMAN	O15037	KHNYN	t04_vs_t30	-0.781261	0.172627	6.95248	0.00276061	0.00760352	1
sp|O15040|TCPR2_HUMAN	O15040	TECPR2	t00_vs_t30	1.14284	0.290188	75.5303	0.000181352	0.000406766	13
sp|O15040|TCPR2_HUMAN	O15040	TECPR2	t00_vs_t04	0.107789	0.313439	75.5303	0.731882	0.836776	13
sp|O15040|TCPR2_HUMAN	O15040	TECPR2	t04_vs_t30	1.03505	0.313439	75.5303	0.00146704	0.00446053	13
sp|O15041|SEM3E_HUMAN	O15041	SEMA3E	t00_vs_t30	2.98038	0.256413	20.5303	1.72976e-10	1.09099e-09	3
sp|O15041|SEM3E_HUMAN	O15041	SEMA3E	t00_vs_t04	0.0540648	0.276958	20.5303	0.847148	0.913372	3
sp|O15041|SEM3E_HUMAN	O15041	SEMA3E	t04_vs_t30	2.92632	0.276958	20.5303	9.37248e-10	1.34958e-08	3
sp|O15042|SR140_HUMAN	O15042	U2SURP	t00_vs_t30	-0.952077	0.283184	108.53	0.00106927	0.0020646	17
sp|O15042|SR140_HUMAN	O15042	U2SURP	t00_vs_t04	0.0792377	0.305874	108.53	0.796085	0.881645	17
sp|O15042|SR140_HUMAN	O15042	U2SURP	t04_vs_t30	-1.03131	0.305874	108.53	0.00103593	0.00330215	17
sp|O15047|SET1A_HUMAN	O15047	SETD1A	t00_vs_t30	-0.661525	0.228157	97.5303	0.00461878	0.00793747	14
sp|O15047|SET1A_HUMAN	O15047	SETD1A	t00_vs_t04	-0.0517651	0.246438	97.5303	0.834064	0.905253	14
sp|O15047|SET1A_HUMAN	O15047	SETD1A	t04_vs_t30	-0.60976	0.246438	97.5303	0.015077	0.0324755	14
sp|O15049|N4BP3_HUMAN	O15049	N4BP3	t00_vs_t30	-0.651845	0.269156	42.5303	0.0197831	0.0301253	6
sp|O15049|N4BP3_HUMAN	O15049	N4BP3	t00_vs_t04	-1.73407	0.290722	42.5303	4.27439e-07	4.16434e-06	6
sp|O15049|N4BP3_HUMAN	O15049	N4BP3	t04_vs_t30	1.08222	0.290722	42.5303	0.000574121	0.00198258	6
sp|O15056|SYNJ2_HUMAN	O15056	SYNJ2	t00_vs_t30	-2.56441	0.375118	20.5303	1.0491e-06	3.58647e-06	2
sp|O15056|SYNJ2_HUMAN	O15056	SYNJ2	t00_vs_t04	-0.812642	0.405173	20.5303	0.0582507	0.124314	2
sp|O15056|SYNJ2_HUMAN	O15056	SYNJ2	t04_vs_t30	-1.75177	0.405173	20.5303	0.000313462	0.00116837	2
sp|O15061|SYNEM_HUMAN	O15061	SYNM	t00_vs_t30	3.17112	0.365811	53.5303	8.95525e-12	6.78909e-11	5
sp|O15061|SYNEM_HUMAN	O15061	SYNM	t00_vs_t04	0.609281	0.395121	53.5303	0.128962	0.234938	5
sp|O15061|SYNEM_HUMAN	O15061	SYNM	t04_vs_t30	2.56184	0.395121	53.5303	2.93288e-08	3.03152e-07	5
sp|O15063|GRRE1_HUMAN	O15063	GARRE1	t00_vs_t30	-0.110799	0.295914	75.5303	0.709134	0.751041	7
sp|O15063|GRRE1_HUMAN	O15063	GARRE1	t00_vs_t04	0.290768	0.319623	75.5303	0.365863	0.520437	7
sp|O15063|GRRE1_HUMAN	O15063	GARRE1	t04_vs_t30	-0.401567	0.319623	75.5303	0.212851	0.30161	7
sp|O15066|KIF3B_HUMAN	O15066	KIF3B	t00_vs_t30	1.93937	0.369048	75.5303	1.32616e-06	4.44299e-06	10
sp|O15066|KIF3B_HUMAN	O15066	KIF3B	t00_vs_t04	0.139083	0.398617	75.5303	0.728126	0.835088	10
sp|O15066|KIF3B_HUMAN	O15066	KIF3B	t04_vs_t30	1.80029	0.398617	75.5303	2.28039e-05	0.000115764	10
sp|O15067|PUR4_HUMAN	O15067	PFAS	t00_vs_t30	-1.71094	0.186019	119.53	1.4387e-15	1.79016e-14	26
sp|O15067|PUR4_HUMAN	O15067	PFAS	t00_vs_t04	-0.632971	0.200924	119.53	0.00206109	0.00712281	26
sp|O15067|PUR4_HUMAN	O15067	PFAS	t04_vs_t30	-1.07796	0.200924	119.53	4.02088e-07	3.27026e-06	26
sp|O15068|MCF2L_HUMAN	O15068	MCF2L	t00_vs_t30	1.69665	0.250298	97.5303	9.31775e-10	5.41447e-09	15
sp|O15068|MCF2L_HUMAN	O15068	MCF2L	t00_vs_t04	0.0080552	0.270353	97.5303	0.976291	0.987712	15
sp|O15068|MCF2L_HUMAN	O15068	MCF2L	t04_vs_t30	1.6886	0.270353	97.5303	1.10194e-08	1.24433e-07	15
sp|O15069|NACAD_HUMAN	O15069	NACAD	t00_vs_t30	2.8734	0.230634	64.5303	7.90338e-19	1.46814e-17	11
sp|O15069|NACAD_HUMAN	O15069	NACAD	t00_vs_t04	1.99421	0.249113	64.5303	2.99254e-11	6.76684e-10	11
sp|O15069|NACAD_HUMAN	O15069	NACAD	t04_vs_t30	0.879186	0.249113	64.5303	0.000774112	0.00256525	11
sp|O15072|ATS3_HUMAN	O15072	ADAMTS3	t00_vs_t30	2.44746	0.164331	20.5303	1.7916e-12	1.49294e-11	2
sp|O15072|ATS3_HUMAN	O15072	ADAMTS3	t00_vs_t04	-0.532204	0.177497	20.5303	0.0069631	0.0203602	2
sp|O15072|ATS3_HUMAN	O15072	ADAMTS3	t04_vs_t30	2.97966	0.177497	20.5303	1.8351e-13	5.2683e-12	2
sp|O15075|DCLK1_HUMAN	O15075	DCLK1	t00_vs_t30	4.09272	0.228093	108.53	2.9656e-34	3.31207e-32	17
sp|O15075|DCLK1_HUMAN	O15075	DCLK1	t00_vs_t04	0.6437	0.246369	108.53	0.0102548	0.0284501	17
sp|O15075|DCLK1_HUMAN	O15075	DCLK1	t04_vs_t30	3.44902	0.246369	108.53	4.6013e-26	1.0033e-23	17
sp|O15078|CE290_HUMAN	O15078	CEP290	t00_vs_t30	-0.198575	0.425264	20.5303	0.645457	0.693753	2
sp|O15078|CE290_HUMAN	O15078	CEP290	t00_vs_t04	-0.0106479	0.459337	20.5303	0.98173	0.990781	2
sp|O15078|CE290_HUMAN	O15078	CEP290	t04_vs_t30	-0.187927	0.459337	20.5303	0.686684	0.76005	2
sp|O15079-2|SNPH_HUMAN	O15079-2	SNPH	t00_vs_t30	4.62932	0.304734	64.5303	5.44079e-23	1.68334e-21	11
sp|O15079-2|SNPH_HUMAN	O15079-2	SNPH	t00_vs_t04	1.09134	0.329151	64.5303	0.00150374	0.00539413	11
sp|O15079-2|SNPH_HUMAN	O15079-2	SNPH	t04_vs_t30	3.53798	0.329151	64.5303	5.11107e-16	2.28328e-14	11
sp|O15083|ERC2_HUMAN	O15083	ERC2	t00_vs_t30	3.65776	0.321067	53.5303	6.28836e-16	8.14551e-15	8
sp|O15083|ERC2_HUMAN	O15083	ERC2	t00_vs_t04	0.828289	0.346792	53.5303	0.0204781	0.0515074	8
sp|O15083|ERC2_HUMAN	O15083	ERC2	t04_vs_t30	2.82947	0.346792	53.5303	5.81674e-11	1.06753e-09	8
sp|O15084|ANR28_HUMAN	O15084	ANKRD28	t00_vs_t30	0.122494	0.241585	108.53	0.613153	0.66437	13
sp|O15084|ANR28_HUMAN	O15084	ANKRD28	t00_vs_t04	0.18499	0.260941	108.53	0.479886	0.630893	13
sp|O15084|ANR28_HUMAN	O15084	ANKRD28	t04_vs_t30	-0.0624958	0.260941	108.53	0.811168	0.859006	13
sp|O15085-2|ARHGB_HUMAN	O15085-2	ARHGEF11	t00_vs_t30	2.21269	0.28309	108.53	3.75223e-12	3.00375e-11	17
sp|O15085-2|ARHGB_HUMAN	O15085-2	ARHGEF11	t00_vs_t04	1.18532	0.305772	108.53	0.000181856	0.000858033	17
sp|O15085-2|ARHGB_HUMAN	O15085-2	ARHGEF11	t04_vs_t30	1.02737	0.305772	108.53	0.00107672	0.00341671	17
sp|O15090|ZN536_HUMAN	O15090	ZNF536	t00_vs_t30	-1.67878	0.252801	6.5466	0.000390619	0.000821611	1
sp|O15090|ZN536_HUMAN	O15090	ZNF536	t00_vs_t04	-0.199579	0.281297	6.63964	0.502163	0.65095	1
sp|O15090|ZN536_HUMAN	O15090	ZNF536	t04_vs_t30	-1.4792	0.281297	6.63964	0.00138888	0.00426616	1
sp|O15091|MRPP3_HUMAN	O15091	PRORP	t00_vs_t30	-1.24891	0.229247	97.5303	3.82339e-07	1.41645e-06	13
sp|O15091|MRPP3_HUMAN	O15091	PRORP	t00_vs_t04	-0.335429	0.247615	97.5303	0.178663	0.305089	13
sp|O15091|MRPP3_HUMAN	O15091	PRORP	t04_vs_t30	-0.913477	0.247615	97.5303	0.000370482	0.00135282	13
sp|O15111|IKKA_HUMAN	O15111	CHUK	t00_vs_t30	-0.0128344	0.239904	53.5303	0.957534	0.964468	8
sp|O15111|IKKA_HUMAN	O15111	CHUK	t00_vs_t04	0.29572	0.259126	53.5303	0.258858	0.403442	8
sp|O15111|IKKA_HUMAN	O15111	CHUK	t04_vs_t30	-0.308554	0.259126	53.5303	0.239006	0.331991	8
sp|O15116|LSM1_HUMAN	O15116	LSM1	t00_vs_t30	-0.308021	0.455448	20.5303	0.506397	0.563977	3
sp|O15116|LSM1_HUMAN	O15116	LSM1	t00_vs_t04	-0.460979	0.49194	20.5303	0.359619	0.514377	3
sp|O15116|LSM1_HUMAN	O15116	LSM1	t04_vs_t30	0.152958	0.49194	20.5303	0.75899	0.81934	3
sp|O15118|NPC1_HUMAN	O15118	NPC1	t00_vs_t30	-0.138462	0.092737	53.5303	0.141292	0.181276	8
sp|O15118|NPC1_HUMAN	O15118	NPC1	t00_vs_t04	0.196277	0.100167	53.5303	0.0552719	0.118682	8
sp|O15118|NPC1_HUMAN	O15118	NPC1	t04_vs_t30	-0.334739	0.100167	53.5303	0.00152334	0.00460877	8
sp|O15120|PLCB_HUMAN	O15120	AGPAT2	t00_vs_t30	-0.573621	0.282147	53.5303	0.0470189	0.0665429	5
sp|O15120|PLCB_HUMAN	O15120	AGPAT2	t00_vs_t04	1.54736	0.304754	53.5303	4.95478e-06	3.59841e-05	5
sp|O15120|PLCB_HUMAN	O15120	AGPAT2	t04_vs_t30	-2.12098	0.304754	53.5303	4.99451e-09	6.11493e-08	5
sp|O15121|DEGS1_HUMAN	O15121	DEGS1	t00_vs_t30	0.317512	0.413143	42.5303	0.446419	0.506355	4
sp|O15121|DEGS1_HUMAN	O15121	DEGS1	t00_vs_t04	0.10224	0.446245	42.5303	0.81988	0.896425	4
sp|O15121|DEGS1_HUMAN	O15121	DEGS1	t04_vs_t30	0.215272	0.446245	42.5303	0.63199	0.71357	4
sp|O15126|SCAM1_HUMAN	O15126	SCAMP1	t00_vs_t30	1.59969	0.24025	72.5734	4.54673e-09	2.39442e-08	10
sp|O15126|SCAM1_HUMAN	O15126	SCAMP1	t00_vs_t04	-0.644385	0.260163	75.3337	0.0154974	0.0403886	10
sp|O15126|SCAM1_HUMAN	O15126	SCAMP1	t04_vs_t30	2.24408	0.260163	75.3337	7.42981e-13	1.90062e-11	10
sp|O15127|SCAM2_HUMAN	O15127	SCAMP2	t00_vs_t30	-1.78644	0.167738	6.52206	2.3093e-05	6.12803e-05	1
sp|O15127|SCAM2_HUMAN	O15127	SCAMP2	t00_vs_t04	-0.492589	0.18324	6.92913	0.0314658	0.0737182	1
sp|O15127|SCAM2_HUMAN	O15127	SCAMP2	t04_vs_t30	-1.29386	0.18324	6.92913	0.00021017	0.000828913	1
sp|O15131|IMA6_HUMAN	O15131	KPNA5	t00_vs_t30	2.01582	0.174425	9.53029	6.41339e-07	2.28892e-06	1
sp|O15131|IMA6_HUMAN	O15131	KPNA5	t00_vs_t04	1.6722	0.188401	9.53029	6.51532e-06	4.602e-05	1
sp|O15131|IMA6_HUMAN	O15131	KPNA5	t04_vs_t30	0.343619	0.188401	9.53029	0.0996297	0.160704	1
sp|O15143|ARC1B_HUMAN	O15143	ARPC1B	t00_vs_t30	-2.04451	0.174741	53.5303	2.25559e-16	3.11896e-15	5
sp|O15143|ARC1B_HUMAN	O15143	ARPC1B	t00_vs_t04	-0.965726	0.188742	53.5303	4.31014e-06	3.19355e-05	5
sp|O15143|ARC1B_HUMAN	O15143	ARPC1B	t04_vs_t30	-1.07879	0.188742	53.5303	4.97126e-07	3.92472e-06	5
sp|O15144|ARPC2_HUMAN	O15144	ARPC2	t00_vs_t30	0.969102	0.234131	97.5303	7.40683e-05	0.000178505	15
sp|O15144|ARPC2_HUMAN	O15144	ARPC2	t00_vs_t04	0.108801	0.25289	97.5303	0.667978	0.789659	15
sp|O15144|ARPC2_HUMAN	O15144	ARPC2	t04_vs_t30	0.860301	0.25289	97.5303	0.000971741	0.00312143	15
sp|O15145|ARPC3_HUMAN	O15145	ARPC3	t00_vs_t30	0.0755692	0.207602	6.52989	0.727349	0.76758	2
sp|O15145|ARPC3_HUMAN	O15145	ARPC3	t00_vs_t04	-0.651775	0.232037	6.53586	0.0281246	0.0670917	2
sp|O15145|ARPC3_HUMAN	O15145	ARPC3	t04_vs_t30	0.727344	0.232037	6.53586	0.0180466	0.0378887	2
sp|O15155|BET1_HUMAN	O15155	BET1	t00_vs_t30	-0.983822	0.560276	42.5303	0.0862951	0.11598	7
sp|O15155|BET1_HUMAN	O15155	BET1	t00_vs_t04	-0.152143	0.605167	42.5303	0.802711	0.885264	7
sp|O15155|BET1_HUMAN	O15155	BET1	t04_vs_t30	-0.83168	0.605167	42.5303	0.176549	0.258652	7
sp|O15160|RPAC1_HUMAN	O15160	POLR1C	t00_vs_t30	-1.10986	0.241567	31.5303	6.62106e-05	0.000161308	4
sp|O15160|RPAC1_HUMAN	O15160	POLR1C	t00_vs_t04	-0.536746	0.260923	31.5303	0.0480276	0.1053	4
sp|O15160|RPAC1_HUMAN	O15160	POLR1C	t04_vs_t30	-0.573113	0.260923	31.5303	0.0355311	0.0673387	4
sp|O15164|TIF1A_HUMAN	O15164	TRIM24	t00_vs_t30	-1.47833	0.20137	97.5303	6.39654e-11	4.29469e-10	15
sp|O15164|TIF1A_HUMAN	O15164	TRIM24	t00_vs_t04	-0.738752	0.217505	97.5303	0.000988981	0.00373334	15
sp|O15164|TIF1A_HUMAN	O15164	TRIM24	t04_vs_t30	-0.739576	0.217505	97.5303	0.00097683	0.00313558	15
sp|O15169|AXIN1_HUMAN	O15169	AXIN1	t00_vs_t30	-0.534909	0.369883	20.5303	0.163227	0.206383	2
sp|O15169|AXIN1_HUMAN	O15169	AXIN1	t00_vs_t04	-0.768212	0.399519	20.5303	0.0684825	0.141636	2
sp|O15169|AXIN1_HUMAN	O15169	AXIN1	t04_vs_t30	0.233303	0.399519	20.5303	0.565609	0.654931	2
sp|O15173-2|PGRC2_HUMAN	O15173-2	PGRMC2	t00_vs_t30	-0.108785	0.176055	75.5303	0.538497	0.594522	10
sp|O15173-2|PGRC2_HUMAN	O15173-2	PGRMC2	t00_vs_t04	-0.356283	0.190162	75.5303	0.0648566	0.135488	10
sp|O15173-2|PGRC2_HUMAN	O15173-2	PGRMC2	t04_vs_t30	0.247498	0.190162	75.5303	0.197039	0.283101	10
sp|O15182|CETN3_HUMAN	O15182	CETN3	t00_vs_t30	-1.65017	0.527342	20.5303	0.00516642	0.00882561	2
sp|O15182|CETN3_HUMAN	O15182	CETN3	t00_vs_t04	-0.915954	0.569594	20.5303	0.123088	0.226947	2
sp|O15182|CETN3_HUMAN	O15182	CETN3	t04_vs_t30	-0.73422	0.569594	20.5303	0.211726	0.300245	2
sp|O15211|RGL2_HUMAN	O15211	RGL2	t00_vs_t30	1.10513	0.657794	42.5303	0.100278	0.133094	4
sp|O15211|RGL2_HUMAN	O15211	RGL2	t00_vs_t04	-0.0345565	0.710499	42.5303	0.961436	0.979629	4
sp|O15211|RGL2_HUMAN	O15211	RGL2	t04_vs_t30	1.13969	0.710499	42.5303	0.116101	0.183201	4
sp|O15212|PFD6_HUMAN	O15212	PFDN6	t00_vs_t30	-0.396605	0.321809	28.6094	0.227824	0.279268	3
sp|O15212|PFD6_HUMAN	O15212	PFDN6	t00_vs_t04	-0.370326	0.354528	29.8945	0.304599	0.45469	3
sp|O15212|PFD6_HUMAN	O15212	PFDN6	t04_vs_t30	-0.0262789	0.354528	29.8945	0.941406	0.957933	3
sp|O15213|WDR46_HUMAN	O15213	WDR46	t00_vs_t30	-2.02854	0.131833	75.5303	5.49042e-25	2.20532e-23	7
sp|O15213|WDR46_HUMAN	O15213	WDR46	t00_vs_t04	-0.921952	0.142396	75.5303	8.60455e-09	1.239e-07	7
sp|O15213|WDR46_HUMAN	O15213	WDR46	t04_vs_t30	-1.10659	0.142396	75.5303	3.12144e-11	6.03084e-10	7
sp|O15217|GSTA4_HUMAN	O15217	GSTA4	t00_vs_t30	2.85264	0.117339	42.5303	1.42406e-26	6.97407e-25	8
sp|O15217|GSTA4_HUMAN	O15217	GSTA4	t00_vs_t04	2.17561	0.126741	42.5303	9.80913e-21	1.10904e-18	8
sp|O15217|GSTA4_HUMAN	O15217	GSTA4	t04_vs_t30	0.67703	0.126741	42.5303	3.37553e-06	2.129e-05	8
sp|O15226-2|NKRF_HUMAN	O15226-2	NKRF	t00_vs_t30	-0.186182	0.209226	97.5303	0.375729	0.435285	16
sp|O15226-2|NKRF_HUMAN	O15226-2	NKRF	t00_vs_t04	-0.175203	0.225989	97.5303	0.440054	0.595042	16
sp|O15226-2|NKRF_HUMAN	O15226-2	NKRF	t04_vs_t30	-0.0109785	0.225989	97.5303	0.961353	0.972611	16
sp|O15228|GNPAT_HUMAN	O15228	GNPAT	t00_vs_t30	0.134177	0.233101	75.5303	0.566587	0.620596	11
sp|O15228|GNPAT_HUMAN	O15228	GNPAT	t00_vs_t04	0.259783	0.251778	75.5303	0.305463	0.455459	11
sp|O15228|GNPAT_HUMAN	O15228	GNPAT	t04_vs_t30	-0.125606	0.251778	75.5303	0.619317	0.702727	11
sp|O15230|LAMA5_HUMAN	O15230	LAMA5	t00_vs_t30	-1.46702	0.234273	108.53	7.79381e-09	3.92822e-08	18
sp|O15230|LAMA5_HUMAN	O15230	LAMA5	t00_vs_t04	0.921471	0.253043	108.53	0.000417034	0.00176651	18
sp|O15230|LAMA5_HUMAN	O15230	LAMA5	t04_vs_t30	-2.38849	0.253043	108.53	8.44562e-16	3.66564e-14	18
sp|O15231-6|ZN185_HUMAN	O15231-6	ZNF185	t00_vs_t30	-2.55214	0.39741	51.5303	4.27617e-08	1.88365e-07	6
sp|O15231-6|ZN185_HUMAN	O15231-6	ZNF185	t00_vs_t04	-2.1156	0.417803	51.5303	5.61188e-06	4.03087e-05	6
sp|O15231-6|ZN185_HUMAN	O15231-6	ZNF185	t04_vs_t30	-0.436542	0.427635	51.5303	0.312104	0.412744	6
sp|O15234|CASC3_HUMAN	O15234	CASC3	t00_vs_t30	-1.36743	0.354951	53.5303	0.000314806	0.000674226	6
sp|O15234|CASC3_HUMAN	O15234	CASC3	t00_vs_t04	-0.223414	0.383391	53.5303	0.56252	0.70223	6
sp|O15234|CASC3_HUMAN	O15234	CASC3	t04_vs_t30	-1.14402	0.383391	53.5303	0.00428029	0.0110544	6
sp|O15235|RT12_HUMAN	O15235	MRPS12	t00_vs_t30	-0.186508	0.173525	5.99907	0.323773	0.381414	1
sp|O15235|RT12_HUMAN	O15235	MRPS12	t00_vs_t04	0.199298	0.191145	6.29157	0.335505	0.487784	1
sp|O15235|RT12_HUMAN	O15235	MRPS12	t04_vs_t30	-0.385806	0.191145	6.29157	0.0879027	0.144786	1
sp|O15240|VGF_HUMAN	O15240	VGF	t00_vs_t30	2.22077	0.302915	75.5303	2.13737e-10	1.34069e-09	10
sp|O15240|VGF_HUMAN	O15240	VGF	t00_vs_t04	0.420419	0.327185	75.5303	0.202734	0.335917	10
sp|O15240|VGF_HUMAN	O15240	VGF	t04_vs_t30	1.80035	0.327185	75.5303	4.91341e-07	3.89248e-06	10
sp|O15254|ACOX3_HUMAN	O15254	ACOX3	t00_vs_t30	1.10036	0.292447	75.5303	0.000330071	0.000703137	8
sp|O15254|ACOX3_HUMAN	O15254	ACOX3	t00_vs_t04	0.311615	0.315879	75.5303	0.327036	0.478282	8
sp|O15254|ACOX3_HUMAN	O15254	ACOX3	t04_vs_t30	0.788748	0.315879	75.5303	0.014703	0.0317646	8
sp|O15258|RER1_HUMAN	O15258	RER1	t00_vs_t30	0.162608	0.292835	75.5303	0.580339	0.63399	9
sp|O15258|RER1_HUMAN	O15258	RER1	t00_vs_t04	0.0848408	0.316298	75.5303	0.789253	0.877994	9
sp|O15258|RER1_HUMAN	O15258	RER1	t04_vs_t30	0.0777668	0.316298	75.5303	0.806453	0.855195	9
sp|O15260|SURF4_HUMAN	O15260	SURF4	t00_vs_t30	-0.27238	0.298619	42.5303	0.36684	0.425902	4
sp|O15260|SURF4_HUMAN	O15260	SURF4	t00_vs_t04	0.264454	0.322545	42.5303	0.416845	0.57076	4
sp|O15260|SURF4_HUMAN	O15260	SURF4	t04_vs_t30	-0.536835	0.322545	42.5303	0.10339	0.165793	4
sp|O15264|MK13_HUMAN	O15264	MAPK13	t00_vs_t30	-2.4553	0.273254	6.26309	8.31703e-05	0.000198043	1
sp|O15264|MK13_HUMAN	O15264	MAPK13	t00_vs_t04	-1.66016	0.297218	6.74863	0.000939537	0.00357617	1
sp|O15264|MK13_HUMAN	O15264	MAPK13	t04_vs_t30	-0.795149	0.297218	6.74863	0.0328578	0.0629522	1
sp|O15269|SPTC1_HUMAN	O15269	SPTLC1	t00_vs_t30	-0.828409	0.468016	75.5303	0.080755	0.109264	11
sp|O15269|SPTC1_HUMAN	O15269	SPTLC1	t00_vs_t04	-0.603233	0.505515	75.5303	0.236485	0.377042	11
sp|O15269|SPTC1_HUMAN	O15269	SPTLC1	t04_vs_t30	-0.225176	0.505515	75.5303	0.657276	0.734782	11
sp|O15270|SPTC2_HUMAN	O15270	SPTLC2	t00_vs_t30	-0.393612	0.260725	75.5303	0.135297	0.174342	11
sp|O15270|SPTC2_HUMAN	O15270	SPTLC2	t00_vs_t04	-1.07602	0.281615	75.5303	0.000271063	0.00121686	11
sp|O15270|SPTC2_HUMAN	O15270	SPTLC2	t04_vs_t30	0.682408	0.281615	75.5303	0.0177797	0.0374023	11
sp|O15287|FANCG_HUMAN	O15287	FANCG	t00_vs_t30	-1.71384	0.136992	20.5303	4.56841e-11	3.11755e-10	2
sp|O15287|FANCG_HUMAN	O15287	FANCG	t00_vs_t04	-1.13578	0.147968	20.5303	1.84559e-07	1.94948e-06	2
sp|O15287|FANCG_HUMAN	O15287	FANCG	t04_vs_t30	-0.578064	0.147968	20.5303	0.000840386	0.00275897	2
sp|O15294|OGT1_HUMAN	O15294	OGT	t00_vs_t30	-0.0511404	0.190654	97.5303	0.789084	0.820533	20
sp|O15294|OGT1_HUMAN	O15294	OGT	t00_vs_t04	-0.371802	0.20593	97.5303	0.0740857	0.151272	20
sp|O15294|OGT1_HUMAN	O15294	OGT	t04_vs_t30	0.320662	0.20593	97.5303	0.122677	0.191917	20
sp|O15305|PMM2_HUMAN	O15305	PMM2	t00_vs_t30	-1.80947	0.564353	53.5303	0.00226969	0.00414308	7
sp|O15305|PMM2_HUMAN	O15305	PMM2	t00_vs_t04	-0.335441	0.609571	53.5303	0.58441	0.720908	7
sp|O15305|PMM2_HUMAN	O15305	PMM2	t04_vs_t30	-1.47403	0.609571	53.5303	0.0190336	0.0396699	7
sp|O15318|RPC7_HUMAN	O15318	POLR3G	t00_vs_t30	-3.51413	0.330858	31.5303	6.07647e-12	4.704e-11	3
sp|O15318|RPC7_HUMAN	O15318	POLR3G	t00_vs_t04	-1.65891	0.357368	31.5303	5.77575e-05	0.000315035	3
sp|O15318|RPC7_HUMAN	O15318	POLR3G	t04_vs_t30	-1.85522	0.357368	31.5303	1.18516e-05	6.52657e-05	3
sp|O15327|INP4B_HUMAN	O15327	INPP4B	t00_vs_t30	2.751	0.617035	42.5303	5.93044e-05	0.000145958	5
sp|O15327|INP4B_HUMAN	O15327	INPP4B	t00_vs_t04	0.816534	0.666474	42.5303	0.227259	0.365835	5
sp|O15327|INP4B_HUMAN	O15327	INPP4B	t04_vs_t30	1.93446	0.666474	42.5303	0.0058437	0.0143284	5
sp|O15344|TRI18_HUMAN	O15344	MID1	t00_vs_t30	-0.822308	0.383393	64.5303	0.0357379	0.0518106	10
sp|O15344|TRI18_HUMAN	O15344	MID1	t00_vs_t04	-0.891694	0.414112	64.5303	0.0350403	0.0806075	10
sp|O15344|TRI18_HUMAN	O15344	MID1	t04_vs_t30	0.0693864	0.414112	64.5303	0.867458	0.903363	10
sp|O15347|HMGB3_HUMAN	O15347	HMGB3	t00_vs_t30	-1.6033	0.509565	64.5303	0.00250086	0.00453613	10
sp|O15347|HMGB3_HUMAN	O15347	HMGB3	t00_vs_t04	-0.473839	0.550393	64.5303	0.392474	0.546077	10
sp|O15347|HMGB3_HUMAN	O15347	HMGB3	t04_vs_t30	-1.12946	0.550393	64.5303	0.0442216	0.0811329	10
sp|O15355|PPM1G_HUMAN	O15355	PPM1G	t00_vs_t30	-1.26202	0.255019	108.53	2.75048e-06	8.60278e-06	18
sp|O15355|PPM1G_HUMAN	O15355	PPM1G	t00_vs_t04	-0.468322	0.275452	108.53	0.0919582	0.17964	18
sp|O15355|PPM1G_HUMAN	O15355	PPM1G	t04_vs_t30	-0.793701	0.275452	108.53	0.00477182	0.0120553	18
sp|O15357|SHIP2_HUMAN	O15357	INPPL1	t00_vs_t30	-1.13121	0.243038	119.53	8.47339e-06	2.42801e-05	17
sp|O15357|SHIP2_HUMAN	O15357	INPPL1	t00_vs_t04	0.0455784	0.262511	119.53	0.862454	0.923281	17
sp|O15357|SHIP2_HUMAN	O15357	INPPL1	t04_vs_t30	-1.17679	0.262511	119.53	1.70061e-05	8.98684e-05	17
sp|O15360|FANCA_HUMAN	O15360	FANCA	t00_vs_t30	-1.00969	0.350993	20.5303	0.0091648	0.014937	3
sp|O15360|FANCA_HUMAN	O15360	FANCA	t00_vs_t04	-0.681072	0.379116	20.5303	0.0871498	0.172045	3
sp|O15360|FANCA_HUMAN	O15360	FANCA	t04_vs_t30	-0.328618	0.379116	20.5303	0.396069	0.499271	3
sp|O15371|EIF3D_HUMAN	O15371	EIF3D	t00_vs_t30	-1.0762	0.196328	108.53	2.76629e-07	1.05689e-06	16
sp|O15371|EIF3D_HUMAN	O15371	EIF3D	t00_vs_t04	-0.406668	0.212059	108.53	0.0577755	0.123415	16
sp|O15371|EIF3D_HUMAN	O15371	EIF3D	t04_vs_t30	-0.669533	0.212059	108.53	0.00206206	0.00594409	16
sp|O15372|EIF3H_HUMAN	O15372	EIF3H	t00_vs_t30	-1.31426	0.204399	97.5303	4.73276e-09	2.47956e-08	18
sp|O15372|EIF3H_HUMAN	O15372	EIF3H	t00_vs_t04	-0.461703	0.220776	97.5303	0.0391025	0.0885115	18
sp|O15372|EIF3H_HUMAN	O15372	EIF3H	t04_vs_t30	-0.852558	0.220776	97.5303	0.00020264	0.000801631	18
sp|O15379|HDAC3_HUMAN	O15379	HDAC3	t00_vs_t30	-0.638547	0.4298	31.5303	0.147294	0.188133	4
sp|O15379|HDAC3_HUMAN	O15379	HDAC3	t00_vs_t04	-0.022917	0.464237	31.5303	0.96094	0.979442	4
sp|O15379|HDAC3_HUMAN	O15379	HDAC3	t04_vs_t30	-0.61563	0.464237	31.5303	0.19433	0.280036	4
sp|O15381|NVL_HUMAN	O15381	NVL	t00_vs_t30	-1.85173	0.381383	86.5303	5.28719e-06	1.56497e-05	12
sp|O15381|NVL_HUMAN	O15381	NVL	t00_vs_t04	-0.656435	0.411941	86.5303	0.11469	0.214354	12
sp|O15381|NVL_HUMAN	O15381	NVL	t04_vs_t30	-1.1953	0.411941	86.5303	0.0047072	0.0119447	12
sp|O15382|BCAT2_HUMAN	O15382	BCAT2	t00_vs_t30	0.472531	0.245773	75.5303	0.0582962	0.0810623	9
sp|O15382|BCAT2_HUMAN	O15382	BCAT2	t00_vs_t04	0.520414	0.265465	75.5303	0.0536384	0.115609	9
sp|O15382|BCAT2_HUMAN	O15382	BCAT2	t04_vs_t30	-0.0478828	0.265465	75.5303	0.857343	0.896009	9
sp|O15392|BIRC5_HUMAN	O15392	BIRC5	t00_vs_t30	-1.99453	0.416329	31.5303	3.76663e-05	9.6193e-05	3
sp|O15392|BIRC5_HUMAN	O15392	BIRC5	t00_vs_t04	-2.09742	0.449686	31.5303	5.41978e-05	0.000297747	3
sp|O15392|BIRC5_HUMAN	O15392	BIRC5	t04_vs_t30	0.102898	0.449686	31.5303	0.820486	0.866668	3
sp|O15394|NCAM2_HUMAN	O15394	NCAM2	t00_vs_t30	3.99984	0.253231	108.53	6.78125e-30	5.049e-28	19
sp|O15394|NCAM2_HUMAN	O15394	NCAM2	t00_vs_t04	-0.357345	0.273521	108.53	0.194158	0.325659	19
sp|O15394|NCAM2_HUMAN	O15394	NCAM2	t04_vs_t30	4.35719	0.273521	108.53	3.55172e-30	1.47848e-27	19
sp|O15397|IPO8_HUMAN	O15397	IPO8	t00_vs_t30	-1.25246	0.273785	86.5303	1.58172e-05	4.32014e-05	13
sp|O15397|IPO8_HUMAN	O15397	IPO8	t00_vs_t04	-0.752754	0.295721	86.5303	0.0126845	0.0341343	13
sp|O15397|IPO8_HUMAN	O15397	IPO8	t04_vs_t30	-0.499704	0.295721	86.5303	0.0946699	0.154049	13
sp|O15400|STX7_HUMAN	O15400	STX7	t00_vs_t30	2.24291	0.283279	97.5303	3.89818e-12	3.10431e-11	15
sp|O15400|STX7_HUMAN	O15400	STX7	t00_vs_t04	0.351011	0.305977	97.5303	0.254112	0.397737	15
sp|O15400|STX7_HUMAN	O15400	STX7	t04_vs_t30	1.8919	0.305977	97.5303	1.467e-08	1.59938e-07	15
sp|O15405|TOX3_HUMAN	O15405	TOX3	t00_vs_t30	0.709878	0.365316	5.85693	0.101177	0.134092	1
sp|O15405|TOX3_HUMAN	O15405	TOX3	t00_vs_t04	2.25878	0.396654	6.3879	0.00102013	0.00383827	1
sp|O15405|TOX3_HUMAN	O15405	TOX3	t04_vs_t30	-1.5489	0.396654	6.3879	0.00701776	0.016811	1
sp|O15409-4|FOXP2_HUMAN	O15409-4	FOXP2	t00_vs_t30	2.10374	0.262787	9.53029	1.56594e-05	4.28215e-05	1
sp|O15409-4|FOXP2_HUMAN	O15409-4	FOXP2	t00_vs_t04	3.37134	0.283842	9.53029	5.01812e-07	4.8028e-06	1
sp|O15409-4|FOXP2_HUMAN	O15409-4	FOXP2	t04_vs_t30	-1.2676	0.283842	9.53029	0.00135721	0.00418356	1
sp|O15427|MOT4_HUMAN	O15427	SLC16A3	t00_vs_t30	0.324324	0.358271	53.5303	0.369392	0.428594	7
sp|O15427|MOT4_HUMAN	O15427	SLC16A3	t00_vs_t04	0.564058	0.386977	53.5303	0.150793	0.266029	7
sp|O15427|MOT4_HUMAN	O15427	SLC16A3	t04_vs_t30	-0.239735	0.386977	53.5303	0.538211	0.63232	7
sp|O15431|COPT1_HUMAN	O15431	SLC31A1	t00_vs_t30	-0.583781	0.18784	20.5303	0.00542556	0.00923727	2
sp|O15431|COPT1_HUMAN	O15431	SLC31A1	t00_vs_t04	-0.730103	0.202891	20.5303	0.00173714	0.00612346	2
sp|O15431|COPT1_HUMAN	O15431	SLC31A1	t04_vs_t30	0.146321	0.202891	20.5303	0.47893	0.579168	2
sp|O15439|MRP4_HUMAN	O15439	ABCC4	t00_vs_t30	0.254066	0.583162	20.5303	0.667623	0.713617	2
sp|O15439|MRP4_HUMAN	O15439	ABCC4	t00_vs_t04	-0.400892	0.629887	20.5303	0.531516	0.676811	2
sp|O15439|MRP4_HUMAN	O15439	ABCC4	t04_vs_t30	0.654958	0.629887	20.5303	0.310524	0.411069	2
sp|O15440|MRP5_HUMAN	O15440	ABCC5	t00_vs_t30	-0.540596	0.158422	53.5303	0.00123339	0.00234929	6
sp|O15440|MRP5_HUMAN	O15440	ABCC5	t00_vs_t04	0.0773882	0.171115	53.5303	0.65291	0.778804	6
sp|O15440|MRP5_HUMAN	O15440	ABCC5	t04_vs_t30	-0.617984	0.171115	53.5303	0.000671667	0.00226895	6
sp|O15446-2|RPA34_HUMAN	O15446-2	POLR1G	t00_vs_t30	-2.80332	0.642614	42.5303	8.03604e-05	0.000192001	6
sp|O15446-2|RPA34_HUMAN	O15446-2	POLR1G	t00_vs_t04	-1.06039	0.694103	42.5303	0.133989	0.242121	6
sp|O15446-2|RPA34_HUMAN	O15446-2	POLR1G	t04_vs_t30	-1.74294	0.694103	42.5303	0.0159198	0.0339766	6
sp|O15460|P4HA2_HUMAN	O15460	P4HA2	t00_vs_t30	-0.971476	0.340957	108.53	0.00524424	0.00894854	17
sp|O15460|P4HA2_HUMAN	O15460	P4HA2	t00_vs_t04	0.983987	0.368276	108.53	0.00870517	0.0247047	17
sp|O15460|P4HA2_HUMAN	O15460	P4HA2	t04_vs_t30	-1.95546	0.368276	108.53	5.88212e-07	4.51538e-06	17
sp|O15484|CAN5_HUMAN	O15484	CAPN5	t00_vs_t30	0.923083	0.263303	75.5303	0.000769621	0.00152955	10
sp|O15484|CAN5_HUMAN	O15484	CAPN5	t00_vs_t04	0.636698	0.2844	75.5303	0.0281177	0.0670917	10
sp|O15484|CAN5_HUMAN	O15484	CAPN5	t04_vs_t30	0.286385	0.2844	75.5303	0.317159	0.41774	10
sp|O15488|GLYG2_HUMAN	O15488	GYG2	t00_vs_t30	-0.489567	0.201332	42.5303	0.0193194	0.0294802	4
sp|O15488|GLYG2_HUMAN	O15488	GYG2	t00_vs_t04	-0.596994	0.217463	42.5303	0.00882234	0.0249675	4
sp|O15488|GLYG2_HUMAN	O15488	GYG2	t04_vs_t30	0.107427	0.217463	42.5303	0.623847	0.70715	4
sp|O15492|RGS16_HUMAN	O15492	RGS16	t00_vs_t30	0.58302	0.454564	20.5303	0.213928	0.264001	2
sp|O15492|RGS16_HUMAN	O15492	RGS16	t00_vs_t04	3.35037	0.490985	20.5303	1.0774e-06	9.32594e-06	2
sp|O15492|RGS16_HUMAN	O15492	RGS16	t04_vs_t30	-2.76735	0.490985	20.5303	1.47358e-05	7.91036e-05	2
sp|O15498|YKT6_HUMAN	O15498	YKT6	t00_vs_t30	1.09986	0.274386	86.5303	0.00012914	0.000298427	10
sp|O15498|YKT6_HUMAN	O15498	YKT6	t00_vs_t04	0.72879	0.296371	86.5303	0.0159218	0.041283	10
sp|O15498|YKT6_HUMAN	O15498	YKT6	t04_vs_t30	0.371068	0.296371	86.5303	0.21393	0.302809	10
sp|O15504|NUP42_HUMAN	O15504	NUP42	t00_vs_t30	-1.04744	0.441696	42.5303	0.022322	0.0336558	4
sp|O15504|NUP42_HUMAN	O15504	NUP42	t00_vs_t04	0.0766832	0.477087	42.5303	0.873065	0.930795	4
sp|O15504|NUP42_HUMAN	O15504	NUP42	t04_vs_t30	-1.12412	0.477087	42.5303	0.0231421	0.046692	4
sp|O15511|ARPC5_HUMAN	O15511	ARPC5	t00_vs_t30	1.01356	0.396477	86.5303	0.0123205	0.0195717	10
sp|O15511|ARPC5_HUMAN	O15511	ARPC5	t00_vs_t04	0.246179	0.428244	86.5303	0.56688	0.706036	10
sp|O15511|ARPC5_HUMAN	O15511	ARPC5	t04_vs_t30	0.767382	0.428244	86.5303	0.0766405	0.128926	10
sp|O15514|RPB4_HUMAN	O15514	POLR2D	t00_vs_t30	-1.6491	0.190846	42.5303	6.55061e-11	4.38527e-10	4
sp|O15514|RPB4_HUMAN	O15514	POLR2D	t00_vs_t04	-0.791318	0.206138	42.5303	0.000405089	0.00172469	4
sp|O15514|RPB4_HUMAN	O15514	POLR2D	t04_vs_t30	-0.857778	0.206138	42.5303	0.000150855	0.000617307	4
sp|O15523|DDX3Y_HUMAN	O15523	DDX3Y	t00_vs_t30	-1.27766	0.370004	53.5303	0.00109079	0.00209951	6
sp|O15523|DDX3Y_HUMAN	O15523	DDX3Y	t00_vs_t04	-0.870276	0.39965	53.5303	0.0338633	0.0782935	6
sp|O15523|DDX3Y_HUMAN	O15523	DDX3Y	t04_vs_t30	-0.407388	0.39965	53.5303	0.312617	0.413123	6
sp|O15525|MAFG_HUMAN	O15525	MAFG	t00_vs_t30	0.0930219	0.383174	20.5303	0.810595	0.839185	3
sp|O15525|MAFG_HUMAN	O15525	MAFG	t00_vs_t04	0.478068	0.413875	20.5303	0.261316	0.405891	3
sp|O15525|MAFG_HUMAN	O15525	MAFG	t04_vs_t30	-0.385046	0.413875	20.5303	0.363005	0.466108	3
sp|O15527-4|OGG1_HUMAN	O15527-4	OGG1	t00_vs_t30	-0.792768	0.160666	6.96785	0.00170867	0.00317855	1
sp|O15527-4|OGG1_HUMAN	O15527-4	OGG1	t00_vs_t04	0.104845	0.174858	7.38883	0.566699	0.705907	1
sp|O15527-4|OGG1_HUMAN	O15527-4	OGG1	t04_vs_t30	-0.897613	0.174858	7.38883	0.00114199	0.00359889	1
sp|O15530|PDPK1_HUMAN	O15530	PDPK1	t00_vs_t30	1.72602	0.188725	75.5303	7.40893e-14	7.42352e-13	10
sp|O15530|PDPK1_HUMAN	O15530	PDPK1	t00_vs_t04	1.69093	0.203847	75.5303	3.12205e-12	8.61197e-11	10
sp|O15530|PDPK1_HUMAN	O15530	PDPK1	t04_vs_t30	0.0350933	0.203847	75.5303	0.863776	0.900647	10
sp|O15533-3|TPSN_HUMAN	O15533-3	TAPBP	t00_vs_t30	-2.56597	0.171871	6.25005	4.00861e-06	1.21479e-05	1
sp|O15533-3|TPSN_HUMAN	O15533-3	TAPBP	t00_vs_t04	-2.53596	0.190879	6.38393	6.87483e-06	4.81712e-05	1
sp|O15533-3|TPSN_HUMAN	O15533-3	TAPBP	t04_vs_t30	-0.0300037	0.190879	6.38393	0.879952	0.913467	1
sp|O15534|PER1_HUMAN	O15534	PER1	t00_vs_t30	-1.03931	0.465265	31.5303	0.0327209	0.0477923	4
sp|O15534|PER1_HUMAN	O15534	PER1	t00_vs_t04	0.0677747	0.502544	31.5303	0.893577	0.942041	4
sp|O15534|PER1_HUMAN	O15534	PER1	t04_vs_t30	-1.10708	0.502544	31.5303	0.0350285	0.0665818	4
sp|O15535-2|ZSC9_HUMAN	O15535-2	ZSCAN9	t00_vs_t30	0.930703	0.183175	6.97286	0.00144638	0.00272494	1
sp|O15535-2|ZSC9_HUMAN	O15535-2	ZSCAN9	t00_vs_t04	1.58457	0.197859	7.47687	6.32223e-05	0.000340984	1
sp|O15535-2|ZSC9_HUMAN	O15535-2	ZSCAN9	t04_vs_t30	-0.653868	0.197859	7.47687	0.0118633	0.026338	1
sp|O15540|FABP7_HUMAN	O15540	FABP7	t00_vs_t30	3.4156	0.396421	75.5303	7.60131e-13	6.71939e-12	16
sp|O15540|FABP7_HUMAN	O15540	FABP7	t00_vs_t04	-0.543069	0.428183	75.5303	0.208583	0.342945	16
sp|O15540|FABP7_HUMAN	O15540	FABP7	t04_vs_t30	3.95867	0.428183	75.5303	4.78652e-14	1.53807e-12	16
sp|O15541|R113A_HUMAN	O15541	RNF113A	t00_vs_t30	-0.496415	0.225463	53.5303	0.0320132	0.0468708	6
sp|O15541|R113A_HUMAN	O15541	RNF113A	t00_vs_t04	0.567791	0.243528	53.5303	0.0235211	0.0577496	6
sp|O15541|R113A_HUMAN	O15541	RNF113A	t04_vs_t30	-1.06421	0.243528	53.5303	5.74972e-05	0.000264603	6
sp|O15550|KDM6A_HUMAN	O15550	KDM6A	t00_vs_t30	-0.921564	0.1833	75.5303	3.24919e-06	1.00222e-05	9
sp|O15550|KDM6A_HUMAN	O15550	KDM6A	t00_vs_t04	0.0047603	0.197987	75.5303	0.980881	0.990617	9
sp|O15550|KDM6A_HUMAN	O15550	KDM6A	t04_vs_t30	-0.926325	0.197987	75.5303	1.24128e-05	6.807e-05	9
sp|O43143|DHX15_HUMAN	O43143	DHX15	t00_vs_t30	-0.948247	0.268489	108.53	0.000607284	0.00123151	24
sp|O43143|DHX15_HUMAN	O43143	DHX15	t00_vs_t04	0.0502855	0.290002	108.53	0.862662	0.923359	24
sp|O43143|DHX15_HUMAN	O43143	DHX15	t04_vs_t30	-0.998532	0.290002	108.53	0.000817803	0.00269307	24
sp|O43147-2|SGSM2_HUMAN	O43147-2	SGSM2	t00_vs_t30	2.74387	0.17178	20.5303	4.74997e-13	4.31979e-12	2
sp|O43147-2|SGSM2_HUMAN	O43147-2	SGSM2	t00_vs_t04	0.38168	0.185544	20.5303	0.0526056	0.11365	2
sp|O43147-2|SGSM2_HUMAN	O43147-2	SGSM2	t04_vs_t30	2.36219	0.185544	20.5303	3.31849e-11	6.33141e-10	2
sp|O43148-2|MCES_HUMAN	O43148-2	RNMT	t00_vs_t30	0.00193918	0.306343	97.5303	0.994962	0.9958	13
sp|O43148-2|MCES_HUMAN	O43148-2	RNMT	t00_vs_t04	-0.00147526	0.330888	97.5303	0.996452	0.997432	13
sp|O43148-2|MCES_HUMAN	O43148-2	RNMT	t04_vs_t30	0.00341444	0.330888	97.5303	0.991788	0.995299	13
sp|O43149|ZZEF1_HUMAN	O43149	ZZEF1	t00_vs_t30	1.3497	0.179771	119.53	1.18695e-11	8.84466e-11	18
sp|O43149|ZZEF1_HUMAN	O43149	ZZEF1	t00_vs_t04	0.491946	0.194175	119.53	0.0125865	0.0338921	18
sp|O43149|ZZEF1_HUMAN	O43149	ZZEF1	t04_vs_t30	0.857756	0.194175	119.53	2.20784e-05	0.000112455	18
sp|O43150|ASAP2_HUMAN	O43150	ASAP2	t00_vs_t30	1.48875	0.242391	75.5303	3.5116e-08	1.57489e-07	9
sp|O43150|ASAP2_HUMAN	O43150	ASAP2	t00_vs_t04	0.637677	0.261813	75.5303	0.0172242	0.0442466	9
sp|O43150|ASAP2_HUMAN	O43150	ASAP2	t04_vs_t30	0.851076	0.261813	75.5303	0.00172082	0.00511996	9
sp|O43151|TET3_HUMAN	O43151	TET3	t00_vs_t30	0.625564	0.139901	28.8368	0.000111035	0.000259337	4
sp|O43151|TET3_HUMAN	O43151	TET3	t00_vs_t04	1.3322	0.152908	30.4675	8.96706e-10	1.5264e-08	4
sp|O43151|TET3_HUMAN	O43151	TET3	t04_vs_t30	-0.706636	0.152908	30.4675	6.56455e-05	0.000298205	4
sp|O43155|FLRT2_HUMAN	O43155	FLRT2	t00_vs_t30	1.49862	0.176255	7.01859	6.072e-05	0.000149121	1
sp|O43155|FLRT2_HUMAN	O43155	FLRT2	t00_vs_t04	0.850331	0.191026	7.4822	0.00251832	0.00847274	1
sp|O43155|FLRT2_HUMAN	O43155	FLRT2	t04_vs_t30	0.648292	0.191026	7.4822	0.0104383	0.0237088	1
sp|O43156|TTI1_HUMAN	O43156	TTI1	t00_vs_t30	-1.11183	0.131268	86.5303	5.65929e-13	5.10116e-12	10
sp|O43156|TTI1_HUMAN	O43156	TTI1	t00_vs_t04	-0.714649	0.141785	86.5303	2.52179e-06	1.98578e-05	10
sp|O43156|TTI1_HUMAN	O43156	TTI1	t04_vs_t30	-0.397177	0.141785	86.5303	0.00627901	0.0152569	10
sp|O43157|PLXB1_HUMAN	O43157	PLXNB1	t00_vs_t30	1.30557	0.259879	119.53	1.79386e-06	5.81939e-06	20
sp|O43157|PLXB1_HUMAN	O43157	PLXNB1	t00_vs_t04	0.0386894	0.280701	119.53	0.890605	0.940951	20
sp|O43157|PLXB1_HUMAN	O43157	PLXNB1	t04_vs_t30	1.26688	0.280701	119.53	1.50465e-05	8.04884e-05	20
sp|O43159|RRP8_HUMAN	O43159	RRP8	t00_vs_t30	-0.993602	0.162088	39.7182	3.18694e-07	1.20057e-06	4
sp|O43159|RRP8_HUMAN	O43159	RRP8	t00_vs_t04	0.684811	0.177603	41.7387	0.000392024	0.00167671	4
sp|O43159|RRP8_HUMAN	O43159	RRP8	t04_vs_t30	-1.67841	0.177603	41.7387	6.28074e-12	1.35021e-10	4
sp|O43164|PJA2_HUMAN	O43164	PJA2	t00_vs_t30	0.62908	0.247473	86.5303	0.0128022	0.0202561	10
sp|O43164|PJA2_HUMAN	O43164	PJA2	t00_vs_t04	0.463971	0.267301	86.5303	0.0861658	0.170507	10
sp|O43164|PJA2_HUMAN	O43164	PJA2	t04_vs_t30	0.165108	0.267301	86.5303	0.538405	0.632467	10
sp|O43166|SI1L1_HUMAN	O43166	SIPA1L1	t00_vs_t30	-2.15638	0.407252	42.5303	3.93979e-06	1.19625e-05	4
sp|O43166|SI1L1_HUMAN	O43166	SIPA1L1	t00_vs_t04	-1.89882	0.439882	42.5303	9.27973e-05	0.000475567	4
sp|O43166|SI1L1_HUMAN	O43166	SIPA1L1	t04_vs_t30	-0.257555	0.439882	42.5303	0.561299	0.651586	4
sp|O43169|CYB5B_HUMAN	O43169	CYB5B	t00_vs_t30	-0.00717506	0.773812	31.5303	0.99266	0.993963	4
sp|O43169|CYB5B_HUMAN	O43169	CYB5B	t00_vs_t04	-0.490066	0.835813	31.5303	0.561825	0.701671	4
sp|O43169|CYB5B_HUMAN	O43169	CYB5B	t04_vs_t30	0.482891	0.835813	31.5303	0.567536	0.656913	4
sp|O43172|PRP4_HUMAN	O43172	PRPF4	t00_vs_t30	-0.631035	0.38836	75.5303	0.108356	0.142986	11
sp|O43172|PRP4_HUMAN	O43172	PRPF4	t00_vs_t04	0.0383686	0.419476	75.5303	0.927363	0.961791	11
sp|O43172|PRP4_HUMAN	O43172	PRPF4	t04_vs_t30	-0.669404	0.419476	75.5303	0.114708	0.18137	11
sp|O43173|SIA8C_HUMAN	O43173	ST8SIA3	t00_vs_t30	1.8081	0.402196	20.5303	0.000208731	0.000462847	2
sp|O43173|SIA8C_HUMAN	O43173	ST8SIA3	t00_vs_t04	0.57958	0.434422	20.5303	0.196769	0.328894	2
sp|O43173|SIA8C_HUMAN	O43173	ST8SIA3	t04_vs_t30	1.22852	0.434422	20.5303	0.0102216	0.0232801	2
sp|O43175|SERA_HUMAN	O43175	PHGDH	t00_vs_t30	-1.68115	0.193612	119.53	2.34147e-14	2.48185e-13	26
sp|O43175|SERA_HUMAN	O43175	PHGDH	t00_vs_t04	-0.886986	0.209125	119.53	4.40397e-05	0.000246676	26
sp|O43175|SERA_HUMAN	O43175	PHGDH	t04_vs_t30	-0.79416	0.209125	119.53	0.000231158	0.000895871	26
sp|O43181|NDUS4_HUMAN	O43181	NDUFS4	t00_vs_t30	1.01269	0.446217	42.5303	0.0283679	0.0419022	5
sp|O43181|NDUS4_HUMAN	O43181	NDUFS4	t00_vs_t04	-0.0135513	0.481969	42.5303	0.977701	0.988485	5
sp|O43181|NDUS4_HUMAN	O43181	NDUFS4	t04_vs_t30	1.02624	0.481969	42.5303	0.0390634	0.0730307	5
sp|O43189-2|PHF1_HUMAN	O43189-2	PHF1	t00_vs_t30	1.41728	0.441742	53.5303	0.00225576	0.00411929	6
sp|O43189-2|PHF1_HUMAN	O43189-2	PHF1	t00_vs_t04	0.819035	0.477136	53.5303	0.091841	0.179541	6
sp|O43189-2|PHF1_HUMAN	O43189-2	PHF1	t04_vs_t30	0.598249	0.477136	53.5303	0.215351	0.304396	6
sp|O43236-7|SEPT4_HUMAN	O43236-7	SEPTIN4	t00_vs_t30	3.50181	0.369989	42.5303	4.98238e-12	3.90991e-11	4
sp|O43236-7|SEPT4_HUMAN	O43236-7	SEPTIN4	t00_vs_t04	0.920206	0.399634	42.5303	0.026259	0.0633008	4
sp|O43236-7|SEPT4_HUMAN	O43236-7	SEPTIN4	t04_vs_t30	2.5816	0.399634	42.5303	8.20317e-08	7.80921e-07	4
sp|O43237|DC1L2_HUMAN	O43237	DYNC1LI2	t00_vs_t30	1.84641	0.289735	108.53	4.61801e-09	2.43056e-08	17
sp|O43237|DC1L2_HUMAN	O43237	DYNC1LI2	t00_vs_t04	1.18091	0.31295	108.53	0.000262795	0.00118381	17
sp|O43237|DC1L2_HUMAN	O43237	DYNC1LI2	t04_vs_t30	0.665499	0.31295	108.53	0.0357252	0.0676253	17
sp|O43242|PSMD3_HUMAN	O43242	PSMD3	t00_vs_t30	-0.277864	0.299204	108.53	0.355117	0.414129	18
sp|O43242|PSMD3_HUMAN	O43242	PSMD3	t00_vs_t04	-0.0809504	0.323177	108.53	0.802687	0.885264	18
sp|O43242|PSMD3_HUMAN	O43242	PSMD3	t04_vs_t30	-0.196914	0.323177	108.53	0.543595	0.636767	18
sp|O43251-8|RFOX2_HUMAN	O43251-8	RBFOX2	t00_vs_t30	-0.446665	0.316164	64.5303	0.162531	0.205635	7
sp|O43251-8|RFOX2_HUMAN	O43251-8	RBFOX2	t00_vs_t04	0.0450767	0.341497	64.5303	0.895397	0.942751	7
sp|O43251-8|RFOX2_HUMAN	O43251-8	RBFOX2	t04_vs_t30	-0.491741	0.341497	64.5303	0.154713	0.232163	7
sp|O43252|PAPS1_HUMAN	O43252	PAPSS1	t00_vs_t30	-0.628781	0.247854	119.53	0.0124717	0.0197914	20
sp|O43252|PAPS1_HUMAN	O43252	PAPSS1	t00_vs_t04	-0.148362	0.267713	119.53	0.58049	0.717875	20
sp|O43252|PAPS1_HUMAN	O43252	PAPSS1	t04_vs_t30	-0.48042	0.267713	119.53	0.0752555	0.126993	20
sp|O43264|ZW10_HUMAN	O43264	ZW10	t00_vs_t30	-0.746747	0.259769	75.5303	0.00525138	0.00895904	12
sp|O43264|ZW10_HUMAN	O43264	ZW10	t00_vs_t04	-0.460942	0.280583	75.5303	0.104581	0.199117	12
sp|O43264|ZW10_HUMAN	O43264	ZW10	t04_vs_t30	-0.285805	0.280583	75.5303	0.31164	0.412189	12
sp|O43272|PROD_HUMAN	O43272	PRODH	t00_vs_t30	-0.761763	0.197883	75.5303	0.00024588	0.000537928	9
sp|O43272|PROD_HUMAN	O43272	PRODH	t00_vs_t04	1.16573	0.213738	75.5303	5.97807e-07	5.58645e-06	9
sp|O43272|PROD_HUMAN	O43272	PRODH	t04_vs_t30	-1.92749	0.213738	75.5303	1.29805e-13	3.79792e-12	9
sp|O43278|SPIT1_HUMAN	O43278	SPINT1	t00_vs_t30	-4.21935	0.315301	63.5303	3.77982e-20	8.3411e-19	9
sp|O43278|SPIT1_HUMAN	O43278	SPINT1	t00_vs_t04	-3.5592	0.336922	63.5303	1.27207e-15	6.1314e-14	9
sp|O43278|SPIT1_HUMAN	O43278	SPINT1	t04_vs_t30	-0.660155	0.340046	63.5303	0.056652	0.100177	9
sp|O43281|EFS_HUMAN	O43281	EFS	t00_vs_t30	-0.16136	0.182581	20.5303	0.387051	0.446875	2
sp|O43281|EFS_HUMAN	O43281	EFS	t00_vs_t04	1.42965	0.19721	20.5303	4.4091e-07	4.28193e-06	2
sp|O43281|EFS_HUMAN	O43281	EFS	t04_vs_t30	-1.59101	0.19721	20.5303	8.47322e-08	8.03289e-07	2
sp|O43286|B4GT5_HUMAN	O43286	B4GALT5	t00_vs_t30	-0.373306	0.160935	6.74274	0.0548038	0.0765197	1
sp|O43286|B4GT5_HUMAN	O43286	B4GALT5	t00_vs_t04	-0.678468	0.175972	7.12115	0.00604497	0.018056	1
sp|O43286|B4GT5_HUMAN	O43286	B4GALT5	t04_vs_t30	0.305162	0.175972	7.12115	0.125754	0.195428	1
sp|O43290|SNUT1_HUMAN	O43290	SART1	t00_vs_t30	-0.731606	0.249378	108.53	0.00408717	0.00708774	21
sp|O43290|SNUT1_HUMAN	O43290	SART1	t00_vs_t04	0.0185055	0.269359	108.53	0.945353	0.970684	21
sp|O43290|SNUT1_HUMAN	O43290	SART1	t04_vs_t30	-0.750112	0.269359	108.53	0.0063213	0.0153474	21
sp|O43291|SPIT2_HUMAN	O43291	SPINT2	t00_vs_t30	-1.0532	0.181802	9.53029	0.000210185	0.000465732	1
sp|O43291|SPIT2_HUMAN	O43291	SPINT2	t00_vs_t04	-3.02719	0.196369	9.53029	4.68376e-08	5.6964e-07	1
sp|O43291|SPIT2_HUMAN	O43291	SPINT2	t04_vs_t30	1.97398	0.196369	9.53029	2.20916e-06	1.46818e-05	1
sp|O43292|GPAA1_HUMAN	O43292	GPAA1	t00_vs_t30	0.496649	0.394737	31.5303	0.217565	0.267984	6
sp|O43292|GPAA1_HUMAN	O43292	GPAA1	t00_vs_t04	0.0943178	0.426365	31.5303	0.826352	0.899957	6
sp|O43292|GPAA1_HUMAN	O43292	GPAA1	t04_vs_t30	0.402332	0.426365	31.5303	0.352533	0.455166	6
sp|O43293|DAPK3_HUMAN	O43293	DAPK3	t00_vs_t30	-1.05158	0.38315	53.5303	0.00822934	0.013545	7
sp|O43293|DAPK3_HUMAN	O43293	DAPK3	t00_vs_t04	-0.450508	0.413849	53.5303	0.281215	0.427731	7
sp|O43293|DAPK3_HUMAN	O43293	DAPK3	t04_vs_t30	-0.601073	0.413849	53.5303	0.152228	0.229156	7
sp|O43294|TGFI1_HUMAN	O43294	TGFB1I1	t00_vs_t30	-0.402225	0.182795	20.5303	0.0393756	0.0565827	3
sp|O43294|TGFI1_HUMAN	O43294	TGFB1I1	t00_vs_t04	0.48378	0.197441	20.5303	0.0233454	0.0573491	3
sp|O43294|TGFI1_HUMAN	O43294	TGFB1I1	t04_vs_t30	-0.886005	0.197441	20.5303	0.000212772	0.000837012	3
sp|O43295|SRGP3_HUMAN	O43295	SRGAP3	t00_vs_t30	3.16529	0.306498	97.5303	2.48668e-17	3.84679e-16	16
sp|O43295|SRGP3_HUMAN	O43295	SRGAP3	t00_vs_t04	1.95615	0.331056	97.5303	5.05521e-08	6.05678e-07	16
sp|O43295|SRGP3_HUMAN	O43295	SRGAP3	t04_vs_t30	1.20915	0.331056	97.5303	0.000420258	0.00150871	16
sp|O43299|AP5Z1_HUMAN	O43299	AP5Z1	t00_vs_t30	-0.234149	0.59241	31.5303	0.695322	0.73829	5
sp|O43299|AP5Z1_HUMAN	O43299	AP5Z1	t00_vs_t04	-0.00959801	0.639876	31.5303	0.988127	0.993486	5
sp|O43299|AP5Z1_HUMAN	O43299	AP5Z1	t04_vs_t30	-0.224551	0.639876	31.5303	0.727976	0.794803	5
sp|O43301|HS12A_HUMAN	O43301	HSPA12A	t00_vs_t30	4.94146	0.253777	119.53	7.01391e-39	1.3382e-36	26
sp|O43301|HS12A_HUMAN	O43301	HSPA12A	t00_vs_t04	2.61367	0.274111	119.53	2.27826e-16	1.27236e-14	26
sp|O43301|HS12A_HUMAN	O43301	HSPA12A	t04_vs_t30	2.32779	0.274111	119.53	6.53889e-14	2.02994e-12	26
sp|O43303|CP110_HUMAN	O43303	CCP110	t00_vs_t30	2.04433	0.258454	75.5303	1.69859e-11	1.23753e-10	8
sp|O43303|CP110_HUMAN	O43303	CCP110	t00_vs_t04	0.499863	0.279162	75.5303	0.0773672	0.156305	8
sp|O43303|CP110_HUMAN	O43303	CCP110	t04_vs_t30	1.54447	0.279162	75.5303	4.35118e-07	3.49364e-06	8
sp|O43306|ADCY6_HUMAN	O43306	ADCY6	t00_vs_t30	1.82046	0.290135	20.5303	3.53517e-06	1.08278e-05	3
sp|O43306|ADCY6_HUMAN	O43306	ADCY6	t00_vs_t04	0.297177	0.313382	20.5303	0.354011	0.508123	3
sp|O43306|ADCY6_HUMAN	O43306	ADCY6	t04_vs_t30	1.52328	0.313382	20.5303	8.84067e-05	0.000387197	3
sp|O43309|ZSC12_HUMAN	O43309	ZSCAN12	t00_vs_t30	-1.84898	0.160138	6.78583	1.04078e-05	2.93399e-05	1
sp|O43309|ZSC12_HUMAN	O43309	ZSCAN12	t00_vs_t04	-0.397406	0.176505	7.03963	0.0588552	0.12529	1
sp|O43309|ZSC12_HUMAN	O43309	ZSCAN12	t04_vs_t30	-1.45158	0.176505	7.03963	7.40303e-05	0.000331525	1
sp|O43310-2|CTIF_HUMAN	O43310-2	CTIF	t00_vs_t30	2.00001	0.33083	64.5303	8.26401e-08	3.46687e-07	12
sp|O43310-2|CTIF_HUMAN	O43310-2	CTIF	t00_vs_t04	1.1768	0.357337	64.5303	0.00160975	0.0057273	12
sp|O43310-2|CTIF_HUMAN	O43310-2	CTIF	t04_vs_t30	0.82321	0.357337	64.5303	0.0244682	0.0489985	12
sp|O43312-5|MTSS1_HUMAN	O43312-5	MTSS1	t00_vs_t30	3.29426	0.151249	42.5303	1.08651e-24	4.23416e-23	6
sp|O43312-5|MTSS1_HUMAN	O43312-5	MTSS1	t00_vs_t04	0.41504	0.163367	42.5303	0.0148036	0.0388123	6
sp|O43312-5|MTSS1_HUMAN	O43312-5	MTSS1	t04_vs_t30	2.87922	0.163367	42.5303	3.66051e-21	3.64595e-19	6
sp|O43314|VIP2_HUMAN	O43314	PPIP5K2	t00_vs_t30	1.44661	0.170983	119.53	7.74698e-14	7.73684e-13	20
sp|O43314|VIP2_HUMAN	O43314	PPIP5K2	t00_vs_t04	0.34462	0.184683	119.53	0.0644914	0.134966	20
sp|O43314|VIP2_HUMAN	O43314	PPIP5K2	t04_vs_t30	1.10199	0.184683	119.53	2.5314e-08	2.64038e-07	20
sp|O43318|M3K7_HUMAN	O43318	MAP3K7	t00_vs_t30	-0.191444	0.252997	75.5303	0.451582	0.511767	13
sp|O43318|M3K7_HUMAN	O43318	MAP3K7	t00_vs_t04	-0.521179	0.273268	75.5303	0.0602961	0.127674	13
sp|O43318|M3K7_HUMAN	O43318	MAP3K7	t04_vs_t30	0.329736	0.273268	75.5303	0.231337	0.323005	13
sp|O43324|MCA3_HUMAN	O43324	EEF1E1	t00_vs_t30	-0.781628	0.201536	53.5303	0.00028979	0.000624446	7
sp|O43324|MCA3_HUMAN	O43324	EEF1E1	t00_vs_t04	-0.920188	0.217684	53.5303	9.2743e-05	0.000475555	7
sp|O43324|MCA3_HUMAN	O43324	EEF1E1	t04_vs_t30	0.138561	0.217684	53.5303	0.527149	0.622574	7
sp|O43347|MSI1H_HUMAN	O43347	MSI1	t00_vs_t30	0.802563	0.204673	97.5303	0.000163878	0.000371025	14
sp|O43347|MSI1H_HUMAN	O43347	MSI1	t00_vs_t04	2.01362	0.221072	97.5303	1.08148e-14	4.64984e-13	14
sp|O43347|MSI1H_HUMAN	O43347	MSI1	t04_vs_t30	-1.21106	0.221072	97.5303	3.35565e-07	2.76856e-06	14
sp|O43353|RIPK2_HUMAN	O43353	RIPK2	t00_vs_t30	-1.27747	0.374718	53.5303	0.00124538	0.00237114	7
sp|O43353|RIPK2_HUMAN	O43353	RIPK2	t00_vs_t04	-1.39859	0.404741	53.5303	0.00108285	0.00404929	7
sp|O43353|RIPK2_HUMAN	O43353	RIPK2	t04_vs_t30	0.121119	0.404741	53.5303	0.765908	0.824422	7
sp|O43361|ZN749_HUMAN	O43361	ZNF749	t00_vs_t30	-0.887372	0.140683	9.53029	0.000108951	0.00025486	1
sp|O43361|ZN749_HUMAN	O43361	ZNF749	t00_vs_t04	-0.523605	0.151955	9.53029	0.00672759	0.0197662	1
sp|O43361|ZN749_HUMAN	O43361	ZNF749	t04_vs_t30	-0.363767	0.151955	9.53029	0.0388511	0.0726932	1
sp|O43374|RASL2_HUMAN	O43374	RASA4	t00_vs_t30	0.709476	0.489148	20.5303	0.162046	0.205144	3
sp|O43374|RASL2_HUMAN	O43374	RASA4	t00_vs_t04	1.23514	0.528341	20.5303	0.0296173	0.0700684	3
sp|O43374|RASL2_HUMAN	O43374	RASA4	t04_vs_t30	-0.525667	0.528341	20.5303	0.331349	0.432633	3
sp|O43379-4|WDR62_HUMAN	O43379-4	WDR62	t00_vs_t30	-2.171	0.335105	53.5303	2.98923e-08	1.35925e-07	6
sp|O43379-4|WDR62_HUMAN	O43379-4	WDR62	t00_vs_t04	-1.57181	0.361955	53.5303	6.30543e-05	0.000340277	6
sp|O43379-4|WDR62_HUMAN	O43379-4	WDR62	t04_vs_t30	-0.599195	0.361955	53.5303	0.103687	0.166154	6
sp|O43390-2|HNRPR_HUMAN	O43390-2	HNRNPR	t00_vs_t30	0.165166	0.201236	108.53	0.413584	0.473388	24
sp|O43390-2|HNRPR_HUMAN	O43390-2	HNRNPR	t00_vs_t04	0.22034	0.21736	108.53	0.312976	0.463267	24
sp|O43390-2|HNRPR_HUMAN	O43390-2	HNRNPR	t04_vs_t30	-0.055174	0.21736	108.53	0.800102	0.850334	24
sp|O43395|PRPF3_HUMAN	O43395	PRPF3	t00_vs_t30	-0.869866	0.209987	97.5303	7.31598e-05	0.000176594	13
sp|O43395|PRPF3_HUMAN	O43395	PRPF3	t00_vs_t04	-0.0359832	0.226812	97.5303	0.874274	0.931623	13
sp|O43395|PRPF3_HUMAN	O43395	PRPF3	t04_vs_t30	-0.833883	0.226812	97.5303	0.000386845	0.00140473	13
sp|O43396|TXNL1_HUMAN	O43396	TXNL1	t00_vs_t30	0.296707	0.186461	119.53	0.114193	0.149761	19
sp|O43396|TXNL1_HUMAN	O43396	TXNL1	t00_vs_t04	-0.468614	0.201401	119.53	0.0216607	0.0538315	19
sp|O43396|TXNL1_HUMAN	O43396	TXNL1	t04_vs_t30	0.765321	0.201401	119.53	0.00022912	0.000889104	19
sp|O43399-7|TPD54_HUMAN	O43399-7	TPD52L2	t00_vs_t30	0.222778	0.322636	86.5303	0.491732	0.549986	14
sp|O43399-7|TPD54_HUMAN	O43399-7	TPD52L2	t00_vs_t04	0.568596	0.348487	86.5303	0.106395	0.201958	14
sp|O43399-7|TPD54_HUMAN	O43399-7	TPD52L2	t04_vs_t30	-0.345818	0.348487	86.5303	0.323797	0.424745	14
sp|O43402|EMC8_HUMAN	O43402	EMC8	t00_vs_t30	-0.204514	0.29872	42.5303	0.497287	0.554912	6
sp|O43402|EMC8_HUMAN	O43402	EMC8	t00_vs_t04	-0.121424	0.322654	42.5303	0.708543	0.820372	6
sp|O43402|EMC8_HUMAN	O43402	EMC8	t04_vs_t30	-0.0830905	0.322654	42.5303	0.798018	0.848809	6
sp|O43405|COCH_HUMAN	O43405	COCH	t00_vs_t30	0.90857	0.186856	20.5303	8.80697e-05	0.00020884	2
sp|O43405|COCH_HUMAN	O43405	COCH	t00_vs_t04	-0.621239	0.201827	20.5303	0.00580785	0.0174388	2
sp|O43405|COCH_HUMAN	O43405	COCH	t04_vs_t30	1.52981	0.201827	20.5303	2.24071e-07	1.92434e-06	2
sp|O43414|ERI3_HUMAN	O43414	ERI3	t00_vs_t30	0.809271	0.404101	31.5303	0.0538777	0.0752726	3
sp|O43414|ERI3_HUMAN	O43414	ERI3	t00_vs_t04	-0.467063	0.436479	31.5303	0.292712	0.441551	3
sp|O43414|ERI3_HUMAN	O43414	ERI3	t04_vs_t30	1.27633	0.436479	31.5303	0.00634651	0.0153997	3
sp|O43422|P52K_HUMAN	O43422	THAP12	t00_vs_t30	-0.730729	0.22786	64.5303	0.00208866	0.00383172	7
sp|O43422|P52K_HUMAN	O43422	THAP12	t00_vs_t04	0.0905028	0.246117	64.5303	0.714283	0.823958	7
sp|O43422|P52K_HUMAN	O43422	THAP12	t04_vs_t30	-0.821232	0.246117	64.5303	0.00140964	0.00431468	7
sp|O43424|GRID2_HUMAN	O43424	GRID2	t00_vs_t30	-1.05489	0.148935	9.53029	4.31275e-05	0.000108805	1
sp|O43424|GRID2_HUMAN	O43424	GRID2	t00_vs_t04	-2.00093	0.160868	9.53029	3.31273e-07	3.32289e-06	1
sp|O43424|GRID2_HUMAN	O43424	GRID2	t04_vs_t30	0.946039	0.160868	9.53029	0.000187446	0.000747661	1
sp|O43426|SYNJ1_HUMAN	O43426	SYNJ1	t00_vs_t30	3.78403	0.219141	107.53	8.82461e-33	9.28918e-31	16
sp|O43426|SYNJ1_HUMAN	O43426	SYNJ1	t00_vs_t04	1.88895	0.236485	107.53	1.64463e-12	4.75126e-11	16
sp|O43426|SYNJ1_HUMAN	O43426	SYNJ1	t04_vs_t30	1.89508	0.235196	107.53	1.15258e-12	2.82164e-11	16
sp|O43427|FIBP_HUMAN	O43427	FIBP	t00_vs_t30	0.968658	0.39073	75.5303	0.0154018	0.0240084	10
sp|O43427|FIBP_HUMAN	O43427	FIBP	t00_vs_t04	-0.109136	0.422037	75.5303	0.796653	0.881874	10
sp|O43427|FIBP_HUMAN	O43427	FIBP	t04_vs_t30	1.07779	0.422037	75.5303	0.0126708	0.0278944	10
sp|O43439-4|MTG8R_HUMAN	O43439-4	CBFA2T2	t00_vs_t30	-0.454506	0.323152	42.5303	0.166848	0.210564	4
sp|O43439-4|MTG8R_HUMAN	O43439-4	CBFA2T2	t00_vs_t04	1.28406	0.349044	42.5303	0.000653938	0.00261404	4
sp|O43439-4|MTG8R_HUMAN	O43439-4	CBFA2T2	t04_vs_t30	-1.73856	0.349044	42.5303	1.10277e-05	6.12445e-05	4
sp|O43447|PPIH_HUMAN	O43447	PPIH	t00_vs_t30	-0.489075	0.328479	53.5303	0.14238	0.182596	5
sp|O43447|PPIH_HUMAN	O43447	PPIH	t00_vs_t04	-0.127146	0.354798	53.5303	0.721482	0.82965	5
sp|O43447|PPIH_HUMAN	O43447	PPIH	t04_vs_t30	-0.361929	0.354798	53.5303	0.312271	0.412847	5
sp|O43464|HTRA2_HUMAN	O43464	HTRA2	t00_vs_t30	0.740816	0.512593	42.5303	0.155721	0.197794	4
sp|O43464|HTRA2_HUMAN	O43464	HTRA2	t00_vs_t04	0.682023	0.553664	42.5303	0.224778	0.36267	4
sp|O43464|HTRA2_HUMAN	O43464	HTRA2	t04_vs_t30	0.0587934	0.553664	42.5303	0.915931	0.940307	4
sp|O43488|ARK72_HUMAN	O43488	AKR7A2	t00_vs_t30	0.659749	0.276644	31.5303	0.0232767	0.0349742	5
sp|O43488|ARK72_HUMAN	O43488	AKR7A2	t00_vs_t04	0.485715	0.29881	31.5303	0.114012	0.213548	5
sp|O43488|ARK72_HUMAN	O43488	AKR7A2	t04_vs_t30	0.174034	0.29881	31.5303	0.564424	0.653972	5
sp|O43490|PROM1_HUMAN	O43490	PROM1	t00_vs_t30	-1.71168	0.447585	64.5303	0.000298143	0.000641239	7
sp|O43490|PROM1_HUMAN	O43490	PROM1	t00_vs_t04	-2.22294	0.483447	64.5303	2.04149e-05	0.000126239	7
sp|O43490|PROM1_HUMAN	O43490	PROM1	t04_vs_t30	0.51126	0.483447	64.5303	0.294212	0.394263	7
sp|O43493-7|TGON2_HUMAN	O43493-7	TGOLN2	t00_vs_t30	0.125301	0.307272	31.5303	0.686186	0.730369	4
sp|O43493-7|TGON2_HUMAN	O43493-7	TGOLN2	t00_vs_t04	-0.412686	0.331892	31.5303	0.222874	0.360487	4
sp|O43493-7|TGON2_HUMAN	O43493-7	TGOLN2	t04_vs_t30	0.537987	0.331892	31.5303	0.114983	0.181711	4
sp|O43502|RA51C_HUMAN	O43502	RAD51C	t00_vs_t30	-1.09641	0.387315	20.5303	0.0101563	0.0163897	3
sp|O43502|RA51C_HUMAN	O43502	RAD51C	t00_vs_t04	-0.844068	0.418348	20.5303	0.0568918	0.121818	3
sp|O43502|RA51C_HUMAN	O43502	RAD51C	t04_vs_t30	-0.252345	0.418348	20.5303	0.552986	0.64454	3
sp|O43504|LTOR5_HUMAN	O43504	LAMTOR5	t00_vs_t30	-0.366611	0.194535	6.98526	0.101573	0.134579	1
sp|O43504|LTOR5_HUMAN	O43504	LAMTOR5	t00_vs_t04	-0.671675	0.211311	7.42742	0.0143496	0.0377952	1
sp|O43504|LTOR5_HUMAN	O43504	LAMTOR5	t04_vs_t30	0.305064	0.211311	7.42742	0.189651	0.27464	1
sp|O43505|B4GA1_HUMAN	O43505	B4GAT1	t00_vs_t30	1.01564	0.223026	53.5303	3.07751e-05	7.96828e-05	5
sp|O43505|B4GA1_HUMAN	O43505	B4GAT1	t00_vs_t04	-0.0380615	0.240895	53.5303	0.875051	0.931638	5
sp|O43505|B4GA1_HUMAN	O43505	B4GAT1	t04_vs_t30	1.0537	0.240895	53.5303	5.66977e-05	0.000261437	5
sp|O43524|FOXO3_HUMAN	O43524	FOXO3	t00_vs_t30	0.488276	0.448674	31.5303	0.284727	0.3408	6
sp|O43524|FOXO3_HUMAN	O43524	FOXO3	t00_vs_t04	0.517884	0.484623	31.5303	0.293348	0.44222	6
sp|O43524|FOXO3_HUMAN	O43524	FOXO3	t04_vs_t30	-0.029608	0.484623	31.5303	0.951669	0.965602	6
sp|O43525|KCNQ3_HUMAN	O43525	KCNQ3	t00_vs_t30	3.34065	0.5603	20.5303	7.06563e-06	2.04867e-05	2
sp|O43525|KCNQ3_HUMAN	O43525	KCNQ3	t00_vs_t04	0.375776	0.605193	20.5303	0.541485	0.683923	2
sp|O43525|KCNQ3_HUMAN	O43525	KCNQ3	t04_vs_t30	2.96488	0.605193	20.5303	8.08308e-05	0.000357608	2
sp|O43526|KCNQ2_HUMAN	O43526	KCNQ2	t00_vs_t30	3.53246	0.39617	42.5303	2.74232e-11	1.93932e-10	6
sp|O43526|KCNQ2_HUMAN	O43526	KCNQ2	t00_vs_t04	2.77269	0.427912	42.5303	7.68287e-08	8.81701e-07	6
sp|O43526|KCNQ2_HUMAN	O43526	KCNQ2	t04_vs_t30	0.759774	0.427912	42.5303	0.0829648	0.138044	6
sp|O43567|RNF13_HUMAN	O43567	RNF13	t00_vs_t30	-0.12873	0.497448	42.5303	0.797053	0.827504	5
sp|O43567|RNF13_HUMAN	O43567	RNF13	t00_vs_t04	-0.179145	0.537305	42.5303	0.74046	0.843319	5
sp|O43567|RNF13_HUMAN	O43567	RNF13	t04_vs_t30	0.0504155	0.537305	42.5303	0.925685	0.946352	5
sp|O43570|CAH12_HUMAN	O43570	CA12	t00_vs_t30	1.10832	0.15823	9.53029	4.72077e-05	0.000118219	1
sp|O43570|CAH12_HUMAN	O43570	CA12	t00_vs_t04	-1.56085	0.170908	9.53029	5.09536e-06	3.68938e-05	1
sp|O43570|CAH12_HUMAN	O43570	CA12	t04_vs_t30	2.66917	0.170908	9.53029	4.15569e-08	4.16387e-07	1
sp|O43572|AKA10_HUMAN	O43572	AKAP10	t00_vs_t30	0.842456	0.280843	31.5303	0.00524157	0.00894564	7
sp|O43572|AKA10_HUMAN	O43572	AKAP10	t00_vs_t04	0.200968	0.303346	31.5303	0.512461	0.659795	7
sp|O43572|AKA10_HUMAN	O43572	AKAP10	t04_vs_t30	0.641488	0.303346	31.5303	0.0424561	0.0784688	7
sp|O43581-3|SYT7_HUMAN	O43581-3	SYT7	t00_vs_t30	3.56446	0.341547	53.5303	1.64052e-14	1.78431e-13	10
sp|O43581-3|SYT7_HUMAN	O43581-3	SYT7	t00_vs_t04	2.36653	0.368913	53.5303	3.78586e-08	4.68526e-07	10
sp|O43581-3|SYT7_HUMAN	O43581-3	SYT7	t04_vs_t30	1.19793	0.368913	53.5303	0.00201412	0.00582392	10
sp|O43583|DENR_HUMAN	O43583	DENR	t00_vs_t30	0.202147	0.21559	61.3474	0.352103	0.411139	10
sp|O43583|DENR_HUMAN	O43583	DENR	t00_vs_t04	0.0309152	0.236896	64.1258	0.896578	0.943651	10
sp|O43583|DENR_HUMAN	O43583	DENR	t04_vs_t30	0.171232	0.236896	64.1258	0.472421	0.572885	10
sp|O43592|XPOT_HUMAN	O43592	XPOT	t00_vs_t30	-0.674835	0.27796	119.53	0.016681	0.0257613	19
sp|O43592|XPOT_HUMAN	O43592	XPOT	t00_vs_t04	-0.347364	0.300231	119.53	0.249585	0.392316	19
sp|O43592|XPOT_HUMAN	O43592	XPOT	t04_vs_t30	-0.327471	0.300231	119.53	0.277585	0.375665	19
sp|O43597|SPY2_HUMAN	O43597	SPRY2	t00_vs_t30	0.291101	0.168802	9.53029	0.116827	0.152886	1
sp|O43597|SPY2_HUMAN	O43597	SPRY2	t00_vs_t04	0.219626	0.182327	9.53029	0.257429	0.401667	1
sp|O43597|SPY2_HUMAN	O43597	SPRY2	t04_vs_t30	0.0714759	0.182327	9.53029	0.703666	0.775098	1
sp|O43598|DNPH1_HUMAN	O43598	DNPH1	t00_vs_t30	-0.0971742	0.223438	31.5303	0.666595	0.71283	5
sp|O43598|DNPH1_HUMAN	O43598	DNPH1	t00_vs_t04	-0.288625	0.241341	31.5303	0.240644	0.381745	5
sp|O43598|DNPH1_HUMAN	O43598	DNPH1	t04_vs_t30	0.191451	0.241341	31.5303	0.433544	0.535744	5
sp|O43602|DCX_HUMAN	O43602	DCX	t00_vs_t30	5.00117	0.162706	108.53	2.21874e-55	5.07981e-52	17
sp|O43602|DCX_HUMAN	O43602	DCX	t00_vs_t04	3.11526	0.175743	108.53	7.95895e-34	8.09868e-31	17
sp|O43602|DCX_HUMAN	O43602	DCX	t04_vs_t30	1.88591	0.175743	108.53	9.54253e-19	6.77446e-17	17
sp|O43615|TIM44_HUMAN	O43615	TIMM44	t00_vs_t30	-0.248322	0.266537	97.5303	0.353812	0.412924	16
sp|O43615|TIM44_HUMAN	O43615	TIMM44	t00_vs_t04	-0.125545	0.287893	97.5303	0.663741	0.786477	16
sp|O43615|TIM44_HUMAN	O43615	TIMM44	t04_vs_t30	-0.122777	0.287893	97.5303	0.670706	0.74706	16
sp|O43617|TPPC3_HUMAN	O43617	TRAPPC3	t00_vs_t30	0.0249681	0.192316	64.5303	0.897106	0.912045	6
sp|O43617|TPPC3_HUMAN	O43617	TRAPPC3	t00_vs_t04	-0.530053	0.207726	64.5303	0.0130987	0.0350446	6
sp|O43617|TPPC3_HUMAN	O43617	TRAPPC3	t04_vs_t30	0.555021	0.207726	64.5303	0.00953783	0.0219026	6
sp|O43633|CHM2A_HUMAN	O43633	CHMP2A	t00_vs_t30	0.129235	0.189054	31.5303	0.49923	0.556808	5
sp|O43633|CHM2A_HUMAN	O43633	CHMP2A	t00_vs_t04	0.390118	0.204202	31.5303	0.0652059	0.135872	5
sp|O43633|CHM2A_HUMAN	O43633	CHMP2A	t04_vs_t30	-0.260883	0.204202	31.5303	0.210727	0.298987	5
sp|O43639|NCK2_HUMAN	O43639	NCK2	t00_vs_t30	1.04883	0.237488	53.5303	4.91571e-05	0.000122698	7
sp|O43639|NCK2_HUMAN	O43639	NCK2	t00_vs_t04	0.140972	0.256517	53.5303	0.584906	0.721132	7
sp|O43639|NCK2_HUMAN	O43639	NCK2	t04_vs_t30	0.907858	0.256517	53.5303	0.000839278	0.00275784	7
sp|O43657|TSN6_HUMAN	O43657	TSPAN6	t00_vs_t30	-1.90246	0.183164	9.53029	1.65663e-06	5.41722e-06	1
sp|O43657|TSN6_HUMAN	O43657	TSPAN6	t00_vs_t04	-1.90474	0.19784	9.53029	3.223e-06	2.45969e-05	1
sp|O43657|TSN6_HUMAN	O43657	TSPAN6	t04_vs_t30	0.00228721	0.19784	9.53029	0.991014	0.994925	1
sp|O43660|PLRG1_HUMAN	O43660	PLRG1	t00_vs_t30	-1.06914	0.243339	64.5303	4.24085e-05	0.000107287	10
sp|O43660|PLRG1_HUMAN	O43660	PLRG1	t00_vs_t04	-0.145857	0.262836	64.5303	0.580857	0.718171	10
sp|O43660|PLRG1_HUMAN	O43660	PLRG1	t04_vs_t30	-0.923278	0.262836	64.5303	0.000815551	0.00268663	10
sp|O43663|PRC1_HUMAN	O43663	PRC1	t00_vs_t30	-0.677906	0.357023	64.5303	0.0620673	0.0857738	9
sp|O43663|PRC1_HUMAN	O43663	PRC1	t00_vs_t04	-1.02731	0.385629	64.5303	0.00974204	0.0272005	9
sp|O43663|PRC1_HUMAN	O43663	PRC1	t04_vs_t30	0.349402	0.385629	64.5303	0.368277	0.471044	9
sp|O43665|RGS10_HUMAN	O43665	RGS10	t00_vs_t30	1.03864	0.294476	53.5303	0.000870937	0.00170903	5
sp|O43665|RGS10_HUMAN	O43665	RGS10	t00_vs_t04	3.99691	0.318071	53.5303	1.34513e-17	9.32752e-16	5
sp|O43665|RGS10_HUMAN	O43665	RGS10	t04_vs_t30	-2.95827	0.318071	53.5303	9.06903e-13	2.26306e-11	5
sp|O43670-4|ZN207_HUMAN	O43670-4	ZNF207	t00_vs_t30	-0.776537	0.255406	97.5303	0.00303387	0.00540654	13
sp|O43670-4|ZN207_HUMAN	O43670-4	ZNF207	t00_vs_t04	0.161244	0.27587	97.5303	0.56024	0.700338	13
sp|O43670-4|ZN207_HUMAN	O43670-4	ZNF207	t04_vs_t30	-0.93778	0.27587	97.5303	0.000979775	0.00314283	13
sp|O43674|NDUB5_HUMAN	O43674	NDUFB5	t00_vs_t30	0.88796	0.388215	20.5303	0.0329109	0.0480546	2
sp|O43674|NDUB5_HUMAN	O43674	NDUFB5	t00_vs_t04	0.264905	0.41932	20.5303	0.534523	0.679129	2
sp|O43674|NDUB5_HUMAN	O43674	NDUFB5	t04_vs_t30	0.623055	0.41932	20.5303	0.152509	0.229452	2
sp|O43678|NDUA2_HUMAN	O43678	NDUFA2	t00_vs_t30	0.817	0.255869	42.5303	0.00264946	0.00478481	5
sp|O43678|NDUA2_HUMAN	O43678	NDUFA2	t00_vs_t04	-0.0625083	0.27637	42.5303	0.822148	0.897345	5
sp|O43678|NDUA2_HUMAN	O43678	NDUFA2	t04_vs_t30	0.879508	0.27637	42.5303	0.00272945	0.00753353	5
sp|O43679|LDB2_HUMAN	O43679	LDB2	t00_vs_t30	-1.11243	0.329048	20.5303	0.00288973	0.00518225	2
sp|O43679|LDB2_HUMAN	O43679	LDB2	t00_vs_t04	-0.97583	0.355413	20.5303	0.0122757	0.0332018	2
sp|O43679|LDB2_HUMAN	O43679	LDB2	t04_vs_t30	-0.136599	0.355413	20.5303	0.704679	0.775655	2
sp|O43681|GET3_HUMAN	O43681	GET3	t00_vs_t30	-0.0205551	0.268732	64.5303	0.939267	0.947962	8
sp|O43681|GET3_HUMAN	O43681	GET3	t00_vs_t04	-0.43852	0.290264	64.5303	0.13573	0.244544	8
sp|O43681|GET3_HUMAN	O43681	GET3	t04_vs_t30	0.417965	0.290264	64.5303	0.154716	0.232163	8
sp|O43683|BUB1_HUMAN	O43683	BUB1	t00_vs_t30	-3.40262	0.294569	53.5303	3.70107e-16	4.93368e-15	7
sp|O43683|BUB1_HUMAN	O43683	BUB1	t00_vs_t04	-3.10257	0.318171	53.5303	1.81442e-13	6.36646e-12	7
sp|O43683|BUB1_HUMAN	O43683	BUB1	t04_vs_t30	-0.300047	0.318171	53.5303	0.349899	0.452404	7
sp|O43684|BUB3_HUMAN	O43684	BUB3	t00_vs_t30	-0.510746	0.146246	64.5303	0.000869604	0.00170715	13
sp|O43684|BUB3_HUMAN	O43684	BUB3	t00_vs_t04	-0.0870584	0.157964	64.5303	0.583448	0.720304	13
sp|O43684|BUB3_HUMAN	O43684	BUB3	t04_vs_t30	-0.423688	0.157964	64.5303	0.00927833	0.0213656	13
sp|O43708|MAAI_HUMAN	O43708	GSTZ1	t00_vs_t30	-0.619504	0.302062	64.5303	0.0443398	0.0630143	10
sp|O43708|MAAI_HUMAN	O43708	GSTZ1	t00_vs_t04	0.567842	0.326264	64.5303	0.0865489	0.171191	10
sp|O43708|MAAI_HUMAN	O43708	GSTZ1	t04_vs_t30	-1.18735	0.326264	64.5303	0.000545104	0.00189668	10
sp|O43709-3|BUD23_HUMAN	O43709-3	BUD23	t00_vs_t30	-1.95592	0.399191	20.5303	8.0705e-05	0.000192724	3
sp|O43709-3|BUD23_HUMAN	O43709-3	BUD23	t00_vs_t04	-1.28632	0.431175	20.5303	0.00720558	0.0209695	3
sp|O43709-3|BUD23_HUMAN	O43709-3	BUD23	t04_vs_t30	-0.669605	0.431175	20.5303	0.135709	0.208352	3
sp|O43716|GATC_HUMAN	O43716	GATC	t00_vs_t30	-0.823137	0.332214	20.5303	0.0220132	0.0332121	2
sp|O43716|GATC_HUMAN	O43716	GATC	t00_vs_t04	-0.618312	0.358832	20.5303	0.0998965	0.191873	2
sp|O43716|GATC_HUMAN	O43716	GATC	t04_vs_t30	-0.204825	0.358832	20.5303	0.574323	0.662866	2
sp|O43719|HTSF1_HUMAN	O43719	HTATSF1	t00_vs_t30	-0.66892	0.229054	130.53	0.0041203	0.00713708	27
sp|O43719|HTSF1_HUMAN	O43719	HTATSF1	t00_vs_t04	0.263325	0.247407	130.53	0.289139	0.437097	27
sp|O43719|HTSF1_HUMAN	O43719	HTATSF1	t04_vs_t30	-0.932245	0.247407	130.53	0.000248051	0.000952875	27
sp|O43731-2|ERD23_HUMAN	O43731-2	KDELR3	t00_vs_t30	-0.188803	0.178303	9.53029	0.31575	0.373115	1
sp|O43731-2|ERD23_HUMAN	O43731-2	KDELR3	t00_vs_t04	-0.274381	0.19259	9.53029	0.18616	0.315129	1
sp|O43731-2|ERD23_HUMAN	O43731-2	KDELR3	t04_vs_t30	0.0855774	0.19259	9.53029	0.666708	0.743693	1
sp|O43736|ITM2A_HUMAN	O43736	ITM2A	t00_vs_t30	-3.2869	0.181863	9.53029	1.07713e-08	5.30912e-08	1
sp|O43736|ITM2A_HUMAN	O43736	ITM2A	t00_vs_t04	-2.78711	0.196435	9.53029	1.00201e-07	1.11365e-06	1
sp|O43736|ITM2A_HUMAN	O43736	ITM2A	t04_vs_t30	-0.499791	0.196435	9.53029	0.030179	0.0586544	1
sp|O43739|CYH3_HUMAN	O43739	CYTH3	t00_vs_t30	1.85817	0.205439	20.5303	1.327e-08	6.44022e-08	2
sp|O43739|CYH3_HUMAN	O43739	CYTH3	t00_vs_t04	-0.366295	0.2219	20.5303	0.114011	0.213548	2
sp|O43739|CYH3_HUMAN	O43739	CYTH3	t04_vs_t30	2.22447	0.2219	20.5303	2.33301e-09	3.05661e-08	2
sp|O43741|AAKB2_HUMAN	O43741	PRKAB2	t00_vs_t30	0.787356	0.315401	42.5303	0.0165047	0.0255191	8
sp|O43741|AAKB2_HUMAN	O43741	PRKAB2	t00_vs_t04	-0.11036	0.340672	42.5303	0.747564	0.847721	8
sp|O43741|AAKB2_HUMAN	O43741	PRKAB2	t04_vs_t30	0.897716	0.340672	42.5303	0.0116862	0.0260459	8
sp|O43747-2|AP1G1_HUMAN	O43747-2	AP1G1	t00_vs_t30	0.731851	0.208989	130.53	0.000633046	0.00127838	25
sp|O43747-2|AP1G1_HUMAN	O43747-2	AP1G1	t00_vs_t04	-0.0322936	0.225734	130.53	0.886463	0.938928	25
sp|O43747-2|AP1G1_HUMAN	O43747-2	AP1G1	t04_vs_t30	0.764144	0.225734	130.53	0.000940002	0.00303438	25
sp|O43752|STX6_HUMAN	O43752	STX6	t00_vs_t30	-0.192549	0.266656	53.5303	0.473382	0.533371	6
sp|O43752|STX6_HUMAN	O43752	STX6	t00_vs_t04	-0.759936	0.288021	53.5303	0.0108824	0.0299733	6
sp|O43752|STX6_HUMAN	O43752	STX6	t04_vs_t30	0.567387	0.288021	53.5303	0.0540276	0.0960747	6
sp|O43759|SNG1_HUMAN	O43759	SYNGR1	t00_vs_t30	1.0259	0.147679	9.53029	5.04812e-05	0.000125661	1
sp|O43759|SNG1_HUMAN	O43759	SYNGR1	t00_vs_t04	0.0330163	0.159512	9.53029	0.840378	0.909069	1
sp|O43759|SNG1_HUMAN	O43759	SYNGR1	t04_vs_t30	0.99288	0.159512	9.53029	0.000120867	0.000510093	1
sp|O43760-2|SNG2_HUMAN	O43760-2	SYNGR2	t00_vs_t30	-1.77374	0.151087	9.53029	5.57152e-07	2.00961e-06	1
sp|O43760-2|SNG2_HUMAN	O43760-2	SYNGR2	t00_vs_t04	-1.66566	0.163193	9.53029	1.93231e-06	1.56464e-05	1
sp|O43760-2|SNG2_HUMAN	O43760-2	SYNGR2	t04_vs_t30	-0.108077	0.163193	9.53029	0.523491	0.619557	1
sp|O43761|SNG3_HUMAN	O43761	SYNGR3	t00_vs_t30	2.83957	0.440562	20.5303	2.43284e-06	7.70134e-06	2
sp|O43761|SNG3_HUMAN	O43761	SYNGR3	t00_vs_t04	0.344595	0.475861	20.5303	0.477145	0.628114	2
sp|O43761|SNG3_HUMAN	O43761	SYNGR3	t04_vs_t30	2.49497	0.475861	20.5303	3.6309e-05	0.000175935	2
sp|O43765|SGTA_HUMAN	O43765	SGTA	t00_vs_t30	-0.0218203	0.395875	86.5303	0.956171	0.963429	12
sp|O43765|SGTA_HUMAN	O43765	SGTA	t00_vs_t04	-0.358653	0.427593	86.5303	0.403909	0.557078	12
sp|O43765|SGTA_HUMAN	O43765	SGTA	t04_vs_t30	0.336833	0.427593	86.5303	0.433001	0.535144	12
sp|O43766|LIAS_HUMAN	O43766	LIAS	t00_vs_t30	-1.41994	0.172872	9.53029	1.26117e-05	3.50845e-05	1
sp|O43766|LIAS_HUMAN	O43766	LIAS	t00_vs_t04	-0.647835	0.186724	9.53029	0.00647257	0.0191516	1
sp|O43766|LIAS_HUMAN	O43766	LIAS	t04_vs_t30	-0.772108	0.186724	9.53029	0.00224693	0.00640442	1
sp|O43768-3|ENSA_HUMAN	O43768-3	ENSA	t00_vs_t30	-1.85091	0.162617	6.71541	1.23353e-05	3.44097e-05	1
sp|O43768-3|ENSA_HUMAN	O43768-3	ENSA	t00_vs_t04	-1.28573	0.180007	6.89996	0.000199669	0.000930571	1
sp|O43768-3|ENSA_HUMAN	O43768-3	ENSA	t04_vs_t30	-0.565182	0.180007	6.89996	0.0166938	0.0353762	1
sp|O43772|MCAT_HUMAN	O43772	SLC25A20	t00_vs_t30	2.24988	0.333154	75.5303	2.61205e-09	1.42134e-08	11
sp|O43772|MCAT_HUMAN	O43772	SLC25A20	t00_vs_t04	2.35665	0.359848	75.5303	6.26489e-09	9.23894e-08	11
sp|O43772|MCAT_HUMAN	O43772	SLC25A20	t04_vs_t30	-0.106769	0.359848	75.5303	0.767504	0.825777	11
sp|O43776|SYNC_HUMAN	O43776	NARS1	t00_vs_t30	-0.742007	0.145333	119.53	1.26004e-06	4.23932e-06	21
sp|O43776|SYNC_HUMAN	O43776	NARS1	t00_vs_t04	-0.344689	0.156978	119.53	0.0300382	0.0709178	21
sp|O43776|SYNC_HUMAN	O43776	NARS1	t04_vs_t30	-0.397318	0.156978	119.53	0.0126709	0.0278944	21
sp|O43795|MYO1B_HUMAN	O43795	MYO1B	t00_vs_t30	0.630398	0.192112	130.53	0.00132509	0.00251194	26
sp|O43795|MYO1B_HUMAN	O43795	MYO1B	t00_vs_t04	0.873598	0.207505	130.53	4.72104e-05	0.000262828	26
sp|O43795|MYO1B_HUMAN	O43795	MYO1B	t04_vs_t30	-0.2432	0.207505	130.53	0.243322	0.337016	26
sp|O43805|SSNA1_HUMAN	O43805	SSNA1	t00_vs_t30	-1.72681	0.173662	9.53029	2.43071e-06	7.69991e-06	1
sp|O43805|SSNA1_HUMAN	O43805	SSNA1	t00_vs_t04	-1.4417	0.187576	9.53029	2.20131e-05	0.000134325	1
sp|O43805|SSNA1_HUMAN	O43805	SSNA1	t04_vs_t30	-0.285102	0.187576	9.53029	0.160986	0.239765	1
sp|O43808|PM34_HUMAN	O43808	SLC25A17	t00_vs_t30	0.0405384	1.03391	20.5303	0.969103	0.974195	2
sp|O43808|PM34_HUMAN	O43808	SLC25A17	t00_vs_t04	-0.410017	1.11675	20.5303	0.717264	0.82594	2
sp|O43808|PM34_HUMAN	O43808	SLC25A17	t04_vs_t30	0.450555	1.11675	20.5303	0.690787	0.763116	2
sp|O43809|CPSF5_HUMAN	O43809	NUDT21	t00_vs_t30	-0.843068	0.358391	86.5303	0.0209233	0.0316825	14
sp|O43809|CPSF5_HUMAN	O43809	NUDT21	t00_vs_t04	-0.158491	0.387106	86.5303	0.683239	0.801268	14
sp|O43809|CPSF5_HUMAN	O43809	NUDT21	t04_vs_t30	-0.684577	0.387106	86.5303	0.0805105	0.134645	14
sp|O43813|LANC1_HUMAN	O43813	LANCL1	t00_vs_t30	1.57474	0.49661	64.5303	0.00232509	0.00423746	8
sp|O43813|LANC1_HUMAN	O43813	LANCL1	t00_vs_t04	0.994387	0.536401	64.5303	0.0683372	0.141431	8
sp|O43813|LANC1_HUMAN	O43813	LANCL1	t04_vs_t30	0.580352	0.536401	64.5303	0.283306	0.38194	8
sp|O43815|STRN_HUMAN	O43815	STRN	t00_vs_t30	0.0955217	0.264535	130.53	0.718614	0.760089	21
sp|O43815|STRN_HUMAN	O43815	STRN	t00_vs_t04	-0.236409	0.285731	130.53	0.409528	0.563084	21
sp|O43815|STRN_HUMAN	O43815	STRN	t04_vs_t30	0.331931	0.285731	130.53	0.24748	0.341586	21
sp|O43818|U3IP2_HUMAN	O43818	RRP9	t00_vs_t30	-1.61024	0.255004	75.5303	1.69664e-08	8.07582e-08	15
sp|O43818|U3IP2_HUMAN	O43818	RRP9	t00_vs_t04	-0.189679	0.275436	75.5303	0.493153	0.643073	15
sp|O43818|U3IP2_HUMAN	O43818	RRP9	t04_vs_t30	-1.42056	0.275436	75.5303	1.95167e-06	1.3181e-05	15
sp|O43819|SCO2_HUMAN	O43819	SCO2	t00_vs_t30	0.770893	0.245233	31.5303	0.00362298	0.00634645	3
sp|O43819|SCO2_HUMAN	O43819	SCO2	t00_vs_t04	0.76812	0.264881	31.5303	0.00674604	0.0198013	3
sp|O43819|SCO2_HUMAN	O43819	SCO2	t04_vs_t30	0.00277294	0.264881	31.5303	0.991713	0.995299	3
sp|O43822-4|CF410_HUMAN	O43822-4	CFAP410	t00_vs_t30	1.00356	0.11941	20.5303	4.41082e-08	1.93738e-07	3
sp|O43822-4|CF410_HUMAN	O43822-4	CFAP410	t00_vs_t04	0.112803	0.128977	20.5303	0.391911	0.545578	3
sp|O43822-4|CF410_HUMAN	O43822-4	CFAP410	t04_vs_t30	0.890754	0.128977	20.5303	9.04289e-07	6.64024e-06	3
sp|O43823|AKAP8_HUMAN	O43823	AKAP8	t00_vs_t30	-1.19214	0.349293	86.5303	0.000979319	0.00190255	10
sp|O43823|AKAP8_HUMAN	O43823	AKAP8	t00_vs_t04	-0.117267	0.37728	86.5303	0.756684	0.854149	10
sp|O43823|AKAP8_HUMAN	O43823	AKAP8	t04_vs_t30	-1.07488	0.37728	86.5303	0.00547915	0.0135433	10
sp|O43824|GTPB6_HUMAN	O43824	GTPBP6	t00_vs_t30	-0.193797	0.392361	64.5303	0.623036	0.673643	7
sp|O43824|GTPB6_HUMAN	O43824	GTPBP6	t00_vs_t04	0.0970386	0.423798	64.5303	0.819613	0.896341	7
sp|O43824|GTPB6_HUMAN	O43824	GTPBP6	t04_vs_t30	-0.290836	0.423798	64.5303	0.495007	0.593672	7
sp|O43825|B3GT2_HUMAN	O43825	B3GALT2	t00_vs_t30	3.1244	0.142048	9.53029	1.72557e-09	9.6653e-09	1
sp|O43825|B3GT2_HUMAN	O43825	B3GALT2	t00_vs_t04	3.01151	0.15343	9.53029	4.99966e-09	7.54314e-08	1
sp|O43825|B3GT2_HUMAN	O43825	B3GALT2	t04_vs_t30	0.112889	0.15343	9.53029	0.479586	0.579691	1
sp|O43826-2|G6PT1_HUMAN	O43826-2	SLC37A4	t00_vs_t30	0.0707795	0.432892	20.5303	0.871721	0.889297	3
sp|O43826-2|G6PT1_HUMAN	O43826-2	SLC37A4	t00_vs_t04	0.299559	0.467577	20.5303	0.528829	0.675362	3
sp|O43826-2|G6PT1_HUMAN	O43826-2	SLC37A4	t04_vs_t30	-0.228779	0.467577	20.5303	0.629825	0.711907	3
sp|O43829|ZBT14_HUMAN	O43829	ZBTB14	t00_vs_t30	-0.113228	0.153154	53.5303	0.46295	0.522516	5
sp|O43829|ZBT14_HUMAN	O43829	ZBTB14	t00_vs_t04	0.408713	0.165425	53.5303	0.0167027	0.0430883	5
sp|O43829|ZBT14_HUMAN	O43829	ZBTB14	t04_vs_t30	-0.521941	0.165425	53.5303	0.00263206	0.00729683	5
sp|O43837|IDH3B_HUMAN	O43837	IDH3B	t00_vs_t30	0.859854	0.109304	119.53	1.82057e-12	1.51571e-11	18
sp|O43837|IDH3B_HUMAN	O43837	IDH3B	t00_vs_t04	0.137221	0.118062	119.53	0.247437	0.390154	18
sp|O43837|IDH3B_HUMAN	O43837	IDH3B	t04_vs_t30	0.722633	0.118062	119.53	1.2194e-08	1.35855e-07	18
sp|O43847-2|NRDC_HUMAN	O43847-2	NRDC	t00_vs_t30	-0.657114	0.144782	130.53	1.27029e-05	3.53077e-05	24
sp|O43847-2|NRDC_HUMAN	O43847-2	NRDC	t00_vs_t04	-0.942945	0.156383	130.53	1.5791e-08	2.15842e-07	24
sp|O43847-2|NRDC_HUMAN	O43847-2	NRDC	t04_vs_t30	0.285832	0.156383	130.53	0.0698677	0.119441	24
sp|O43852-4|CALU_HUMAN	O43852-4	CALU	t00_vs_t30	-1.05272	0.319102	119.53	0.00127867	0.00242796	23
sp|O43852-4|CALU_HUMAN	O43852-4	CALU	t00_vs_t04	-0.0779684	0.344669	119.53	0.821423	0.897234	23
sp|O43852-4|CALU_HUMAN	O43852-4	CALU	t04_vs_t30	-0.974755	0.344669	119.53	0.00549239	0.0135698	23
sp|O43854|EDIL3_HUMAN	O43854	EDIL3	t00_vs_t30	3.31384	0.291834	108.53	3.62278e-20	8.01386e-19	21
sp|O43854|EDIL3_HUMAN	O43854	EDIL3	t00_vs_t04	1.61378	0.315216	108.53	1.3354e-06	1.13237e-05	21
sp|O43854|EDIL3_HUMAN	O43854	EDIL3	t04_vs_t30	1.70006	0.315216	108.53	4.08275e-07	3.3147e-06	21
sp|O43861|ATP9B_HUMAN	O43861	ATP9B	t00_vs_t30	1.54783	0.789339	42.5303	0.056459	0.0786869	5
sp|O43861|ATP9B_HUMAN	O43861	ATP9B	t00_vs_t04	0.629407	0.852584	42.5303	0.464426	0.617931	5
sp|O43861|ATP9B_HUMAN	O43861	ATP9B	t04_vs_t30	0.918419	0.852584	42.5303	0.287455	0.386396	5
sp|O43865|SAHH2_HUMAN	O43865	AHCYL1	t00_vs_t30	-0.225748	0.131713	97.5303	0.0897159	0.120207	13
sp|O43865|SAHH2_HUMAN	O43865	AHCYL1	t00_vs_t04	-0.141433	0.142266	97.5303	0.322614	0.473673	13
sp|O43865|SAHH2_HUMAN	O43865	AHCYL1	t04_vs_t30	-0.0843156	0.142266	97.5303	0.55478	0.645739	13
sp|O43896|KIF1C_HUMAN	O43896	KIF1C	t00_vs_t30	-2.62057	0.509467	31.5303	1.35997e-05	3.75588e-05	4
sp|O43896|KIF1C_HUMAN	O43896	KIF1C	t00_vs_t04	-2.34482	0.550287	31.5303	0.000171245	0.000813413	4
sp|O43896|KIF1C_HUMAN	O43896	KIF1C	t04_vs_t30	-0.275751	0.550287	31.5303	0.619779	0.703076	4
sp|O43909|EXTL3_HUMAN	O43909	EXTL3	t00_vs_t30	0.179849	0.198233	42.5303	0.369382	0.428594	6
sp|O43909|EXTL3_HUMAN	O43909	EXTL3	t00_vs_t04	-0.0322506	0.214117	42.5303	0.880986	0.935062	6
sp|O43909|EXTL3_HUMAN	O43909	EXTL3	t04_vs_t30	0.2121	0.214117	42.5303	0.327493	0.428577	6
sp|O43913|ORC5_HUMAN	O43913	ORC5	t00_vs_t30	-1.54407	0.35506	75.5303	4.22362e-05	0.00010691	8
sp|O43913|ORC5_HUMAN	O43913	ORC5	t00_vs_t04	-0.42972	0.383509	75.5303	0.266053	0.41081	8
sp|O43913|ORC5_HUMAN	O43913	ORC5	t04_vs_t30	-1.11435	0.383509	75.5303	0.00480556	0.0121305	8
sp|O43916|CHST1_HUMAN	O43916	CHST1	t00_vs_t30	1.46759	0.168577	9.53029	7.69044e-06	2.21894e-05	1
sp|O43916|CHST1_HUMAN	O43916	CHST1	t00_vs_t04	0.430933	0.182084	9.53029	0.0406667	0.09146	1
sp|O43916|CHST1_HUMAN	O43916	CHST1	t04_vs_t30	1.03665	0.182084	9.53029	0.00023977	0.000925721	1
sp|O43920|NDUS5_HUMAN	O43920	NDUFS5	t00_vs_t30	0.774953	0.414461	53.5303	0.0669867	0.0919736	6
sp|O43920|NDUS5_HUMAN	O43920	NDUFS5	t00_vs_t04	0.184289	0.447669	53.5303	0.68223	0.800485	6
sp|O43920|NDUS5_HUMAN	O43920	NDUFS5	t04_vs_t30	0.590664	0.447669	53.5303	0.192643	0.278138	6
sp|O43921|EFNA2_HUMAN	O43921	EFNA2	t00_vs_t30	2.26469	0.26596	9.53029	9.28971e-06	2.64291e-05	2
sp|O43921|EFNA2_HUMAN	O43921	EFNA2	t00_vs_t04	0.812894	0.287269	9.53029	0.018682	0.0475116	2
sp|O43921|EFNA2_HUMAN	O43921	EFNA2	t04_vs_t30	1.4518	0.287269	9.53029	0.000575882	0.00198693	2
sp|O43929|ORC4_HUMAN	O43929	ORC4	t00_vs_t30	-1.52785	0.264639	86.5303	1.18985e-07	4.8516e-07	10
sp|O43929|ORC4_HUMAN	O43929	ORC4	t00_vs_t04	-0.394902	0.285843	86.5303	0.170671	0.293909	10
sp|O43929|ORC4_HUMAN	O43929	ORC4	t04_vs_t30	-1.13295	0.285843	86.5303	0.000151477	0.000619022	10
sp|O43933|PEX1_HUMAN	O43933	PEX1	t00_vs_t30	-0.272054	0.267674	75.5303	0.312701	0.36999	11
sp|O43933|PEX1_HUMAN	O43933	PEX1	t00_vs_t04	-0.31744	0.289121	75.5303	0.275714	0.42238	11
sp|O43933|PEX1_HUMAN	O43933	PEX1	t04_vs_t30	0.0453864	0.289121	75.5303	0.875679	0.910165	11
sp|O60216|RAD21_HUMAN	O60216	RAD21	t00_vs_t30	-1.27081	0.213703	108.53	3.38714e-08	1.52355e-07	15
sp|O60216|RAD21_HUMAN	O60216	RAD21	t00_vs_t04	-0.321513	0.230826	108.53	0.166503	0.288193	15
sp|O60216|RAD21_HUMAN	O60216	RAD21	t04_vs_t30	-0.949295	0.230826	108.53	7.63391e-05	0.000340367	15
sp|O60220|TIM8A_HUMAN	O60220	TIMM8A	t00_vs_t30	-0.0400103	0.172279	6.26086	0.823757	0.850099	2
sp|O60220|TIM8A_HUMAN	O60220	TIMM8A	t00_vs_t04	-0.296219	0.188768	6.63572	0.162922	0.283011	2
sp|O60220|TIM8A_HUMAN	O60220	TIMM8A	t04_vs_t30	0.256208	0.188768	6.63572	0.219047	0.308906	2
sp|O60229|KALRN_HUMAN	O60229	KALRN	t00_vs_t30	3.37796	0.175845	119.53	2.39786e-38	4.30581e-36	23
sp|O60229|KALRN_HUMAN	O60229	KALRN	t00_vs_t04	3.3086	0.189935	119.53	1.35408e-34	1.77152e-31	23
sp|O60229|KALRN_HUMAN	O60229	KALRN	t04_vs_t30	0.0693634	0.189935	119.53	0.71561	0.784763	23
sp|O60231|DHX16_HUMAN	O60231	DHX16	t00_vs_t30	-0.982446	0.258222	97.5303	0.000247805	0.000541751	17
sp|O60231|DHX16_HUMAN	O60231	DHX16	t00_vs_t04	-0.0326663	0.278911	97.5303	0.907005	0.949767	17
sp|O60231|DHX16_HUMAN	O60231	DHX16	t04_vs_t30	-0.949779	0.278911	97.5303	0.000960897	0.00309746	17
sp|O60232|ZNRD2_HUMAN	O60232	ZNRD2	t00_vs_t30	-0.644845	0.257509	31.5303	0.0176485	0.0271274	3
sp|O60232|ZNRD2_HUMAN	O60232	ZNRD2	t00_vs_t04	-1.03958	0.278141	31.5303	0.000739276	0.0029107	3
sp|O60232|ZNRD2_HUMAN	O60232	ZNRD2	t04_vs_t30	0.394735	0.278141	31.5303	0.165654	0.245798	3
sp|O60237-6|MYPT2_HUMAN	O60237-6	PPP1R12B	t00_vs_t30	0.758652	0.352376	42.5303	0.0370383	0.0535264	5
sp|O60237-6|MYPT2_HUMAN	O60237-6	PPP1R12B	t00_vs_t04	0.732955	0.38061	42.5303	0.0608395	0.128646	5
sp|O60237-6|MYPT2_HUMAN	O60237-6	PPP1R12B	t04_vs_t30	0.0256968	0.38061	42.5303	0.946488	0.961822	5
sp|O60242|AGRB3_HUMAN	O60242	ADGRB3	t00_vs_t30	3.53344	0.29876	42.5303	4.93009e-15	5.7589e-14	5
sp|O60242|AGRB3_HUMAN	O60242	ADGRB3	t00_vs_t04	0.356348	0.322698	42.5303	0.275682	0.42238	5
sp|O60242|AGRB3_HUMAN	O60242	ADGRB3	t04_vs_t30	3.17709	0.322698	42.5303	1.55668e-12	3.68375e-11	5
sp|O60243|H6ST1_HUMAN	O60243	HS6ST1	t00_vs_t30	1.57553	0.304099	31.5303	1.22123e-05	3.40976e-05	4
sp|O60243|H6ST1_HUMAN	O60243	HS6ST1	t00_vs_t04	1.02644	0.328464	31.5303	0.00380119	0.0120705	4
sp|O60243|H6ST1_HUMAN	O60243	HS6ST1	t04_vs_t30	0.549086	0.328464	31.5303	0.104485	0.167257	4
sp|O60244|MED14_HUMAN	O60244	MED14	t00_vs_t30	-0.813299	0.188149	75.5303	4.64482e-05	0.000116477	9
sp|O60244|MED14_HUMAN	O60244	MED14	t00_vs_t04	-0.0419495	0.203224	75.5303	0.837019	0.906935	9
sp|O60244|MED14_HUMAN	O60244	MED14	t04_vs_t30	-0.771349	0.203224	75.5303	0.000295355	0.0011122	9
sp|O60245-2|PCDH7_HUMAN	O60245-2	PCDH7	t00_vs_t30	4.09965	0.271159	92.5303	9.74956e-27	4.87904e-25	14
sp|O60245-2|PCDH7_HUMAN	O60245-2	PCDH7	t00_vs_t04	-0.661841	0.311323	92.5303	0.0361745	0.0828009	14
sp|O60245-2|PCDH7_HUMAN	O60245-2	PCDH7	t04_vs_t30	4.76149	0.311323	92.5303	4.53529e-27	1.15373e-24	14
sp|O60256|KPRB_HUMAN	O60256	PRPSAP2	t00_vs_t30	0.217686	0.140128	75.5303	0.124489	0.161758	11
sp|O60256|KPRB_HUMAN	O60256	PRPSAP2	t00_vs_t04	0.070505	0.151355	75.5303	0.642682	0.771084	11
sp|O60256|KPRB_HUMAN	O60256	PRPSAP2	t04_vs_t30	0.147181	0.151355	75.5303	0.333946	0.435714	11
sp|O60264|SMCA5_HUMAN	O60264	SMARCA5	t00_vs_t30	-1.04968	0.176428	130.53	2.32391e-08	1.07704e-07	22
sp|O60264|SMCA5_HUMAN	O60264	SMARCA5	t00_vs_t04	0.24113	0.190565	130.53	0.208002	0.342112	22
sp|O60264|SMCA5_HUMAN	O60264	SMARCA5	t04_vs_t30	-1.29081	0.190565	130.53	3.88212e-10	6.11918e-09	22
sp|O60266|ADCY3_HUMAN	O60266	ADCY3	t00_vs_t30	1.36232	0.357808	31.5303	0.000609951	0.0012361	3
sp|O60266|ADCY3_HUMAN	O60266	ADCY3	t00_vs_t04	0.13493	0.386477	31.5303	0.729314	0.835521	3
sp|O60266|ADCY3_HUMAN	O60266	ADCY3	t04_vs_t30	1.22739	0.386477	31.5303	0.00333119	0.00890977	3
sp|O60268|K0513_HUMAN	O60268	KIAA0513	t00_vs_t30	3.43114	0.209705	86.5303	3.21852e-28	1.92648e-26	10
sp|O60268|K0513_HUMAN	O60268	KIAA0513	t00_vs_t04	1.80002	0.226507	86.5303	6.54175e-12	1.69235e-10	10
sp|O60268|K0513_HUMAN	O60268	KIAA0513	t04_vs_t30	1.63111	0.226507	86.5303	2.06301e-10	3.4103e-09	10
sp|O60271|JIP4_HUMAN	O60271	SPAG9	t00_vs_t30	0.366183	0.184195	119.53	0.0490952	0.069214	23
sp|O60271|JIP4_HUMAN	O60271	SPAG9	t00_vs_t04	0.268812	0.198954	119.53	0.179205	0.305934	23
sp|O60271|JIP4_HUMAN	O60271	SPAG9	t04_vs_t30	0.097371	0.198954	119.53	0.625444	0.708187	23
sp|O60279|SUSD5_HUMAN	O60279	SUSD5	t00_vs_t30	1.45301	0.170233	6.52124	8.9828e-05	0.00021268	1
sp|O60279|SUSD5_HUMAN	O60279	SUSD5	t00_vs_t04	-0.173187	0.189162	6.64061	0.391937	0.545578	1
sp|O60279|SUSD5_HUMAN	O60279	SUSD5	t04_vs_t30	1.6262	0.189162	6.64061	7.7648e-05	0.000345698	1
sp|O60281|ZN292_HUMAN	O60281	ZNF292	t00_vs_t30	-0.0744104	0.199471	119.53	0.70978	0.751638	19
sp|O60281|ZN292_HUMAN	O60281	ZNF292	t00_vs_t04	0.307003	0.215453	119.53	0.156787	0.274066	19
sp|O60281|ZN292_HUMAN	O60281	ZNF292	t04_vs_t30	-0.381414	0.215453	119.53	0.0792292	0.13261	19
sp|O60282|KIF5C_HUMAN	O60282	KIF5C	t00_vs_t30	3.48414	0.262018	130.53	4.86889e-26	2.27496e-24	30
sp|O60282|KIF5C_HUMAN	O60282	KIF5C	t00_vs_t04	2.57627	0.283012	130.53	1.29179e-15	6.19382e-14	30
sp|O60282|KIF5C_HUMAN	O60282	KIF5C	t04_vs_t30	0.907871	0.283012	130.53	0.00168229	0.00501348	30
sp|O60284|ST18_HUMAN	O60284	ST18	t00_vs_t30	1.7715	0.217188	20.5303	7.12088e-08	3.01215e-07	3
sp|O60284|ST18_HUMAN	O60284	ST18	t00_vs_t04	3.92789	0.23459	20.5303	1.9287e-13	6.71597e-12	3
sp|O60284|ST18_HUMAN	O60284	ST18	t04_vs_t30	-2.15639	0.23459	20.5303	1.0142e-08	1.15379e-07	3
sp|O60285|NUAK1_HUMAN	O60285	NUAK1	t00_vs_t30	1.31979	0.253864	20.5303	4.0226e-05	0.00010216	2
sp|O60285|NUAK1_HUMAN	O60285	NUAK1	t00_vs_t04	1.90858	0.274204	20.5303	8.06547e-07	7.23443e-06	2
sp|O60285|NUAK1_HUMAN	O60285	NUAK1	t04_vs_t30	-0.588794	0.274204	20.5303	0.0438803	0.0806615	2
sp|O60287|NPA1P_HUMAN	O60287	URB1	t00_vs_t30	-1.23787	0.281525	108.53	2.57058e-05	6.76195e-05	14
sp|O60287|NPA1P_HUMAN	O60287	URB1	t00_vs_t04	-0.417644	0.304081	108.53	0.172439	0.296563	14
sp|O60287|NPA1P_HUMAN	O60287	URB1	t04_vs_t30	-0.820223	0.304081	108.53	0.00810485	0.0190232	14
sp|O60291-2|MGRN1_HUMAN	O60291-2	MGRN1	t00_vs_t30	0.66435	0.312379	97.5303	0.0359649	0.0520902	11
sp|O60291-2|MGRN1_HUMAN	O60291-2	MGRN1	t00_vs_t04	0.366726	0.337408	97.5303	0.279764	0.426367	11
sp|O60291-2|MGRN1_HUMAN	O60291-2	MGRN1	t04_vs_t30	0.297624	0.337408	97.5303	0.379897	0.483275	11
sp|O60292|SI1L3_HUMAN	O60292	SIPA1L3	t00_vs_t30	0.869357	0.25436	53.5303	0.00121335	0.00231401	7
sp|O60292|SI1L3_HUMAN	O60292	SIPA1L3	t00_vs_t04	0.995612	0.27474	53.5303	0.000646503	0.00258884	7
sp|O60292|SI1L3_HUMAN	O60292	SIPA1L3	t04_vs_t30	-0.126255	0.27474	53.5303	0.647705	0.726744	7
sp|O60293|ZC3H1_HUMAN	O60293	ZFC3H1	t00_vs_t30	-1.28379	0.349901	86.5303	0.000420096	0.000878967	11
sp|O60293|ZC3H1_HUMAN	O60293	ZFC3H1	t00_vs_t04	-0.515875	0.377936	86.5303	0.175799	0.301266	11
sp|O60293|ZC3H1_HUMAN	O60293	ZFC3H1	t04_vs_t30	-0.767916	0.377936	86.5303	0.0452347	0.0827196	11
sp|O60294|TYW4_HUMAN	O60294	LCMT2	t00_vs_t30	0.0207787	0.116449	42.5303	0.859228	0.879393	6
sp|O60294|TYW4_HUMAN	O60294	LCMT2	t00_vs_t04	-0.0038238	0.125779	42.5303	0.97589	0.987712	6
sp|O60294|TYW4_HUMAN	O60294	LCMT2	t04_vs_t30	0.0246025	0.125779	42.5303	0.845854	0.886613	6
sp|O60299|LZTS3_HUMAN	O60299	LZTS3	t00_vs_t30	0.837217	0.226422	53.5303	0.000513735	0.00105868	7
sp|O60299|LZTS3_HUMAN	O60299	LZTS3	t00_vs_t04	0.13608	0.244563	53.5303	0.580242	0.717875	7
sp|O60299|LZTS3_HUMAN	O60299	LZTS3	t04_vs_t30	0.701137	0.244563	53.5303	0.00591565	0.0144738	7
sp|O60303|KATIP_HUMAN	O60303	KATNIP	t00_vs_t30	-0.352713	0.291125	20.5303	0.239445	0.291989	2
sp|O60303|KATIP_HUMAN	O60303	KATNIP	t00_vs_t04	-0.341013	0.314451	20.5303	0.290728	0.438847	2
sp|O60303|KATIP_HUMAN	O60303	KATNIP	t04_vs_t30	-0.0117004	0.314451	20.5303	0.970678	0.979556	2
sp|O60306|AQR_HUMAN	O60306	AQR	t00_vs_t30	-0.884142	0.200685	108.53	2.48556e-05	6.55232e-05	22
sp|O60306|AQR_HUMAN	O60306	AQR	t00_vs_t04	-0.165238	0.216765	108.53	0.447539	0.601933	22
sp|O60306|AQR_HUMAN	O60306	AQR	t04_vs_t30	-0.718904	0.216765	108.53	0.00124042	0.00386124	22
sp|O60307|MAST3_HUMAN	O60307	MAST3	t00_vs_t30	-0.0597673	0.1682	6.79136	0.733118	0.772422	2
sp|O60307|MAST3_HUMAN	O60307	MAST3	t00_vs_t04	0.851892	0.183095	7.22643	0.0021462	0.0073669	2
sp|O60307|MAST3_HUMAN	O60307	MAST3	t04_vs_t30	-0.911659	0.183095	7.22643	0.00145962	0.00444536	2
sp|O60313-10|OPA1_HUMAN	O60313-10	OPA1	t00_vs_t30	1.65768	0.169248	130.53	2.56334e-17	3.95203e-16	26
sp|O60313-10|OPA1_HUMAN	O60313-10	OPA1	t00_vs_t04	0.756384	0.182809	130.53	6.25003e-05	0.000338085	26
sp|O60313-10|OPA1_HUMAN	O60313-10	OPA1	t04_vs_t30	0.901293	0.182809	130.53	2.44796e-06	1.6059e-05	26
sp|O60315|ZEB2_HUMAN	O60315	ZEB2	t00_vs_t30	2.3463	0.395144	31.5303	1.37383e-06	4.58011e-06	4
sp|O60315|ZEB2_HUMAN	O60315	ZEB2	t00_vs_t04	4.17082	0.426804	31.5303	4.6384e-11	1.01961e-09	4
sp|O60315|ZEB2_HUMAN	O60315	ZEB2	t04_vs_t30	-1.82452	0.426804	31.5303	0.000164691	0.00066707	4
sp|O60318|GANP_HUMAN	O60318	MCM3AP	t00_vs_t30	-0.419353	0.282174	108.53	0.140139	0.179898	19
sp|O60318|GANP_HUMAN	O60318	MCM3AP	t00_vs_t04	0.218968	0.304783	108.53	0.47403	0.625529	19
sp|O60318|GANP_HUMAN	O60318	MCM3AP	t04_vs_t30	-0.638321	0.304783	108.53	0.0385572	0.0722395	19
sp|O60331-3|PI51C_HUMAN	O60331-3	PIP5K1C	t00_vs_t30	2.36341	0.165874	97.5303	1.42785e-25	6.28666e-24	14
sp|O60331-3|PI51C_HUMAN	O60331-3	PIP5K1C	t00_vs_t04	1.46532	0.179165	97.5303	1.08339e-12	3.22131e-11	14
sp|O60331-3|PI51C_HUMAN	O60331-3	PIP5K1C	t04_vs_t30	0.898096	0.179165	97.5303	2.40003e-06	1.58012e-05	14
sp|O60337|MARH6_HUMAN	O60337	MARCHF6	t00_vs_t30	0.44304	0.398403	42.5303	0.272368	0.327643	4
sp|O60337|MARH6_HUMAN	O60337	MARCHF6	t00_vs_t04	0.417819	0.430325	42.5303	0.337068	0.48959	4
sp|O60337|MARH6_HUMAN	O60337	MARCHF6	t04_vs_t30	0.0252205	0.430325	42.5303	0.953539	0.966948	4
sp|O60341-2|KDM1A_HUMAN	O60341-2	KDM1A	t00_vs_t30	-0.957493	0.24688	130.53	0.000165909	0.000375345	27
sp|O60341-2|KDM1A_HUMAN	O60341-2	KDM1A	t00_vs_t04	0.614233	0.266661	130.53	0.0228359	0.0563152	27
sp|O60341-2|KDM1A_HUMAN	O60341-2	KDM1A	t04_vs_t30	-1.57173	0.266661	130.53	3.0319e-08	3.11979e-07	27
sp|O60343|TBCD4_HUMAN	O60343	TBC1D4	t00_vs_t30	-1.0342	0.198893	108.53	9.46828e-07	3.26839e-06	16
sp|O60343|TBCD4_HUMAN	O60343	TBC1D4	t00_vs_t04	-1.12149	0.214829	108.53	8.66537e-07	7.71862e-06	16
sp|O60343|TBCD4_HUMAN	O60343	TBC1D4	t04_vs_t30	0.0872816	0.214829	108.53	0.685333	0.758922	16
sp|O60346|PHLP1_HUMAN	O60346	PHLPP1	t00_vs_t30	-0.836988	0.209038	64.5303	0.000163452	0.000370251	8
sp|O60346|PHLP1_HUMAN	O60346	PHLPP1	t00_vs_t04	-1.5441	0.225787	64.5303	3.44382e-09	5.30059e-08	8
sp|O60346|PHLP1_HUMAN	O60346	PHLPP1	t04_vs_t30	0.70711	0.225787	64.5303	0.00261152	0.00725615	8
sp|O60422|ONEC3_HUMAN	O60422	ONECUT3	t00_vs_t30	2.38601	0.141827	20.5303	1.76053e-13	1.68827e-12	3
sp|O60422|ONEC3_HUMAN	O60422	ONECUT3	t00_vs_t04	0.4988	0.153191	20.5303	0.00385835	0.0122386	3
sp|O60422|ONEC3_HUMAN	O60422	ONECUT3	t04_vs_t30	1.88721	0.153191	20.5303	6.04845e-11	1.10783e-09	3
sp|O60427|FADS1_HUMAN	O60427	FADS1	t00_vs_t30	-0.83227	0.437376	53.5303	0.0624415	0.0862113	8
sp|O60427|FADS1_HUMAN	O60427	FADS1	t00_vs_t04	-0.523109	0.47242	53.5303	0.273117	0.419243	8
sp|O60427|FADS1_HUMAN	O60427	FADS1	t04_vs_t30	-0.309161	0.47242	53.5303	0.515643	0.612405	8
sp|O60437|PEPL_HUMAN	O60437	PPL	t00_vs_t30	-1.35909	0.249045	64.5303	8.22614e-07	2.86227e-06	9
sp|O60437|PEPL_HUMAN	O60437	PPL	t00_vs_t04	-2.32718	0.268999	64.5303	2.16177e-12	6.18672e-11	9
sp|O60437|PEPL_HUMAN	O60437	PPL	t04_vs_t30	0.968092	0.268999	64.5303	0.000620411	0.00211728	9
sp|O60443|GSDME_HUMAN	O60443	GSDME	t00_vs_t30	3.24291	0.431606	64.5303	2.22064e-10	1.39101e-09	10
sp|O60443|GSDME_HUMAN	O60443	GSDME	t00_vs_t04	1.0641	0.466188	64.5303	0.0257616	0.062348	10
sp|O60443|GSDME_HUMAN	O60443	GSDME	t04_vs_t30	2.17881	0.466188	64.5303	1.55254e-05	8.28566e-05	10
sp|O60447-2|EVI5_HUMAN	O60447-2	EVI5	t00_vs_t30	0.711091	0.174052	5.3399	0.00826575	0.0135976	1
sp|O60447-2|EVI5_HUMAN	O60447-2	EVI5	t00_vs_t04	0.780262	0.188967	5.88383	0.00641803	0.0189969	1
sp|O60447-2|EVI5_HUMAN	O60447-2	EVI5	t04_vs_t30	-0.0691709	0.188967	5.88383	0.727129	0.794352	1
sp|O60462|NRP2_HUMAN	O60462	NRP2	t00_vs_t30	1.83878	0.300104	63.5303	6.27695e-08	2.68367e-07	8
sp|O60462|NRP2_HUMAN	O60462	NRP2	t00_vs_t04	-0.529863	0.329552	63.5303	0.112832	0.211658	8
sp|O60462|NRP2_HUMAN	O60462	NRP2	t04_vs_t30	2.36864	0.329552	63.5303	9.03421e-10	1.30703e-08	8
sp|O60476|MA1A2_HUMAN	O60476	MAN1A2	t00_vs_t30	0.202889	0.330235	53.5303	0.541569	0.597265	8
sp|O60476|MA1A2_HUMAN	O60476	MAN1A2	t00_vs_t04	0.0761968	0.356695	53.5303	0.831656	0.903155	8
sp|O60476|MA1A2_HUMAN	O60476	MAN1A2	t04_vs_t30	0.126692	0.356695	53.5303	0.723848	0.791428	8
sp|O60477|BRNP1_HUMAN	O60477	BRINP1	t00_vs_t30	2.3675	0.408057	20.5303	1.01288e-05	2.8603e-05	2
sp|O60477|BRNP1_HUMAN	O60477	BRINP1	t00_vs_t04	-0.996378	0.440751	20.5303	0.0347828	0.0800756	2
sp|O60477|BRNP1_HUMAN	O60477	BRINP1	t04_vs_t30	3.36388	0.440751	20.5303	2.01557e-07	1.74963e-06	2
sp|O60486|PLXC1_HUMAN	O60486	PLXNC1	t00_vs_t30	4.23919	0.361522	52.5303	2.75594e-16	3.77263e-15	7
sp|O60486|PLXC1_HUMAN	O60486	PLXNC1	t00_vs_t04	0.242447	0.389773	52.5303	0.536618	0.680752	7
sp|O60486|PLXC1_HUMAN	O60486	PLXNC1	t04_vs_t30	3.99674	0.38545	52.5303	2.59516e-14	8.73767e-13	7
sp|O60488|ACSL4_HUMAN	O60488	ACSL4	t00_vs_t30	0.64878	0.296992	86.5303	0.0316294	0.046331	17
sp|O60488|ACSL4_HUMAN	O60488	ACSL4	t00_vs_t04	-0.14178	0.320788	86.5303	0.659612	0.78417	17
sp|O60488|ACSL4_HUMAN	O60488	ACSL4	t04_vs_t30	0.79056	0.320788	86.5303	0.0157004	0.0336258	17
sp|O60493|SNX3_HUMAN	O60493	SNX3	t00_vs_t30	0.415661	0.183257	53.5303	0.027376	0.0405679	7
sp|O60493|SNX3_HUMAN	O60493	SNX3	t00_vs_t04	-0.313873	0.19794	53.5303	0.118698	0.220449	7
sp|O60493|SNX3_HUMAN	O60493	SNX3	t04_vs_t30	0.729534	0.19794	53.5303	0.000533327	0.00186207	7
sp|O60502|OGA_HUMAN	O60502	OGA	t00_vs_t30	1.60314	0.23969	108.53	1.01779e-09	5.88812e-09	22
sp|O60502|OGA_HUMAN	O60502	OGA	t00_vs_t04	0.687789	0.258895	108.53	0.00908301	0.0255866	22
sp|O60502|OGA_HUMAN	O60502	OGA	t04_vs_t30	0.915348	0.258895	108.53	0.000599495	0.00205471	22
sp|O60503|ADCY9_HUMAN	O60503	ADCY9	t00_vs_t30	2.51219	0.360953	42.5303	1.55571e-08	7.43591e-08	8
sp|O60503|ADCY9_HUMAN	O60503	ADCY9	t00_vs_t04	1.65022	0.389874	42.5303	0.000120729	0.000598938	8
sp|O60503|ADCY9_HUMAN	O60503	ADCY9	t04_vs_t30	0.861971	0.389874	42.5303	0.0324719	0.0623956	8
sp|O60504|VINEX_HUMAN	O60504	SORBS3	t00_vs_t30	-1.40644	0.0989845	20.5303	4.33991e-12	3.4322e-11	3
sp|O60504|VINEX_HUMAN	O60504	SORBS3	t00_vs_t04	-1.70108	0.106916	20.5303	5.11896e-13	1.65652e-11	3
sp|O60504|VINEX_HUMAN	O60504	SORBS3	t04_vs_t30	0.294649	0.106916	20.5303	0.0119993	0.026569	3
sp|O60506|HNRPQ_HUMAN	O60506	SYNCRIP	t00_vs_t30	-0.60337	0.293404	119.53	0.041916	0.0598856	15
sp|O60506|HNRPQ_HUMAN	O60506	SYNCRIP	t00_vs_t04	-0.325993	0.316912	119.53	0.30572	0.45567	15
sp|O60506|HNRPQ_HUMAN	O60506	SYNCRIP	t04_vs_t30	-0.277377	0.316912	119.53	0.383194	0.486928	15
sp|O60508|PRP17_HUMAN	O60508	CDC40	t00_vs_t30	-1.34749	0.311664	108.53	3.42028e-05	8.78624e-05	18
sp|O60508|PRP17_HUMAN	O60508	CDC40	t00_vs_t04	-0.212199	0.336636	108.53	0.529788	0.675716	18
sp|O60508|PRP17_HUMAN	O60508	CDC40	t04_vs_t30	-1.13529	0.336636	108.53	0.00103337	0.00329512	18
sp|O60512|B4GT3_HUMAN	O60512	B4GALT3	t00_vs_t30	0.110094	0.32034	20.5303	0.734583	0.773609	2
sp|O60512|B4GT3_HUMAN	O60512	B4GALT3	t00_vs_t04	-0.493116	0.346007	20.5303	0.169136	0.291815	2
sp|O60512|B4GT3_HUMAN	O60512	B4GALT3	t04_vs_t30	0.60321	0.346007	20.5303	0.096231	0.156201	2
sp|O60513|B4GT4_HUMAN	O60513	B4GALT4	t00_vs_t30	-1.01203	0.212039	31.5303	3.96588e-05	0.00010086	3
sp|O60513|B4GT4_HUMAN	O60513	B4GALT4	t00_vs_t04	-0.249639	0.229028	31.5303	0.283977	0.430859	3
sp|O60513|B4GT4_HUMAN	O60513	B4GALT4	t04_vs_t30	-0.762388	0.229028	31.5303	0.00222946	0.00636008	3
sp|O60518|RNBP6_HUMAN	O60518	RANBP6	t00_vs_t30	2.79618	0.196655	97.5303	1.6376e-25	7.10766e-24	16
sp|O60518|RNBP6_HUMAN	O60518	RANBP6	t00_vs_t04	1.68812	0.212412	97.5303	3.3703e-12	9.18606e-11	16
sp|O60518|RNBP6_HUMAN	O60518	RANBP6	t04_vs_t30	1.10806	0.212412	97.5303	1.02465e-06	7.37135e-06	16
sp|O60524|NEMF_HUMAN	O60524	NEMF	t00_vs_t30	0.0110339	0.281903	86.5303	0.968868	0.974187	15
sp|O60524|NEMF_HUMAN	O60524	NEMF	t00_vs_t04	0.225031	0.30449	86.5303	0.46188	0.615347	15
sp|O60524|NEMF_HUMAN	O60524	NEMF	t04_vs_t30	-0.213998	0.30449	86.5303	0.484062	0.583679	15
sp|O60547|GMDS_HUMAN	O60547	GMDS	t00_vs_t30	-0.300008	0.332552	42.5303	0.372064	0.431366	6
sp|O60547|GMDS_HUMAN	O60547	GMDS	t00_vs_t04	-0.835566	0.359198	42.5303	0.0248442	0.0604633	6
sp|O60547|GMDS_HUMAN	O60547	GMDS	t04_vs_t30	0.535557	0.359198	42.5303	0.143346	0.21843	6
sp|O60551|NMT2_HUMAN	O60551	NMT2	t00_vs_t30	0.956733	0.335659	97.5303	0.00532989	0.00908452	9
sp|O60551|NMT2_HUMAN	O60551	NMT2	t00_vs_t04	1.24058	0.362553	97.5303	0.000910371	0.00347672	9
sp|O60551|NMT2_HUMAN	O60551	NMT2	t04_vs_t30	-0.283852	0.362553	97.5303	0.435568	0.537627	9
sp|O60563|CCNT1_HUMAN	O60563	CCNT1	t00_vs_t30	-0.935181	0.363822	42.5303	0.0137446	0.0216165	5
sp|O60563|CCNT1_HUMAN	O60563	CCNT1	t00_vs_t04	0.0985777	0.392973	42.5303	0.803137	0.885413	5
sp|O60563|CCNT1_HUMAN	O60563	CCNT1	t04_vs_t30	-1.03376	0.392973	42.5303	0.0118203	0.0262703	5
sp|O60566-3|BUB1B_HUMAN	O60566-3	BUB1B	t00_vs_t30	-2.98704	0.115801	119.53	1.12089e-50	1.02651e-47	19
sp|O60566-3|BUB1B_HUMAN	O60566-3	BUB1B	t00_vs_t04	-3.09131	0.125079	119.53	8.35287e-49	7.64956e-45	19
sp|O60566-3|BUB1B_HUMAN	O60566-3	BUB1B	t04_vs_t30	0.104266	0.125079	119.53	0.406171	0.509062	19
sp|O60568|PLOD3_HUMAN	O60568	PLOD3	t00_vs_t30	-1.20013	0.421702	86.5303	0.00552813	0.00939793	13
sp|O60568|PLOD3_HUMAN	O60568	PLOD3	t00_vs_t04	-0.872227	0.45549	86.5303	0.0588066	0.125245	13
sp|O60568|PLOD3_HUMAN	O60568	PLOD3	t04_vs_t30	-0.327901	0.45549	86.5303	0.473535	0.57378	13
sp|O60583|CCNT2_HUMAN	O60583	CCNT2	t00_vs_t30	-0.707909	0.639096	31.5303	0.276382	0.331817	4
sp|O60583|CCNT2_HUMAN	O60583	CCNT2	t00_vs_t04	0.618791	0.690302	31.5303	0.37683	0.53166	4
sp|O60583|CCNT2_HUMAN	O60583	CCNT2	t04_vs_t30	-1.3267	0.690302	31.5303	0.0636939	0.110643	4
sp|O60610|DIAP1_HUMAN	O60610	DIAPH1	t00_vs_t30	-0.866037	0.148048	119.53	4.38995e-08	1.92914e-07	26
sp|O60610|DIAP1_HUMAN	O60610	DIAPH1	t00_vs_t04	-0.742257	0.159911	119.53	8.92921e-06	6.06359e-05	26
sp|O60610|DIAP1_HUMAN	O60610	DIAPH1	t04_vs_t30	-0.12378	0.159911	119.53	0.440427	0.542492	26
sp|O60613|SEP15_HUMAN	O60613	SELENOF	t00_vs_t30	0.214569	0.70317	31.5303	0.762261	0.796893	3
sp|O60613|SEP15_HUMAN	O60613	SELENOF	t00_vs_t04	-0.175891	0.75951	31.5303	0.818357	0.895984	3
sp|O60613|SEP15_HUMAN	O60613	SELENOF	t04_vs_t30	0.39046	0.75951	31.5303	0.61077	0.695442	3
sp|O60636|TSN2_HUMAN	O60636	TSPAN2	t00_vs_t30	4.2019	0.500976	20.5303	4.55619e-08	1.99168e-07	2
sp|O60636|TSN2_HUMAN	O60636	TSPAN2	t00_vs_t04	-1.17513	0.541116	20.5303	0.0417566	0.0934296	2
sp|O60636|TSN2_HUMAN	O60636	TSPAN2	t04_vs_t30	5.37703	0.541116	20.5303	2.71319e-09	3.50952e-08	2
sp|O60641|AP180_HUMAN	O60641	SNAP91	t00_vs_t30	5.46691	0.231895	86.5303	1.98244e-39	4.32266e-37	13
sp|O60641|AP180_HUMAN	O60641	SNAP91	t00_vs_t04	2.32611	0.250475	86.5303	1.21652e-14	5.1818e-13	13
sp|O60641|AP180_HUMAN	O60641	SNAP91	t04_vs_t30	3.1408	0.250475	86.5303	3.66267e-21	3.64595e-19	13
sp|O60645|EXOC3_HUMAN	O60645	EXOC3	t00_vs_t30	1.0365	0.244064	119.53	4.31234e-05	0.000108805	23
sp|O60645|EXOC3_HUMAN	O60645	EXOC3	t00_vs_t04	0.226949	0.26362	119.53	0.391018	0.544879	23
sp|O60645|EXOC3_HUMAN	O60645	EXOC3	t04_vs_t30	0.809553	0.26362	119.53	0.00264235	0.0073174	23
sp|O60664|PLIN3_HUMAN	O60664	PLIN3	t00_vs_t30	-2.13947	0.241885	86.5303	9.71759e-14	9.57952e-13	13
sp|O60664|PLIN3_HUMAN	O60664	PLIN3	t00_vs_t04	-0.874054	0.261266	86.5303	0.00121646	0.00450298	13
sp|O60664|PLIN3_HUMAN	O60664	PLIN3	t04_vs_t30	-1.26542	0.261266	86.5303	5.54235e-06	3.32071e-05	13
sp|O60669|MOT2_HUMAN	O60669	SLC16A7	t00_vs_t30	1.6366	0.160674	6.53796	2.99526e-05	7.77733e-05	1
sp|O60669|MOT2_HUMAN	O60669	SLC16A7	t00_vs_t04	1.10878	0.179399	6.56447	0.000584021	0.00237183	1
sp|O60669|MOT2_HUMAN	O60669	SLC16A7	t04_vs_t30	0.527823	0.179399	6.56447	0.0232996	0.0469685	1
sp|O60671|RAD1_HUMAN	O60671	RAD1	t00_vs_t30	-1.13184	0.123726	20.5303	1.09909e-08	5.40863e-08	2
sp|O60671|RAD1_HUMAN	O60671	RAD1	t00_vs_t04	-0.624948	0.13364	20.5303	0.000136302	0.000666801	2
sp|O60671|RAD1_HUMAN	O60671	RAD1	t04_vs_t30	-0.506895	0.13364	20.5303	0.00109915	0.00347702	2
sp|O60678|ANM3_HUMAN	O60678	PRMT3	t00_vs_t30	-1.62576	0.298469	53.5303	1.31878e-06	4.42232e-06	5
sp|O60678|ANM3_HUMAN	O60678	PRMT3	t00_vs_t04	-0.539692	0.322383	53.5303	0.0999506	0.191937	5
sp|O60678|ANM3_HUMAN	O60678	PRMT3	t04_vs_t30	-1.08607	0.322383	53.5303	0.00140516	0.00430424	5
sp|O60684|IMA7_HUMAN	O60684	KPNA6	t00_vs_t30	-0.607257	0.31495	64.5303	0.0582443	0.0810148	11
sp|O60684|IMA7_HUMAN	O60684	KPNA6	t00_vs_t04	-0.296024	0.340185	64.5303	0.387425	0.541519	11
sp|O60684|IMA7_HUMAN	O60684	KPNA6	t04_vs_t30	-0.311233	0.340185	64.5303	0.363653	0.466715	11
sp|O60701|UGDH_HUMAN	O60701	UGDH	t00_vs_t30	-1.05568	0.267259	108.53	0.000139269	0.000319976	19
sp|O60701|UGDH_HUMAN	O60701	UGDH	t00_vs_t04	-0.497253	0.288673	108.53	0.0878183	0.173178	19
sp|O60701|UGDH_HUMAN	O60701	UGDH	t04_vs_t30	-0.558428	0.288673	108.53	0.0556593	0.0986888	19
sp|O60704|TPST2_HUMAN	O60704	TPST2	t00_vs_t30	-0.296779	0.274599	6.39958	0.318836	0.376276	1
sp|O60704|TPST2_HUMAN	O60704	TPST2	t00_vs_t04	-1.08331	0.304082	6.58588	0.0101706	0.0282593	1
sp|O60704|TPST2_HUMAN	O60704	TPST2	t04_vs_t30	0.786532	0.304082	6.58588	0.0380957	0.0714773	1
sp|O60716|CTND1_HUMAN	O60716	CTNND1	t00_vs_t30	-0.0411422	0.145492	119.53	0.777834	0.810307	23
sp|O60716|CTND1_HUMAN	O60716	CTNND1	t00_vs_t04	0.411227	0.157149	119.53	0.0100218	0.0278881	23
sp|O60716|CTND1_HUMAN	O60716	CTNND1	t04_vs_t30	-0.452369	0.157149	119.53	0.00473361	0.0119985	23
sp|O60725|ICMT_HUMAN	O60725	ICMT	t00_vs_t30	-0.777838	0.389562	31.5303	0.0545525	0.0762037	3
sp|O60725|ICMT_HUMAN	O60725	ICMT	t00_vs_t04	-0.332178	0.420775	31.5303	0.435749	0.590499	3
sp|O60725|ICMT_HUMAN	O60725	ICMT	t04_vs_t30	-0.44566	0.420775	31.5303	0.297582	0.397848	3
sp|O60733|PLPL9_HUMAN	O60733	PLA2G6	t00_vs_t30	1.04184	0.131595	53.5303	1.4222e-10	9.07632e-10	5
sp|O60733|PLPL9_HUMAN	O60733	PLA2G6	t00_vs_t04	1.35569	0.142139	53.5303	3.87851e-13	1.2731e-11	5
sp|O60733|PLPL9_HUMAN	O60733	PLA2G6	t04_vs_t30	-0.313852	0.142139	53.5303	0.0315446	0.0609463	5
sp|O60739|EIF1B_HUMAN	O60739	EIF1B	t00_vs_t30	-0.935368	0.260403	20.5303	0.00176384	0.00327254	2
sp|O60739|EIF1B_HUMAN	O60739	EIF1B	t00_vs_t04	-0.649793	0.281267	20.5303	0.0313744	0.0735714	2
sp|O60739|EIF1B_HUMAN	O60739	EIF1B	t04_vs_t30	-0.285574	0.281267	20.5303	0.321773	0.422905	2
sp|O60749|SNX2_HUMAN	O60749	SNX2	t00_vs_t30	-0.417026	0.346034	86.5303	0.231428	0.283345	10
sp|O60749|SNX2_HUMAN	O60749	SNX2	t00_vs_t04	-0.088643	0.37376	86.5303	0.813089	0.892945	10
sp|O60749|SNX2_HUMAN	O60749	SNX2	t04_vs_t30	-0.328383	0.37376	86.5303	0.382055	0.485683	10
sp|O60762|DPM1_HUMAN	O60762	DPM1	t00_vs_t30	-0.291809	0.624319	42.5303	0.642597	0.691203	5
sp|O60762|DPM1_HUMAN	O60762	DPM1	t00_vs_t04	0.0589872	0.674341	42.5303	0.930705	0.962346	5
sp|O60762|DPM1_HUMAN	O60762	DPM1	t04_vs_t30	-0.350796	0.674341	42.5303	0.605617	0.690433	5
sp|O60763|USO1_HUMAN	O60763	USO1	t00_vs_t30	-0.737086	0.188312	119.53	0.000151308	0.000344696	22
sp|O60763|USO1_HUMAN	O60763	USO1	t00_vs_t04	-0.473216	0.2034	119.53	0.0216746	0.0538368	22
sp|O60763|USO1_HUMAN	O60763	USO1	t04_vs_t30	-0.26387	0.2034	119.53	0.197029	0.283101	22
sp|O60779|S19A2_HUMAN	O60779	SLC19A2	t00_vs_t30	-0.992375	0.176334	6.36872	0.00109909	0.00211371	1
sp|O60779|S19A2_HUMAN	O60779	SLC19A2	t00_vs_t04	-0.884993	0.194356	6.63993	0.00300242	0.00986347	1
sp|O60779|S19A2_HUMAN	O60779	SLC19A2	t04_vs_t30	-0.107382	0.194356	6.63993	0.5987	0.684079	1
sp|O60783|RT14_HUMAN	O60783	MRPS14	t00_vs_t30	0.0654843	0.158849	53.5303	0.681808	0.726131	5
sp|O60783|RT14_HUMAN	O60783	MRPS14	t00_vs_t04	0.489426	0.171577	53.5303	0.00615228	0.0183347	5
sp|O60783|RT14_HUMAN	O60783	MRPS14	t04_vs_t30	-0.423941	0.171577	53.5303	0.0166954	0.0353762	5
sp|O60784|TOM1_HUMAN	O60784	TOM1	t00_vs_t30	-0.0913409	0.247056	108.53	0.712313	0.754059	21
sp|O60784|TOM1_HUMAN	O60784	TOM1	t00_vs_t04	-0.00830101	0.266851	108.53	0.975241	0.987406	21
sp|O60784|TOM1_HUMAN	O60784	TOM1	t04_vs_t30	-0.0830398	0.266851	108.53	0.756257	0.817686	21
sp|O60825|F262_HUMAN	O60825	PFKFB2	t00_vs_t30	-0.732478	0.239771	86.5303	0.00299249	0.00534216	9
sp|O60825|F262_HUMAN	O60825	PFKFB2	t00_vs_t04	-0.671789	0.258982	86.5303	0.0111408	0.0304814	9
sp|O60825|F262_HUMAN	O60825	PFKFB2	t04_vs_t30	-0.0606882	0.258982	86.5303	0.81528	0.862661	9
sp|O60826|CCD22_HUMAN	O60826	CCDC22	t00_vs_t30	0.825022	0.134155	86.5303	2.32657e-08	1.07773e-07	11
sp|O60826|CCD22_HUMAN	O60826	CCDC22	t00_vs_t04	0.575024	0.144904	86.5303	0.000148949	0.00072059	11
sp|O60826|CCD22_HUMAN	O60826	CCDC22	t04_vs_t30	0.249998	0.144904	86.5303	0.0880499	0.145003	11
sp|O60828|PQBP1_HUMAN	O60828	PQBP1	t00_vs_t30	-0.89817	0.430533	53.5303	0.0417421	0.059665	9
sp|O60828|PQBP1_HUMAN	O60828	PQBP1	t00_vs_t04	0.0370565	0.465028	53.5303	0.936784	0.965676	9
sp|O60828|PQBP1_HUMAN	O60828	PQBP1	t04_vs_t30	-0.935226	0.465028	53.5303	0.0493606	0.0888451	9
sp|O60830-2|TI17B_HUMAN	O60830-2	TIMM17B	t00_vs_t30	-0.020467	0.213008	6.47919	0.926356	0.93679	2
sp|O60830-2|TI17B_HUMAN	O60830-2	TIMM17B	t00_vs_t04	0.18036	0.236797	6.59095	0.472628	0.624398	2
sp|O60830-2|TI17B_HUMAN	O60830-2	TIMM17B	t04_vs_t30	-0.200827	0.236797	6.59095	0.426108	0.528838	2
sp|O60831|PRAF2_HUMAN	O60831	PRAF2	t00_vs_t30	2.3852	0.533191	20.5303	0.000219919	0.000486244	2
sp|O60831|PRAF2_HUMAN	O60831	PRAF2	t00_vs_t04	1.20001	0.575912	20.5303	0.0498844	0.108701	2
sp|O60831|PRAF2_HUMAN	O60831	PRAF2	t04_vs_t30	1.18519	0.575912	20.5303	0.052517	0.0936796	2
sp|O60832|DKC1_HUMAN	O60832	DKC1	t00_vs_t30	-1.24194	0.156823	108.53	2.22024e-12	1.83345e-11	18
sp|O60832|DKC1_HUMAN	O60832	DKC1	t00_vs_t04	-0.184479	0.169388	108.53	0.278526	0.425124	18
sp|O60832|DKC1_HUMAN	O60832	DKC1	t04_vs_t30	-1.05746	0.169388	108.53	8.53176e-09	9.86538e-08	18
sp|O60841|IF2P_HUMAN	O60841	EIF5B	t00_vs_t30	-0.952168	0.232519	108.53	8.15328e-05	0.000194549	21
sp|O60841|IF2P_HUMAN	O60841	EIF5B	t00_vs_t04	-0.186671	0.25115	108.53	0.458927	0.613016	21
sp|O60841|IF2P_HUMAN	O60841	EIF5B	t04_vs_t30	-0.765497	0.25115	108.53	0.00289396	0.0078948	21
sp|O60858-3|TRI13_HUMAN	O60858-3	TRIM13	t00_vs_t30	0.334462	0.245845	53.5303	0.179387	0.225199	5
sp|O60858-3|TRI13_HUMAN	O60858-3	TRIM13	t00_vs_t04	0.317678	0.265543	53.5303	0.236838	0.377474	5
sp|O60858-3|TRI13_HUMAN	O60858-3	TRIM13	t04_vs_t30	0.0167833	0.265543	53.5303	0.94984	0.964479	5
sp|O60861|GAS7_HUMAN	O60861	GAS7	t00_vs_t30	2.17434	0.152105	9.53029	9.35813e-08	3.8867e-07	1
sp|O60861|GAS7_HUMAN	O60861	GAS7	t00_vs_t04	-0.926482	0.164292	9.53029	0.000257621	0.00116279	1
sp|O60861|GAS7_HUMAN	O60861	GAS7	t04_vs_t30	3.10082	0.164292	9.53029	7.20077e-09	8.45445e-08	1
sp|O60869|EDF1_HUMAN	O60869	EDF1	t00_vs_t30	-1.19429	0.206843	64.5303	2.40629e-07	9.32576e-07	9
sp|O60869|EDF1_HUMAN	O60869	EDF1	t00_vs_t04	-0.361165	0.223416	64.5303	0.110853	0.208758	9
sp|O60869|EDF1_HUMAN	O60869	EDF1	t04_vs_t30	-0.833125	0.223416	64.5303	0.000407542	0.00147056	9
sp|O60870|KIN17_HUMAN	O60870	KIN	t00_vs_t30	-1.66141	0.2115	119.53	1.93136e-12	1.60503e-11	16
sp|O60870|KIN17_HUMAN	O60870	KIN	t00_vs_t04	-0.57305	0.228446	119.53	0.0134653	0.0358788	16
sp|O60870|KIN17_HUMAN	O60870	KIN	t04_vs_t30	-1.08836	0.228446	119.53	5.38261e-06	3.23239e-05	16
sp|O60879|DIAP2_HUMAN	O60879	DIAPH2	t00_vs_t30	-0.903497	0.260048	53.5303	0.0010228	0.0019803	8
sp|O60879|DIAP2_HUMAN	O60879	DIAPH2	t00_vs_t04	-0.456798	0.280884	53.5303	0.109763	0.20696	8
sp|O60879|DIAP2_HUMAN	O60879	DIAPH2	t04_vs_t30	-0.4467	0.280884	53.5303	0.117649	0.185349	8
sp|O60884|DNJA2_HUMAN	O60884	DNAJA2	t00_vs_t30	-0.254677	0.27057	86.5303	0.34919	0.408154	14
sp|O60884|DNJA2_HUMAN	O60884	DNAJA2	t00_vs_t04	-0.108387	0.292249	86.5303	0.71164	0.822256	14
sp|O60884|DNJA2_HUMAN	O60884	DNAJA2	t04_vs_t30	-0.146291	0.292249	86.5303	0.617945	0.701865	14
sp|O60885|BRD4_HUMAN	O60885	BRD4	t00_vs_t30	-1.13124	0.294021	97.5303	0.000213079	0.000471804	18
sp|O60885|BRD4_HUMAN	O60885	BRD4	t00_vs_t04	-0.0904621	0.317579	97.5303	0.776364	0.869605	18
sp|O60885|BRD4_HUMAN	O60885	BRD4	t04_vs_t30	-1.04077	0.317579	97.5303	0.00145305	0.00442828	18
sp|O60888-2|CUTA_HUMAN	O60888-2	CUTA	t00_vs_t30	0.503896	0.606095	31.5303	0.41201	0.471707	4
sp|O60888-2|CUTA_HUMAN	O60888-2	CUTA	t00_vs_t04	0.0824252	0.654657	31.5303	0.900606	0.946121	4
sp|O60888-2|CUTA_HUMAN	O60888-2	CUTA	t04_vs_t30	0.421471	0.654657	31.5303	0.524358	0.620022	4
sp|O60890|OPHN1_HUMAN	O60890	OPHN1	t00_vs_t30	2.52056	0.229983	64.5303	2.25799e-16	3.11896e-15	8
sp|O60890|OPHN1_HUMAN	O60890	OPHN1	t00_vs_t04	0.898936	0.24841	64.5303	0.000582133	0.00236613	8
sp|O60890|OPHN1_HUMAN	O60890	OPHN1	t04_vs_t30	1.62163	0.24841	64.5303	1.20526e-08	1.34443e-07	8
sp|O60902-3|SHOX2_HUMAN	O60902-3	SHOX2	t00_vs_t30	0.963436	0.172297	9.53029	0.000274507	0.000594592	1
sp|O60902-3|SHOX2_HUMAN	O60902-3	SHOX2	t00_vs_t04	0.468385	0.186102	9.53029	0.0316063	0.0739715	1
sp|O60902-3|SHOX2_HUMAN	O60902-3	SHOX2	t04_vs_t30	0.495051	0.186102	9.53029	0.0248399	0.0496256	1
sp|O60907|TBL1X_HUMAN	O60907	TBL1X	t00_vs_t30	-0.293441	0.366775	53.5303	0.427215	0.486924	7
sp|O60907|TBL1X_HUMAN	O60907	TBL1X	t00_vs_t04	-0.396341	0.396162	53.5303	0.321594	0.473041	7
sp|O60907|TBL1X_HUMAN	O60907	TBL1X	t04_vs_t30	0.1029	0.396162	53.5303	0.796059	0.847809	7
sp|O60911|CATL2_HUMAN	O60911	CTSV	t00_vs_t30	-4.03835	0.315221	20.5303	2.95832e-11	2.08082e-10	2
sp|O60911|CATL2_HUMAN	O60911	CTSV	t00_vs_t04	-3.02457	0.340478	20.5303	1.78776e-08	2.41147e-07	2
sp|O60911|CATL2_HUMAN	O60911	CTSV	t04_vs_t30	-1.01379	0.340478	20.5303	0.00730009	0.017419	2
sp|O60921|HUS1_HUMAN	O60921	HUS1	t00_vs_t30	-0.77871	0.512488	20.5303	0.143895	0.184332	3
sp|O60921|HUS1_HUMAN	O60921	HUS1	t00_vs_t04	-0.582969	0.55355	20.5303	0.304512	0.45469	3
sp|O60921|HUS1_HUMAN	O60921	HUS1	t04_vs_t30	-0.195741	0.55355	20.5303	0.727236	0.794373	3
sp|O60925|PFD1_HUMAN	O60925	PFDN1	t00_vs_t30	0.484522	0.165246	9.53029	0.0157374	0.0244567	1
sp|O60925|PFD1_HUMAN	O60925	PFDN1	t00_vs_t04	0.190624	0.178487	9.53029	0.311825	0.462162	1
sp|O60925|PFD1_HUMAN	O60925	PFDN1	t04_vs_t30	0.293899	0.178487	9.53029	0.132162	0.204035	1
sp|O60927|PP1RB_HUMAN	O60927	PPP1R11	t00_vs_t30	1.24654	0.181077	6.45103	0.000338084	0.00071875	1
sp|O60927|PP1RB_HUMAN	O60927	PPP1R11	t00_vs_t04	0.35683	0.199421	6.73319	0.118379	0.220036	1
sp|O60927|PP1RB_HUMAN	O60927	PPP1R11	t04_vs_t30	0.889711	0.199421	6.73319	0.00322511	0.00866399	1
sp|O60934|NBN_HUMAN	O60934	NBN	t00_vs_t30	-1.34611	0.223402	97.5303	2.99513e-08	1.36126e-07	17
sp|O60934|NBN_HUMAN	O60934	NBN	t00_vs_t04	0.0499052	0.241301	97.5303	0.836584	0.906679	17
sp|O60934|NBN_HUMAN	O60934	NBN	t04_vs_t30	-1.39601	0.241301	97.5303	8.75407e-08	8.27345e-07	17
sp|O60941|DTNB_HUMAN	O60941	DTNB	t00_vs_t30	-0.393157	0.462022	53.5303	0.398588	0.458346	6
sp|O60941|DTNB_HUMAN	O60941	DTNB	t00_vs_t04	-0.580002	0.499041	53.5303	0.250296	0.393055	6
sp|O60941|DTNB_HUMAN	O60941	DTNB	t04_vs_t30	0.186845	0.499041	53.5303	0.70958	0.780206	6
sp|O60942|MCE1_HUMAN	O60942	RNGTT	t00_vs_t30	-0.244745	0.195546	53.5303	0.216159	0.266503	9
sp|O60942|MCE1_HUMAN	O60942	RNGTT	t00_vs_t04	0.48097	0.211214	53.5303	0.0267976	0.0643788	9
sp|O60942|MCE1_HUMAN	O60942	RNGTT	t04_vs_t30	-0.725715	0.211214	53.5303	0.00114894	0.00361582	9
sp|O75027-2|ABCB7_HUMAN	O75027-2	ABCB7	t00_vs_t30	0.38279	0.227165	75.5303	0.096101	0.128051	11
sp|O75027-2|ABCB7_HUMAN	O75027-2	ABCB7	t00_vs_t04	0.318503	0.245366	75.5303	0.198213	0.330643	11
sp|O75027-2|ABCB7_HUMAN	O75027-2	ABCB7	t04_vs_t30	0.064288	0.245366	75.5303	0.794028	0.846828	11
sp|O75037|KI21B_HUMAN	O75037	KIF21B	t00_vs_t30	3.30913	0.168816	119.53	3.81572e-39	7.94189e-37	20
sp|O75037|KI21B_HUMAN	O75037	KIF21B	t00_vs_t04	0.249795	0.182342	119.53	0.173278	0.297809	20
sp|O75037|KI21B_HUMAN	O75037	KIF21B	t04_vs_t30	3.05933	0.182342	119.53	3.30446e-33	2.75112e-30	20
sp|O75038|PLCH2_HUMAN	O75038	PLCH2	t00_vs_t30	3.2485	0.37014	73.5303	4.62371e-13	4.21333e-12	7
[truncated: 24,635 more rows]

## Sheet: Clusters
gene_name	mRNA	Protein
AAAS	D-	--
AACS	--	-D
AADAT	U-	--
AAGAB	--	--
AAK1	U-	-U
AAMDC	D-	--
AAMP	--	D-
AAR2	--	--
AARS1	--	--
AARS2	--	--
AARSD1	--	--
AASDH	--	-D
AASDHPPT	U-	U-
AASS	D-	-D
AATF	--	-D
ABAT	UU	U-
ABCA1	UD	--
ABCA2	U-	U-
ABCA3	U-	UU
ABCA5	U-	-U
ABCA7	UD	--
ABCB10	U-	--
ABCB6	D-	--
ABCB7	-D	--
ABCB8	--	--
ABCC1	D-	--
ABCC10	UD	--
ABCC4	DU	--
ABCC5	U-	--
ABCD1	U-	--
ABCD3	-U	--
ABCD4	D-	--
ABCE1	D-	--
ABCF1	D-	-D
ABCF2	--	--
ABCF3	--	--
ABHD10	--	U-
ABHD11	D-	--
ABHD12	--	--
ABHD14B	-D	--
ABHD16A	U-	--
ABHD17B	--	--
ABHD2	U-	--
ABHD4	D-	D-
ABHD5	--	--
ABHD6	U-	--
ABI1	--	--
ABI2	--	-U
ABL1	UD	--
ABLIM1	DU	-U
ABLIM2	-U	-U
ABLIM3	UU	-U
ABR	U-	U-
ABRACL	D-	--
ABRAXAS1	DD	-D
ABRAXAS2	--	--
ABT1	--	--
ABTB2	DU	-U
ACAA1	-U	--
ACAA2	-D	-D
ACACA	--	D-
ACAD10	-D	-D
ACAD8	--	--
ACAD9	--	--
ACADM	--	U-
ACADS	U-	--
ACADSB	D-	--
ACADVL	--	--
ACAP1	DD	D-
ACAP2	--	--
ACAP3	UD	U-
ACAT1	--	--
ACAT2	--	-U
ACBD3	U-	--
ACBD5	U-	--
ACBD6	D-	--
ACBD7	DU	--
ACHE	UU	UU
ACIN1	--	--
ACLY	UD	--
ACO1	D-	--
ACO2	--	U-
ACOT1	DU	--
ACOT13	D-	--
ACOT7	--	-U
ACOT8	--	--
ACOT9	DD	--
ACOX1	--	--
ACOX3	--	--
ACP1	--	--
ACP2	--	--
ACP6	D-	--
ACSBG1	DU	DU
ACSF2	-D	UD
ACSF3	--	U-
ACSL1	U-	-U
ACSL3	--	--
ACSL4	U-	--
ACSL6	-U	-U
ACSS2	U-	--
ACSS3	D-	-D
ACTB	-D	--
ACTC1	UD	--
ACTG1	--	U-
ACTL6A	-D	-D
ACTL6B	UU	UU
ACTN1	DD	-D
ACTN3	DD	--
ACTN4	-D	--
ACTR10	U-	--
ACTR1A	U-	U-
ACTR1B	--	--
ACTR2	U-	--
ACTR3	--	--
ACTR3B	D-	--
ACTR5	--	--
ACTR6	--	--
ACTR8	--	--
ACVR1B	U-	--
ACVR2A	U-	-U
ACVR2B	UD	--
ACY1	DD	-D
ACYP1	-U	--
ACYP2	-U	-U
ADA	D-	-D
ADA2	UD	--
ADAL	--	--
ADAM10	--	--
ADAM11	UD	U-
ADAM17	--	--
ADAM22	--	-U
ADAM23	UU	-U
ADAM9	U-	--
ADAMTS19	D-	--
ADAMTS3	DU	-U
ADAMTS4	UD	UD
ADAMTS7	-D	-D
ADAP1	D-	UU
ADAR	--	--
ADARB1	U-	U-
ADAT1	--	--
ADAT3	--	--
ADCY1	DU	-U
ADCY2	DU	-U
ADCY3	--	-U
ADCY6	-U	-U
ADCY7	UU	UU
ADCY9	UD	U-
ADD1	U-	--
ADD2	--	U-
ADD3	DU	DU
ADGRA1	U-	UU
ADGRA3	--	--
ADGRB3	UU	-U
ADGRG1	UD	U-
ADGRG2	DU	-U
ADGRL2	--	--
ADGRL3	U-	UU
ADGRV1	--	-U
ADH5	-D	--
ADI1	D-	-D
ADK	D-	--
ADNP	--	--
ADNP2	--	--
ADO	U-	--
ADPGK	--	--
ADPRH	-D	--
ADPRS	--	--
ADRM1	D-	--
ADSL	D-	--
ADSS1	D-	--
ADSS2	--	--
AEBP1	-D	D-
AEBP2	--	D-
AFAP1	UD	UD
AFDN	--	--
AFF1	D-	DD
AFF4	U-	-D
AFG3L2	--	--
AFTPH	--	--
AGAP1	--	-U
AGAP2	U-	-U
AGAP3	UD	U-
AGFG1	--	--
AGFG2	D-	--
AGGF1	--	--
AGK	--	--
AGL	--	--
AGMAT	D-	DD
AGO1	UD	--
AGO2	D-	D-
AGO3	--	--
AGPAT1	--	--
AGPAT2	-D	UD
AGPAT3	-U	-U
AGPAT4	UD	U-
AGPAT5	D-	--
AGPS	--	--
AGRN	UD	--
AGTPBP1	U-	--
AGTRAP	D-	D-
AHCTF1	--	-D
AHCY	D-	--
AHCYL1	--	--
AHCYL2	DU	--
AHDC1	U-	UD
AHNAK	--	UD
AHNAK2	U-	U-
AHSA1	--	--
AIDA	-D	--
AIF1L	D-	D-
AIFM1	D-	--
AIFM2	DU	D-
AIMP1	--	--
AIMP2	D-	--
AIP	--	--
AJUBA	DU	D-
AK1	U-	UU
AK2	D-	--
AK3	--	U-
AK4	DU	-D
AK5	DU	-U
AK6	D-	D-
AKAP1	--	--
AKAP10	--	--
AKAP11	--	--
AKAP12	U-	--
AKAP13	-D	-D
AKAP17A	--	--
AKAP6	U-	U-
AKAP8	D-	-D
AKAP8L	UD	-D
AKAP9	UU	-U
AKIRIN1	--	D-
AKIRIN2	U-	--
AKR1A1	D-	--
AKR1B1	D-	--
AKR1C1	U-	UU
AKR1C2	UU	UU
AKR1C3	DU	-U
AKR7A2	--	--
AKT1	U-	U-
AKT1S1	D-	D-
AKT2	--	--
AKT3	U-	UU
ALAD	U-	--
ALAS1	--	D-
ALCAM	U-	-U
ALDH16A1	DD	-D
ALDH18A1	--	-D
ALDH1A1	D-	D-
ALDH1B1	D-	--
ALDH1L2	U-	U-
ALDH2	--	-U
ALDH3A2	--	--
ALDH4A1	-D	--
ALDH5A1	DU	-U
ALDH6A1	D-	--
ALDH7A1	--	--
ALDH9A1	D-	--
ALDOA	D-	--
ALDOC	DU	-U
ALG1	D-	--
ALG10	--	--
ALG11	--	--
ALG12	--	--
ALG13	--	--
ALG2	--	--
ALG5	--	--
ALG6	D-	--
ALG8	D-	-D
ALG9	--	--
ALK	U-	-U
ALKBH1	--	--
ALKBH2	-U	--
ALKBH3	--	--
ALKBH4	--	--
ALKBH5	--	--
ALKBH6	--	--
ALKBH7	--	--
ALKBH8	--	D-
ALMS1	--	--
ALPL	DD	DD
ALS2	--	-U
ALYREF	DU	--
AMACR	--	--
AMBRA1	U-	--
AMD1	D-	D-
AMER2	U-	UU
AMER3	U-	U-
AMFR	U-	--
AMIGO1	U-	-U
AMMECR1L	U-	--
AMN1	--	-U
AMOT	U-	U-
AMOTL2	U-	--
AMPD2	-U	-U
AMPH	UU	-U
AMT	DD	--
AMZ2	--	--
ANAPC1	D-	--
ANAPC10	--	--
ANAPC11	D-	--
ANAPC2	--	--
ANAPC4	--	--
ANAPC5	--	--
ANAPC7	--	--
ANGEL2	D-	--
ANGPTL2	UD	UD
ANK1	U-	U-
ANK2	U-	UU
ANK3	-U	-U
ANKFY1	--	-U
ANKHD1	D-	--
ANKIB1	U-	-U
ANKLE2	--	--
ANKMY2	U-	-U
ANKRD10	--	D-
ANKRD11	U-	-D
ANKRD13A	UD	U-
ANKRD13B	U-	UU
ANKRD13D	U-	UU
ANKRD17	--	--
ANKRD26	--	--
ANKRD27	D-	--
ANKRD28	--	--
ANKRD44	UU	-U
ANKRD45	DU	-U
ANKRD46	U-	-U
ANKRD50	U-	U-
ANKRD52	UU	--
ANKRD54	-U	--
ANKS1A	--	--
ANKS1B	U-	-U
ANKS6	DU	--
ANKZF1	--	-D
ANLN	D-	D-
ANO10	--	--
ANO6	--	--
ANOS1	DU	DU
ANP32A	--	--
ANP32B	--	-D
ANP32E	D-	-D
ANTXR1	DU	--
ANTXR2	UD	UD
ANXA1	--	--
ANXA11	DD	DD
ANXA2	UD	UD
ANXA3	DD	-D
ANXA4	D-	DD
ANXA5	-D	UD
ANXA6	D-	-D
ANXA7	-D	--
AOX1	DU	D-
AP1AR	--	--
AP1B1	--	--
AP1G1	--	--
AP1G2	DD	D-
AP1M1	U-	--
AP1M2	DU	DD
AP1S1	-U	--
AP1S2	D-	--
AP1S3	D-	-D
AP2A1	D-	-U
AP2A2	U-	--
AP2B1	--	-U
AP2M1	--	-U
AP2S1	DU	-U
AP3B1	D-	--
AP3B2	UD	UU
AP3D1	--	--
AP3M1	UD	--
AP3M2	--	-U
AP3S1	--	--
AP4B1	--	--
AP4E1	--	--
AP4M1	--	--
AP5B1	-D	--
AP5M1	-D	--
AP5Z1	--	--
APAF1	--	--
APBA2	U-	U-
APBA3	D-	--
APBB1	U-	--
APBB2	-U	-U
APC	U-	-U
APC2	U-	U-
APCDD1	UD	UD
APEH	--	--
APEX1	--	--
APH1A	--	--
API5	--	--
APIP	DU	--
APLP1	U-	UU
APLP2	U-	DU
APMAP	UD	U-
APOBEC3B	D-	D-
APOBEC3C	D-	D-
APOE	D-	DD
APOL2	DU	D-
APOO	DU	-U
APOOL	--	U-
APP	--	--
APPBP2	U-	--
APPL1	--	--
APPL2	U-	--
APRT	D-	--
APTX	--	-D
AQR	D-	--
ARAF	D-	-D
ARAP1	D-	DD
ARAP3	DD	D-
ARCN1	--	--
ARF1	--	-U
ARF4	--	--
ARF5	--	--
ARF6	--	--
ARFGAP1	--	--
ARFGAP2	--	--
ARFGAP3	--	--
ARFGEF1	--	--
ARFGEF2	--	--
ARFGEF3	--	-U
ARFIP1	--	--
ARFIP2	--	--
ARFRP1	--	--
ARG2	--	--
ARGLU1	--	--
ARHGAP1	--	--
ARHGAP12	--	--
ARHGAP17	-D	-D
ARHGAP18	--	-D
ARHGAP19	--	D-
ARHGAP21	U-	--
ARHGAP22	U-	-U
ARHGAP26	DU	-U
ARHGAP28	DD	--
ARHGAP32	U-	--
ARHGAP33	U-	-U
ARHGAP35	U-	-U
ARHGAP39	U-	-U
ARHGAP4	DD	-D
ARHGAP42	DD	--
ARHGAP44	--	--
ARHGAP45	DD	--
ARHGAP5	-U	-U
ARHGAP8	D-	D-
ARHGDIA	--	--
ARHGEF1	D-	--
ARHGEF10	D-	D-
ARHGEF10L	UD	U-
ARHGEF11	U-	UU
ARHGEF12	UU	-U
ARHGEF16	DD	D-
ARHGEF17	-U	--
ARHGEF18	--	--
ARHGEF19	D-	DD
ARHGEF2	UD	--
ARHGEF25	-D	UD
ARHGEF26	DU	D-
ARHGEF39	DU	D-
ARHGEF4	DU	--
ARHGEF40	--	--
ARHGEF5	DD	D-
ARHGEF6	--	--
ARHGEF7	-U	-U
ARHGEF9	U-	--
ARID1A	--	--
ARID1B	U-	--
ARID2	--	--
ARID3B	UD	-D
ARID4A	-U	--
ARID4B	U-	-D
ARIH1	U-	--
ARIH2	--	--
ARL1	--	--
ARL10	U-	-U
ARL14EP	--	--
ARL15	--	--
ARL2	D-	--
ARL2BP	U-	--
ARL3	UU	--
ARL4D	UD	UD
ARL5A	--	--
ARL5B	--	--
ARL6	U-	--
ARL6IP1	U-	--
ARL6IP4	D-	--
ARL6IP5	U-	-U
ARL6IP6	--	UD
ARL8A	U-	UU
ARL8B	--	-U
ARMC1	--	--
ARMC10	D-	--
ARMC5	U-	--
ARMC6	D-	D-
ARMC8	--	--
ARMC9	--	D-
ARMCX1	U-	-U
ARMCX2	--	D-
ARMCX3	U-	U-
ARMCX4	--	D-
ARMCX5	--	--
ARMH3	U-	--
ARMT1	-D	--
ARNT	--	--
ARNT2	UU	UU
ARPC1A	--	-U
ARPC1B	D-	-D
ARPC2	--	--
ARPC3	--	--
ARPC4	--	--
ARPC5	--	--
ARPC5L	D-	--
ARPIN	--	--
ARPP19	--	--
ARRB1	U-	UU
ARRB2	UD	--
ARRDC1	D-	--
ARSA	UD	--
ARSB	--	U-
ARSD	U-	U-
ARSF	UD	U-
ARSK	--	--
ARSL	-D	--
ARVCF	U-	-U
ARX	-U	U-
AS3MT	UD	--
ASAH1	--	-U
ASAP1	--	UU
ASAP2	U-	--
ASAP3	-D	--
ASB1	--	--
ASB3	--	--
ASB6	--	--
ASCC1	--	--
ASCC2	--	--
ASCC3	D-	--
ASDURF	--	--
ASF1A	--	-D
ASF1B	DU	D-
ASH2L	--	--
ASIC1	UD	U-
ASIC4	U-	U-
ASL	D-	-U
ASMTL	--	--
ASNS	--	--
ASNSD1	--	--
ASPH	DU	--
ASPHD1	U-	U-
ASPHD2	U-	U-
ASPM	DU	D-
ASPSCR1	D-	--
ASRGL1	--	--
ASS1	DD	UD
ASTE1	--	D-
ASTN1	UU	-U
ASTN2	-D	U-
ASXL2	--	-D
ATAD1	U-	--
ATAD2	DU	--
ATAD2B	UD	UD
ATAD3A	D-	--
ATAD3B	D-	--
ATAT1	U-	UU
ATCAY	U-	U-
ATE1	U-	--
ATF2	UD	--
ATF4	--	--
ATF6	UD	--
ATF6B	U-	--
ATF7IP	--	-D
ATG101	D-	--
ATG13	-D	--
ATG16L1	--	--
ATG2A	--	-U
ATG2B	U-	--
ATG3	--	--
ATG4B	--	--
ATG4C	D-	--
ATG5	--	--
ATG7	--	--
ATG9A	--	--
ATIC	D-	--
ATL1	--	UU
ATL2	D-	--
ATL3	DD	-D
ATM	--	UD
ATN1	--	--
ATOX1	--	--
ATP11A	--	--
ATP11B	--	--
ATP11C	--	--
ATP13A1	--	--
ATP13A2	-U	-U
ATP1A1	D-	--
ATP1A2	DU	DU
ATP1A3	U-	-U
ATP1B1	UU	-U
ATP1B2	-U	-U
ATP1B3	D-	-U
ATP2A2	U-	--
ATP2A3	UD	--
ATP2B1	U-	-U
ATP2B3	U-	UU
ATP2B4	DU	-U
ATP2C1	--	-U
ATP5F1A	--	--
ATP5F1B	--	--
ATP5F1C	--	--
ATP5F1D	--	--
ATP5IF1	U-	--
ATP5MC2	D-	--
ATP5ME	--	--
ATP5MF-PTCD1	U-	--
ATP5MG	--	--
ATP5MJ	--	--
ATP5PB	--	--
ATP5PD	--	--
ATP5PF	--	--
ATP5PO	--	--
ATP6AP1	U-	-U
ATP6AP2	--	D-
ATP6V0A1	DU	-U
ATP6V0A2	D-	--
ATP6V0C	-U	-U
ATP6V0D1	U-	-U
ATP6V1A	U-	-U
ATP6V1B2	U-	-U
ATP6V1C1	--	-U
ATP6V1D	--	--
ATP6V1E1	--	-U
ATP6V1F	-U	--
ATP6V1G1	--	-U
ATP6V1G2	U-	UU
ATP6V1H	--	-U
ATP7A	U-	UU
ATP8A1	UD	UU
ATP8A2	U-	-U
ATP9A	UU	-U
ATP9B	--	--
ATPAF1	--	--
ATPAF2	--	--
ATR	--	--
ATRIP	--	-D
ATRN	U-	-U
ATRNL1	UU	-U
ATRX	--	--
ATXN10	--	--
ATXN1L	U-	--
ATXN2	--	--
ATXN2L	--	--
ATXN3	--	--
ATXN7L2	U-	--
ATXN7L3	--	--
ATXN7L3B	U-	--
AUH	--	-U
AUP1	--	--
AURKA	D-	D-
AURKAIP1	D-	--
AURKB	DU	D-
AUTS2	--	-D
AVEN	DU	--
AVL9	--	--
AZGP1	D-	--
AZI2	--	--
B2M	DU	D-
B3GALNT1	UU	-U
B3GALT1	DU	DU
B3GALT2	U-	U-
B3GALT5	--	D-
B3GALT6	-U	--
B3GAT3	--	U-
B3GLCT	-D	U-
B3GNT2	D-	D-
B4GALNT1	U-	UU
B4GALT1	D-	D-
B4GALT3	--	--
B4GALT4	-D	--
B4GALT7	--	--
B4GAT1	-U	-U
BABAM1	D-	--
BABAM2	--	--
BACH1	UD	--
BAD	--	--
BAG1	--	--
BAG2	DU	D-
BAG3	-D	-D
BAG4	--	--
BAG5	--	--
BAG6	U-	--
BAHD1	--	--
BAIAP2	UD	UD
BAIAP2L1	D-	D-
BANF1	D-	--
BANP	--	--
BARD1	--	D-
BASP1	U-	UU
BAX	D-	--
BAZ1A	U-	-D
BAZ1B	--	-D
BAZ2A	UD	-D
BAZ2B	U-	UD
BBS2	--	--
BBS4	--	-U
BBS7	UD	--
BBS9	--	--
BBX	--	-D
BCAM	D-	--
BCAN	DU	-U
BCAP29	U-	U-
BCAP31	--	--
BCAR1	UD	--
BCAS2	--	--
BCAT1	-D	--
BCAT2	-D	--
BCCIP	--	-D
BCHE	U-	UD
BCKDHA	--	--
BCKDHB	D-	--
BCKDK	D-	--
BCL10	--	D-
BCL11A	DU	DU
BCL2L1	--	--
BCL2L13	-D	--
BCL2L2	U-	--
BCL7A	U-	UD
BCL7B	--	D-
BCL7C	U-	--
BCL9	--	--
BCL9L	--	D-
BCLAF1	--	--
BCLAF3	--	U-
BCOR	--	--
BCORL1	U-	--
BCR	--	U-
BCS1L	--	--
BDH1	DU	--
BDH2	D-	-D
BECN1	--	--
BEND3	D-	-D
BET1	--	--
BET1L	--	--
BFAR	-D	--
BHMT	DD	UD
BICD1	UD	UD
BICD2	U-	--
BID	-U	--
BIN1	U-	-U
BIN3	--	--
BIRC2	U-	--
BIRC5	DU	D-
BIRC6	U-	--
BIVM-ERCC5	UU	--
BLM	DU	D-
BLMH	-D	--
BLOC1S1	--	--
BLOC1S3	--	--
BLOC1S4	--	--
BLOC1S6	--	--
BLVRA	--	U-
BLVRB	DU	--
BMERB1	U-	-U
BMP1	UD	UD
BMP2K	--	--
BMPR1A	D-	DU
BMPR2	U-	-U
BMS1	D-	-D
BNC2	D-	--
BNIP1	--	--
BNIP3	--	--
BOD1	D-	--
BOD1L1	U-	--
BOLA2	D-	--
BOLA3	D-	--
BOP1	--	-D
BORCS5	-D	--
BORCS6	UD	--
BORCS7	U-	--
BPGM	U-	--
BPHL	--	U-
BPNT1	U-	--
BPNT2	UU	--
BPTF	-U	--
BRAF	--	--
BRAP	--	--
BRAT1	--	--
BRCA1	DU	D-
BRD1	U-	--
BRD2	--	--
BRD3	--	-D
BRD4	--	-D
BRD7	--	-D
BRD8	--	--
BRD9	--	--
BRF1	-U	--
BRF2	--	-D
BRI3BP	DU	--
BRINP1	DU	-U
BRINP3	UU	-U
BRIP1	DU	D-
BRIX1	D-	-D
BRMS1	--	-D
BRMS1L	U-	--
BROX	--	--
BRPF1	--	-D
BRPF3	--	--
BRSK1	U-	UU
BRSK2	U-	U-
BRWD1	U-	--
BRWD3	-D	--
BSCL2	U-	U-
BSDC1	U-	--
BSG	--	D-
BSN	U-	UU
BST2	--	D-
BTAF1	--	--
BTBD1	--	--
BTBD10	U-	--
BTBD17	UD	UD
BTBD2	--	--
BTD	-D	--
BTF3	D-	D-
BTF3L4	--	--
BTN2A1	UD	U-
BTRC	--	--
BUB1	DU	D-
BUB1B	DU	D-
BUB3	D-	--
BUD13	D-	--
BUD23	DU	D-
BUD31	--	--
BYSL	D-	-D
BZW1	--	--
BZW2	--	--
C11orf54	--	--
C11orf68	-U	-U
C11orf98	D-	-D
C12orf57	--	-U
C16orf87	--	--
C17orf75	--	--
C18orf21	--	-D
C18orf32	U-	U-
C19orf12	U-	UU
C19orf25	--	--
C19orf47	--	-D
C1GALT1	D-	D-
C1GALT1C1	--	D-
C1orf122	--	D-
C1orf131	--	--
C1orf159	--	--
C1orf174	--	--
C1orf198	--	--
C1orf21	--	--
C1orf226	UD	D-
C1orf43	--	--
C1orf52	--	--
C1QBP	D-	--
C1QL3	UU	-U
C1QTNF4	UU	-U
C2CD2	DU	-U
C2CD2L	U-	UU
C2CD3	--	--
C2CD4C	-U	-U
C2CD5	U-	-U
C2orf49	--	--
C2orf69	--	--
C2orf72	DU	-U
C2orf76	--	--
C3	DD	-U
C3orf33	--	--
C3orf38	--	--
C5orf22	--	--
C5orf24	U-	U-
C6orf120	-D	--
C6orf132	D-	D-
C6orf136	--	UU
C6orf89	U-	--
C7orf25	--	--
C7orf50	DU	--
C8orf33	--	--
C8orf82	U-	--
C9orf72	U-	--
C9orf78	--	-D
CA10	-U	-U
CA11	DU	DU
CA12	DU	DU
CA14	DD	-D
CA2	DU	D-
CA8	DU	D-
CAAP1	D-	--
CAB39	U-	--
CAB39L	U-	-U
CABIN1	--	-D
CABLES2	--	-U
CACFD1	U-	-U
CACHD1	D-	D-
CACNA1A	UD	-U
CACNA1B	U-	UU
CACNA1E	UU	-U
CACNA1H	U-	U-
CACNA2D1	UD	UU
CACNA2D2	DU	-U
CACNA2D3	UU	-U
CACNB1	UD	U-
CACNB3	U-	-U
CACNG2	U-	-U
CACNG4	U-	UU
CACNG5	DU	-U
CACTIN	--	--
CACUL1	--	-D
CACYBP	D-	--
CAD	DU	D-
CADM1	U-	U-
CADM2	UD	UU
CADM3	U-	UU
CADM4	UU	-U
CADPS	U-	UU
CADPS2	DU	D-
CALB1	DU	D-
CALB2	DU	-U
CALCOCO1	UD	--
CALCOCO2	-D	--
CALD1	D-	-D
CALM1	--	--
CALR	D-	--
CALU	D-	--
CAMK1	--	-U
CAMK1D	-U	-U
CAMK2A	UU	-U
CAMK2B	UU	-U
CAMK2D	U-	-U
CAMK2G	-U	-U
CAMK4	U-	-U
CAMKK1	U-	U-
CAMKK2	U-	-U
CAMKMT	D-	--
CAMKV	UD	U-
CAMLG	--	--
CAMSAP1	U-	--
CAMSAP2	--	-U
CAMSAP3	UU	-U
CAMTA1	-U	-U
CAND1	--	--
CAND2	-U	--
CANT1	--	--
CANX	--	--
CAP1	-D	--
CAP2	U-	-U
CAPG	D-	-D
CAPN1	--	--
CAPN15	D-	--
CAPN2	--	--
CAPN5	--	--
CAPN6	D-	D-
CAPN7	U-	--
CAPNS1	--	--
CAPRIN1	--	--
CAPZA1	-D	--
CAPZA2	--	--
CAPZB	--	--
CARD11	DD	D-
CARD19	UD	-D
CARD8	--	--
CARHSP1	-D	--
CARM1	-D	--
CARMIL1	DU	D-
CARMIL3	U-	UU
CARNMT1	D-	-D
CARS1	--	--
CARS2	--	U-
CASC3	--	-D
CASD1	U-	U-
CASK	U-	-U
CASKIN2	--	--
CASP10	D-	DD
CASP2	--	--
CASP3	UD	--
CASP6	D-	-D
CASP7	D-	--
CASP9	--	--
CAST	--	--
CASTOR2	--	--
CAT	--	--
CAVIN1	D-	D-
CBFA2T2	U-	UD
CBFA2T3	U-	UD
CBFB	UD	--
CBL	--	--
CBLB	UD	UD
CBLL1	--	--
CBLN1	UU	-U
CBLN2	UU	UU
CBR1	D-	--
CBR3	DU	DU
CBR4	--	U-
CBS	D-	D-
CBX1	--	--
CBX2	-D	-D
CBX3	--	-D
CBX4	UU	-U
CBX5	--	--
CBX8	U-	U-
CC2D1A	--	-U
CC2D1B	--	--
CC2D2A	D-	--
CCAR1	--	--
CCAR2	--	--
CCDC102A	DU	D-
CCDC115	--	--
CCDC12	--	-D
CCDC124	D-	--
CCDC127	--	--
CCDC134	--	--
CCDC136	U-	--
CCDC137	--	-D
CCDC138	D-	D-
CCDC14	--	D-
CCDC149	--	--
CCDC174	--	--
CCDC186	-D	--
CCDC22	--	--
CCDC25	--	--
CCDC28A	-D	--
CCDC43	--	--
CCDC47	--	--
CCDC50	UD	UD
CCDC51	D-	--
CCDC59	D-	--
CCDC6	--	--
CCDC71	D-	--
CCDC8	D-	--
CCDC82	U-	--
CCDC85C	--	--
CCDC86	D-	--
CCDC88A	U-	U-
CCDC88C	UD	--
CCDC9	-D	--
CCDC90B	--	--
CCDC91	U-	--
CCDC92	U-	UU
CCDC93	--	--
CCDC97	UD	--
CCM2	UD	U-
CCN1	DU	D-
CCN2	D-	D-
CCNA2	DU	D-
CCNB1	DU	D-
CCNB2	DU	D-
CCND2	DU	--
CCNH	--	--
CCNJ	-D	-U
CCNK	-D	--
CCNL1	--	--
CCNL2	--	--
CCNT1	--	-D
CCNT2	U-	--
CCNY	U-	UD
CCNYL1	--	U-
CCP110	U-	-U
CCPG1	UD	--
CCS	--	--
CCSAP	U-	U-
CCSER2	UD	--
CCT2	--	--
CCT3	--	--
CCT4	D-	--
CCT5	D-	--
CCT6A	--	--
CCT7	--	--
CCT8	--	--
CCZ1B	U-	--
CD151	-D	--
CD200	U-	-U
CD276	UD	--
CD2AP	--	DD
CD2BP2	--	--
CD40	D-	-D
CD46	--	--
CD47	UD	UU
CD55	UD	U-
CD58	--	--
CD59	-U	-U
CD63	--	--
CD74	D-	D-
CD81	-U	UU
CD9	DD	DD
CD99L2	U-	UU
CDAN1	--	--
CDC123	D-	D-
CDC16	--	--
CDC20	DU	D-
CDC23	--	--
CDC25A	U-	D-
CDC25C	DU	D-
CDC26	DU	--
CDC27	--	--
CDC34	--	--
CDC37	D-	--
CDC37L1	--	--
CDC40	--	-D
CDC42	U-	--
CDC42BPA	--	-U
CDC42BPB	U-	--
CDC42EP4	UD	U-
CDC5L	--	--
CDC6	DU	D-
CDC7	D-	D-
CDC73	D-	--
CDCA2	DU	D-
CDCA3	DU	D-
CDCA5	DU	D-
CDCA7	DU	D-
CDCA7L	DU	D-
CDCA8	DU	D-
CDCP1	D-	D-
CDH1	DD	D-
CDH10	UU	UU
CDH13	UU	-U
CDH2	U-	U-
CDH24	U-	--
CDH3	DU	D-
CDH4	DU	-U
CDH5	UD	UD
CDH6	UD	U-
CDH7	-U	-U
CDH8	DU	-U
CDIPT	--	--
CDK1	DU	D-
CDK10	DU	--
CDK11A	--	-D
CDK11B	--	-D
CDK12	D-	-D
CDK13	U-	--
CDK14	U-	--
CDK16	--	--
CDK17	U-	--
CDK18	DU	D-
CDK19	UU	--
CDK2	D-	--
CDK2AP1	--	--
CDK4	D-	D-
CDK5	-U	-U
CDK5RAP1	--	--
CDK5RAP2	--	--
CDK5RAP3	--	--
CDK6	-D	UD
CDK7	--	--
CDK8	U-	--
CDK9	-D	--
CDKAL1	--	--
CDKL5	--	--
CDKN1B	U-	U-
CDKN2AIP	--	--
CDKN2AIPNL	--	--
CDO1	UD	--
CDPF1	D-	--
CDR2	--	D-
CDR2L	U-	--
CDS1	DU	DU
CDS2	UD	U-
CDV3	--	--
CDYL	D-	--
CDYL2	UD	U-
CEBPZ	D-	-D
CECR2	-D	-D
CELF1	--	--
CELF2	-U	--
CELF4	U-	U-
CELSR2	U-	U-
CELSR3	U-	U-
CEMIP2	UD	--
CEND1	U-	UU
CENPB	--	--
CENPC	--	--
CENPE	DU	D-
CENPF	DU	D-
CENPH	DU	D-
CENPI	D-	--
CENPJ	D-	--
CENPK	DU	D-
CENPM	DU	--
CENPN	DU	--
CENPO	D-	D-
CENPQ	D-	D-
CENPS	DU	-D
CENPT	--	-D
CENPU	DU	D-
CENPV	--	--
CENPW	D-	--
CEP112	U-	--
CEP120	-U	--
CEP128	-D	-D
CEP131	--	D-
CEP135	DU	--
CEP152	D-	--
CEP162	--	--
CEP170	U-	U-
CEP192	--	--
CEP250	--	--
CEP290	U-	--
CEP350	U-	--
CEP41	U-	-U
CEP43	DU	DU
CEP44	UD	-D
CEP55	DU	D-
CEP57	--	--
CEP63	--	--
CEP68	--	--
CEP70	D-	--
CEP76	--	--
CEP78	D-	--
CEP83	--	--
CEP85	--	--
CEP97	U-	--
CEPT1	--	--
CERK	--	--
CERS1	-U	-U
CERS2	--	--
CERS4	-D	--
CERS5	UD	-D
CERS6	U-	--
CERT1	--	--
CETN2	-U	--
CETN3	--	--
CFAP20	--	--
CFAP298	-D	-D
CFAP36	-U	-U
CFAP410	--	--
CFAP97	-D	--
CFDP1	--	--
CFL1	-U	--
CFL2	U-	--
CGAS	DU	D-
CGGBP1	--	--
CGN	DU	D-
CGNL1	DD	DD
CHAC2	DU	--
CHAF1A	DU	D-
CHAF1B	DU	D-
CHAMP1	--	--
CHAT	UU	UU
CHCHD1	--	--
CHCHD2	--	--
CHCHD3	D-	--
CHCHD4	D-	--
CHCHD6	DU	UU
CHCHD7	--	--
CHD1	--	-D
CHD1L	D-	-D
CHD2	UD	--
CHD3	UU	--
CHD4	UD	-D
CHD5	-U	--
CHD6	--	--
CHD7	UD	-D
CHD8	--	--
CHD9	U-	U-
CHEK1	D-	D-
CHEK2	D-	-D
CHERP	--	--
CHFR	-D	--
CHGA	UD	U-
CHGB	U-	U-
CHID1	D-	--
CHKA	--	--
CHKB	--	--
CHL1	UU	-U
CHM	U-	--
CHML	D-	-U
CHMP1A	--	--
CHMP1B	-D	UD
CHMP2A	--	--
CHMP2B	DU	D-
CHMP3	U-	--
CHMP4A	--	--
CHMP4B	--	--
CHMP5	--	--
CHMP6	--	-U
CHMP7	--	--
CHN1	U-	--
CHN2	U-	U-
CHORDC1	--	--
CHP1	--	--
CHPF	--	--
CHPF2	--	--
CHRAC1	DU	D-
CHRM3	DU	-U
CHRNA5	-D	--
CHST1	UU	-U
CHST11	-U	-U
CHST12	UD	--
CHST14	DU	--
CHST8	UD	U-
CHSY1	--	--
CHTF18	D-	-D
CHTOP	--	--
CHUK	--	--
CHURC1	--	--
CHURC1-FNTB	--	--
CIAO1	--	--
CIAO2A	D-	--
CIAO3	--	--
CIAPIN1	-D	--
CIC	U-	--
CILP2	UD	UD
CINP	D-	--
CIP2A	DU	D-
CIR1	--	--
CIRBP	--	--
CISD1	--	-U
CISD2	-U	--
CIT	DU	D-
CIZ1	U-	--
CKAP2	DU	D-
CKAP4	--	--
CKAP5	D-	--
CKB	--	U-
CKM	UD	U-
CKMT1A	DU	--
CKS1B	DU	D-
CLASP1	U-	--
CLASP2	U-	-U
CLASRP	--	--
CLCC1	--	--
CLCN3	U-	-U
CLCN4	U-	U-
CLCN5	UD	--
CLCN6	U-	-U
CLCN7	--	--
CLDN12	-D	--
CLDN6	DD	D-
CLDND1	U-	-U
CLEC16A	--	--
CLGN	UD	U-
CLIC1	-D	-D
CLIC4	--	--
CLINT1	--	--
CLIP1	U-	-U
CLIP2	U-	-U
CLIP3	U-	--
CLK1	U-	--
CLK2	--	--
CLK3	--	--
CLMN	-D	--
CLN3	D-	--
CLN5	--	--
CLN8	--	--
CLNS1A	D-	--
CLP1	--	--
CLPB	D-	--
CLPP	--	--
CLPTM1	--	--
CLPTM1L	--	--
CLPX	--	--
CLSPN	DU	D-
CLSTN1	-U	DU
CLSTN3	U-	-U
CLTA	D-	--
CLTB	U-	--
CLTC	--	--
CLU	D-	DU
CLUAP1	--	--
CLUH	D-	D-
CLVS1	U-	U-
CLVS2	U-	-U
CLYBL	DD	--
CMAS	--	-U
CMBL	DU	--
CMC1	DU	--
CMC2	--	--
CMIP	U-	--
CMPK1	U-	--
CMPK2	DU	-U
CMSS1	U-	-D
CMTM6	D-	--
CMTM7	-D	UD
CMTR1	--	--
CMTR2	--	--
CNBP	D-	--
CNDP2	--	--
CNIH4	U-	--
CNKSR2	-U	-U
CNMD	D-	D-
CNN1	D-	D-
CNN2	DD	DD
CNN3	--	-D
CNNM2	-U	-U
CNNM3	-U	--
CNNM4	--	--
CNOT1	--	--
CNOT10	--	--
CNOT11	--	--
CNOT2	--	--
CNOT3	--	--
CNOT4	--	--
CNOT6	U-	--
CNOT6L	-U	--
CNOT7	--	--
CNOT8	--	D-
CNOT9	--	--
CNP	--	-U
CNPY2	D-	--
CNPY3	D-	--
CNPY4	--	--
CNR1	UU	-U
CNRIP1	U-	UU
CNST	UD	--
CNTFR	U-	UU
CNTLN	--	--
CNTN1	UU	-U
CNTN2	UD	UD
CNTN4	UU	UU
CNTN5	-U	-U
CNTNAP1	U-	-U
CNTNAP2	DU	UU
CNTNAP3	D-	-D
CNTNAP4	UU	-U
CNTNAP5	UU	-U
CNTRL	-U	--
COA1	D-	--
COA3	--	--
COA5	U-	--
COA6	D-	--
COA7	D-	DU
COASY	--	--
COBL	DD	D-
COCH	--	-U
COG1	U-	--
COG2	--	--
COG3	U-	--
COG4	--	--
COG5	--	--
COG6	--	--
COG7	--	--
COG8	--	--
COIL	--	--
COL14A1	D-	D-
COL1A1	D-	DU
COL26A1	--	-U
COL4A1	DU	-D
COL4A2	--	-D
COL5A1	UD	-D
COL6A1	--	--
COL6A2	DD	D-
COLGALT1	-D	--
COLGALT2	U-	U-
COMMD1	--	--
COMMD10	--	--
COMMD2	--	--
COMMD3-BMI1	UU	U-
COMMD4	D-	--
COMMD5	D-	-U
COMMD6	--	--
COMMD7	--	--
COMMD9	--	--
COMT	-U	--
COMTD1	DU	-U
COP1	--	--
COPA	--	--
COPB1	--	--
COPB2	--	--
COPE	--	--
COPG1	--	--
COPG2	-D	--
COPRS	DU	D-
COPS2	--	--
COPS3	--	--
COPS4	--	--
COPS5	--	--
COPS6	D-	--
COPS7A	--	--
COPS7B	--	--
COPS8	--	--
COPS9	--	--
COPZ1	--	--
COQ3	D-	--
COQ5	--	--
COQ6	--	--
COQ8A	-D	-D
COQ8B	--	--
COQ9	--	--
CORO1A	U-	UU
CORO1B	--	--
CORO1C	U-	--
CORO2A	D-	--
CORO2B	UU	UU
CORO7	UD	U-
COTL1	UD	U-
COX10	--	--
COX11	--	--
COX14	--	--
COX15	--	--
COX17	U-	--
COX18	--	--
COX20	U-	--
COX4I1	--	--
COX5A	--	--
COX5B	--	--
COX6A1	--	--
COX6B1	--	--
COX6C	--	--
COX7A2	-U	-U
COX7A2L	--	--
COX8A	--	--
CPD	--	--
CPE	U-	UU
CPEB4	U-	U-
CPLX1	U-	U-
CPLX2	UD	U-
CPNE1	-D	--
CPNE2	DU	-U
CPNE3	U-	--
CPNE4	--	-U
CPNE5	-U	-U
CPNE7	UU	-U
CPNE8	-U	-U
CPNE9	UD	UD
CPOX	--	--
CPPED1	-D	UD
CPQ	UD	--
CPS1	-D	-D
CPSF1	--	--
CPSF2	D-	--
CPSF3	D-	--
CPSF4	--	--
CPSF6	--	--
CPSF7	--	--
CPT1A	D-	-U
CPT1C	U-	U-
CPT2	-D	--
CPTP	--	--
CPVL	DD	-D
CPXM1	--	-U
CPZ	DD	D-
CRABP1	UD	U-
CRABP2	--	--
CRACD	U-	U-
CRAMP1	--	--
CRAT	UD	U-
CRBN	U-	--
CRCP	--	--
CREB1	--	--
CREBBP	UD	--
CRELD1	UD	U-
CRELD2	DU	--
CREM	--	-D
CRIP2	UU	-U
CRISPLD1	D-	-U
CRK	--	--
CRKL	--	--
CRLF3	-D	-D
CRMP1	U-	UU
CRNKL1	--	--
CROCC	--	--
CROT	-U	--
CRPPA	UD	U-
CRTAC1	UU	-U
CRTAP	D-	-D
CRTC1	U-	--
CRTC3	U-	--
CRY2	--	--
CRYBG3	UD	UD
CRYM	DU	D-
CRYZ	--	--
CRYZL1	U-	U-
CS	--	--
CSDC2	U-	DU
CSDE1	--	D-
CSE1L	D-	--
CSGALNACT2	U-	U-
CSK	--	-U
CSMD2	DU	DU
CSNK1A1	--	--
CSNK1D	--	--
CSNK1E	U-	--
CSNK1G1	U-	--
CSNK1G3	--	-U
CSNK2A1	--	--
CSNK2A2	--	--
CSNK2B	D-	--
CSPG5	DU	-U
CSPP1	--	D-
CSRNP2	U-	U-
CSRP1	--	-U
CSRP2	D-	-D
CST3	UD	--
CSTB	U-	--
CSTF1	D-	--
CSTF2	D-	-D
CSTF2T	--	--
CSTF3	--	-D
CTBP1	--	U-
CTBP2	--	--
CTC1	-D	-D
CTCF	--	--
CTDNEP1	-U	--
CTDP1	--	--
CTDSP2	--	D-
CTDSPL2	--	--
CTH	D-	--
CTHRC1	U-	U-
CTIF	U-	U-
CTNNA1	-D	-D
CTNNA2	U-	UU
CTNNAL1	D-	D-
CTNNB1	-D	-U
CTNNBL1	--	--
CTNND1	-D	--
CTNND2	UU	UU
CTPS1	--	--
CTPS2	-D	--
CTR9	--	--
CTSA	D-	--
CTSB	U-	U-
CTSC	D-	DD
CTSF	-D	--
CTSH	DU	--
CTSL	--	D-
CTSV	D-	DD
CTTN	-D	--
CTTNBP2	--	--
CTTNBP2NL	U-	--
CTU2	D-	--
CUEDC2	--	--
CUL1	--	--
CUL2	--	--
CUL3	--	--
CUL4A	--	D-
CUL4B	--	--
CUL5	--	--
CUL7	--	--
CUL9	U-	--
CUTA	--	--
CUTC	D-	--
CUX1	--	--
CWC15	--	-D
CWC22	D-	-D
CWC27	--	--
CWF19L1	--	-D
CWF19L2	--	-D
CXADR	DD	-U
CXCL5	D-	D-
CXCR4	U-	U-
CXorf38	--	--
CXXC1	--	--
CXXC4	U-	U-
CXXC5	-D	-D
CYB5A	D-	--
CYB5B	--	--
CYB5D2	U-	--
CYB5R1	UD	U-
CYB5R2	DD	DD
CYB5R3	--	--
CYB5R4	--	--
CYBA	D-	D-
CYBC1	--	--
CYC1	DU	--
CYCS	--	--
CYFIP1	--	--
CYFIP2	U-	-U
CYGB	UD	U-
CYLD	U-	-U
CYP20A1	D-	--
CYP27A1	DD	-D
CYP2S1	DD	DD
CYP46A1	UU	-U
CYP4X1	-U	-U
CYP51A1	U-	--
CYRIA	U-	U-
CYRIB	--	-U
CYTH1	U-	-U
CYTH2	--	--
CYTH3	--	-U
CZIB	--	--
D2HGDH	DU	-U
DAAM1	U-	-U
DAB1	-U	DU
DAB2	D-	D-
DAB2IP	-U	-U
DACH1	U-	U-
DACT3	U-	U-
DAD1	--	--
DAG1	D-	DU
DAGLA	U-	-U
DAGLB	-D	--
DALRD3	--	--
DAP	--	--
DAP3	--	--
DAPK1	--	--
DAPK3	UD	--
DARS1	--	--
DARS2	D-	--
DAXX	D-	--
DAZAP1	D-	--
DBF4	D-	D-
DBI	--	--
DBN1	UD	U-
DBNL	--	--
DBR1	--	-D
DBT	D-	--
DCAF1	--	--
DCAF11	--	--
DCAF12	--	--
DCAF13	--	D-
DCAF15	--	--
DCAF16	--	--
DCAF17	--	--
DCAF5	U-	U-
DCAF7	--	--
DCAF8	--	--
DCBLD2	--	-U
DCC	UD	UU
DCHS1	U-	U-
DCK	-U	--
DCLK1	UU	-U
DCLK2	UU	UU
DCP1A	U-	--
DCP1B	--	--
DCP2	-D	--
DCPS	D-	--
DCTD	--	-D
DCTN1	UD	U-
DCTN2	UD	--
DCTN3	U-	--
DCTN4	U-	--
DCTN5	--	--
DCTN6	--	--
DCTPP1	DU	--
DCUN1D1	--	--
DCUN1D2	UD	--
DCUN1D3	D-	--
DCUN1D4	U-	--
DCUN1D5	DD	-D
DCX	U-	UU
DCXR	-U	U-
DDA1	U-	--
DDAH1	DU	-U
DDAH2	U-	U-
DDB1	--	--
DDB2	D-	-D
DDHD1	U-	--
DDHD2	U-	UU
DDI2	--	--
DDOST	--	--
DDR1	--	--
DDRGK1	--	--
DDT	--	--
DDX1	U-	--
DDX10	D-	-D
DDX11	D-	D-
DDX17	--	--
DDX18	--	-D
DDX19A	--	--
DDX19B	--	--
DDX20	--	--
DDX21	D-	DD
DDX23	--	--
DDX24	--	-D
DDX25	DU	DU
DDX27	D-	-D
DDX28	D-	--
DDX31	D-	--
DDX39A	D-	--
DDX39B	D-	--
DDX3X	--	--
DDX3Y	D-	--
DDX41	--	--
DDX42	--	-D
DDX46	D-	-D
DDX47	--	--
DDX49	--	--
DDX5	-D	-D
DDX50	--	--
DDX51	--	--
DDX52	--	-D
DDX54	D-	-D
DDX55	D-	-D
DDX56	--	-D
DDX59	--	-D
DDX6	D-	--
DECR1	--	U-
DECR2	D-	--
DEF8	--	--
DEGS1	U-	--
DEK	D-	--
DENND10	--	--
DENND11	-U	--
DENND1A	--	-U
DENND1B	UD	U-
DENND2A	UD	U-
DENND2B	-D	-D
DENND4A	U-	U-
DENND4B	--	-U
DENND4C	--	--
DENND5A	--	--
DENND5B	--	--
DENND6A	--	--
DENND6B	U-	UU
DEPDC1B	DU	D-
DEPDC5	--	--
DEPDC7	UD	-D
DERA	-D	-D
DERL1	--	--
DERL2	--	--
DERPC	--	-D
DES	DU	-U
DESI2	D-	D-
DET1	--	U-
DFFA	D-	--
DFFB	--	--
DGAT1	UU	--
DGCR2	--	-U
DGCR8	--	--
DGKA	--	UD
DGKB	UD	U-
DGKE	-U	-U
DGKI	UU	-U
DGKQ	U-	--
DGKZ	D-	--
DGLUCY	D-	--
DGUOK	--	--
DHCR24	--	--
DHCR7	--	--
DHDDS	--	--
DHFR	DU	D-
DHODH	D-	--
DHPS	--	D-
DHRS1	--	--
DHRS11	D-	--
DHRS13	-U	-U
DHRS3	DU	D-
DHRS4	D-	--
DHRS7	--	--
DHRS7B	--	--
DHTKD1	--	--
DHX15	--	--
DHX16	--	--
DHX29	--	--
DHX30	--	--
DHX32	--	-U
DHX33	D-	DD
DHX34	D-	--
DHX35	--	--
DHX36	--	--
DHX37	D-	-D
DHX38	--	--
DHX40	--	--
DHX57	--	--
DHX8	--	--
DHX9	--	--
DIABLO	--	--
DIAPH1	UU	--
DIAPH2	D-	--
DICER1	U-	--
DIDO1	--	--
DIMT1	D-	-D
DIP2A	--	-U
DIP2B	--	-U
DIP2C	U-	UU
DIPK1B	U-	--
DIPK2A	UD	--
DIRAS1	UU	-U
DIRAS2	UU	-U
DIS3	--	--
DIS3L	DU	--
DIS3L2	--	--
DISP2	U-	U-
DIXDC1	U-	--
DKC1	D-	-D
DKK3	-U	-U
DLAT	--	--
DLD	--	--
DLG3	D-	-U
DLG4	UD	UU
DLG5	-U	-U
DLGAP3	U-	-U
DLGAP4	U-	U-
DLGAP5	DU	D-
DLL3	UD	UD
DLST	--	-U
DLX2	-U	DU
DLX6	-U	-U
DMAC2	-D	-D
DMAC2L	--	--
DMAP1	--	--
DMTF1	--	--
DMXL1	--	--
DMXL2	U-	UU
DNA2	DU	D-
DNAAF2	-D	D-
DNAAF5	DU	D-
DNAH9	UU	--
DNAJA1	--	--
DNAJA2	-D	--
DNAJA3	--	--
DNAJA4	DU	DU
DNAJB1	D-	--
DNAJB11	--	--
DNAJB12	--	--
DNAJB14	-D	--
DNAJB2	U-	-U
DNAJB4	U-	--
DNAJB5	UD	--
DNAJB6	--	--
DNAJB9	U-	-D
DNAJC1	-U	-D
DNAJC10	--	--
DNAJC11	--	--
DNAJC13	UU	--
DNAJC15	U-	--
DNAJC16	--	--
DNAJC17	--	-D
DNAJC19	--	--
DNAJC2	D-	--
DNAJC21	--	--
DNAJC24	--	--
DNAJC25	--	--
DNAJC3	D-	--
DNAJC5	U-	-U
DNAJC6	UU	UU
DNAJC7	--	--
DNAJC8	--	--
DNAJC9	--	--
DNAL1	--	--
DNAL4	--	--
DNALI1	--	D-
DNASE1L1	--	--
DNASE2	D-	-D
DNER	UU	-U
DNM1	U-	UU
DNM1L	--	-U
DNM2	-D	--
DNM3	UU	-U
DNMBP	DU	--
DNMT1	D-	D-
DNMT3A	-D	D-
DNMT3B	DD	DD
DNPEP	DU	D-
DNPH1	DU	--
DNTTIP1	--	--
DNTTIP2	--	--
DOC2A	-U	-U
DOCK1	DU	--
DOCK11	UD	U-
DOCK3	U-	UU
DOCK4	UD	--
DOCK6	-D	UD
DOCK7	--	--
DOCK9	D-	--
DOK1	D-	--
DOK4	-U	-U
DOLK	--	--
DOLPP1	--	--
DONSON	DU	--
DOP1A	U-	--
DOP1B	U-	U-
DOT1L	-D	--
DPAGT1	--	--
DPCD	DU	DU
DPF1	U-	-U
DPF2	--	-D
DPF3	UD	U-
DPH1	--	--
DPH2	D-	--
DPH5	D-	--
DPH6	DD	-D
DPH7	--	-D
DPM1	D-	--
DPP10	-U	-U
DPP3	--	--
DPP4	D-	UD
DPP6	UU	-U
DPP7	-U	--
DPP8	--	--
DPP9	--	--
DPPA4	DD	DD
DPY19L1	-U	--
DPY19L4	--	--
DPY30	D-	--
DPYSL2	U-	-U
DPYSL3	U-	-U
DPYSL4	U-	UU
DPYSL5	U-	UU
DR1	--	--
DRAP1	DU	--
DRAXIN	UD	-D
DRG1	--	--
DRG2	D-	--
DROSHA	--	--
DSC2	-D	D-
DSCC1	DU	--
DSE	D-	D-
DSG2	DD	DD
DSN1	DU	--
DST	UD	U-
DSTN	--	-U
DSTYK	-D	--
DTD1	U-	-U
[truncated: 6,494 more rows]

## Sheet: SFARI Gene Enrichment
pair	overlap	inAnotB	inBnotA	inNeither	p_value	p_adjusted	gene	cluster
SFARI vs genes_00	419	375	4466	3233	0.997952	1	Protein	--
SFARI vs genes_0D	41	753	662	7037	0.999848	1	Protein	-D
SFARI vs genes_U0	56	738	441	7258	0.078229	0.704065	Protein	U-
SFARI vs genes_0U	153	641	823	6876	1.16e-11	1.05e-10	Protein	-U
SFARI vs genes_D0	35	759	702	6997	1	1	Protein	D-
SFARI vs genes_UU	50	744	213	7486	7.05e-07	6.34e-06	Protein	UU
SFARI vs genes_UD	14	780	180	7519	0.879203	1	Protein	UD
SFARI vs genes_DU	17	777	100	7599	0.043916	0.395244	Protein	DU
SFARI vs genes_DD	9	785	112	7587	0.809597	1	Protein	DD
SFARI vs genes_00	281	513	3188	4511	0.999588	1	mRNA	--
SFARI vs genes_0D	26	768	375	7324	0.985936	1	mRNA	-D
SFARI vs genes_U0	184	610	1068	6631	2e-11	1.8e-10	mRNA	U-
SFARI vs genes_0U	55	739	313	7386	0.000278	0.002502	mRNA	-U
SFARI vs genes_D0	85	709	1338	6361	1	1	mRNA	D-
SFARI vs genes_UU	67	727	210	7489	1.06e-13	9.56e-13	mRNA	UU
SFARI vs genes_UD	39	755	434	7265	0.823148	1	mRNA	UD
SFARI vs genes_DU	47	747	624	7075	0.989716	1	mRNA	DU
SFARI vs genes_DD	10	784	149	7550	0.936877	1	mRNA	DD

## Sheet: GO Terms - Protein
query	significant	p_value	term_size	query_size	intersection_size	precision	recall	term_id	source	term_name	effective_domain_size	source_order
--	TRUE	6.43432e-36	5818	4828	3559	0.737158	0.611722	GO:0008152	GO:BP	metabolic process	8576	3111
--	TRUE	1.34774e-34	5298	4828	3271	0.677506	0.617403	GO:0044238	GO:BP	primary metabolic process	8576	10839
--	TRUE	6.93017e-27	4095	4828	2567	0.53169	0.626862	GO:0009058	GO:BP	biosynthetic process	8576	3220
--	TRUE	4.65282e-25	555	4828	433	0.0896852	0.78018	GO:0006412	GO:BP	translation	8576	2162
--	TRUE	1.67939e-24	4729	4828	2911	0.602941	0.615564	GO:0043170	GO:BP	macromolecule metabolic process	8576	10470
--	TRUE	1.97513e-23	155	4828	146	0.0302403	0.941935	GO:0140053	GO:BP	mitochondrial gene expression	8576	19392
--	TRUE	5.36509e-23	2699	4828	1743	0.361019	0.645795	GO:0019538	GO:BP	protein metabolic process	8576	5841
--	TRUE	2.05308e-22	3263	4828	2068	0.428335	0.633773	GO:0010467	GO:BP	gene expression	8576	4144
--	TRUE	4.44467e-22	123	4828	119	0.0246479	0.96748	GO:0032543	GO:BP	mitochondrial translation	8576	7580
--	TRUE	6.54076e-22	3494	4828	2198	0.455261	0.629078	GO:0009059	GO:BP	macromolecule biosynthetic process	8576	3221
--	TRUE	1.18663e-18	941	4828	664	0.137531	0.705632	GO:0009057	GO:BP	macromolecule catabolic process	8576	3219
--	TRUE	2.37919e-17	440	4828	338	0.0700083	0.768182	GO:0043632	GO:BP	modification-dependent macromolecule catabolic process	8576	10715
--	TRUE	8.23141e-17	436	4828	334	0.0691798	0.766055	GO:0019941	GO:BP	modification-dependent protein catabolic process	8576	6040
--	TRUE	8.23141e-17	538	4828	401	0.0830572	0.745353	GO:0051603	GO:BP	proteolysis involved in protein catabolic process	8576	13630
--	TRUE	1.93734e-16	430	4828	329	0.0681442	0.765116	GO:0006511	GO:BP	ubiquitin-dependent protein catabolic process	8576	2227
--	TRUE	6.1404e-15	671	4828	481	0.0996272	0.716841	GO:0030163	GO:BP	protein catabolic process	8576	6658
--	TRUE	1.73899e-14	584	4828	424	0.087821	0.726027	GO:0070647	GO:BP	protein modification by small protein conjugation or removal	8576	16003
--	TRUE	3.782e-14	1605	4828	1051	0.217688	0.654829	GO:0009056	GO:BP	catabolic process	8576	3218
--	TRUE	7.04083e-14	620	4828	445	0.0921707	0.717742	GO:0043687	GO:BP	post-translational protein modification	8576	10741
--	TRUE	5.69144e-13	811	4828	562	0.116404	0.692972	GO:0006508	GO:BP	proteolysis	8576	2225
--	TRUE	1.11622e-12	518	4828	376	0.077879	0.725869	GO:0032446	GO:BP	protein modification by small protein conjugation	8576	7514
--	TRUE	2.0257e-12	582	4828	416	0.086164	0.714777	GO:0016071	GO:BP	mRNA metabolic process	8576	5073
--	TRUE	3.72293e-12	324	4828	248	0.051367	0.765432	GO:0072594	GO:BP	establishment of protein localization to organelle	8576	17224
--	TRUE	1.01871e-11	388	4828	289	0.0598592	0.744845	GO:0010498	GO:BP	proteasomal protein catabolic process	8576	4161
--	TRUE	2.14818e-11	102	4828	92	0.0190555	0.901961	GO:0006888	GO:BP	endoplasmic reticulum to Golgi vesicle-mediated transport	8576	2533
--	TRUE	4.84856e-11	456	4828	331	0.0685584	0.725877	GO:0016567	GO:BP	protein ubiquitination	8576	5229
--	TRUE	1.14368e-10	295	4828	225	0.0466031	0.762712	GO:0043161	GO:BP	proteasome-mediated ubiquitin-dependent protein catabolic process	8576	10465
--	TRUE	2.18342e-10	1013	4828	675	0.139809	0.666338	GO:0046907	GO:BP	intracellular transport	8576	12264
--	TRUE	7.53999e-10	3070	4828	1881	0.389602	0.612704	GO:0006139	GO:BP	nucleobase-containing compound metabolic process	8576	1979
--	TRUE	9.31747e-10	2379	4828	1481	0.306752	0.62253	GO:0016070	GO:BP	RNA metabolic process	8576	5072
--	TRUE	3.32626e-09	409	4828	295	0.0611019	0.721271	GO:0006397	GO:BP	mRNA processing	8576	2150
--	TRUE	1.46832e-08	2516	4828	1552	0.321458	0.616852	GO:0034654	GO:BP	nucleobase-containing compound biosynthetic process	8576	8645
--	TRUE	2.73859e-08	373	4828	269	0.0557167	0.72118	GO:0008380	GO:BP	RNA splicing	8576	3172
--	TRUE	2.98267e-08	403	4828	288	0.059652	0.71464	GO:0010608	GO:BP	post-transcriptional regulation of gene expression	8576	4238
--	TRUE	4.20541e-08	234	4828	178	0.0368683	0.760684	GO:0006605	GO:BP	protein targeting	8576	2314
--	TRUE	7.13881e-08	2709	4828	1658	0.343413	0.612034	GO:0090304	GO:BP	nucleic acid metabolic process	8576	17951
--	TRUE	1.93136e-07	787	4828	523	0.108326	0.664549	GO:0006396	GO:BP	RNA processing	8576	2149
--	TRUE	4.0843e-07	105	4828	88	0.018227	0.838095	GO:0006119	GO:BP	oxidative phosphorylation	8576	1972
--	TRUE	4.09492e-07	258	4828	191	0.0395609	0.74031	GO:0000398	GO:BP	mRNA splicing, via spliceosome	8576	121
--	TRUE	4.09492e-07	258	4828	191	0.0395609	0.74031	GO:0000377	GO:BP	RNA splicing, via transesterification reactions with bulged adenosine as nucleophile	8576	109
--	TRUE	4.09492e-07	261	4828	193	0.0399751	0.739464	GO:0000375	GO:BP	RNA splicing, via transesterification reactions	8576	107
--	TRUE	4.46714e-07	172	4828	134	0.0277548	0.77907	GO:0034976	GO:BP	response to endoplasmic reticulum stress	8576	8681
--	TRUE	4.92383e-07	83	4828	72	0.014913	0.86747	GO:0033108	GO:BP	mitochondrial respiratory chain complex assembly	8576	7985
--	TRUE	6.11149e-07	75	4828	66	0.0136703	0.88	GO:0006626	GO:BP	protein targeting to mitochondrion	8576	2332
--	TRUE	8.927e-07	145	4828	115	0.0238194	0.793103	GO:0009060	GO:BP	aerobic respiration	8576	3222
--	TRUE	1.12733e-06	697	4828	464	0.096106	0.66571	GO:0033365	GO:BP	protein localization to organelle	8576	8115
--	TRUE	1.21487e-06	248	4828	183	0.0379039	0.737903	GO:0048193	GO:BP	Golgi vesicle transport	8576	12403
--	TRUE	1.78475e-06	2309	4828	1415	0.293082	0.612819	GO:0141187	GO:BP	nucleic acid biosynthetic process	8576	19814
--	TRUE	1.98806e-06	2239	4828	1374	0.28459	0.613667	GO:0032774	GO:BP	RNA biosynthetic process	8576	7758
--	TRUE	1.98806e-06	185	4828	141	0.0292046	0.762162	GO:0000209	GO:BP	protein polyubiquitination	8576	59
--	TRUE	2.0453e-06	90	4828	76	0.0157415	0.844444	GO:0072655	GO:BP	establishment of protein localization to mitochondrion	8576	17242
--	TRUE	2.87125e-06	96	4828	80	0.01657	0.833333	GO:0070585	GO:BP	protein localization to mitochondrion	8576	15962
--	TRUE	3.16056e-06	683	4828	453	0.0938277	0.66325	GO:0009894	GO:BP	regulation of catabolic process	8576	3739
--	TRUE	5.25875e-06	101	4828	83	0.0171914	0.821782	GO:0006413	GO:BP	translational initiation	8576	2163
--	TRUE	5.25875e-06	507	4828	344	0.071251	0.678501	GO:0006886	GO:BP	intracellular protein transport	8576	2531
--	TRUE	5.25875e-06	36	4828	35	0.00724938	0.972222	GO:0090114	GO:BP	COPII-coated vesicle budding	8576	17796
--	TRUE	1.24802e-05	64	4828	56	0.011599	0.875	GO:0019646	GO:BP	aerobic electron transport chain	8576	5935
--	TRUE	1.58103e-05	288	4828	205	0.0424606	0.711806	GO:0006417	GO:BP	regulation of translation	8576	2166
--	TRUE	2.07803e-05	171	4828	129	0.0267191	0.754386	GO:0006457	GO:BP	protein folding	8576	2195
--	TRUE	2.07803e-05	59	4828	52	0.0107705	0.881356	GO:0006903	GO:BP	vesicle targeting	8576	2544
--	TRUE	2.98767e-05	149	4828	114	0.0236123	0.765101	GO:0002181	GO:BP	cytoplasmic translation	8576	727
--	TRUE	3.36835e-05	320	4828	224	0.046396	0.7	GO:0051604	GO:BP	protein maturation	8576	13631
--	TRUE	3.412e-05	232	4828	168	0.034797	0.724138	GO:0031647	GO:BP	regulation of protein stability	8576	7217
--	TRUE	3.4425e-05	413	4828	282	0.0584093	0.682809	GO:0061919	GO:BP	process utilizing autophagic mechanism	8576	15503
--	TRUE	3.4425e-05	413	4828	282	0.0584093	0.682809	GO:0006914	GO:BP	autophagy	8576	2552
--	TRUE	3.60721e-05	72	4828	61	0.0126346	0.847222	GO:0042775	GO:BP	mitochondrial ATP synthesis coupled electron transport	8576	10267
--	TRUE	3.60721e-05	72	4828	61	0.0126346	0.847222	GO:0042773	GO:BP	ATP synthesis coupled electron transport	8576	10265
--	TRUE	3.90246e-05	234	4828	169	0.0350041	0.722222	GO:1903311	GO:BP	regulation of mRNA metabolic process	8576	22565
--	TRUE	4.27471e-05	305	4828	214	0.0443248	0.701639	GO:0006091	GO:BP	generation of precursor metabolites and energy	8576	1950
--	TRUE	5.24131e-05	71	4828	60	0.0124275	0.84507	GO:0006900	GO:BP	vesicle budding from membrane	8576	2542
--	TRUE	5.62657e-05	301	4828	211	0.0437034	0.700997	GO:0007005	GO:BP	mitochondrion organization	8576	2604
--	TRUE	5.70556e-05	167	4828	125	0.0258906	0.748503	GO:0045333	GO:BP	cellular respiration	8576	11198
--	TRUE	9.08075e-05	73	4828	61	0.0126346	0.835616	GO:0070936	GO:BP	protein K48-linked ubiquitination	8576	16152
--	TRUE	0.000104405	76	4828	63	0.0130489	0.828947	GO:0009145	GO:BP	purine nucleoside triphosphate biosynthetic process	8576	3298
--	TRUE	0.000153105	75	4828	62	0.0128418	0.826667	GO:0009206	GO:BP	purine ribonucleoside triphosphate biosynthetic process	8576	3358
--	TRUE	0.000178979	29	4828	28	0.0057995	0.965517	GO:0090151	GO:BP	establishment of protein localization to mitochondrial membrane	8576	17825
--	TRUE	0.000187917	97	4828	77	0.0159486	0.793814	GO:0035966	GO:BP	response to topologically incorrect protein	8576	9287
--	TRUE	0.000214406	246	4828	174	0.0360398	0.707317	GO:0051169	GO:BP	nuclear transport	8576	13372
--	TRUE	0.000214406	246	4828	174	0.0360398	0.707317	GO:0006913	GO:BP	nucleocytoplasmic transport	8576	2551
--	TRUE	0.000215967	87	4828	70	0.0144988	0.804598	GO:0022900	GO:BP	electron transport chain	8576	6597
--	TRUE	0.000246297	33	4828	31	0.00642088	0.939394	GO:0006901	GO:BP	vesicle coating	8576	2543
--	TRUE	0.000255775	170	4828	125	0.0258906	0.735294	GO:0006399	GO:BP	tRNA metabolic process	8576	2152
--	TRUE	0.000290638	56	4828	48	0.009942	0.857143	GO:0071806	GO:BP	protein transmembrane transport	8576	16688
--	TRUE	0.00029697	86	4828	69	0.0142916	0.802326	GO:0036503	GO:BP	ERAD pathway	8576	9548
--	TRUE	0.000321964	186	4828	135	0.0279619	0.725806	GO:0071826	GO:BP	protein-RNA complex organization	8576	16698
--	TRUE	0.000325951	92	4828	73	0.0151201	0.793478	GO:0031047	GO:BP	regulatory ncRNA-mediated gene silencing	8576	6974
--	TRUE	0.000369036	617	4828	401	0.0830572	0.649919	GO:0010629	GO:BP	negative regulation of gene expression	8576	4258
--	TRUE	0.000376419	82	4828	66	0.0136703	0.804878	GO:0022904	GO:BP	respiratory electron transport chain	8576	6598
--	TRUE	0.000376419	224	4828	159	0.0329329	0.709821	GO:0015980	GO:BP	energy derivation by oxidation of organic compounds	8576	5036
--	TRUE	0.000376419	48	4828	42	0.00869925	0.875	GO:0042776	GO:BP	proton motive force-driven mitochondrial ATP synthesis	8576	10268
--	TRUE	0.000394712	85	4828	68	0.0140845	0.8	GO:0006986	GO:BP	response to unfolded protein	8576	2595
--	TRUE	0.000405388	44	4828	39	0.00807788	0.886364	GO:0043039	GO:BP	tRNA aminoacylation	8576	10394
--	TRUE	0.000423256	1166	4828	727	0.15058	0.623499	GO:0033554	GO:BP	cellular response to stress	8576	8226
--	TRUE	0.000428396	27	4828	26	0.00538525	0.962963	GO:0048199	GO:BP	vesicle targeting, to, from or within Golgi	8576	12408
--	TRUE	0.000509873	81	4828	65	0.0134631	0.802469	GO:0009201	GO:BP	ribonucleoside triphosphate biosynthetic process	8576	3353
--	TRUE	0.000577392	31	4828	29	0.00600663	0.935484	GO:0006984	GO:BP	ER-nucleus signaling pathway	8576	2594
--	TRUE	0.000577392	31	4828	29	0.00600663	0.935484	GO:0044743	GO:BP	protein transmembrane import into intracellular organelle	8576	10990
--	TRUE	0.000586316	21	4828	21	0.00434963	1	GO:0048207	GO:BP	vesicle targeting, rough ER to cis-Golgi	8576	12416
--	TRUE	0.000586316	21	4828	21	0.00434963	1	GO:0048208	GO:BP	COPII vesicle coating	8576	12417
--	TRUE	0.000624421	194	4828	139	0.0287904	0.716495	GO:0006402	GO:BP	mRNA catabolic process	8576	2155
--	TRUE	0.000668286	177	4828	128	0.026512	0.723164	GO:0022618	GO:BP	protein-RNA complex assembly	8576	6592
--	TRUE	0.000721804	83	4828	66	0.0136703	0.795181	GO:0038202	GO:BP	TORC1 signaling	8576	9679
--	TRUE	0.000721804	359	4828	242	0.0501243	0.674095	GO:0009896	GO:BP	positive regulation of catabolic process	8576	3741
--	TRUE	0.000764906	151	4828	111	0.0229909	0.735099	GO:0050821	GO:BP	protein stabilization	8576	13111
--	TRUE	0.000798038	1741	4828	1060	0.219553	0.608845	GO:0043412	GO:BP	macromolecule modification	8576	10582
--	TRUE	0.000882616	30	4828	28	0.0057995	0.933333	GO:0099022	GO:BP	vesicle tethering	8576	18762
--	TRUE	0.00096389	167	4828	121	0.0250621	0.724551	GO:0009144	GO:BP	purine nucleoside triphosphate metabolic process	8576	3297
--	TRUE	0.000970664	66	4828	54	0.0111848	0.818182	GO:0035967	GO:BP	cellular response to topologically incorrect protein	8576	9288
--	TRUE	0.000970664	66	4828	54	0.0111848	0.818182	GO:0006446	GO:BP	regulation of translational initiation	8576	2188
--	TRUE	0.00115717	45	4828	39	0.00807788	0.866667	GO:0043038	GO:BP	amino acid activation	8576	10393
--	TRUE	0.00117227	1608	4828	981	0.20319	0.610075	GO:0036211	GO:BP	protein modification process	8576	9413
--	TRUE	0.00128062	78	4828	62	0.0128418	0.794872	GO:1903432	GO:BP	regulation of TORC1 signaling	8576	22673
--	TRUE	0.00128463	146	4828	107	0.0221624	0.732877	GO:0043484	GO:BP	regulation of RNA splicing	8576	10633
--	TRUE	0.00129417	41	4828	36	0.0074565	0.878049	GO:0006418	GO:BP	tRNA aminoacylation for protein translation	8576	2167
--	TRUE	0.00144275	940	4828	589	0.121997	0.626596	GO:0051254	GO:BP	positive regulation of RNA metabolic process	8576	13419
--	TRUE	0.00164592	173	4828	124	0.0256835	0.716763	GO:0006403	GO:BP	RNA localization	8576	2156
--	TRUE	0.00168883	44	4828	38	0.00787075	0.863636	GO:0006458	GO:BP	'de novo' protein folding	8576	2196
--	TRUE	0.00174031	181	4828	129	0.0267191	0.712707	GO:0009141	GO:BP	nucleoside triphosphate metabolic process	8576	3294
--	TRUE	0.00177827	2461	4828	1471	0.304681	0.597725	GO:0009889	GO:BP	regulation of biosynthetic process	8576	3734
--	TRUE	0.00193275	40	4828	35	0.00724938	0.875	GO:0002183	GO:BP	cytoplasmic translational initiation	8576	729
--	TRUE	0.00201438	47	4828	40	0.008285	0.851064	GO:0006890	GO:BP	retrograde vesicle-mediated transport, Golgi to endoplasmic reticulum	8576	2534
--	TRUE	0.00201438	67	4828	54	0.0111848	0.80597	GO:0006754	GO:BP	ATP biosynthetic process	8576	2443
--	TRUE	0.00201438	47	4828	40	0.008285	0.851064	GO:0030968	GO:BP	endoplasmic reticulum unfolded protein response	8576	6942
--	TRUE	0.00201438	2389	4828	1429	0.295982	0.598158	GO:0010556	GO:BP	regulation of macromolecule biosynthetic process	8576	4192
--	TRUE	0.00229622	135	4828	99	0.0205054	0.733333	GO:0050658	GO:BP	RNA transport	8576	13027
--	TRUE	0.00229622	135	4828	99	0.0205054	0.733333	GO:0050657	GO:BP	nucleic acid transport	8576	13026
--	TRUE	0.00241705	2686	4828	1598	0.330986	0.594937	GO:0080090	GO:BP	regulation of primary metabolic process	8576	17565
--	TRUE	0.00243079	160	4828	115	0.0238194	0.71875	GO:0009205	GO:BP	purine ribonucleoside triphosphate metabolic process	8576	3357
--	TRUE	0.0026693	23	4828	22	0.00455675	0.956522	GO:0030970	GO:BP	retrograde protein transport, ER to cytosol	8576	6943
--	TRUE	0.0026693	23	4828	22	0.00455675	0.956522	GO:1903513	GO:BP	endoplasmic reticulum to cytosol transport	8576	22732
--	TRUE	0.00269058	53	4828	44	0.0091135	0.830189	GO:0015986	GO:BP	proton motive force-driven ATP synthesis	8576	5038
--	TRUE	0.00275316	39	4828	34	0.00704225	0.871795	GO:0051084	GO:BP	'de novo' post-translational protein folding	8576	13308
--	TRUE	0.00277643	2321	4828	1388	0.28749	0.598018	GO:0010468	GO:BP	regulation of gene expression	8576	4145
--	TRUE	0.00298385	56	4828	46	0.00952775	0.821429	GO:0070972	GO:BP	protein localization to endoplasmic reticulum	8576	16179
--	TRUE	0.003183	360	4828	239	0.0495029	0.663889	GO:1901137	GO:BP	carbohydrate derivative biosynthetic process	8576	20971
--	TRUE	0.003183	167	4828	119	0.0246479	0.712575	GO:0009199	GO:BP	ribonucleoside triphosphate metabolic process	8576	3351
--	TRUE	0.00319918	93	4828	71	0.0147059	0.763441	GO:0070646	GO:BP	protein modification by small protein removal	8576	16002
--	TRUE	0.00321758	31	4828	28	0.0057995	0.903226	GO:0045047	GO:BP	protein targeting to ER	8576	11092
--	TRUE	0.00324945	49	4828	41	0.00849213	0.836735	GO:0010257	GO:BP	NADH dehydrogenase complex assembly	8576	4015
--	TRUE	0.00324945	49	4828	41	0.00849213	0.836735	GO:0032981	GO:BP	mitochondrial respiratory chain complex I assembly	8576	7906
--	TRUE	0.00334321	42	4828	36	0.0074565	0.857143	GO:1990928	GO:BP	response to amino acid starvation	8576	24905
--	TRUE	0.00345381	116	4828	86	0.0178128	0.741379	GO:0007030	GO:BP	Golgi organization	8576	2622
--	TRUE	0.00367165	110	4828	82	0.0169843	0.745455	GO:0008033	GO:BP	tRNA processing	8576	3084
--	TRUE	0.00402251	45	4828	38	0.00787075	0.844444	GO:0000959	GO:BP	mitochondrial RNA metabolic process	8576	265
--	TRUE	0.0040441	138	4828	100	0.0207125	0.724638	GO:0051236	GO:BP	establishment of RNA localization	8576	13405
--	TRUE	0.0040441	55	4828	45	0.00932063	0.818182	GO:0034620	GO:BP	cellular response to unfolded protein	8576	8629
--	TRUE	0.0040441	22	4828	21	0.00434963	0.954545	GO:0045116	GO:BP	protein neddylation	8576	11132
--	TRUE	0.00410308	89	4828	68	0.0140845	0.764045	GO:0009142	GO:BP	nucleoside triphosphate biosynthetic process	8576	3295
--	TRUE	0.00430457	246	4828	168	0.034797	0.682927	GO:0141188	GO:BP	nucleic acid catabolic process	8576	19815
--	TRUE	0.00435173	34	4828	30	0.00621375	0.882353	GO:0018279	GO:BP	protein N-linked glycosylation via asparagine	8576	5370
--	TRUE	0.00435173	34	4828	30	0.00621375	0.882353	GO:0072599	GO:BP	establishment of protein localization to endoplasmic reticulum	8576	17229
--	TRUE	0.00463156	109	4828	81	0.0167771	0.743119	GO:0032006	GO:BP	regulation of TOR signaling	8576	7273
--	TRUE	0.0046585	30	4828	27	0.00559238	0.9	GO:0062125	GO:BP	regulation of mitochondrial gene expression	8576	15608
--	TRUE	0.0046585	30	4828	27	0.00559238	0.9	GO:0051205	GO:BP	protein insertion into membrane	8576	13385
--	TRUE	0.00491698	123	4828	90	0.0186413	0.731707	GO:0006839	GO:BP	mitochondrial transport	8576	2500
--	TRUE	0.00539525	85	4828	65	0.0134631	0.764706	GO:0007006	GO:BP	mitochondrial membrane organization	8576	2605
--	TRUE	0.00557728	1144	4828	703	0.145609	0.61451	GO:0045184	GO:BP	establishment of protein localization	8576	11159
--	TRUE	0.00589305	231	4828	158	0.0327258	0.683983	GO:0006401	GO:BP	RNA catabolic process	8576	2154
--	TRUE	0.00652999	33	4828	29	0.00600663	0.878788	GO:0032790	GO:BP	ribosome disassembly	8576	7768
--	TRUE	0.00688515	40	4828	34	0.00704225	0.85	GO:0034198	GO:BP	cellular response to amino acid starvation	8576	8436
--	TRUE	0.00688515	40	4828	34	0.00704225	0.85	GO:0051123	GO:BP	RNA polymerase II preinitiation complex assembly	8576	13327
--	TRUE	0.00722229	1069	4828	658	0.136288	0.615529	GO:0045935	GO:BP	positive regulation of nucleobase-containing compound metabolic process	8576	11567
--	TRUE	0.00738545	110	4828	81	0.0167771	0.736364	GO:0006367	GO:BP	transcription initiation at RNA polymerase II promoter	8576	2134
--	TRUE	0.00756863	1025	4828	632	0.130903	0.616585	GO:0065003	GO:BP	protein-containing complex assembly	8576	15663
--	TRUE	0.00759441	107	4828	79	0.0163629	0.738318	GO:0000956	GO:BP	nuclear-transcribed mRNA catabolic process	8576	262
--	TRUE	0.00759441	1732	4828	1043	0.216031	0.602194	GO:0051252	GO:BP	regulation of RNA metabolic process	8576	13417
--	TRUE	0.00787753	121	4828	88	0.018227	0.727273	GO:0031929	GO:BP	TOR signaling	8576	7248
--	TRUE	0.00787753	43	4828	36	0.0074565	0.837209	GO:2000059	GO:BP	negative regulation of ubiquitin-dependent protein catabolic process	8576	24977
--	TRUE	0.00835331	143	4828	102	0.0211268	0.713287	GO:0061013	GO:BP	regulation of mRNA catabolic process	8576	14920
--	TRUE	0.00883222	1098	4828	674	0.139602	0.613843	GO:0051246	GO:BP	regulation of protein metabolic process	8576	13411
--	TRUE	0.00886243	112	4828	82	0.0169843	0.732143	GO:0051028	GO:BP	mRNA transport	8576	13272
--	TRUE	0.00886243	112	4828	82	0.0169843	0.732143	GO:1903313	GO:BP	positive regulation of mRNA metabolic process	8576	22567
--	TRUE	0.00922158	109	4828	80	0.01657	0.733945	GO:0050684	GO:BP	regulation of mRNA processing	8576	13044
--	TRUE	0.00991282	120	4828	87	0.0180199	0.725	GO:2000058	GO:BP	regulation of ubiquitin-dependent protein catabolic process	8576	24976
--	TRUE	0.0110279	139	4828	99	0.0205054	0.71223	GO:0051168	GO:BP	nuclear export	8576	13371
--	TRUE	0.0119553	3157	4828	1856	0.384424	0.5879	GO:0019222	GO:BP	regulation of metabolic process	8576	5569
--	TRUE	0.0121278	61	4828	48	0.009942	0.786885	GO:0006414	GO:BP	translational elongation	8576	2164
--	TRUE	0.0123805	79	4828	60	0.0124275	0.759494	GO:0006405	GO:BP	RNA export from nucleus	8576	2158
--	TRUE	0.0134177	168	4828	117	0.0242336	0.696429	GO:0015931	GO:BP	nucleobase-containing compound transport	8576	4992
--	TRUE	0.0143156	165	4828	115	0.0238194	0.69697	GO:1903050	GO:BP	regulation of proteolysis involved in protein catabolic process	8576	22410
--	TRUE	0.0149337	357	4828	233	0.0482601	0.652661	GO:0080135	GO:BP	regulation of cellular response to stress	8576	17582
--	TRUE	0.0152656	143	4828	101	0.0209196	0.706294	GO:0046034	GO:BP	ATP metabolic process	8576	11649
--	TRUE	0.0154765	54	4828	43	0.00890638	0.796296	GO:0032007	GO:BP	negative regulation of TOR signaling	8576	7274
--	TRUE	0.0154765	249	4828	167	0.0345899	0.670683	GO:0010506	GO:BP	regulation of autophagy	8576	4164
--	TRUE	0.0157647	27	4828	24	0.004971	0.888889	GO:0072344	GO:BP	rescue of stalled ribosome	8576	17129
--	TRUE	0.0157647	81	4828	61	0.0126346	0.753086	GO:0042147	GO:BP	retrograde transport, endosome to Golgi	8576	9898
--	TRUE	0.0157647	27	4828	24	0.004971	0.888889	GO:0009081	GO:BP	branched-chain amino acid metabolic process	8576	3240
--	TRUE	0.0157647	57	4828	45	0.00932063	0.789474	GO:0016441	GO:BP	post-transcriptional gene silencing	8576	5197
--	TRUE	0.0164963	66	4828	51	0.0105634	0.772727	GO:0061077	GO:BP	chaperone-mediated protein folding	8576	14977
--	TRUE	0.0166593	23	4828	21	0.00434963	0.913043	GO:0045048	GO:BP	protein insertion into ER membrane	8576	11093
--	TRUE	0.0171414	14	4828	14	0.00289975	1	GO:0001732	GO:BP	formation of cytoplasmic translation initiation complex	8576	409
--	TRUE	0.0180945	1157	4828	705	0.146023	0.609334	GO:0043933	GO:BP	protein-containing complex organization	8576	10766
--	TRUE	0.0186593	131	4828	93	0.0192626	0.709924	GO:0043488	GO:BP	regulation of mRNA stability	8576	10636
--	TRUE	0.0187129	47	4828	38	0.00787075	0.808511	GO:0060261	GO:BP	positive regulation of transcription initiation by RNA polymerase II	8576	14270
--	TRUE	0.0193296	2887	4828	1699	0.351906	0.5885	GO:0060255	GO:BP	regulation of macromolecule metabolic process	8576	14264
--	TRUE	0.0196913	50	4828	40	0.008285	0.8	GO:2000144	GO:BP	positive regulation of DNA-templated transcription initiation	8576	25053
--	TRUE	0.0196913	838	4828	518	0.107291	0.618138	GO:1902680	GO:BP	positive regulation of RNA biosynthetic process	8576	22130
--	TRUE	0.0223336	359	4828	233	0.0482601	0.649025	GO:0034655	GO:BP	nucleobase-containing compound catabolic process	8576	8646
--	TRUE	0.0238721	580	4828	365	0.0756007	0.62931	GO:1901135	GO:BP	carbohydrate derivative metabolic process	8576	20969
--	TRUE	0.0241772	836	4828	516	0.106877	0.617225	GO:0045893	GO:BP	positive regulation of DNA-templated transcription	8576	11529
--	TRUE	0.0243203	18	4828	17	0.00352113	0.944444	GO:0015919	GO:BP	peroxisomal membrane transport	8576	4990
--	TRUE	0.0243203	18	4828	17	0.00352113	0.944444	GO:0043574	GO:BP	peroxisomal transport	8576	10682
--	TRUE	0.024939	162	4828	112	0.023198	0.691358	GO:1903320	GO:BP	regulation of protein modification by small protein conjugation or removal	8576	22574
--	TRUE	0.0253436	22	4828	20	0.0041425	0.909091	GO:0009083	GO:BP	branched-chain amino acid catabolic process	8576	3242
--	TRUE	0.0267227	1663	4828	996	0.206297	0.598918	GO:0010604	GO:BP	positive regulation of macromolecule metabolic process	8576	4234
--	TRUE	0.0277263	13	4828	13	0.00269263	1	GO:0007008	GO:BP	outer mitochondrial membrane organization	8576	2607
--	TRUE	0.0277263	13	4828	13	0.00269263	1	GO:0043153	GO:BP	entrainment of circadian clock by photoperiod	8576	10461
--	TRUE	0.0277263	13	4828	13	0.00269263	1	GO:0110156	GO:BP	mRNA methylguanosine-cap decapping	8576	19188
--	TRUE	0.0277263	13	4828	13	0.00269263	1	GO:0045040	GO:BP	protein insertion into mitochondrial outer membrane	8576	11089
--	TRUE	0.0277263	13	4828	13	0.00269263	1	GO:0009648	GO:BP	photoperiodism	8576	3552
--	TRUE	0.0294794	29	4828	25	0.00517813	0.862069	GO:0017004	GO:BP	cytochrome complex assembly	8576	5241
--	TRUE	0.0303268	278	4828	183	0.0379039	0.658273	GO:0016236	GO:BP	macroautophagy	8576	5154
--	TRUE	0.0308422	39	4828	32	0.006628	0.820513	GO:1904262	GO:BP	negative regulation of TORC1 signaling	8576	23295
--	TRUE	0.0335992	1914	4828	1139	0.235915	0.595089	GO:0019219	GO:BP	regulation of nucleobase-containing compound metabolic process	8576	5566
--	TRUE	0.0338182	1259	4828	761	0.157622	0.604448	GO:0010557	GO:BP	positive regulation of macromolecule biosynthetic process	8576	4193
--	TRUE	0.034469	75	4828	56	0.011599	0.746667	GO:0016579	GO:BP	protein deubiquitination	8576	5230
--	TRUE	0.034469	25	4828	22	0.00455675	0.88	GO:0070979	GO:BP	protein K11-linked ubiquitination	8576	16183
--	TRUE	0.034469	25	4828	22	0.00455675	0.88	GO:0070129	GO:BP	regulation of mitochondrial translation	8576	15704
--	TRUE	0.0370726	89	4828	65	0.0134631	0.730337	GO:0048024	GO:BP	regulation of mRNA splicing, via spliceosome	8576	12308
--	TRUE	0.0374891	17	4828	16	0.003314	0.941176	GO:0006488	GO:BP	dolichol-linked oligosaccharide biosynthetic process	8576	2214
--	TRUE	0.0374891	17	4828	16	0.003314	0.941176	GO:2000434	GO:BP	regulation of protein neddylation	8576	25306
--	TRUE	0.0377219	141	4828	98	0.0202983	0.695035	GO:0043487	GO:BP	regulation of RNA stability	8576	10635
--	TRUE	0.0377219	21	4828	19	0.00393538	0.904762	GO:0006613	GO:BP	cotranslational protein targeting to membrane	8576	2320
--	TRUE	0.0390104	35	4828	29	0.00600663	0.828571	GO:0032527	GO:BP	protein exit from endoplasmic reticulum	8576	7566
--	TRUE	0.0420763	127	4828	89	0.0184341	0.700787	GO:0046390	GO:BP	ribose phosphate biosynthetic process	8576	11953
--	TRUE	0.0424247	167	4828	114	0.0236123	0.682635	GO:1901873	GO:BP	regulation of post-translational protein modification	8576	21533
--	TRUE	0.0424405	38	4828	31	0.00642088	0.815789	GO:0006120	GO:BP	mitochondrial electron transport, NADH to ubiquinone	8576	1973
--	TRUE	0.0424405	1139	4828	690	0.142916	0.605795	GO:0009890	GO:BP	negative regulation of biosynthetic process	8576	3735
--	TRUE	0.0424405	159	4828	109	0.0225766	0.685535	GO:0031669	GO:BP	cellular response to nutrient levels	8576	7232
--	TRUE	0.0427325	1481	4828	888	0.183927	0.599595	GO:0009892	GO:BP	negative regulation of metabolic process	8576	3737
--	TRUE	0.0448217	12	4828	12	0.0024855	1	GO:0006122	GO:BP	mitochondrial electron transport, ubiquinol to cytochrome c	8576	1975
--	TRUE	0.0468074	190	4828	128	0.026512	0.673684	GO:0090150	GO:BP	establishment of protein localization to membrane	8576	17824
--	TRUE	0.0479778	1826	4828	1086	0.224938	0.594743	GO:0009893	GO:BP	positive regulation of metabolic process	8576	3738
--	TRUE	0.0480939	85	4828	62	0.0128418	0.729412	GO:0050779	GO:BP	RNA destabilization	8576	13082
--	TRUE	0.0490946	1623	4828	969	0.200704	0.597043	GO:0006351	GO:BP	DNA-templated transcription	8576	2120
--	TRUE	0.0490946	53	4828	41	0.00849213	0.773585	GO:1905897	GO:BP	regulation of response to endoplasmic reticulum stress	8576	24561
--	TRUE	0.0490946	56	4828	43	0.00890638	0.767857	GO:2000142	GO:BP	regulation of DNA-templated transcription initiation	8576	25051
--	TRUE	0.0490946	50	4828	39	0.00807788	0.78	GO:0070897	GO:BP	transcription preinitiation complex assembly	8576	16132
--	TRUE	0.0494881	82	4828	60	0.0124275	0.731707	GO:0061157	GO:BP	mRNA destabilization	8576	15046
--	TRUE	3.09872e-34	6679	4828	4004	0.829329	0.599491	GO:0043231	GO:CC	intracellular membrane-bounded organelle	8576	1845
--	TRUE	8.06951e-34	7800	4828	4558	0.944076	0.584359	GO:0005622	GO:CC	intracellular anatomical structure	8576	232
--	TRUE	1.67807e-28	7132	4828	4215	0.873032	0.590998	GO:0043229	GO:CC	intracellular organelle	8576	1843
--	TRUE	1.3002e-26	696	4828	528	0.109362	0.758621	GO:0140535	GO:CC	intracellular protein-containing complex	8576	3498
--	TRUE	1.3002e-26	1273	4828	896	0.185584	0.703849	GO:1902494	GO:CC	catalytic complex	8576	3602
--	TRUE	1.55617e-26	1269	4828	893	0.184963	0.703704	GO:0005739	GO:CC	mitochondrion	8576	305
--	TRUE	2.81518e-26	7015	4828	4146	0.858741	0.591019	GO:0043227	GO:CC	membrane-bounded organelle	8576	1841
--	TRUE	4.40518e-25	355	4828	294	0.0608948	0.828169	GO:0005743	GO:CC	mitochondrial inner membrane	8576	309
--	TRUE	1.70412e-23	3659	4828	2296	0.475559	0.627494	GO:0043233	GO:CC	organelle lumen	8576	1847
--	TRUE	1.70412e-23	3659	4828	2296	0.475559	0.627494	GO:0031974	GO:CC	membrane-enclosed lumen	8576	1193
--	TRUE	1.70412e-23	3659	4828	2296	0.475559	0.627494	GO:0070013	GO:CC	intracellular organelle lumen	8576	2334
--	TRUE	3.98578e-23	417	4828	333	0.0689727	0.798561	GO:0005759	GO:CC	mitochondrial matrix	8576	314
--	TRUE	9.85804e-23	578	4828	440	0.091135	0.761246	GO:0005740	GO:CC	mitochondrial envelope	8576	306
--	TRUE	1.43987e-22	391	4828	314	0.0650373	0.803069	GO:0019866	GO:CC	organelle inner membrane	8576	800
--	TRUE	2.27907e-22	3478	4828	2186	0.452775	0.628522	GO:0032991	GO:CC	protein-containing complex	8576	1311
--	TRUE	1.24237e-20	542	4828	411	0.0851284	0.758303	GO:0031966	GO:CC	mitochondrial membrane	8576	1186
--	TRUE	4.09622e-19	634	4828	467	0.0967274	0.736593	GO:1990234	GO:CC	transferase complex	8576	3802
--	TRUE	6.26671e-19	155	4828	140	0.0289975	0.903226	GO:0098798	GO:CC	mitochondrial protein-containing complex	8576	3190
--	TRUE	2.47696e-18	907	4828	638	0.132146	0.703418	GO:0031967	GO:CC	organelle envelope	8576	1187
--	TRUE	2.7307e-17	6626	4828	3902	0.808202	0.588892	GO:0005737	GO:CC	cytoplasm	8576	304
--	TRUE	2.09626e-16	83	4828	81	0.0167771	0.975904	GO:0000313	GO:CC	organellar ribosome	8576	46
--	TRUE	2.09626e-16	83	4828	81	0.0167771	0.975904	GO:0005761	GO:CC	mitochondrial ribosome	8576	316
--	TRUE	2.25935e-16	7390	4828	4298	0.890224	0.581597	GO:0043226	GO:CC	organelle	8576	1840
--	TRUE	2.47466e-16	3576	4828	2208	0.457332	0.61745	GO:0005829	GO:CC	cytosol	8576	367
--	TRUE	3.03943e-16	211	4828	177	0.0366611	0.838863	GO:0005840	GO:CC	ribosome	8576	376
--	TRUE	1.07181e-15	169	4828	146	0.0302403	0.863905	GO:0044391	GO:CC	ribosomal subunit	8576	2038
--	TRUE	1.76603e-13	4353	4828	2630	0.544739	0.604181	GO:0005634	GO:CC	nucleus	8576	238
--	TRUE	9.03078e-12	2179	4828	1372	0.284176	0.629647	GO:0031090	GO:CC	organelle membrane	8576	1017
--	TRUE	1.08268e-11	95	4828	86	0.0178128	0.905263	GO:1905368	GO:CC	peptidase complex	8576	3688
--	TRUE	1.21741e-11	604	4828	424	0.087821	0.701987	GO:1990904	GO:CC	ribonucleoprotein complex	8576	4008
--	TRUE	5.05944e-11	2988	4828	1836	0.380282	0.614458	GO:0031981	GO:CC	nuclear lumen	8576	1198
--	TRUE	1.8751e-10	2766	4828	1704	0.352941	0.616052	GO:0005654	GO:CC	nucleoplasm	8576	247
--	TRUE	5.21663e-10	50	4828	49	0.0101491	0.98	GO:0005762	GO:CC	mitochondrial large ribosomal subunit	8576	317
--	TRUE	5.21663e-10	50	4828	49	0.0101491	0.98	GO:0000315	GO:CC	organellar large ribosomal subunit	8576	48
--	TRUE	6.11078e-09	100	4828	86	0.0178128	0.86	GO:0015934	GO:CC	large ribosomal subunit	8576	688
--	TRUE	3.73064e-08	862	4828	568	0.117647	0.658933	GO:0031984	GO:CC	organelle subcompartment	8576	1201
--	TRUE	4.5444e-08	69	4828	62	0.0128418	0.898551	GO:0098803	GO:CC	respiratory chain complex	8576	3194
--	TRUE	7.13868e-08	214	4828	162	0.0335543	0.757009	GO:0000151	GO:CC	ubiquitin ligase complex	8576	23
--	TRUE	1.55898e-07	74	4828	65	0.0134631	0.878378	GO:1905369	GO:CC	endopeptidase complex	8576	3689
--	TRUE	1.72461e-07	961	4828	624	0.129246	0.649324	GO:0140513	GO:CC	nuclear protein-containing complex	8576	3495
--	TRUE	1.88869e-07	88	4828	75	0.0155344	0.852273	GO:0140534	GO:CC	endoplasmic reticulum protein-containing complex	8576	3497
--	TRUE	1.88869e-07	88	4828	75	0.0155344	0.852273	GO:1902493	GO:CC	acetyltransferase complex	8576	3601
--	TRUE	1.98547e-07	668	4828	446	0.0923778	0.667665	GO:0042175	GO:CC	nuclear outer membrane-endoplasmic reticulum membrane network	8576	1742
--	TRUE	2.68302e-07	656	4828	438	0.0907208	0.667683	GO:0098827	GO:CC	endoplasmic reticulum subcompartment	8576	3199
--	TRUE	2.69224e-07	87	4828	74	0.0153273	0.850575	GO:0031248	GO:CC	protein acetyltransferase complex	8576	1043
--	TRUE	3.26265e-07	72	4828	63	0.0130489	0.875	GO:0015935	GO:CC	small ribosomal subunit	8576	689
--	TRUE	4.42834e-07	653	4828	435	0.0900994	0.666156	GO:0005789	GO:CC	endoplasmic reticulum membrane	8576	341
--	TRUE	9.65761e-07	30	4828	30	0.00621375	1	GO:0044665	GO:CC	MLL1/2 complex	8576	2056
--	TRUE	1.03114e-06	178	4828	135	0.0279619	0.758427	GO:0005681	GO:CC	spliceosomal complex	8576	266
--	TRUE	1.65122e-06	29	4828	29	0.00600663	1	GO:0071339	GO:CC	MLL1 complex	8576	2662
--	TRUE	2.63371e-06	98	4828	80	0.01657	0.816327	GO:1990204	GO:CC	oxidoreductase complex	8576	3789
--	TRUE	4.14538e-06	33	4828	32	0.006628	0.969697	GO:0005763	GO:CC	mitochondrial small ribosomal subunit	8576	318
--	TRUE	4.14538e-06	33	4828	32	0.006628	0.969697	GO:0000314	GO:CC	organellar small ribosomal subunit	8576	47
--	TRUE	9.2236e-06	78	4828	65	0.0134631	0.833333	GO:0000123	GO:CC	histone acetyltransferase complex	8576	9
--	TRUE	1.95604e-05	86	4828	70	0.0144988	0.813953	GO:0034708	GO:CC	methyltransferase complex	8576	1511
--	TRUE	2.15064e-05	69	4828	58	0.0120133	0.84058	GO:0005758	GO:CC	mitochondrial intermembrane space	8576	313
--	TRUE	2.79805e-05	104	4828	82	0.0169843	0.788462	GO:0022626	GO:CC	cytosolic ribosome	8576	833
--	TRUE	3.8765e-05	57	4828	49	0.0101491	0.859649	GO:0000502	GO:CC	proteasome complex	8576	81
--	TRUE	4.85261e-05	33	4828	31	0.00642088	0.939394	GO:0070461	GO:CC	SAGA-type complex	8576	2426
--	TRUE	8.8592e-05	55	4828	47	0.00973488	0.854545	GO:0099023	GO:CC	vesicle tethering complex	8576	3264
--	TRUE	0.000136924	43	4828	38	0.00787075	0.883721	GO:0042645	GO:CC	mitochondrial nucleoid	8576	1782
--	TRUE	0.000136924	43	4828	38	0.00787075	0.883721	GO:0009295	GO:CC	nucleoid	8576	505
--	TRUE	0.000157683	57	4828	48	0.009942	0.842105	GO:0035097	GO:CC	histone methyltransferase complex	8576	1557
--	TRUE	0.000180159	89	4828	70	0.0144988	0.786517	GO:0005684	GO:CC	U2-type spliceosomal complex	8576	269
--	TRUE	0.000207872	76	4828	61	0.0126346	0.802632	GO:0031970	GO:CC	organelle envelope lumen	8576	1190
--	TRUE	0.000224602	20	4828	20	0.0041425	1	GO:0070069	GO:CC	cytochrome complex	8576	2358
--	TRUE	0.000274264	1064	4828	663	0.137324	0.62312	GO:0005783	GO:CC	endoplasmic reticulum	8576	335
--	TRUE	0.000379372	198	4828	140	0.0289975	0.707071	GO:0035770	GO:CC	ribonucleoprotein granule	8576	1603
--	TRUE	0.000382274	19	4828	19	0.00393538	1	GO:0000124	GO:CC	SAGA complex	8576	10
--	TRUE	0.000421394	61	4828	50	0.0103563	0.819672	GO:0097525	GO:CC	spliceosomal snRNP complex	8576	2976
--	TRUE	0.00053519	121	4828	90	0.0186413	0.743802	GO:0031461	GO:CC	cullin-RING ubiquitin ligase complex	8576	1091
--	TRUE	0.000625987	85	4828	66	0.0136703	0.776471	GO:0071013	GO:CC	catalytic step 2 spliceosome	8576	2537
--	TRUE	0.000786035	56	4828	46	0.00952775	0.821429	GO:0071011	GO:CC	precatalytic spliceosome	8576	2535
--	TRUE	0.000812466	78	4828	61	0.0126346	0.782051	GO:0048475	GO:CC	coated membrane	8576	2168
--	TRUE	0.000812466	78	4828	61	0.0126346	0.782051	GO:0030117	GO:CC	membrane coat	8576	868
--	TRUE	0.000822908	303	4828	204	0.0422535	0.673267	GO:0016607	GO:CC	nuclear speck	8576	747
--	TRUE	0.0010843	17	4828	17	0.00352113	1	GO:0070993	GO:CC	cytosolic translation preinitiation complex	8576	2524
--	TRUE	0.00173262	57	4828	46	0.00952775	0.807018	GO:0016591	GO:CC	RNA polymerase II, holoenzyme	8576	739
--	TRUE	0.0018171	16	4828	16	0.003314	1	GO:0016282	GO:CC	eukaryotic 43S preinitiation complex	8576	709
--	TRUE	0.0018171	33	4828	29	0.00600663	0.878788	GO:0046540	GO:CC	U4/U6 x U5 tri-snRNP complex	8576	2128
--	TRUE	0.0018171	33	4828	29	0.00600663	0.878788	GO:0097526	GO:CC	spliceosomal tri-snRNP complex	8576	2977
--	TRUE	0.0018171	21	4828	20	0.0041425	0.952381	GO:0005838	GO:CC	proteasome regulatory particle	8576	374
--	TRUE	0.00202338	78	4828	60	0.0124275	0.769231	GO:0000932	GO:CC	P-body	8576	122
--	TRUE	0.00289279	20	4828	19	0.00393538	0.95	GO:0035145	GO:CC	exon-exon junction complex	8576	1561
--	TRUE	0.00289279	20	4828	19	0.00393538	0.95	GO:0070971	GO:CC	endoplasmic reticulum exit site	8576	2521
--	TRUE	0.00300201	15	4828	15	0.00310688	1	GO:0033290	GO:CC	eukaryotic 48S preinitiation complex	8576	1385
--	TRUE	0.00300201	15	4828	15	0.00310688	1	GO:0031462	GO:CC	Cul2-RING ubiquitin ligase complex	8576	1092
--	TRUE	0.00300201	15	4828	15	0.00310688	1	GO:0030663	GO:CC	COPI-coated vesicle membrane	8576	927
--	TRUE	0.00307901	24	4828	22	0.00455675	0.916667	GO:0022624	GO:CC	proteasome accessory complex	8576	831
--	TRUE	0.00307901	24	4828	22	0.00455675	0.916667	GO:0097346	GO:CC	INO80-type complex	8576	2901
--	TRUE	0.00332163	182	4828	126	0.0260978	0.692308	GO:0036464	GO:CC	cytoplasmic ribonucleoprotein granule	8576	1683
--	TRUE	0.00486672	69	4828	53	0.0109776	0.768116	GO:0030532	GO:CC	small nuclear ribonucleoprotein complex	8576	921
--	TRUE	0.00489433	34	4828	29	0.00600663	0.852941	GO:0005782	GO:CC	peroxisomal matrix	8576	334
--	TRUE	0.00489433	14	4828	14	0.00289975	1	GO:0005852	GO:CC	eukaryotic translation initiation factor 3 complex	8576	383
--	TRUE	0.00489433	34	4828	29	0.00600663	0.852941	GO:0031907	GO:CC	microbody lumen	8576	1174
--	TRUE	0.00489433	14	4828	14	0.00289975	1	GO:0030990	GO:CC	intraciliary transport particle	8576	989
--	TRUE	0.00572831	50	4828	40	0.008285	0.8	GO:0071005	GO:CC	U2-type precatalytic spliceosome	8576	2529
--	TRUE	0.0058507	80	4828	60	0.0124275	0.75	GO:0120114	GO:CC	Sm-like protein family complex	8576	3391
--	TRUE	0.00607748	56	4828	44	0.0091135	0.785714	GO:0030134	GO:CC	COPII-coated ER to Golgi transport vesicle	8576	885
--	TRUE	0.00681752	580	4828	365	0.0756007	0.62931	GO:0016604	GO:CC	nuclear body	8576	744
--	TRUE	0.00698043	18	4828	17	0.00352113	0.944444	GO:0044322	GO:CC	endoplasmic reticulum quality control compartment	8576	2030
--	TRUE	0.00819207	13	4828	13	0.00269263	1	GO:0035859	GO:CC	Seh1-associated complex	8576	1614
--	TRUE	0.0102118	95	4828	69	0.0142916	0.726316	GO:1904813	GO:CC	ficolin-1-rich granule lumen	8576	3676
--	TRUE	0.0103541	32	4828	27	0.00559238	0.84375	GO:0030964	GO:CC	NADH dehydrogenase complex	8576	986
--	TRUE	0.0103541	32	4828	27	0.00559238	0.84375	GO:0045271	GO:CC	respiratory chain complex I	8576	2115
--	TRUE	0.011217	17	4828	16	0.003314	0.941176	GO:0045240	GO:CC	alpha-ketoacid dehydrogenase complex	8576	2105
--	TRUE	0.0125143	80	4828	59	0.0122204	0.7375	GO:0005643	GO:CC	nuclear pore	8576	245
--	TRUE	0.012787	28	4828	24	0.004971	0.857143	GO:0008180	GO:CC	COP9 signalosome	8576	477
--	TRUE	0.0136319	12	4828	12	0.0024855	1	GO:0030127	GO:CC	COPII vesicle coat	8576	878
--	TRUE	0.018173	16	4828	15	0.00310688	0.9375	GO:0033276	GO:CC	transcription factor TFTC complex	8576	1381
--	TRUE	0.0182669	37	4828	30	0.00621375	0.810811	GO:1902562	GO:CC	H4 histone acetyltransferase complex	8576	3617
--	TRUE	0.0182669	98	4828	70	0.0144988	0.714286	GO:0005777	GO:CC	peroxisome	8576	331
--	TRUE	0.0182669	98	4828	70	0.0144988	0.714286	GO:0042579	GO:CC	microbody	8576	1758
--	TRUE	0.0195437	61	4828	46	0.00952775	0.754098	GO:0035578	GO:CC	azurophil granule lumen	8576	1588
--	TRUE	0.0222018	11	4828	11	0.00227838	1	GO:0045259	GO:CC	proton-transporting ATP synthase complex	8576	2114
--	TRUE	0.0222018	11	4828	11	0.00227838	1	GO:0017101	GO:CC	aminoacyl-tRNA synthetase multienzyme complex	8576	764
--	TRUE	0.0222018	11	4828	11	0.00227838	1	GO:0072379	GO:CC	ER membrane insertion complex	8576	2732
--	TRUE	0.0222018	11	4828	11	0.00227838	1	GO:0048188	GO:CC	Set1C/COMPASS complex	8576	2155
--	TRUE	0.0222018	11	4828	11	0.00227838	1	GO:0030126	GO:CC	COPI vesicle coat	8576	877
--	TRUE	0.0260596	39	4828	31	0.00642088	0.794872	GO:0022627	GO:CC	cytosolic small ribosomal subunit	8576	834
--	TRUE	0.026098	126	4828	87	0.0180199	0.690476	GO:0101002	GO:CC	ficolin-1-rich granule	8576	3312
--	TRUE	0.0265741	51	4828	39	0.00807788	0.764706	GO:0030120	GO:CC	vesicle coat	8576	871
--	TRUE	0.0277828	71	4828	52	0.0107705	0.732394	GO:0000118	GO:CC	histone deacetylase complex	8576	7
--	TRUE	0.0277828	85	4828	61	0.0126346	0.717647	GO:0030880	GO:CC	RNA polymerase complex	8576	963
--	TRUE	0.0326229	32	4828	26	0.00538525	0.8125	GO:1905348	GO:CC	endonuclease complex	8576	3685
--	TRUE	0.0343233	35	4828	28	0.0057995	0.8	GO:0101031	GO:CC	protein folding chaperone complex	8576	3316
--	TRUE	0.035116	135	4828	92	0.0190555	0.681481	GO:0090575	GO:CC	RNA polymerase II transcription regulator complex	8576	2790
--	TRUE	0.0358571	10	4828	10	0.00207125	1	GO:0017119	GO:CC	Golgi transport complex	8576	768
--	TRUE	0.0358571	10	4828	10	0.00207125	1	GO:1990072	GO:CC	TRAPPIII protein complex	8576	3739
--	TRUE	0.0358571	10	4828	10	0.00207125	1	GO:0045275	GO:CC	respiratory chain complex III	8576	2117
--	TRUE	0.0358571	10	4828	10	0.00207125	1	GO:0005665	GO:CC	RNA polymerase II, core complex	8576	255
--	TRUE	0.0375166	25	4828	21	0.00434963	0.84	GO:0032045	GO:CC	guanyl-nucleotide exchange factor complex	8576	1212
--	TRUE	0.0414086	14	4828	13	0.00269263	0.928571	GO:0031011	GO:CC	Ino80 complex	8576	999
--	TRUE	0.0414086	28	4828	23	0.00476388	0.821429	GO:0031463	GO:CC	Cul3-RING ubiquitin ligase complex	8576	1093
--	TRUE	0.0414086	14	4828	13	0.00269263	0.928571	GO:0030008	GO:CC	TRAPP complex	8576	837
--	TRUE	0.0420294	83	4828	59	0.0122204	0.710843	GO:0000428	GO:CC	DNA-directed RNA polymerase complex	8576	73
--	TRUE	0.0435839	31	4828	25	0.00517813	0.806452	GO:1902555	GO:CC	endoribonuclease complex	8576	3614
--	TRUE	0.0462707	43	4828	33	0.00683513	0.767442	GO:0030660	GO:CC	Golgi-associated vesicle membrane	8576	924
--	TRUE	0.0463878	21	4828	18	0.00372825	0.857143	GO:0030137	GO:CC	COPI-coated vesicle	8576	888
--	TRUE	4.03652e-12	1364	4828	900	0.186413	0.659824	GO:0003723	GO:MF	RNA binding	8576	333
--	TRUE	6.09534e-09	147	4828	122	0.0252693	0.829932	GO:0003735	GO:MF	structural constituent of ribosome	8576	340
--	TRUE	1.59927e-06	2256	4828	1390	0.287904	0.616135	GO:0003676	GO:MF	nucleic acid binding	8576	311
--	TRUE	2.84624e-06	445	4828	309	0.0640017	0.694382	GO:0016746	GO:MF	acyltransferase activity	8576	2884
--	TRUE	3.82507e-06	304	4828	219	0.0453604	0.720395	GO:0019787	GO:MF	ubiquitin-like protein transferase activity	8576	3456
--	TRUE	3.90579e-06	306	4828	220	0.0455675	0.718954	GO:0016755	GO:MF	aminoacyltransferase activity	8576	2893
--	TRUE	1.15714e-05	279	4828	201	0.0416321	0.72043	GO:0004842	GO:MF	ubiquitin-protein transferase activity	8576	1083
--	TRUE	2.58032e-05	75	4828	64	0.013256	0.853333	GO:0180051	GO:MF	translation factor activity	8576	9863
--	TRUE	0.000495253	46	4828	41	0.00849213	0.891304	GO:0003743	GO:MF	translation initiation factor activity	8576	341
--	TRUE	0.000524925	118	4828	91	0.0188484	0.771186	GO:0140101	GO:MF	catalytic activity, acting on a tRNA	8576	9296
--	TRUE	0.000846231	316	4828	217	0.0449461	0.686709	GO:0140098	GO:MF	catalytic activity, acting on RNA	8576	9294
--	TRUE	0.00319387	41	4828	36	0.0074565	0.878049	GO:0016875	GO:MF	ligase activity, forming carbon-oxygen bonds	8576	2988
--	TRUE	0.00319387	41	4828	36	0.0074565	0.878049	GO:0004812	GO:MF	aminoacyl-tRNA ligase activity	8576	1055
--	TRUE	0.00319387	213	4828	150	0.0310688	0.704225	GO:0061659	GO:MF	ubiquitin-like protein ligase activity	8576	7812
--	TRUE	0.00329701	48	4828	41	0.00849213	0.854167	GO:0015453	GO:MF	oxidoreduction-driven active transmembrane transporter activity	8576	2505
--	TRUE	0.00363251	195	4828	138	0.0285833	0.707692	GO:0061630	GO:MF	ubiquitin protein ligase activity	8576	7798
--	TRUE	0.00519804	82	4828	64	0.013256	0.780488	GO:0009055	GO:MF	electron transfer activity	8576	2091
--	TRUE	0.00519804	82	4828	64	0.013256	0.780488	GO:0019783	GO:MF	ubiquitin-like protein peptidase activity	8576	3452
--	TRUE	0.00634826	72	4828	57	0.0118061	0.791667	GO:0101005	GO:MF	deubiquitinase activity	8576	8584
--	TRUE	0.00795516	52	4828	43	0.00890638	0.826923	GO:0044183	GO:MF	protein folding chaperone	8576	5472
--	TRUE	0.0099574	8379	4828	4744	0.982601	0.566177	GO:0003674	GO:MF	molecular_function	8576	310
--	TRUE	0.0111888	91	4828	69	0.0142916	0.758242	GO:0051082	GO:MF	unfolded protein binding	8576	7386
--	TRUE	0.0111888	145	4828	104	0.021541	0.717241	GO:0043021	GO:MF	ribonucleoprotein complex binding	8576	5206
--	TRUE	0.0144737	1498	4828	908	0.18807	0.606142	GO:0016740	GO:MF	transferase activity	8576	2879
--	TRUE	0.0224747	28	4828	25	0.00517813	0.892857	GO:0140662	GO:MF	ATP-dependent protein folding chaperone	8576	9458
--	TRUE	0.0250225	61	4828	48	0.009942	0.786885	GO:0004843	GO:MF	cysteine-type deubiquitinase activity	8576	1084
--	TRUE	0.0260686	141	4828	100	0.0207125	0.70922	GO:0140993	GO:MF	histone modifying activity	8576	9646
--	TRUE	0.028202	93	4828	69	0.0142916	0.741935	GO:0043022	GO:MF	ribosome binding	8576	5207
--	TRUE	0.000280909	1076	4828	685	0.141881	0.636617	MIRNA:hsa-mir-16-5p	MIRNA	hsa-mir-16-5p	8576	335
--	TRUE	0.0021506	1073	4828	674	0.139602	0.628145	MIRNA:hsa-mir-548e	MIRNA	hsa-mir-548e	8576	116
--	TRUE	0.0021506	1073	4828	674	0.139602	0.628145	MIRNA:hsa-mir-548f	MIRNA	hsa-mir-548f	8576	2789
--	TRUE	0.00706135	1117	4828	695	0.143952	0.622202	MIRNA:hsa-mir-548a-3p	MIRNA	hsa-mir-548a-3p	8576	333
--	TRUE	0.00706135	8101	4828	4605	0.953811	0.568448	MIRNA:000000	MIRNA	MIRNA root	8576	1058
--	TRUE	0.00706135	562	4828	364	0.0753935	0.647687	MIRNA:hsa-mir-4733-5p	MIRNA	hsa-mir-4733-5p	8576	1482
--	TRUE	0.00706135	974	4828	609	0.126139	0.625257	MIRNA:hsa-mir-92a-3p	MIRNA	hsa-mir-92a-3p	8576	3022
--	TRUE	0.00767753	818	4828	516	0.106877	0.630807	MIRNA:hsa-mir-3672	MIRNA	hsa-mir-3672	8576	546
--	TRUE	0.0103964	201	4828	141	0.0292046	0.701493	MIRNA:hsa-mir-196a-5p	MIRNA	hsa-mir-196a-5p	8576	85
--	TRUE	0.0183249	985	4828	611	0.126553	0.620305	MIRNA:hsa-mir-587	MIRNA	hsa-mir-587	8576	2204
--	TRUE	0.0194164	747	4828	470	0.0973488	0.629183	MIRNA:hsa-mir-17-5p	MIRNA	hsa-mir-17-5p	8576	1929
--	TRUE	0.0226805	1822	4828	1095	0.226802	0.600988	MIRNA:hsa-mir-590-3p	MIRNA	hsa-mir-590-3p	8576	1965
--	TRUE	0.0226805	899	4828	558	0.115576	0.62069	MIRNA:hsa-let-7b-5p	MIRNA	hsa-let-7b-5p	8576	2105
--	TRUE	0.0226805	677	4828	427	0.0884424	0.630724	MIRNA:hsa-mir-106b-5p	MIRNA	hsa-mir-106b-5p	8576	320
--	TRUE	0.0226805	1178	4828	722	0.149544	0.612903	MIRNA:hsa-mir-548aa	MIRNA	hsa-mir-548aa	8576	2417
[truncated: 2,900 more rows]
