# Supplementary material for: Long-read proteogenomic atlas of human neuronal differentiation reveals isoform diversity informing neurodevelopmental risk mechanisms
Source: bioRxiv. 2025 Dec 19:2025.12.16.693263. Preprint. [Version 1] doi: 10.64898/2025.12.16.693263 (PMC12724457; doi:10.64898/2025.12.16.693263)
Supplement: Supplement 5 [file media-5.xlsx]

## Sheet: Table_Names
Table_Names	Description
DTE	Differential transcript expression for each timepoint comparison.
DTU	Differential transcript usage for each timepoint comparison.
Summarized swith conseq	Switch consequences summarized to the gene level.
Detailed switch AS	Alternative splicing consequences summarized to the isoform switch level.
Detailed switch func conseq	Predicted functional consequences summarized to the isoform switch level.
SFARI Gene Enrichment	SFARI gene enrichment for all genes with each switch consequence.
GO Term Enrichment	GO term enrichment for all genes with each switch consequence.

## Sheet: Table_Columns
Table	Column	Description
DTE	pb_id	Transcript ID.
DTE	baseMean	The average normalized expression level of a transcript across all samples.
DTE	log2FoldChange	Log2 Fold Change between the comparison
DTE	lfcSE	Log2 Fold Change Standard error (quantifies the variability asspciated with the fold change)
DTE	stat	Wald statistic (a measure of the difference in gene expression normalized by its standard error)
DTE	pvalue	Unadjusted p-values associated with the Wald statistic
DTE	padj	Adjusted p-values
DTE	condition	Timepoints compared.
DTE	associated_gene	Gene name.
DTE	structural_category	SQANTI structural category.
DTU	isoform_id	Transcript ID.
DTU	condition_1	First timepoint in the comparison.
DTU	condition_2	Second timepoint in the comparison.
DTU	DTU_dIF	Change in IF between timepoints.
DTU	DTU_pval	P-value.
DTU	DTU_qval	Adjusted p-value.
DTU	IF1	Mean IF at timepoint 1.
DTU	IF2	Mean IF at timepoint 2.
Summarized swith conseq	condition_1	First timepoint in the comparison.
Summarized swith conseq	condition_2	Second timepoint in the comparison.
Summarized swith conseq	feature	Description of which consequence the calculations are done from the perspective of.
Summarized swith conseq	nUp	Number of genes with the consequence described in the 'feature' columns.
Summarized swith conseq	nDown	Number of genes with the opposite consequence of what is described in the 'feature' columns.
Summarized swith conseq	propUp	Proportion of genes with the consequence in the 'feature' columns over the total number of genes with either direction.
Summarized swith conseq	propUpCiLo	The lower boundary of the confidence interval of 'propUp'
Summarized swith conseq	propUpCiHi	The upper boundary of the confidence interval of the 'propUp'
Summarized swith conseq	propUpPval	The p-value associated with the null hypothesis that 'propUp' is 0.5.
Summarized swith conseq	propUpQval	The adjusted p-values using FDR correction.
Summarized swith conseq	Significant	Indicates whether 'propUpQval' is < 0.05.
Summarized swith conseq	Comparison	The two timepoints being compared.
Summarized swith conseq	Genes	The total number of genes in 'nUp' and 'nDown'.
Summarized swith conseq	Conseq_type	Consequence type (alternative splicing or functional consequences).
Detailed switch AS	isoformDownregulated	Isoform decreasing in usage in the isoform switch.
Detailed switch AS	AStype	Alternative splicing event being analyzed. IR = intron retention. ES = exon skipping. MIC = microexon skipping.
Detailed switch AS	isoformUpregulated	Isoform increasing in usage in the isoform switch.
Detailed switch AS	gene_name	Gene name.
Detailed switch AS	condition_1	First timepoint in the comparison.
Detailed switch AS	condition_2	Second timepoint in the comparison.
Detailed switch AS	nrDiff	Summarized number of 'AStype' events occuring in the switch. A positive value indicates a 'gain' of the event compared, and a negative value indicates a 'loss' of the event compared. E.g. +1 for an ES event indicates a net exon skipping event in the switch.
Detailed switch func conseq	gene_id	Gene name.
Detailed switch func conseq	condition_1	First timepoint in the comparison.
Detailed switch func conseq	condition_2	Second timepoint in the comparison.
Detailed switch func conseq	isoformUpregulated	Isoform increasing in usage in the isoform switch.
Detailed switch func conseq	isoformDownregulated	Isoform decreasing in usage in the isoform switch.
Detailed switch func conseq	featureCompared	Predicted functional consequence being compared.
Detailed switch func conseq	switchConsequence	The result of the functional consequence for the isoform switch.
SFARI Gene Enrichment	pair	Comparison
SFARI Gene Enrichment	overlap	Number of genes in both gene sets in the comparison
SFARI Gene Enrichment	inAnotB	Number of genes in A not B in the comparison.
SFARI Gene Enrichment	inBnotA	Number of genes in B not A in the comparison.
SFARI Gene Enrichment	inNeither	Number of genes in neither. (Background genes are all genes in the isoform switching analysis)
SFARI Gene Enrichment	p_value	P value
SFARI Gene Enrichment	odds_ratio.odds.ratio	Odds ratio.
SFARI Gene Enrichment	p_adjusted	Adjusted p value after Bonferroni correction.
SFARI Gene Enrichment	comparison	Two timepoints being compared.
SFARI Gene Enrichment	consequence	Full description of the consequence being compared.
GO Term Enrichment	Query	List of genes to be queried. The top decile of ASiD gene predictions from all protein-coding genes was used.
GO Term Enrichment	Significant	Indicator for statistically significant results. Only significant results, where the threshold used was P < 0.05 are shown.
GO Term Enrichment	p_value	Hypergeometric P-value after correction for multiple testing.
GO Term Enrichment	term_size	The number of genes that are annotated to the term.
GO Term Enrichment	query_size	The number of genes that were included in the query.
GO Term Enrichment	intersection_size	The number of genes in the query that are annotated to the corresponding term.
GO Term Enrichment	precision	The proportion of genes in the input list that are annotated to the function. Defined as intersection_size/query_size.
GO Term Enrichment	recall	The proportion of functionally annotated genes that the query recovers. Defined as intersection_size/term_size.
GO Term Enrichment	term_id	GO term identifier.
GO Term Enrichment	source	Datasources used for query. Includes: GO:BP, GO:MF, and GO:CC.
GO Term Enrichment	term_name	GO term name.
GO Term Enrichment	effective_domain_size	The total number of genes "in the universe " which is used as one of the four parameters for the hypergeometric probability function of statistical significance.
GO Term Enrichment	source_order	The numeric order for the term within its data source. Important for drawing reproducible Manhattan plots across different platforms.

## Sheet: DTE
pb_id	baseMean	log2FoldChange	lfcSE	stat	pvalue	padj	condition	associated_gene	structural_category
PB.10002.12	12.0299	0.497598	0.454307	1.09529	0.27339	0.414724	t04 vs t30	SLC30A6	full-splice_match
PB.10002.12	12.0299	-0.261288	0.528897	-0.494023	0.62129	0.69622	t00 vs t30	SLC30A6	full-splice_match
PB.10002.12	12.0299	-0.758885	0.540023	-1.40528	0.159937	0.235682	t00 vs t04	SLC30A6	full-splice_match
PB.10002.1258	13.9544	0.20095	0.385252	0.521607	0.601944	0.728167	t04 vs t30	BIRC6	novel_in_catalog
PB.10002.1258	13.9544	2.71531	0.666749	4.07246	4.6519e-05	0.000201251	t00 vs t04	BIRC6	novel_in_catalog
PB.10002.1258	13.9544	2.91626	0.664089	4.39137	1.12639e-05	5.17877e-05	t00 vs t30	BIRC6	novel_in_catalog
PB.10002.1499	5.7008	3.29594	1.37822	2.39144	0.0167822	0.0347955	t00 vs t04	BIRC6	novel_not_in_catalog
PB.10002.1499	5.7008	0.444724	0.800547	0.555525	0.578535	0.70871	t04 vs t30	BIRC6	novel_not_in_catalog
PB.10002.1499	5.7008	3.74067	1.37201	2.72642	0.00640248	0.0140809	t00 vs t30	BIRC6	novel_not_in_catalog
PB.10002.15	18.9788	-0.985606	0.342834	-2.87488	0.00404185	0.0132194	t04 vs t30	SLC30A6	full-splice_match
PB.10002.15	18.9788	-0.591796	0.373839	-1.58302	0.113416	0.176657	t00 vs t04	SLC30A6	full-splice_match
PB.10002.15	18.9788	-1.5774	0.393738	-4.00622	6.16986e-05	0.000237572	t00 vs t30	SLC30A6	full-splice_match
PB.10002.17	36.2867	0.736848	0.794367	0.927592	0.353619	0.452841	t00 vs t04	SLC30A6	full-splice_match
PB.10002.17	36.2867	0.911872	0.793512	1.14916	0.25049	0.330187	t00 vs t30	SLC30A6	full-splice_match
PB.10002.17	36.2867	0.175024	0.642882	0.272249	0.785431	0.871598	t04 vs t30	SLC30A6	full-splice_match
PB.10002.1750	10.8588	1.23512	0.787641	1.56813	0.116851	0.181144	t00 vs t04	BIRC6	novel_in_catalog
PB.10002.1750	10.8588	1.85268	0.779294	2.37739	0.0174357	0.0336341	t00 vs t30	BIRC6	novel_in_catalog
PB.10002.1750	10.8588	0.617561	0.590686	1.0455	0.295793	0.439892	t04 vs t30	BIRC6	novel_in_catalog
PB.10002.1844	2.12141	1.5373	2.01831	0.761677	0.446253	0.546874	t00 vs t04	BIRC6	novel_not_in_catalog
PB.10002.1844	2.12141	3.34802	1.44456	2.31767	0.0204671	0.0522251	t04 vs t30	BIRC6	novel_not_in_catalog
PB.10002.1844	2.12141	4.88533	1.86087	2.62529	0.00865761	0.0183098	t00 vs t30	BIRC6	novel_not_in_catalog
PB.10002.1845	2.82755	2.13742	1.55039	1.37863	0.168009	0.245595	t00 vs t04	BIRC6	novel_in_catalog
PB.10002.1845	2.82755	0.618989	1.02167	0.60586	0.544608	0.680063	t04 vs t30	BIRC6	novel_in_catalog
PB.10002.1845	2.82755	2.75641	1.53464	1.79613	0.0724743	0.115229	t00 vs t30	BIRC6	novel_in_catalog
PB.10002.1851	7.02158	2.91887	0.992024	2.94233	0.00325748	0.00842804	t00 vs t04	BIRC6	novel_in_catalog
PB.10002.1851	7.02158	-0.231829	0.607391	-0.381679	0.702699	0.809295	t04 vs t30	BIRC6	novel_in_catalog
PB.10002.1851	7.02158	2.68704	0.994632	2.70154	0.00690193	0.0150345	t00 vs t30	BIRC6	novel_in_catalog
PB.10002.1855	15.3265	1.1231	0.494709	2.27022	0.023194	0.0459533	t00 vs t04	BIRC6	novel_in_catalog
PB.10002.1855	15.3265	0.410093	0.357084	1.14845	0.250783	0.388311	t04 vs t30	BIRC6	novel_in_catalog
PB.10002.1855	15.3265	1.53319	0.48825	3.14019	0.00168841	0.00439592	t00 vs t30	BIRC6	novel_in_catalog
PB.10002.1861	3.97566	2.03407	1.69287	1.20155	0.229537	0.318081	t00 vs t04	BIRC6	novel_not_in_catalog
PB.10002.1861	3.97566	3.77509	1.0927	3.45481	0.000550674	0.00234311	t04 vs t30	BIRC6	novel_not_in_catalog
PB.10002.1861	3.97566	5.80916	1.54484	3.76037	0.000169663	0.000581621	t00 vs t30	BIRC6	novel_not_in_catalog
PB.10002.2	7.26303	-2.27132	0.568235	-3.99715	6.41109e-05	0.00026778	t00 vs t04	SLC30A6	full-splice_match
PB.10002.2	7.26303	-1.15471	0.618032	-1.86836	0.0617121	0.129373	t04 vs t30	SLC30A6	full-splice_match
PB.10002.2	7.26303	-3.42602	0.639415	-5.35806	8.4122e-08	5.94185e-07	t00 vs t30	SLC30A6	full-splice_match
PB.10002.23	28.617	-0.507257	0.301865	-1.68041	0.0928781	0.14912	t00 vs t04	SLC30A6	full-splice_match
PB.10002.23	28.617	-0.780418	0.305341	-2.55589	0.0105916	0.0218154	t00 vs t30	SLC30A6	full-splice_match
PB.10002.23	28.617	-0.273161	0.262756	-1.0396	0.298526	0.442843	t04 vs t30	SLC30A6	full-splice_match
PB.10002.2343	75.4289	1.13501	0.2063	5.50174	3.76071e-08	3.99927e-07	t04 vs t30	TTC27	novel_not_in_catalog
PB.10002.2343	75.4289	-1.08418	0.223929	-4.8416	1.28801e-06	7.24648e-06	t00 vs t30	TTC27	novel_not_in_catalog
PB.10002.2343	75.4289	-2.21918	0.236365	-9.38878	6.06964e-21	2.00645e-19	t00 vs t04	TTC27	novel_not_in_catalog
PB.10002.2351	8.0106	-0.988372	0.606744	-1.62898	0.103318	0.163196	t00 vs t04	TTC27	novel_in_catalog
PB.10002.2351	8.0106	0.254558	0.525096	0.484784	0.62783	0.749321	t04 vs t30	TTC27	novel_in_catalog
PB.10002.2351	8.0106	-0.733814	0.59806	-1.22699	0.219826	0.295814	t00 vs t30	TTC27	novel_in_catalog
PB.10002.2359	9.99335	-2.26165	0.529236	-4.27342	1.92495e-05	9.14157e-05	t00 vs t04	TTC27	incomplete-splice_match
PB.10002.2359	9.99335	0.626978	0.485817	1.29057	0.196854	0.323027	t04 vs t30	TTC27	incomplete-splice_match
PB.10002.2359	9.99335	-1.63467	0.504322	-3.24133	0.00118975	0.00323364	t00 vs t30	TTC27	incomplete-splice_match
PB.10002.2372	395.382	-1.92979	0.210729	-9.15767	5.30315e-20	1.63205e-18	t00 vs t04	TTC27	full-splice_match
PB.10002.2372	395.382	0.252827	0.175537	1.44031	0.149781	0.261766	t04 vs t30	TTC27	full-splice_match
PB.10002.2372	395.382	-1.67696	0.210076	-7.98263	1.43242e-15	2.78837e-14	t00 vs t30	TTC27	full-splice_match
PB.10002.2410	17.9267	-4.51737	0.679736	-6.64577	3.01637e-11	3.88886e-10	t00 vs t04	TTC27	novel_in_catalog
PB.10002.2410	17.9267	-3.60777	0.63864	-5.64914	1.6125e-08	1.28912e-07	t00 vs t30	TTC27	novel_in_catalog
PB.10002.2410	17.9267	0.9096	0.630271	1.44319	0.148968	0.260669	t04 vs t30	TTC27	novel_in_catalog
PB.10002.25	6.55744	-0.449524	0.689228	-0.652214	0.514263	0.598327	t00 vs t30	SLC30A6	novel_not_in_catalog
PB.10002.25	6.55744	-0.735885	0.566143	-1.29982	0.193662	0.319058	t04 vs t30	SLC30A6	novel_not_in_catalog
PB.10002.25	6.55744	0.28636	0.669876	0.427483	0.669028	0.750894	t00 vs t04	SLC30A6	novel_not_in_catalog
PB.10002.3	321.063	-0.658128	0.192491	-3.419	0.000628519	0.00200394	t00 vs t04	SLC30A6	full-splice_match
PB.10002.3	321.063	0.487848	0.158363	3.08057	0.00206601	0.00741952	t04 vs t30	SLC30A6	full-splice_match
PB.10002.3	321.063	-0.17028	0.191363	-0.889828	0.373558	0.460834	t00 vs t30	SLC30A6	full-splice_match
PB.10002.32	6.82822	-1.35655	0.580443	-2.33709	0.0194343	0.0369757	t00 vs t30	SLC30A6	novel_not_in_catalog
PB.10002.32	6.82822	0.218872	0.518551	0.422084	0.672963	0.754311	t00 vs t04	SLC30A6	novel_not_in_catalog
PB.10002.32	6.82822	-1.57542	0.495471	-3.17964	0.00147456	0.00553612	t04 vs t30	SLC30A6	novel_not_in_catalog
PB.10002.448	575.302	0.336783	0.413638	0.814197	0.415532	0.516412	t00 vs t04	YIPF4	full-splice_match
PB.10002.448	575.302	-0.758955	0.338071	-2.24496	0.0247706	0.0612993	t04 vs t30	YIPF4	full-splice_match
PB.10002.448	575.302	-0.422172	0.414008	-1.01972	0.307861	0.392365	t00 vs t30	YIPF4	full-splice_match
PB.10002.45	32.8805	-0.0300313	0.200338	-0.149904	0.880841	0.93859	t04 vs t30	SLC30A6	novel_not_in_catalog
PB.10002.45	32.8805	1.40879	0.292326	4.81925	1.44096e-06	8.74769e-06	t00 vs t04	SLC30A6	novel_not_in_catalog
PB.10002.45	32.8805	1.37876	0.292154	4.71931	2.3665e-06	1.26038e-05	t00 vs t30	SLC30A6	novel_not_in_catalog
PB.10002.452	95.0392	2.02931	0.31326	6.47803	9.29306e-11	1.12175e-09	t00 vs t04	YIPF4	novel_not_in_catalog
PB.10002.452	95.0392	-0.051359	0.233763	-0.219705	0.826101	0.900776	t04 vs t30	YIPF4	novel_not_in_catalog
PB.10002.452	95.0392	1.97795	0.313266	6.31397	2.7197e-10	2.84139e-09	t00 vs t30	YIPF4	novel_not_in_catalog
PB.10002.458	7.02532	1.73657	0.779378	2.22815	0.0258707	0.0504752	t00 vs t04	YIPF4	novel_not_in_catalog
PB.10002.458	7.02532	-0.682664	0.575987	-1.18521	0.235935	0.370742	t04 vs t30	YIPF4	novel_not_in_catalog
PB.10002.458	7.02532	1.05391	0.791809	1.33101	0.183186	0.25396	t00 vs t30	YIPF4	novel_not_in_catalog
PB.10002.462	24.994	-1.67387	0.639263	-2.61844	0.00883327	0.0257296	t04 vs t30	YIPF4	full-splice_match
PB.10002.462	24.994	2.40817	0.903822	2.66443	0.00771194	0.0165586	t00 vs t30	YIPF4	full-splice_match
PB.10002.462	24.994	4.08204	0.895106	4.5604	5.10562e-06	2.76373e-05	t00 vs t04	YIPF4	full-splice_match
PB.10002.476	15.2508	0.582471	0.607034	0.959535	0.337289	0.435597	t00 vs t04	YIPF4	novel_in_catalog
PB.10002.476	15.2508	-0.392263	0.492245	-0.796885	0.425518	0.573821	t04 vs t30	YIPF4	novel_in_catalog
PB.10002.476	15.2508	0.190208	0.611265	0.311171	0.755671	0.813081	t00 vs t30	YIPF4	novel_in_catalog
PB.10002.5	6.18602	-1.78497	0.714756	-2.49732	0.0125136	0.0252293	t00 vs t30	SLC30A6	novel_in_catalog
PB.10002.5	6.18602	-1.6119	0.709833	-2.27081	0.0231585	0.045891	t00 vs t04	SLC30A6	novel_in_catalog
PB.10002.5	6.18602	-0.173079	0.644512	-0.268543	0.788281	0.873563	t04 vs t30	SLC30A6	novel_in_catalog
PB.10002.53	22.4322	-2.59066	0.32501	-7.97103	1.57356e-15	3.04815e-14	t00 vs t30	SLC30A6	full-splice_match
PB.10002.53	22.4322	-0.939103	0.307175	-3.05723	0.00223396	0.00794057	t04 vs t30	SLC30A6	full-splice_match
PB.10002.53	22.4322	-1.65156	0.298469	-5.53343	3.14028e-08	2.5981e-07	t00 vs t04	SLC30A6	full-splice_match
PB.10002.546	18.065	3.71606	0.903833	4.11145	3.93187e-05	0.00017328	t00 vs t04	YIPF4	novel_not_in_catalog
PB.10002.546	18.065	0.88741	0.464286	1.91134	0.0559607	0.119569	t04 vs t30	YIPF4	novel_not_in_catalog
PB.10002.546	18.065	4.60347	0.897912	5.12686	2.94607e-07	1.87904e-06	t00 vs t30	YIPF4	novel_not_in_catalog
PB.10002.65	22.4209	-2.35935	0.3319	-7.10864	1.17193e-12	1.66348e-11	t00 vs t30	SLC30A6	full-splice_match
PB.10002.65	22.4209	-1.93306	0.321353	-6.01539	1.79453e-09	1.80462e-08	t00 vs t04	SLC30A6	full-splice_match
PB.10002.65	22.4209	-0.426293	0.314717	-1.35453	0.175568	0.295829	t04 vs t30	SLC30A6	full-splice_match
PB.10002.68	17.1371	1.14388	0.423777	2.69924	0.00694984	0.016263	t00 vs t04	SLC30A6	incomplete-splice_match
PB.10002.68	17.1371	-1.49343	0.354005	-4.21868	2.4574e-05	0.000147211	t04 vs t30	SLC30A6	incomplete-splice_match
PB.10002.68	17.1371	-0.349556	0.449246	-0.778094	0.436514	0.523939	t00 vs t30	SLC30A6	incomplete-splice_match
PB.10002.831	5.09862	-1.74925	0.942953	-1.85508	0.0635854	0.108439	t00 vs t04	BIRC6	novel_not_in_catalog
PB.10002.831	5.09862	-2.18453	0.969887	-2.25236	0.0242997	0.0603414	t04 vs t30	BIRC6	novel_not_in_catalog
PB.10002.831	5.09862	-3.93378	1.07663	-3.6538	0.000258384	0.000844782	t00 vs t30	BIRC6	novel_not_in_catalog
PB.100105.1	2172.15	-0.801758	0.342955	-2.33779	0.019398	0.0369212	t00 vs t30	TIMM21	full-splice_match
PB.100105.1	2172.15	0.550254	0.280347	1.96276	0.0496741	0.108602	t04 vs t30	TIMM21	full-splice_match
PB.100105.1	2172.15	-1.35201	0.343075	-3.94086	8.11886e-05	0.000330576	t00 vs t04	TIMM21	full-splice_match
PB.100105.11	27.0768	0.580281	0.298034	1.94703	0.0515307	0.111866	t04 vs t30	TIMM21	novel_not_in_catalog
PB.100105.11	27.0768	0.272026	0.356437	0.76318	0.445356	0.532678	t00 vs t30	TIMM21	novel_not_in_catalog
PB.100105.11	27.0768	-0.308256	0.364312	-0.84613	0.39748	0.4981	t00 vs t04	TIMM21	novel_not_in_catalog
PB.100105.12	138.226	-0.640721	0.344798	-1.85825	0.0631334	0.102411	t00 vs t30	TIMM21	novel_not_in_catalog
PB.100105.12	138.226	0.453109	0.285696	1.58598	0.112743	0.20962	t04 vs t30	TIMM21	novel_not_in_catalog
PB.100105.12	138.226	-1.09383	0.346281	-3.15879	0.00158424	0.00449677	t00 vs t04	TIMM21	novel_not_in_catalog
PB.100105.13	43.9156	-2.07803	0.5283	-3.93342	8.37464e-05	0.000311911	t00 vs t30	TIMM21	full-splice_match
PB.100105.13	43.9156	-2.01513	0.528189	-3.81517	0.000136088	0.000521818	t00 vs t04	TIMM21	full-splice_match
PB.100105.13	43.9156	-0.0628917	0.446417	-0.140881	0.887964	0.943299	t04 vs t30	TIMM21	full-splice_match
PB.100105.2	199.323	-0.178813	0.170434	-1.04916	0.294103	0.377737	t00 vs t30	TIMM21	full-splice_match
PB.100105.2	199.323	0.681489	0.143919	4.73523	2.18808e-06	1.65514e-05	t04 vs t30	TIMM21	full-splice_match
PB.100105.2	199.323	-0.860302	0.17328	-4.96482	6.87659e-07	4.4611e-06	t00 vs t04	TIMM21	full-splice_match
PB.100105.43	81.6469	0.0829877	0.341367	0.243104	0.807925	0.887733	t04 vs t30	TIMM21	novel_in_catalog
PB.100105.43	81.6469	-0.174867	0.416512	-0.419837	0.674605	0.755753	t00 vs t04	TIMM21	novel_in_catalog
PB.100105.43	81.6469	-0.0918795	0.416036	-0.220845	0.825213	0.870884	t00 vs t30	TIMM21	novel_in_catalog
PB.100107.18	17.362	2.0271	0.369984	5.47888	4.28036e-08	4.50569e-07	t04 vs t30	FBXO15	full-splice_match
PB.100107.18	17.362	3.09738	0.544174	5.69188	1.25647e-08	1.02243e-07	t00 vs t30	FBXO15	full-splice_match
PB.100107.18	17.362	1.07028	0.573312	1.86683	0.0619247	0.10601	t00 vs t04	FBXO15	full-splice_match
PB.100107.5	72.863	0.0974109	0.254175	0.383243	0.70154	0.767248	t00 vs t30	FBXO15	full-splice_match
PB.100107.5	72.863	1.43372	0.221921	6.4605	1.04361e-10	1.65363e-09	t04 vs t30	FBXO15	full-splice_match
PB.100107.5	72.863	-1.33631	0.265925	-5.02514	5.03064e-07	3.34786e-06	t00 vs t04	FBXO15	full-splice_match
PB.100107.7	4.05115	0.635384	0.810646	0.783799	0.433158	0.520602	t00 vs t30	FBXO15	novel_in_catalog
PB.100107.7	4.05115	1.12868	0.795617	1.41862	0.15601	0.230765	t00 vs t04	FBXO15	novel_in_catalog
PB.100107.7	4.05115	-0.493294	0.601695	-0.819841	0.412307	0.561028	t04 vs t30	FBXO15	novel_in_catalog
PB.100107.8	6.74571	-0.0689503	0.726615	-0.0948925	0.9244	0.950291	t00 vs t30	FBXO15	novel_not_in_catalog
PB.100107.8	6.74571	-2.48315	0.826069	-3.00599	0.00264719	0.00703261	t00 vs t04	FBXO15	novel_not_in_catalog
PB.100107.8	6.74571	2.4142	0.71554	3.37396	0.000740958	0.00304186	t04 vs t30	FBXO15	novel_not_in_catalog
PB.100107.84	4.58283	-0.126597	0.729486	-0.173542	0.862225	0.90132	t00 vs t30	FBXO15	incomplete-splice_match
PB.100107.84	4.58283	-0.0182836	0.72727	-0.02514	0.979943	1	t00 vs t04	FBXO15	incomplete-splice_match
PB.100107.84	4.58283	-0.108313	0.606339	-0.178635	0.858224	0.923499	t04 vs t30	FBXO15	incomplete-splice_match
PB.100107.9	5.51433	-2.71303	0.779134	-3.48211	0.000497483	0.0016299	t00 vs t04	FBXO15	novel_not_in_catalog
PB.100107.9	5.51433	1.9327	0.698611	2.76649	0.00566628	0.0176264	t04 vs t30	FBXO15	novel_not_in_catalog
PB.100107.9	5.51433	-0.780326	0.673681	-1.1583	0.246741	0.326079	t00 vs t30	FBXO15	novel_not_in_catalog
PB.100115.16	4.73537	-0.717128	0.561601	-1.27693	0.201625	0.328921	t04 vs t30	CYB5A	full-splice_match
PB.100115.16	4.73537	-0.409232	0.683951	-0.598335	0.549617	0.63125	t00 vs t30	CYB5A	full-splice_match
PB.100115.16	4.73537	0.307896	0.657734	0.468116	0.639701	0.725112	t00 vs t04	CYB5A	full-splice_match
PB.100115.18	331.192	-2.25931	0.536459	-4.21153	2.53643e-05	0.000117177	t00 vs t04	CYB5A	full-splice_match
PB.100115.18	331.192	-2.57144	0.536787	-4.79043	1.66427e-06	9.14645e-06	t00 vs t30	CYB5A	full-splice_match
PB.100115.18	331.192	-0.312127	0.440614	-0.708391	0.478702	0.623622	t04 vs t30	CYB5A	full-splice_match
PB.100115.20	28.6648	0.0770919	0.362376	0.21274	0.83153	0.887701	t00 vs t04	CYB5A	full-splice_match
PB.100115.20	28.6648	-0.697705	0.371347	-1.87885	0.0602649	0.0984019	t00 vs t30	CYB5A	full-splice_match
PB.100115.20	28.6648	-0.774797	0.308129	-2.51452	0.0119194	0.0331997	t04 vs t30	CYB5A	full-splice_match
PB.100115.21	4.34806	-0.600985	0.753057	-0.798061	0.424835	0.525791	t00 vs t04	CYB5A	novel_in_catalog
PB.100115.21	4.34806	-1.83339	0.810553	-2.2619	0.0237038	0.0439163	t00 vs t30	CYB5A	novel_in_catalog
PB.100115.21	4.34806	-1.2324	0.711896	-1.73116	0.0834239	0.164937	t04 vs t30	CYB5A	novel_in_catalog
PB.100115.4	7.28383	-2.6181	0.868479	-3.01458	0.00257333	0.00635482	t00 vs t30	CYB5A	novel_not_in_catalog
PB.100115.4	7.28383	-2.84788	0.879531	-3.23795	0.00120391	0.0035416	t00 vs t04	CYB5A	novel_not_in_catalog
PB.100115.4	7.28383	0.229776	0.79095	0.290506	0.771429	0.861258	t04 vs t30	CYB5A	novel_not_in_catalog
PB.100115.5	5.0918	-1.29015	1.23015	-1.04878	0.294282	0.389734	t00 vs t04	CYB5A	novel_not_in_catalog
PB.100115.5	5.0918	-1.07114	1.07138	-0.999778	0.317418	0.463453	t04 vs t30	CYB5A	novel_not_in_catalog
PB.100115.5	5.0918	-2.36129	1.26076	-1.87292	0.0610794	0.099574	t00 vs t30	CYB5A	novel_not_in_catalog
PB.100120.1	7276.2	-1.47948	0.158229	-9.35025	8.74443e-21	2.73512e-19	t00 vs t30	CNDP2	full-splice_match
PB.100120.1	7276.2	-0.716521	0.129345	-5.5396	3.03164e-08	3.27352e-07	t04 vs t30	CNDP2	full-splice_match
PB.100120.1	7276.2	-0.762956	0.158141	-4.82453	1.40332e-06	8.54169e-06	t00 vs t04	CNDP2	full-splice_match
PB.100120.7	1893.81	-0.850389	0.213491	-3.98325	6.79804e-05	0.00028205	t00 vs t04	CNDP2	full-splice_match
PB.100120.7	1893.81	-0.283299	0.174806	-1.62065	0.105094	0.19839	t04 vs t30	CNDP2	full-splice_match
PB.100120.7	1893.81	-1.13369	0.213574	-5.30818	1.10728e-07	7.65222e-07	t00 vs t30	CNDP2	full-splice_match
PB.100134.10	62.8597	0.201302	0.24189	0.832206	0.405293	0.554244	t04 vs t30	ZNF407	full-splice_match
PB.100134.10	62.8597	1.06348	0.313357	3.39383	0.000689218	0.0021732	t00 vs t04	ZNF407	full-splice_match
PB.100134.10	62.8597	1.26478	0.312001	4.05379	5.03954e-05	0.000198474	t00 vs t30	ZNF407	full-splice_match
PB.100134.3	139.413	0.524246	0.157736	3.32357	0.000888717	0.00356737	t04 vs t30	ZNF407	novel_in_catalog
PB.100134.3	139.413	1.42838	0.203422	7.02174	2.19116e-12	3.01913e-11	t00 vs t30	ZNF407	novel_in_catalog
PB.100134.3	139.413	0.904129	0.205598	4.39756	1.09474e-05	5.5058e-05	t00 vs t04	ZNF407	novel_in_catalog
PB.100134.68	3.6524	3.46181	1.35346	2.55775	0.0105353	0.0217152	t00 vs t30	ZNF407	full-splice_match
PB.100134.68	3.6524	1.61976	0.844348	1.91835	0.0550664	0.118031	t04 vs t30	ZNF407	full-splice_match
PB.100134.68	3.6524	1.84206	1.39366	1.32174	0.186255	0.267737	t00 vs t04	ZNF407	full-splice_match
PB.100137.23	7.89359	1.69574	0.580181	2.92278	0.00346919	0.0115945	t04 vs t30	PTGR3	full-splice_match
PB.100137.23	7.89359	1.90042	0.972905	1.95334	0.0507791	0.089651	t00 vs t04	PTGR3	full-splice_match
PB.100137.23	7.89359	3.59616	0.944586	3.80713	0.00014059	0.000492576	t00 vs t30	PTGR3	full-splice_match
PB.100137.26	10.3034	4.99771	1.12421	4.44551	8.76817e-06	4.13542e-05	t00 vs t30	PTGR3	full-splice_match
PB.100137.26	10.3034	1.60306	0.461177	3.47602	0.000508919	0.00218519	t04 vs t30	PTGR3	full-splice_match
PB.100137.26	10.3034	3.39466	1.14085	2.97554	0.00292474	0.00767563	t00 vs t04	PTGR3	full-splice_match
PB.100137.30	6.01982	1.19402	0.549821	2.17164	0.0298826	0.0715882	t04 vs t30	PTGR3	full-splice_match
PB.100137.30	6.01982	5.98267	1.30767	4.57508	4.76048e-06	2.37683e-05	t00 vs t30	PTGR3	full-splice_match
PB.100137.30	6.01982	4.78865	1.32444	3.61562	0.000299631	0.00104469	t00 vs t04	PTGR3	full-splice_match
PB.100137.40	27.5927	1.09066	0.280984	3.8816	0.000103773	0.00053526	t04 vs t30	PTGR3	full-splice_match
PB.100137.40	27.5927	3.79767	0.5288	7.18167	6.88638e-13	1.00581e-11	t00 vs t30	PTGR3	full-splice_match
PB.100137.40	27.5927	2.707	0.537132	5.03974	4.66173e-07	3.12242e-06	t00 vs t04	PTGR3	full-splice_match
PB.100137.45	25.3211	2.99723	0.468771	6.3938	1.61815e-10	1.74572e-09	t00 vs t30	PTGR3	full-splice_match
PB.100137.45	25.3211	0.999977	0.291096	3.43521	0.000592088	0.0024973	t04 vs t30	PTGR3	full-splice_match
PB.100137.45	25.3211	1.99725	0.478173	4.17683	2.956e-05	0.000134216	t00 vs t04	PTGR3	full-splice_match
PB.100137.52	10.5036	4.5578	1.11141	4.10093	4.115e-05	0.000180523	t00 vs t04	PTGR3	full-splice_match
PB.100137.52	10.5036	4.30467	1.11311	3.86724	0.000110074	0.000397422	t00 vs t30	PTGR3	full-splice_match
PB.100137.52	10.5036	-0.253136	0.410801	-0.616202	0.537762	0.674441	t04 vs t30	PTGR3	full-splice_match
PB.100137.53	8.18334	1.65595	0.476265	3.47696	0.000507131	0.00217869	t04 vs t30	PTGR3	full-splice_match
PB.100137.53	8.18334	-0.523252	0.602975	-0.867784	0.385513	0.486035	t00 vs t04	PTGR3	full-splice_match
PB.100137.53	8.18334	1.1327	0.553134	2.04779	0.0405807	0.0700063	t00 vs t30	PTGR3	full-splice_match
PB.100137.57	7.60593	2.2819	0.651629	3.50183	0.00046207	0.00200804	t04 vs t30	PTGR3	full-splice_match
PB.100137.57	7.60593	1.65214	0.763207	2.16473	0.0304081	0.0545101	t00 vs t30	PTGR3	full-splice_match
PB.100137.57	7.60593	-0.629759	0.824647	-0.763671	0.445063	0.545736	t00 vs t04	PTGR3	full-splice_match
PB.100217.1	18.0804	0.983991	0.70899	1.38788	0.165175	0.232593	t00 vs t30	ZNF236	novel_not_in_catalog
PB.100217.1	18.0804	1.66676	0.590804	2.82118	0.00478475	0.0152564	t04 vs t30	ZNF236	novel_not_in_catalog
PB.100217.1	18.0804	-0.682773	0.727625	-0.938358	0.34806	0.446995	t00 vs t04	ZNF236	novel_not_in_catalog
PB.100217.11	9.42592	1.45404	0.585527	2.4833	0.0130171	0.0357472	t04 vs t30	ZNF236	novel_in_catalog
PB.100217.11	9.42592	0.15633	0.7573	0.206431	0.836454	0.891868	t00 vs t04	ZNF236	novel_in_catalog
PB.100217.11	9.42592	1.61037	0.730347	2.20494	0.0274583	0.0498989	t00 vs t30	ZNF236	novel_in_catalog
PB.100217.25	54.28	0.499416	0.36278	1.37663	0.168625	0.236736	t00 vs t30	ZNF236	full-splice_match
PB.100217.25	54.28	0.686992	0.29839	2.30233	0.0213166	0.0540552	t04 vs t30	ZNF236	full-splice_match
PB.100217.25	54.28	-0.187576	0.367268	-0.510734	0.609537	0.698235	t00 vs t04	ZNF236	full-splice_match
PB.100217.6	5.0632	1.6028	0.654637	2.44838	0.0143501	0.0388045	t04 vs t30	ZNF236	novel_in_catalog
PB.100217.6	5.0632	-1.03135	0.792525	-1.30135	0.193139	0.275893	t00 vs t04	ZNF236	novel_in_catalog
PB.100217.6	5.0632	0.571448	0.730172	0.782621	0.43385	0.521301	t00 vs t30	ZNF236	novel_in_catalog
PB.100217.7	5.03611	2.04084	0.824085	2.47649	0.013268	0.0265442	t00 vs t30	ZNF236	novel_in_catalog
PB.100217.7	5.03611	2.71461	0.723108	3.75408	0.000173976	0.000846582	t04 vs t30	ZNF236	novel_in_catalog
PB.100217.7	5.03611	-0.673766	0.936154	-0.719718	0.471699	0.571081	t00 vs t04	ZNF236	novel_in_catalog
PB.10022.10	32.6821	-3.74293	0.62531	-5.98572	2.15433e-09	2.14254e-08	t00 vs t04	LTBP1	novel_in_catalog
PB.10022.10	32.6821	-0.340368	0.56035	-0.60742	0.543572	0.679238	t04 vs t30	LTBP1	novel_in_catalog
PB.10022.10	32.6821	-4.0833	0.631786	-6.46311	1.02572e-10	1.13911e-09	t00 vs t30	LTBP1	novel_in_catalog
PB.10022.14	2.68195	-6.10672	1.42313	-4.29106	1.77825e-05	8.51832e-05	t00 vs t04	LTBP1	novel_in_catalog
PB.10022.14	2.68195	-5.19035	1.42313	-3.64714	0.00026517	0.000863713	t00 vs t30	LTBP1	novel_in_catalog
PB.10022.14	2.68195	0.916369	1.49756	0.611908	0.540598	0.676776	t04 vs t30	LTBP1	novel_in_catalog
PB.10022.140	7.50477	3.4296	0.654352	5.24122	1.59522e-07	1.51437e-06	t04 vs t30	LTBP1	novel_in_catalog
PB.10022.140	7.50477	-2.25967	0.75729	-2.98389	0.00284611	0.00749344	t00 vs t04	LTBP1	novel_in_catalog
PB.10022.140	7.50477	1.16993	0.578357	2.02285	0.0430889	0.0737068	t00 vs t30	LTBP1	novel_in_catalog
PB.10022.28	28.0871	1.0362	0.319858	3.23955	0.00119718	0.00461964	t04 vs t30	LTBP1	novel_not_in_catalog
PB.10022.28	28.0871	-2.60584	0.354666	-7.34731	2.02229e-13	3.38735e-12	t00 vs t04	LTBP1	novel_not_in_catalog
PB.10022.28	28.0871	-1.56964	0.33143	-4.73597	2.18008e-06	1.16945e-05	t00 vs t30	LTBP1	novel_not_in_catalog
PB.10022.30	5.64334	-1.12913	1.19183	-0.947397	0.343436	0.491264	t04 vs t30	LTBP1	full-splice_match
PB.10022.30	5.64334	-4.07561	1.12202	-3.63237	0.000280829	0.000987384	t00 vs t04	LTBP1	full-splice_match
PB.10022.30	5.64334	-5.20474	1.23768	-4.20526	2.60785e-05	0.000110106	t00 vs t30	LTBP1	full-splice_match
PB.100228.1	8.77766	4.91359	0.847334	5.79888	6.67588e-09	8.02597e-08	t04 vs t30	MBP	novel_in_catalog
PB.100228.1	8.77766	3.0798	0.740084	4.16141	3.16284e-05	0.000130832	t00 vs t30	MBP	novel_in_catalog
PB.100228.1	8.77766	-1.8338	1.02598	-1.78736	0.0738799	0.123046	t00 vs t04	MBP	novel_in_catalog
PB.100228.33	256.936	-0.959012	0.231995	-4.13376	3.56871e-05	0.000158937	t00 vs t04	MBP	full-splice_match
PB.100228.33	256.936	1.21083	0.225948	5.35891	8.37273e-08	5.91634e-07	t00 vs t30	MBP	full-splice_match
PB.100228.33	256.936	2.16985	0.188842	11.4903	1.4763e-30	1.45437e-28	t04 vs t30	MBP	full-splice_match
PB.100228.34	26.2614	6.59349	0.794818	8.2956	1.0804e-16	3.51153e-15	t04 vs t30	MBP	full-splice_match
PB.100228.34	26.2614	2.02599	1.43827	1.40863	0.158945	0.234466	t00 vs t04	MBP	full-splice_match
PB.100228.34	26.2614	8.61948	1.24755	6.90912	4.87671e-12	6.42617e-11	t00 vs t30	MBP	full-splice_match
PB.100228.53	39.7908	4.70766	0.408453	11.5256	9.80532e-31	9.75045e-29	t04 vs t30	MBP	full-splice_match
PB.100228.53	39.7908	3.58011	0.425443	8.41501	3.92866e-17	8.91614e-16	t00 vs t30	MBP	full-splice_match
PB.100228.53	39.7908	-1.12755	0.525522	-2.14558	0.0319066	0.0602999	t00 vs t04	MBP	full-splice_match
PB.100228.62	37.4047	0.933584	0.310468	3.00702	0.00263825	0.00649585	t00 vs t30	MBP	full-splice_match
PB.100228.62	37.4047	2.05949	0.276976	7.4356	1.04092e-13	2.4402e-12	t04 vs t30	MBP	full-splice_match
PB.100228.62	37.4047	-1.1259	0.338148	-3.32961	0.000869664	0.002664	t00 vs t04	MBP	full-splice_match
PB.100228.63	33.3848	8.81649	0.924115	9.54047	1.42183e-21	7.17959e-20	t04 vs t30	MBP	full-splice_match
PB.100228.63	33.3848	8.98167	1.27508	7.04399	1.86808e-12	2.59114e-11	t00 vs t30	MBP	full-splice_match
PB.100228.63	33.3848	0	1.5217	0	1	1	t00 vs t04	MBP	full-splice_match
PB.100228.8	4.62644	-0.0534728	0.868376	-0.0615779	0.950899	0.970729	t00 vs t30	MBP	novel_in_catalog
PB.100228.8	4.62644	1.94219	0.815472	2.38168	0.0172341	0.0452567	t04 vs t30	MBP	novel_in_catalog
PB.100228.8	4.62644	-1.99566	0.953163	-2.09373	0.0362843	0.06731	t00 vs t04	MBP	novel_in_catalog
PB.10028.88	4119.7	-2.00825	0.197653	-10.1605	2.97598e-24	1.20272e-22	t00 vs t30	FAM98A	full-splice_match
PB.10028.88	4119.7	-1.14323	0.161647	-7.07242	1.52258e-12	3.09324e-11	t04 vs t30	FAM98A	full-splice_match
PB.10028.88	4119.7	-0.865015	0.197422	-4.38154	1.17841e-05	5.88656e-05	t00 vs t04	FAM98A	full-splice_match
PB.10028.94	72.0925	1.22681	0.337926	3.6304	0.000282981	0.000914346	t00 vs t30	FAM98A	incomplete-splice_match
PB.10028.94	72.0925	0.503282	0.341489	1.47379	0.140539	0.211371	t00 vs t04	FAM98A	incomplete-splice_match
PB.10028.94	72.0925	0.723525	0.270721	2.67258	0.00752706	0.0224439	t04 vs t30	FAM98A	incomplete-splice_match
PB.100291.103	141.122	1.66428	0.257877	6.45376	1.09106e-10	1.72384e-09	t04 vs t30	SALL3	novel_not_in_catalog
PB.100291.103	141.122	1.03834	0.311932	3.32875	0.000872359	0.00246062	t00 vs t30	SALL3	novel_not_in_catalog
PB.100291.103	141.122	-0.625935	0.317352	-1.97237	0.0485671	0.0863258	t00 vs t04	SALL3	novel_not_in_catalog
PB.100291.11	61.7418	1.77093	0.491156	3.60563	0.000311399	0.00099461	t00 vs t30	SALL3	novel_in_catalog
PB.100291.11	61.7418	-1.52387	0.516012	-2.95317	0.00314528	0.00817573	t00 vs t04	SALL3	novel_in_catalog
PB.100291.11	61.7418	3.2948	0.421944	7.80861	5.78238e-15	1.56578e-13	t04 vs t30	SALL3	novel_in_catalog
PB.100291.12	15.7577	-1.58052	0.683576	-2.31213	0.0207704	0.0417748	t00 vs t04	SALL3	novel_in_catalog
PB.100291.12	15.7577	0.607471	0.646478	0.939662	0.347391	0.433974	t00 vs t30	SALL3	novel_in_catalog
PB.100291.12	15.7577	2.18799	0.566408	3.86292	0.000112039	0.000573018	t04 vs t30	SALL3	novel_in_catalog
PB.100291.15	43.6093	2.46243	0.292845	8.40863	4.14831e-17	1.40526e-15	t04 vs t30	SALL3	novel_not_in_catalog
PB.100291.15	43.6093	1.0823	0.325629	3.32371	0.000888282	0.00250056	t00 vs t30	SALL3	novel_not_in_catalog
PB.100291.15	43.6093	-1.38013	0.355916	-3.87769	0.000105453	0.000416696	t00 vs t04	SALL3	novel_not_in_catalog
PB.100291.46	150.482	2.76615	0.250882	11.0257	2.87363e-28	2.48944e-26	t04 vs t30	SALL3	full-splice_match
PB.100291.46	150.482	-1.18063	0.308245	-3.83016	0.000128062	0.000494499	t00 vs t04	SALL3	full-splice_match
PB.100291.46	150.482	1.58552	0.296447	5.3484	8.87364e-08	6.24084e-07	t00 vs t30	SALL3	full-splice_match
PB.100291.52	77.4266	-1.66534	0.415365	-4.00933	6.08901e-05	0.00025591	t00 vs t04	SALL3	full-splice_match
PB.100291.52	77.4266	1.78076	0.387721	4.59288	4.37167e-06	2.20133e-05	t00 vs t30	SALL3	full-splice_match
PB.100291.52	77.4266	3.44609	0.340846	10.1104	4.96744e-24	3.0486e-22	t04 vs t30	SALL3	full-splice_match
PB.100291.54	29.2993	0.558882	0.657866	0.849538	0.395582	0.483301	t00 vs t30	SALL3	novel_not_in_catalog
PB.100291.54	29.2993	-2.42433	0.693811	-3.49422	0.000475446	0.0015679	t00 vs t04	SALL3	novel_not_in_catalog
PB.100291.54	29.2993	2.98321	0.577834	5.16275	2.43352e-07	2.22436e-06	t04 vs t30	SALL3	novel_not_in_catalog
PB.100291.64	426.473	1.9731	0.200111	9.86003	6.20312e-23	3.50348e-21	t04 vs t30	SALL3	novel_not_in_catalog
PB.100291.64	426.473	-1.11174	0.244901	-4.53955	5.63732e-06	3.02246e-05	t00 vs t04	SALL3	novel_not_in_catalog
PB.100291.64	426.473	0.861363	0.241844	3.56165	0.000368534	0.00115287	t00 vs t30	SALL3	novel_not_in_catalog
PB.100291.8	545.136	1.59296	0.2103	7.57466	3.60056e-14	6.0649e-13	t00 vs t30	SALL3	novel_in_catalog
PB.100291.8	545.136	2.92038	0.175847	16.6075	6.15165e-62	2.96751e-59	t04 vs t30	SALL3	novel_in_catalog
PB.100291.8	545.136	-1.32742	0.215472	-6.16054	7.24976e-10	7.74598e-09	t00 vs t04	SALL3	novel_in_catalog
PB.100305.1141	8.4807	-0.998213	0.781194	-1.2778	0.201319	0.328515	t04 vs t30	NFATC1	novel_not_in_catalog
PB.100305.1141	8.4807	-2.97902	0.894577	-3.33009	0.000868179	0.00245014	t00 vs t30	NFATC1	novel_not_in_catalog
PB.100305.1141	8.4807	-1.98081	0.864326	-2.29174	0.0219208	0.0437641	t00 vs t04	NFATC1	novel_not_in_catalog
PB.100305.1142	29.597	0.66299	0.463787	1.42951	0.152857	0.265933	t04 vs t30	NFATC1	full-splice_match
PB.100305.1142	29.597	-1.09918	0.559055	-1.96614	0.049283	0.0874014	t00 vs t04	NFATC1	full-splice_match
PB.100305.1142	29.597	-0.436188	0.553	-0.788767	0.430248	0.51779	t00 vs t30	NFATC1	full-splice_match
PB.100305.1143	10.087	0.739287	0.637034	1.16051	0.24584	0.382528	t04 vs t30	NFATC1	full-splice_match
PB.100305.1143	10.087	-0.123053	0.754084	-0.163182	0.870376	0.907945	t00 vs t30	NFATC1	full-splice_match
PB.100305.1143	10.087	-0.862339	0.76776	-1.12319	0.261358	0.353714	t00 vs t04	NFATC1	full-splice_match
PB.100305.1146	16.3963	1.86834	0.498739	3.74611	0.000179594	0.000870795	t04 vs t30	NFATC1	full-splice_match
PB.100305.1146	16.3963	1.18228	0.590511	2.00212	0.0452718	0.0769489	t00 vs t30	NFATC1	full-splice_match
PB.100305.1146	16.3963	-0.68606	0.618767	-1.10875	0.267537	0.360475	t00 vs t04	NFATC1	full-splice_match
PB.100305.1160	3.78242	-3.38959	1.10471	-3.06832	0.00215264	0.00768762	t04 vs t30	NFATC1	novel_in_catalog
PB.100305.1160	3.78242	-3.97829	1.21088	-3.28547	0.00101814	0.0028225	t00 vs t30	NFATC1	novel_in_catalog
PB.100305.1160	3.78242	-0.588697	0.92139	-0.638923	0.522873	0.618828	t00 vs t04	NFATC1	novel_in_catalog
PB.100305.1161	21.1807	-3.01611	0.558725	-5.3982	6.73115e-08	6.84445e-07	t04 vs t30	NFATC1	full-splice_match
PB.100305.1161	21.1807	-3.18478	0.652408	-4.88158	1.05239e-06	6.02489e-06	t00 vs t30	NFATC1	full-splice_match
PB.100305.1161	21.1807	-0.168673	0.59135	-0.285234	0.775465	0.842102	t00 vs t04	NFATC1	full-splice_match
PB.100305.1162	83.7738	-3.2321	0.310429	-10.4117	2.19221e-25	1.50224e-23	t04 vs t30	NFATC1	full-splice_match
PB.100305.1162	83.7738	-1.10247	0.310052	-3.55576	0.000376895	0.0012773	t00 vs t04	NFATC1	full-splice_match
PB.100305.1162	83.7738	-4.33457	0.35435	-12.2324	2.08555e-34	1.6241e-32	t00 vs t30	NFATC1	full-splice_match
PB.100305.1165	9.95158	-2.06296	0.5998	-3.43941	0.00058299	0.00246394	t04 vs t30	NFATC1	full-splice_match
PB.100305.1165	9.95158	-0.672984	0.619444	-1.08643	0.277288	0.371222	t00 vs t04	NFATC1	full-splice_match
PB.100305.1165	9.95158	-2.73594	0.686142	-3.98743	6.67937e-05	0.000255154	t00 vs t30	NFATC1	full-splice_match
PB.100305.12	64.4226	0.847369	0.346632	2.44458	0.0145021	0.0391494	t04 vs t30	ATP9B	full-splice_match
PB.100305.12	64.4226	-1.95318	0.399458	-4.88958	1.0105e-06	5.8058e-06	t00 vs t30	ATP9B	full-splice_match
PB.100305.12	64.4226	-2.80055	0.407289	-6.87608	6.15223e-12	8.64608e-11	t00 vs t04	ATP9B	full-splice_match
PB.100305.16	5.71923	1.12128	0.65668	1.70749	0.0877302	0.171735	t04 vs t30	ATP9B	novel_in_catalog
PB.100305.16	5.71923	2.32698	0.919369	2.53106	0.0113719	0.0232072	t00 vs t30	ATP9B	novel_in_catalog
PB.100305.16	5.71923	1.2057	0.944137	1.27704	0.201589	0.285836	t00 vs t04	ATP9B	novel_in_catalog
PB.100305.22	11.3926	0.482412	0.373466	1.29172	0.196455	0.322545	t04 vs t30	ATP9B	incomplete-splice_match
PB.100305.22	11.3926	0.520665	0.49348	1.05509	0.291385	0.386614	t00 vs t04	ATP9B	incomplete-splice_match
PB.100305.22	11.3926	1.00308	0.482891	2.07723	0.03778	0.0658136	t00 vs t30	ATP9B	incomplete-splice_match
PB.100305.3	116.857	0.388385	0.202342	1.91945	0.0549278	0.117798	t04 vs t30	ATP9B	full-splice_match
PB.100305.3	116.857	-0.275828	0.242162	-1.13903	0.254693	0.33492	t00 vs t30	ATP9B	full-splice_match
PB.100305.3	116.857	-0.664213	0.24416	-2.72041	0.00652018	0.0153892	t00 vs t04	ATP9B	full-splice_match
PB.100305.38	16.929	-0.966734	0.314161	-3.07719	0.0020896	0.007492	t04 vs t30	ATP9B	novel_in_catalog
PB.100305.38	16.929	2.67374	0.503283	5.31259	1.08079e-07	8.14089e-07	t00 vs t04	ATP9B	novel_in_catalog
PB.100305.38	16.929	1.707	0.514763	3.3161	0.000912847	0.00256171	t00 vs t30	ATP9B	novel_in_catalog
PB.100305.4	225.485	-0.499311	0.14505	-3.44233	0.000576716	0.00244051	t04 vs t30	ATP9B	full-splice_match
PB.100305.4	225.485	1.66175	0.195152	8.51516	1.66357e-17	3.89124e-16	t00 vs t30	ATP9B	full-splice_match
PB.100305.4	225.485	2.16106	0.19409	11.1343	8.54003e-29	4.78082e-27	t00 vs t04	ATP9B	full-splice_match
PB.100305.414	5.47147	1.1233	0.700637	1.60326	0.108878	0.203946	t04 vs t30	ATP9B	novel_not_in_catalog
PB.100305.414	5.47147	3.93206	1.27501	3.08394	0.00204278	0.00519323	t00 vs t30	ATP9B	novel_not_in_catalog
PB.100305.414	5.47147	2.80876	1.29292	2.17242	0.0298241	0.0569385	t00 vs t04	ATP9B	novel_not_in_catalog
PB.100305.55	7.41485	0.580991	0.549647	1.05703	0.2905	0.434054	t04 vs t30	ATP9B	novel_in_catalog
PB.100305.55	7.41485	1.76655	0.753304	2.34507	0.0190237	0.0363033	t00 vs t30	ATP9B	novel_in_catalog
PB.100305.55	7.41485	1.18556	0.765237	1.54927	0.121317	0.18697	t00 vs t04	ATP9B	novel_in_catalog
PB.100305.6	24.2703	0.815885	0.524556	1.55538	0.119855	0.220086	t04 vs t30	ATP9B	full-splice_match
PB.100305.6	24.2703	-3.43176	0.598523	-5.73372	9.825e-09	8.84807e-08	t00 vs t04	ATP9B	full-splice_match
PB.100305.6	24.2703	-2.61588	0.580567	-4.50573	6.61441e-06	3.20663e-05	t00 vs t30	ATP9B	full-splice_match
PB.100305.7	25.8185	0.834716	0.504542	1.6544	0.0980454	0.187752	t04 vs t30	ATP9B	full-splice_match
PB.100305.7	25.8185	-2.57318	0.558289	-4.60905	4.04518e-06	2.05308e-05	t00 vs t30	ATP9B	full-splice_match
PB.100305.7	25.8185	-3.4079	0.575936	-5.91715	3.27576e-09	3.17449e-08	t00 vs t04	ATP9B	full-splice_match
PB.100305.9	6.60771	0.827108	0.605192	1.36669	0.171723	0.290979	t04 vs t30	ATP9B	novel_not_in_catalog
PB.100305.9	6.60771	5.99696	1.35375	4.42989	9.42794e-06	4.41511e-05	t00 vs t30	ATP9B	novel_not_in_catalog
PB.100305.9	6.60771	5.16986	1.36359	3.79134	0.000149834	0.000568728	t00 vs t04	ATP9B	novel_not_in_catalog
PB.100316.1	107.36	-0.114747	0.198823	-0.577133	0.56385	0.696326	t04 vs t30	CTDP1	novel_not_in_catalog
PB.100316.1	107.36	-1.04338	0.234983	-4.44025	8.98549e-06	4.22737e-05	t00 vs t30	CTDP1	novel_not_in_catalog
PB.100316.1	107.36	-0.928636	0.23461	-3.9582	7.55155e-05	0.00030987	t00 vs t04	CTDP1	novel_not_in_catalog
PB.100316.13	32.0186	-1.36107	0.279653	-4.86698	1.13317e-06	9.07405e-06	t04 vs t30	CTDP1	full-splice_match
PB.100316.13	32.0186	-2.11647	0.317574	-6.66449	2.65592e-11	3.1858e-10	t00 vs t30	CTDP1	full-splice_match
PB.100316.13	32.0186	-0.755402	0.293886	-2.5704	0.0101582	0.0225799	t00 vs t04	CTDP1	full-splice_match
PB.100316.15	169.654	-0.727546	0.227625	-3.19624	0.00139229	0.00526325	t04 vs t30	CTDP1	full-splice_match
PB.100316.15	169.654	-0.79561	0.276875	-2.87353	0.00405913	0.00947455	t00 vs t30	CTDP1	full-splice_match
PB.100316.15	169.654	-0.0680635	0.274967	-0.247533	0.804495	0.865451	t00 vs t04	CTDP1	full-splice_match
PB.100316.17	6.55643	-0.343047	0.556606	-0.616319	0.537684	0.674398	t04 vs t30	CTDP1	novel_not_in_catalog
PB.100316.17	6.55643	-1.68413	0.610645	-2.75794	0.0058166	0.0129601	t00 vs t30	CTDP1	novel_not_in_catalog
PB.100316.17	6.55643	-1.34108	0.598339	-2.24134	0.0250043	0.0490193	t00 vs t04	CTDP1	novel_not_in_catalog
PB.100316.25	9.7166	0.641637	0.490497	1.30814	0.190827	0.262827	t00 vs t30	CTDP1	full-splice_match
PB.100316.25	9.7166	0.858508	0.486527	1.76456	0.077637	0.128255	t00 vs t04	CTDP1	full-splice_match
PB.100316.25	9.7166	-0.21687	0.369266	-0.587302	0.557001	0.690596	t04 vs t30	CTDP1	full-splice_match
PB.100316.31	37.795	-1.00247	0.27973	-3.58372	0.000338734	0.0015296	t04 vs t30	CTDP1	novel_in_catalog
PB.100316.31	37.795	-1.11208	0.333461	-3.33496	0.000853131	0.0024133	t00 vs t30	CTDP1	novel_in_catalog
PB.100316.31	37.795	-0.109602	0.322683	-0.33966	0.734113	0.807262	t00 vs t04	CTDP1	novel_in_catalog
PB.100316.5	57.9585	-0.0565528	0.220173	-0.256856	0.79729	0.879947	t04 vs t30	CTDP1	novel_not_in_catalog
PB.100316.5	57.9585	-0.395772	0.262661	-1.50678	0.131867	0.192132	t00 vs t30	CTDP1	novel_not_in_catalog
PB.100316.5	57.9585	-0.33922	0.262591	-1.29182	0.196421	0.279798	t00 vs t04	CTDP1	novel_not_in_catalog
PB.100335.270	727.117	0.0462874	0.101727	0.455016	0.649097	0.766462	t04 vs t30	ADNP2	full-splice_match
PB.100335.270	727.117	-0.758155	0.12268	-6.17993	6.41296e-10	6.89694e-09	t00 vs t04	ADNP2	full-splice_match
PB.100335.270	727.117	-0.711868	0.122534	-5.80953	6.26471e-09	5.35754e-08	t00 vs t30	ADNP2	full-splice_match
PB.100335.278	14.9859	1.20742	0.388025	3.1117	0.00186014	0.0067715	t04 vs t30	ADNP2	full-splice_match
PB.100335.278	14.9859	-0.957585	0.466287	-2.05364	0.0400109	0.0731585	t00 vs t04	ADNP2	full-splice_match
PB.100335.278	14.9859	0.249834	0.440724	0.566871	0.570802	0.650437	t00 vs t30	ADNP2	full-splice_match
PB.100335.284	11.6314	-1.53696	0.573678	-2.67913	0.0073814	0.0171297	t00 vs t04	ADNP2	full-splice_match
PB.100335.284	11.6314	-0.114701	0.538275	-0.213091	0.831256	0.875858	t00 vs t30	ADNP2	full-splice_match
PB.100335.284	11.6314	1.42226	0.486799	2.92165	0.00348185	0.0116316	t04 vs t30	ADNP2	full-splice_match
PB.100335.31	157.783	-0.451317	1.53734	-0.29357	0.769087	0.836811	t00 vs t04	RBFA	full-splice_match
PB.100335.31	157.783	-0.893172	1.53756	-0.580903	0.561306	0.641916	t00 vs t30	RBFA	full-splice_match
PB.100335.31	157.783	-0.441855	1.2559	-0.351822	0.724972	0.826335	t04 vs t30	RBFA	full-splice_match
PB.100335.80	8.15052	2.36492	0.810821	2.9167	0.00353761	0.00840195	t00 vs t30	RBFA	novel_in_catalog
PB.100335.80	8.15052	0.75759	0.565485	1.33972	0.180337	0.302095	t04 vs t30	RBFA	novel_in_catalog
PB.100335.80	8.15052	1.60733	0.82361	1.95156	0.0509899	0.0899621	t00 vs t04	RBFA	novel_in_catalog
PB.100338.248	127.08	1.15031	0.196392	5.85722	4.70678e-09	4.45392e-08	t00 vs t04	TXNL4A	full-splice_match
PB.100338.248	127.08	0.32426	0.14678	2.20916	0.0271634	0.0661565	t04 vs t30	TXNL4A	full-splice_match
PB.100338.248	127.08	1.47457	0.194805	7.56947	3.74764e-14	6.2986e-13	t00 vs t30	TXNL4A	full-splice_match
PB.100338.253	8.97312	1.60672	0.786915	2.0418	0.0411716	0.0932005	t04 vs t30	TXNL4A	novel_in_catalog
PB.100338.253	8.97312	0.264008	1.00483	0.262739	0.792752	0.856201	t00 vs t04	TXNL4A	novel_in_catalog
PB.100338.253	8.97312	1.87073	0.980907	1.90714	0.0565023	0.0931417	t00 vs t30	TXNL4A	novel_in_catalog
PB.100338.258	14.9584	1.06714	0.643147	1.65924	0.0970669	0.154793	t00 vs t04	TXNL4A	full-splice_match
PB.100338.258	14.9584	1.09974	0.471012	2.33484	0.0195518	0.0502768	t04 vs t30	TXNL4A	full-splice_match
PB.100338.258	14.9584	2.16687	0.629495	3.44225	0.000576907	0.00170995	t00 vs t30	TXNL4A	full-splice_match
PB.100338.319	2.7891	2.57157	1.16568	2.20607	0.027379	0.0665793	t04 vs t30	TXNL4A	novel_in_catalog
PB.100338.319	2.7891	-1.48678	1.41182	-1.0531	0.292295	0.387633	t00 vs t04	TXNL4A	novel_in_catalog
PB.100338.319	2.7891	1.08479	1.28232	0.845958	0.397576	0.485198	t00 vs t30	TXNL4A	novel_in_catalog
PB.100338.320	5.54514	-1.86534	0.944226	-1.97552	0.0482089	0.0857851	t00 vs t04	TXNL4A	full-splice_match
PB.100338.320	5.54514	1.61981	0.801363	2.02132	0.043247	0.097038	t04 vs t30	TXNL4A	full-splice_match
PB.100338.320	5.54514	-0.245532	0.888772	-0.276259	0.782349	0.835532	t00 vs t30	TXNL4A	full-splice_match
PB.100338.324	3.35195	2.49039	1.38343	1.80015	0.071837	0.120236	t00 vs t04	TXNL4A	full-splice_match
PB.100338.324	3.35195	2.9522	1.3723	2.15127	0.0314546	0.0561353	t00 vs t30	TXNL4A	full-splice_match
PB.100338.324	3.35195	0.461812	0.833955	0.553761	0.579742	0.70975	t04 vs t30	TXNL4A	full-splice_match
PB.100338.327	5.35735	1.562	0.828982	1.88423	0.0595332	0.0973905	t00 vs t30	TXNL4A	full-splice_match
PB.100338.327	5.35735	2.11413	0.706963	2.99044	0.00278576	0.00960732	t04 vs t30	TXNL4A	full-splice_match
PB.100338.327	5.35735	-0.552134	0.899957	-0.613511	0.539539	0.634539	t00 vs t04	TXNL4A	full-splice_match
PB.100338.58	168.337	2.41896	0.329241	7.34709	2.02573e-13	3.13717e-12	t00 vs t30	SLC66A2	novel_in_catalog
PB.100338.58	168.337	1.30466	0.260466	5.00894	5.47318e-07	4.67484e-06	t04 vs t30	SLC66A2	novel_in_catalog
PB.100338.58	168.337	1.11431	0.332077	3.35557	0.000792021	0.00245549	t00 vs t04	SLC66A2	novel_in_catalog
PB.100338.59	53.3188	0.310982	0.208625	1.49062	0.136061	0.242941	t04 vs t30	SLC66A2	full-splice_match
PB.100338.59	53.3188	0.988363	0.278346	3.55085	0.000383996	0.00129837	t00 vs t04	SLC66A2	full-splice_match
PB.100338.59	53.3188	1.29934	0.275746	4.71211	2.4517e-06	1.30183e-05	t00 vs t30	SLC66A2	full-splice_match
PB.100338.60	32.7777	0.495953	0.310795	1.59576	0.110543	0.206376	t04 vs t30	SLC66A2	full-splice_match
PB.100338.60	32.7777	7.68609	1.23155	6.24097	4.34872e-10	4.78954e-09	t00 vs t04	SLC66A2	full-splice_match
PB.100338.60	32.7777	8.18204	1.23024	6.65077	2.91557e-11	3.47937e-10	t00 vs t30	SLC66A2	full-splice_match
PB.100338.61	18.1532	-0.255922	0.454454	-0.563141	0.573339	0.665243	t00 vs t04	SLC66A2	full-splice_match
PB.100338.61	18.1532	0.202204	0.446965	0.452392	0.650986	0.722672	t00 vs t30	SLC66A2	full-splice_match
PB.100338.61	18.1532	0.458125	0.372382	1.23026	0.218601	0.349796	t04 vs t30	SLC66A2	full-splice_match
PB.100338.63	14.1186	5.82224	1.48457	3.92184	8.78745e-05	0.000354255	t00 vs t04	SLC66A2	novel_in_catalog
PB.100338.63	14.1186	7.29496	1.47631	4.94134	7.75877e-07	4.56655e-06	t00 vs t30	SLC66A2	novel_in_catalog
PB.100338.63	14.1186	1.47273	0.754854	1.95101	0.0510564	0.111029	t04 vs t30	SLC66A2	novel_in_catalog
PB.100338.69	4.0612	-3.816	1.26103	-3.0261	0.0024773	0.00869114	t04 vs t30	SLC66A2	novel_in_catalog
PB.100338.69	4.0612	-0.505974	1.6572	-0.305318	0.760124	0.816831	t00 vs t30	SLC66A2	novel_in_catalog
PB.100338.69	4.0612	3.31003	1.50293	2.20238	0.0276382	0.0533517	t00 vs t04	SLC66A2	novel_in_catalog
PB.100357.123	263.585	-1.15596	0.237028	-4.87687	1.07782e-06	8.66991e-06	t04 vs t30	MIER2	novel_in_catalog
PB.100357.123	263.585	-0.0767332	0.286581	-0.267754	0.788889	0.85287	t00 vs t04	MIER2	novel_in_catalog
PB.100357.123	263.585	-1.23269	0.288685	-4.27002	1.95453e-05	8.50462e-05	t00 vs t30	MIER2	novel_in_catalog
PB.100357.13	8.49178	-6.29256	1.25899	-4.9981	5.78988e-07	3.8111e-06	t00 vs t04	PLPP2	novel_in_catalog
PB.100357.13	8.49178	0.66776	1.29923	0.513966	0.607276	0.732635	t04 vs t30	PLPP2	novel_in_catalog
PB.100357.13	8.49178	-5.6248	1.15558	-4.8675	1.13017e-06	6.43096e-06	t00 vs t30	PLPP2	novel_in_catalog
PB.100357.144	24.3286	0.299322	0.477606	0.626714	0.530847	0.626463	t00 vs t04	MIER2	novel_in_catalog
PB.100357.144	24.3286	-1.07187	0.493571	-2.17167	0.0298805	0.0536926	t00 vs t30	MIER2	novel_in_catalog
PB.100357.144	24.3286	-1.3712	0.407762	-3.36274	0.000771733	0.00315197	t04 vs t30	MIER2	novel_in_catalog
PB.100357.147	113.862	-0.747964	0.162839	-4.59327	4.36351e-06	3.09326e-05	t04 vs t30	MIER2	novel_in_catalog
PB.100357.147	113.862	-0.88059	0.194837	-4.51963	6.19472e-06	3.02153e-05	t00 vs t30	MIER2	novel_in_catalog
PB.100357.147	113.862	-0.132626	0.190571	-0.69594	0.486466	0.584961	t00 vs t04	MIER2	novel_in_catalog
PB.100357.15	6.20656	4.59467	1.42013	3.23538	0.00121479	0.00467804	t04 vs t30	PLPP2	full-splice_match
PB.100357.15	6.20656	-6.90115	1.61026	-4.28573	1.82142e-05	8.70177e-05	t00 vs t04	PLPP2	full-splice_match
PB.100357.15	6.20656	-2.30648	1.40528	-1.64129	0.100737	0.152612	t00 vs t30	PLPP2	full-splice_match
PB.100357.160	22.7656	0.0665163	1.8512	0.0359314	0.971337	0.996016	t00 vs t04	MIER2	novel_in_catalog
PB.100357.160	22.7656	-1.44552	1.51796	-0.952276	0.340957	0.488612	t04 vs t30	MIER2	novel_in_catalog
PB.100357.160	22.7656	-1.379	1.85619	-0.742919	0.457531	0.54463	t00 vs t30	MIER2	novel_in_catalog
PB.100357.3	371.294	-7.84845	0.736148	-10.6615	1.5409e-26	7.4695e-25	t00 vs t04	PLPP2	full-splice_match
PB.100357.3	371.294	-5.64014	0.711264	-7.92974	2.19604e-15	4.19053e-14	t00 vs t30	PLPP2	full-splice_match
PB.100357.3	371.294	2.2083	0.621091	3.55552	0.00037723	0.00168162	t04 vs t30	PLPP2	full-splice_match
PB.100357.4	19.5543	3.95837	2.19338	1.80469	0.071123	0.145025	t04 vs t30	PLPP2	full-splice_match
PB.100357.4	19.5543	-4.99933	2.47458	-2.02027	0.0433551	0.074107	t00 vs t30	PLPP2	full-splice_match
PB.100357.4	19.5543	-8.95769	2.58838	-3.46073	0.000538716	0.00174868	t00 vs t04	PLPP2	full-splice_match
PB.100357.46	285.716	-0.0809601	0.166687	-0.485702	0.627178	0.748763	t04 vs t30	MIER2	novel_not_in_catalog
PB.100357.46	285.716	-0.0813383	0.203103	-0.400479	0.688804	0.768195	t00 vs t04	MIER2	novel_not_in_catalog
PB.100357.46	285.716	-0.162298	0.203167	-0.798841	0.424382	0.511929	t00 vs t30	MIER2	novel_not_in_catalog
PB.100357.50	22.7929	-0.176604	0.298958	-0.590732	0.5547	0.648154	t00 vs t04	MIER2	novel_in_catalog
PB.100357.50	22.7929	-0.133423	0.297367	-0.448683	0.65366	0.725075	t00 vs t30	MIER2	novel_in_catalog
PB.100357.50	22.7929	0.0431803	0.251216	0.171885	0.863528	0.927191	t04 vs t30	MIER2	novel_in_catalog
PB.100357.61	1174.86	-0.206169	0.19634	-1.05006	0.29369	0.38911	t00 vs t04	MIER2	full-splice_match
PB.100357.61	1174.86	-0.969662	0.19676	-4.92815	8.30127e-07	4.85667e-06	t00 vs t30	MIER2	full-splice_match
PB.100357.61	1174.86	-0.763493	0.161071	-4.74012	2.13594e-06	1.61932e-05	t04 vs t30	MIER2	full-splice_match
PB.100357.7	5.45272	1.41926	1.28475	1.10469	0.269292	0.409914	t04 vs t30	PLPP2	full-splice_match
PB.100357.7	5.45272	-6.09689	1.27595	-4.77833	1.76759e-06	1.05406e-05	t00 vs t04	PLPP2	full-splice_match
PB.100357.7	5.45272	-4.67763	1.1336	-4.12634	3.68589e-05	0.00014999	t00 vs t30	PLPP2	full-splice_match
PB.100357.77	63.4542	-0.623217	0.250937	-2.48356	0.0130076	0.0260857	t00 vs t30	MIER2	novel_in_catalog
PB.100357.77	63.4542	-0.514751	0.209177	-2.46083	0.0138614	0.0376948	t04 vs t30	MIER2	novel_in_catalog
PB.100357.77	63.4542	-0.108466	0.247152	-0.438863	0.660761	0.743645	t00 vs t04	MIER2	novel_in_catalog
PB.100369.56	10.7836	4.63654	1.23513	3.75389	0.000174109	0.000648432	t00 vs t04	SHC2	novel_not_in_catalog
PB.100369.56	10.7836	-0.348741	0.603658	-0.577712	0.563459	0.696033	t04 vs t30	SHC2	novel_not_in_catalog
PB.100369.56	10.7836	4.2878	1.23731	3.46543	0.000529389	0.00158413	t00 vs t30	SHC2	novel_not_in_catalog
PB.100369.60	4.03284	-1.41113	0.663932	-2.12541	0.0335526	0.0787039	t04 vs t30	SHC2	full-splice_match
PB.100369.60	4.03284	4.06772	1.38434	2.93838	0.00329929	0.00790739	t00 vs t30	SHC2	full-splice_match
PB.100369.60	4.03284	5.47885	1.3571	4.03718	5.40971e-05	0.000230195	t00 vs t04	SHC2	full-splice_match
PB.100369.67	40.1389	2.63847	0.736701	3.58147	0.000341663	0.00117222	t00 vs t04	SHC2	novel_not_in_catalog
PB.100369.67	40.1389	0.515451	0.553182	0.931793	0.351443	0.499884	t04 vs t30	SHC2	novel_not_in_catalog
PB.100369.67	40.1389	3.15393	0.73477	4.2924	1.76751e-05	7.77345e-05	t00 vs t30	SHC2	novel_not_in_catalog
PB.100369.68	97.1275	3.21721	0.639905	5.02764	4.96547e-07	3.30879e-06	t00 vs t04	SHC2	novel_not_in_catalog
PB.100369.68	97.1275	3.24956	0.639773	5.07924	3.78945e-07	2.36888e-06	t00 vs t30	SHC2	novel_not_in_catalog
PB.100369.68	97.1275	0.032353	0.493756	0.0655241	0.947757	0.983533	t04 vs t30	SHC2	novel_not_in_catalog
PB.100369.69	96.9202	3.18789	0.535612	5.95186	2.65109e-09	2.40345e-08	t00 vs t30	SHC2	novel_not_in_catalog
PB.100369.69	96.9202	0.0616256	0.40472	0.152268	0.878976	0.937449	t04 vs t30	SHC2	novel_not_in_catalog
PB.100369.69	96.9202	3.12626	0.535824	5.83449	5.39542e-09	5.06082e-08	t00 vs t04	SHC2	novel_not_in_catalog
PB.100369.72	32.2945	5.10536	0.928419	5.49898	3.81986e-08	2.86868e-07	t00 vs t30	SHC2	novel_in_catalog
PB.100369.72	32.2945	-0.673303	0.353009	-1.90732	0.0564786	0.120449	t04 vs t30	SHC2	novel_in_catalog
PB.100369.72	32.2945	5.77866	0.926353	6.23808	4.42985e-10	4.8728e-09	t00 vs t04	SHC2	novel_in_catalog
PB.100369.77	4.07506	3.40555	1.6688	2.04072	0.0412784	0.0751393	t00 vs t04	SHC2	full-splice_match
PB.100369.77	4.07506	2.49481	1.68205	1.4832	0.138022	0.19973	t00 vs t30	SHC2	full-splice_match
PB.100369.77	4.07506	-0.910739	1.13579	-0.801858	0.422635	0.571037	t04 vs t30	SHC2	full-splice_match
PB.100369.89	8.66402	6.16312	1.24432	4.95299	7.30808e-07	4.71726e-06	t00 vs t04	SHC2	novel_not_in_catalog
PB.100369.89	8.66402	5.88308	1.24641	4.72004	2.35802e-06	1.25628e-05	t00 vs t30	SHC2	novel_not_in_catalog
PB.100369.89	8.66402	-0.280041	0.38955	-0.718885	0.472212	0.617758	t04 vs t30	SHC2	novel_not_in_catalog
PB.100369.90	19.9228	3.1094	2.92265	1.0639	0.287375	0.370412	t00 vs t30	SHC2	full-splice_match
PB.100369.90	19.9228	-2.0143	2.31265	-0.870989	0.38376	0.532828	t04 vs t30	SHC2	full-splice_match
PB.100369.90	19.9228	5.1237	2.91825	1.75575	0.0791317	0.13034	t00 vs t04	SHC2	full-splice_match
PB.100370.1	322.017	1.81598	0.50268	3.61259	0.000303158	0.0013863	t04 vs t30	TPGS1	full-splice_match
PB.100370.1	322.017	1.2768	0.614887	2.07647	0.0378501	0.0659183	t00 vs t30	TPGS1	full-splice_match
PB.100370.1	322.017	-0.539178	0.616234	-0.874957	0.381597	0.482019	t00 vs t04	TPGS1	full-splice_match
PB.100370.17	8.25487	1.84186	0.827239	2.22652	0.0259797	0.0506543	t00 vs t04	TPGS1	full-splice_match
PB.100370.17	8.25487	0.690396	0.54852	1.25865	0.208156	0.337111	t04 vs t30	TPGS1	full-splice_match
PB.100370.17	8.25487	2.53226	0.81584	3.10386	0.00191012	0.00489598	t00 vs t30	TPGS1	full-splice_match
PB.100370.18	6.91553	1.43939	0.793139	1.81481	0.0695536	0.142486	t04 vs t30	TPGS1	novel_not_in_catalog
PB.100370.18	6.91553	0.675674	0.94111	0.717954	0.472786	0.559261	t00 vs t30	TPGS1	novel_not_in_catalog
PB.100370.18	6.91553	-0.76372	0.972058	-0.785673	0.432059	0.533052	t00 vs t04	TPGS1	novel_not_in_catalog
PB.100375.1	671.983	0.141672	0.429268	0.330031	0.741376	0.838822	t04 vs t30	BSG	novel_not_in_catalog
PB.100375.1	671.983	-0.58924	0.525239	-1.12185	0.261926	0.342877	t00 vs t30	BSG	novel_not_in_catalog
PB.100375.1	671.983	-0.730912	0.525312	-1.39139	0.164108	0.240828	t00 vs t04	BSG	novel_not_in_catalog
PB.100375.8	36511.3	-1.24848	0.382724	-3.26208	0.00110599	0.00303345	t00 vs t30	BSG	novel_not_in_catalog
PB.100375.8	36511.3	-0.779839	0.312503	-2.49546	0.0125793	0.0347452	t04 vs t30	BSG	novel_not_in_catalog
PB.100375.8	36511.3	-0.468637	0.382717	-1.2245	0.220764	0.308126	t00 vs t04	BSG	novel_not_in_catalog
PB.100377.13	23.8271	-0.775903	0.395172	-1.96346	0.0495929	0.108457	t04 vs t30	POLRMT	novel_in_catalog
PB.100377.13	23.8271	-0.211937	0.464581	-0.45619	0.648253	0.732592	t00 vs t04	POLRMT	novel_in_catalog
PB.100377.13	23.8271	-0.987841	0.473469	-2.08639	0.0369435	0.0645662	t00 vs t30	POLRMT	novel_in_catalog
PB.100377.18	29.6787	0.190826	0.338585	0.5636	0.573026	0.664994	t00 vs t04	POLRMT	novel_not_in_catalog
PB.100377.18	29.6787	-1.02641	0.291608	-3.51983	0.000431818	0.00189361	t04 vs t30	POLRMT	novel_not_in_catalog
PB.100377.18	29.6787	-0.835587	0.351346	-2.37824	0.0173954	0.0335676	t00 vs t30	POLRMT	novel_not_in_catalog
PB.100377.5	1609.51	-1.72734	0.259859	-6.64721	2.98706e-11	3.56121e-10	t00 vs t30	POLRMT	full-splice_match
PB.100377.5	1609.51	-1.26605	0.212568	-5.95596	2.58548e-09	3.33523e-08	t04 vs t30	POLRMT	full-splice_match
PB.100377.5	1609.51	-0.461291	0.259393	-1.77835	0.0753467	0.12507	t00 vs t04	POLRMT	full-splice_match
PB.100377.6	63.079	-0.118407	0.316782	-0.37378	0.708568	0.785386	t00 vs t04	POLRMT	novel_not_in_catalog
PB.100377.6	63.079	-0.62178	0.319684	-1.94498	0.0517768	0.0864265	t00 vs t30	POLRMT	novel_not_in_catalog
PB.100377.6	63.079	-0.503373	0.264477	-1.90328	0.0570044	0.121341	t04 vs t30	POLRMT	novel_not_in_catalog
PB.100377.7	71.2468	0.100023	0.249329	0.401169	0.688296	0.76772	t00 vs t04	POLRMT	novel_not_in_catalog
PB.100377.7	71.2468	-1.42222	0.217744	-6.53162	6.50633e-11	1.06169e-09	t04 vs t30	POLRMT	novel_not_in_catalog
PB.100377.7	71.2468	-1.3222	0.260598	-5.0737	3.90164e-07	2.43317e-06	t00 vs t30	POLRMT	novel_not_in_catalog
PB.100382.12	34.3739	-0.593921	0.308371	-1.926	0.0541049	0.116386	t04 vs t30	FSTL3	full-splice_match
PB.100382.12	34.3739	0.22475	0.370766	0.606177	0.544397	0.638994	t00 vs t04	FSTL3	full-splice_match
PB.100382.12	34.3739	-0.369172	0.37599	-0.981867	0.326165	0.411713	t00 vs t30	FSTL3	full-splice_match
PB.100382.14	133.659	0.0804288	0.160752	0.500328	0.616844	0.740413	t04 vs t30	FSTL3	full-splice_match
PB.100382.14	133.659	-0.850472	0.188518	-4.51135	6.44158e-06	3.1318e-05	t00 vs t30	FSTL3	full-splice_match
PB.100382.14	133.659	-0.930901	0.18923	-4.91941	8.6807e-07	5.5198e-06	t00 vs t04	FSTL3	full-splice_match
PB.100382.15	4.91973	0.327353	0.610659	0.536065	0.591914	0.66959	t00 vs t30	FSTL3	full-splice_match
PB.100382.15	4.91973	-0.312181	0.637985	-0.489324	0.624612	0.711668	t00 vs t04	FSTL3	full-splice_match
PB.100382.15	4.91973	0.639534	0.520689	1.22825	0.219355	0.350734	t04 vs t30	FSTL3	full-splice_match
PB.100382.18	12.906	-1.2231	0.433702	-2.82015	0.00480016	0.0118027	t00 vs t04	FSTL3	full-splice_match
PB.100382.18	12.906	-1.21899	0.428629	-2.84392	0.00445627	0.0143605	t04 vs t30	FSTL3	full-splice_match
PB.100382.18	12.906	-2.44209	0.472527	-5.16815	2.36424e-07	1.53622e-06	t00 vs t30	FSTL3	full-splice_match
PB.100382.4	62.067	1.89492	0.319629	5.92852	3.05678e-09	2.97427e-08	t00 vs t04	FSTL3	full-splice_match
PB.100382.4	62.067	-0.122681	0.232624	-0.527379	0.59793	0.724827	t04 vs t30	FSTL3	full-splice_match
PB.100382.4	62.067	1.77224	0.320007	5.53814	3.05697e-08	2.33599e-07	t00 vs t30	FSTL3	full-splice_match
PB.100383.2	645.242	-0.168045	0.285365	-0.588877	0.555944	0.689751	t04 vs t30	PALM	novel_not_in_catalog
PB.100383.2	645.242	3.7486	0.362302	10.3466	4.33534e-25	1.93109e-23	t00 vs t04	PALM	novel_not_in_catalog
PB.100383.2	645.242	3.58056	0.362351	9.88146	5.00977e-23	1.84689e-21	t00 vs t30	PALM	novel_not_in_catalog
PB.100383.7	17.6882	3.34389	0.949633	3.52125	0.000429523	0.00143382	t00 vs t04	PALM	full-splice_match
PB.100383.7	17.6882	-1.26847	0.70184	-1.80734	0.0707086	0.144384	t04 vs t30	PALM	full-splice_match
PB.100383.7	17.6882	2.07543	0.957691	2.16711	0.0302261	0.0542314	t00 vs t30	PALM	full-splice_match
PB.100383.8	189.228	5.48336	0.555732	9.86691	5.79203e-23	2.12835e-21	t00 vs t30	PALM	full-splice_match
PB.100383.8	189.228	-0.595025	0.329791	-1.80425	0.0711919	0.145141	t04 vs t30	PALM	full-splice_match
PB.100383.8	189.228	6.07838	0.555222	10.9477	6.81804e-28	3.61172e-26	t00 vs t04	PALM	full-splice_match
PB.100384.100	24.0271	0.959673	0.651791	1.47236	0.140923	0.249701	t04 vs t30	RNF126	full-splice_match
PB.100384.100	24.0271	-2.71344	0.775852	-3.49736	0.000469883	0.00155191	t00 vs t04	RNF126	full-splice_match
PB.100384.100	24.0271	-1.75376	0.764013	-2.29546	0.0217065	0.0406895	t00 vs t30	RNF126	full-splice_match
PB.100384.21	669.916	-0.908216	0.468958	-1.93667	0.0527857	0.09263	t00 vs t04	RNF126	full-splice_match
PB.100384.21	669.916	-0.370822	0.468704	-0.791164	0.428849	0.516386	t00 vs t30	RNF126	full-splice_match
PB.100384.21	669.916	0.537394	0.383242	1.40223	0.160846	0.276675	t04 vs t30	RNF126	full-splice_match
PB.100384.22	81.9263	-0.803183	0.478491	-1.67858	0.0932347	0.142823	t00 vs t30	RNF126	full-splice_match
PB.100384.22	81.9263	0.466363	0.396459	1.17632	0.239467	0.374936	t04 vs t30	RNF126	full-splice_match
PB.100384.22	81.9263	-1.26955	0.480415	-2.6426	0.00822715	0.0188091	t00 vs t04	RNF126	full-splice_match
PB.100384.27	20.43	1.75211	0.520894	3.36366	0.000769157	0.00314299	t04 vs t30	RNF126	novel_not_in_catalog
PB.100384.27	20.43	1.1103	0.623963	1.77943	0.0751695	0.118894	t00 vs t30	RNF126	novel_not_in_catalog
PB.100384.27	20.43	-0.641814	0.643744	-0.997002	0.318763	0.416159	t00 vs t04	RNF126	novel_not_in_catalog
PB.100384.28	21.6111	0.552135	0.478893	1.15294	0.248935	0.328517	t00 vs t30	RNF126	full-splice_match
PB.100384.28	21.6111	1.36002	0.407093	3.34081	0.000835358	0.00337923	t04 vs t30	RNF126	full-splice_match
PB.100384.28	21.6111	-0.807884	0.497211	-1.62483	0.104199	0.164402	t00 vs t04	RNF126	full-splice_match
PB.100384.3	14.7355	1.78747	0.576438	3.1009	0.00192936	0.00534006	t00 vs t04	RNF126	full-splice_match
PB.100384.3	14.7355	2.46813	0.567404	4.34986	1.36224e-05	6.14704e-05	t00 vs t30	RNF126	full-splice_match
PB.100384.3	14.7355	0.680657	0.372911	1.82525	0.0679634	0.139883	t04 vs t30	RNF126	full-splice_match
PB.100384.96	201.644	0.936873	0.487274	1.92268	0.0545203	0.117103	t04 vs t30	RNF126	full-splice_match
PB.100384.96	201.644	-1.91519	0.594588	-3.22104	0.00127728	0.00372862	t00 vs t04	RNF126	full-splice_match
PB.100384.96	201.644	-0.978317	0.593196	-1.64923	0.0991004	0.150498	t00 vs t30	RNF126	full-splice_match
PB.100387.14	1215.61	0.42292	0.171272	2.46928	0.0135383	0.0369612	t04 vs t30	PTBP1	full-splice_match
PB.100387.14	1215.61	-2.5346	0.207924	-12.1901	3.51192e-34	2.62413e-32	t00 vs t04	PTBP1	full-splice_match
PB.100387.14	1215.61	-2.11168	0.207517	-10.1759	2.5393e-24	1.03282e-22	t00 vs t30	PTBP1	full-splice_match
PB.100387.15	78.7688	-1.18292	0.280524	-4.21682	2.47771e-05	0.000148304	t04 vs t30	PTBP1	full-splice_match
PB.100387.15	78.7688	-2.68408	0.298363	-8.99602	2.34055e-19	6.81331e-18	t00 vs t04	PTBP1	full-splice_match
PB.100387.15	78.7688	-3.867	0.314463	-12.2972	9.38003e-35	7.47328e-33	t00 vs t30	PTBP1	full-splice_match
PB.100387.16	1875.71	-2.35657	0.201953	-11.6689	1.83772e-31	1.19093e-29	t00 vs t04	PTBP1	full-splice_match
PB.100387.16	1875.71	-0.839992	0.166594	-5.04216	4.60295e-07	3.99126e-06	t04 vs t30	PTBP1	full-splice_match
PB.100387.16	1875.71	-3.19656	0.202507	-15.7849	3.95081e-56	8.20708e-54	t00 vs t30	PTBP1	full-splice_match
PB.100387.21	48.2312	-0.152654	0.27749	-0.550125	0.582234	0.711938	t04 vs t30	PTBP1	full-splice_match
PB.100387.21	48.2312	-3.15526	0.283275	-11.1385	8.14702e-29	4.56564e-27	t00 vs t04	PTBP1	full-splice_match
PB.100387.21	48.2312	-3.30792	0.285766	-11.5756	5.47862e-31	3.48495e-29	t00 vs t30	PTBP1	full-splice_match
PB.100387.238	35.377	1.59585	0.340368	4.6886	2.75077e-06	1.57725e-05	t00 vs t04	PTBP1	full-splice_match
PB.100387.238	35.377	-5.67243	0.541415	-10.477	1.10127e-25	7.77143e-24	t04 vs t30	PTBP1	full-splice_match
PB.100387.238	35.377	-4.07658	0.585074	-6.96763	3.22323e-12	4.3451e-11	t00 vs t30	PTBP1	full-splice_match
PB.100387.80	43.2457	-2.28548	0.390985	-5.84545	5.05208e-09	4.76016e-08	t00 vs t04	PTBP1	full-splice_match
PB.100387.80	43.2457	-3.18692	0.404003	-7.88834	3.0624e-15	5.75246e-14	t00 vs t30	PTBP1	full-splice_match
PB.100387.80	43.2457	-0.901431	0.355326	-2.53691	0.0111836	0.0314701	t04 vs t30	PTBP1	full-splice_match
PB.100391.140	58.1323	-0.931904	0.297978	-3.12742	0.00176348	0.00646561	t04 vs t30	MED16	novel_in_catalog
PB.100391.140	58.1323	-0.835567	0.361521	-2.31125	0.0208189	0.0392329	t00 vs t30	MED16	novel_in_catalog
PB.100391.140	58.1323	0.096337	0.355891	0.270692	0.786628	0.851084	t00 vs t04	MED16	novel_in_catalog
PB.100391.177	48.3791	-0.897918	0.244593	-3.67107	0.000241535	0.00113325	t04 vs t30	MED16	novel_in_catalog
PB.100391.177	48.3791	-0.331846	0.30168	-1.09999	0.271335	0.353083	t00 vs t30	MED16	novel_in_catalog
PB.100391.177	48.3791	0.566072	0.294386	1.92289	0.0544942	0.0951715	t00 vs t04	MED16	novel_in_catalog
PB.100391.178	194.64	-1.80003	0.20504	-8.77889	1.65096e-18	6.41259e-17	t04 vs t30	MED16	novel_in_catalog
PB.100391.178	194.64	-2.34824	0.24537	-9.5702	1.06702e-21	3.58855e-20	t00 vs t30	MED16	novel_in_catalog
PB.100391.178	194.64	-0.548214	0.23827	-2.30081	0.0214023	0.0428664	t00 vs t04	MED16	novel_in_catalog
PB.100391.62	92.7734	10.3749	1.29577	8.00674	1.17789e-15	2.3116e-14	t00 vs t30	MED16	full-splice_match
PB.100391.62	92.7734	4.10657	0.471504	8.70951	3.05192e-18	1.15407e-16	t04 vs t30	MED16	full-splice_match
PB.100391.62	92.7734	6.26832	1.30575	4.80057	1.58219e-06	9.52699e-06	t00 vs t04	MED16	full-splice_match
PB.100391.80	3228.55	-0.933094	0.172962	-5.39478	6.86086e-08	6.96251e-07	t04 vs t30	MED16	full-splice_match
PB.100391.80	3228.55	-0.957981	0.211694	-4.5253	6.03091e-06	2.9477e-05	t00 vs t30	MED16	full-splice_match
PB.100391.80	3228.55	-0.0248874	0.211519	-0.117661	0.906337	0.946949	t00 vs t04	MED16	full-splice_match
PB.100391.89	373.459	-0.369935	0.134876	-2.74278	0.00609222	0.0187394	t04 vs t30	MED16	novel_not_in_catalog
PB.100391.89	373.459	-0.654632	0.163384	-4.00672	6.15675e-05	0.000237107	t00 vs t30	MED16	novel_not_in_catalog
PB.100391.89	373.459	-0.284697	0.162703	-1.7498	0.0801535	0.131748	t00 vs t04	MED16	novel_not_in_catalog
PB.100395.1	1237.63	-0.562363	0.308505	-1.82287	0.0683234	0.109618	t00 vs t30	R3HDM4	full-splice_match
PB.100395.1	1237.63	-0.931145	0.251929	-3.69607	0.000218966	0.00103844	t04 vs t30	R3HDM4	full-splice_match
PB.100395.1	1237.63	0.368782	0.30821	1.19653	0.23149	0.320328	t00 vs t04	R3HDM4	full-splice_match
PB.100395.12	45.239	-0.30989	0.267881	-1.15682	0.247347	0.384279	t04 vs t30	R3HDM4	novel_in_catalog
PB.100395.12	45.239	0.341395	0.327647	1.04196	0.29743	0.39311	t00 vs t04	R3HDM4	novel_in_catalog
PB.100395.12	45.239	0.0315055	0.329702	0.0955573	0.923872	0.949921	t00 vs t30	R3HDM4	novel_in_catalog
PB.100395.20	17.0478	-0.176578	0.401262	-0.440056	0.659897	0.775291	t04 vs t30	R3HDM4	full-splice_match
PB.100395.20	17.0478	-0.936286	0.468219	-1.99968	0.0455353	0.0773199	t00 vs t30	R3HDM4	full-splice_match
PB.100395.20	17.0478	-0.759708	0.465982	-1.63034	0.10303	0.162822	t00 vs t04	R3HDM4	full-splice_match
PB.100395.7	15.9087	1.31472	0.504292	2.60705	0.00913257	0.0191702	t00 vs t30	R3HDM4	novel_in_catalog
PB.100395.7	15.9087	-0.283128	0.36206	-0.781992	0.434219	0.582177	t04 vs t30	R3HDM4	novel_in_catalog
PB.100395.7	15.9087	1.59784	0.501216	3.18793	0.00143293	0.00411992	t00 vs t04	R3HDM4	novel_in_catalog
PB.100398.18	86.23	-0.307725	0.253146	-1.2156	0.224138	0.300735	t00 vs t30	WDR18	novel_in_catalog
PB.100398.18	86.23	0.983577	0.217578	4.52056	6.16759e-06	4.22314e-05	t04 vs t30	WDR18	novel_in_catalog
PB.100398.18	86.23	-1.2913	0.25993	-4.96789	6.76862e-07	4.39788e-06	t00 vs t04	WDR18	novel_in_catalog
PB.100398.19	31.6257	0.781154	0.662414	1.17925	0.238297	0.316688	t00 vs t30	WDR18	full-splice_match
PB.100398.19	31.6257	-1.71135	0.684875	-2.49877	0.0124625	0.0269283	t00 vs t04	WDR18	full-splice_match
PB.100398.19	31.6257	2.4925	0.563839	4.42059	9.84336e-06	6.45568e-05	t04 vs t30	WDR18	full-splice_match
PB.100398.20	58.2561	-0.642268	0.230642	-2.7847	0.00535769	0.0120655	t00 vs t30	WDR18	novel_in_catalog
PB.100398.20	58.2561	-0.658145	0.231265	-2.84585	0.00442937	0.0110211	t00 vs t04	WDR18	novel_in_catalog
PB.100398.20	58.2561	0.015877	0.198174	0.0801166	0.936145	0.975999	t04 vs t30	WDR18	novel_in_catalog
PB.100398.22	5.85734	-0.671637	0.775899	-0.865624	0.386696	0.487276	t00 vs t04	WDR18	novel_in_catalog
PB.100398.22	5.85734	0.554159	0.648471	0.854563	0.392793	0.541895	t04 vs t30	WDR18	novel_in_catalog
PB.100398.22	5.85734	-0.117478	0.758636	-0.154854	0.876937	0.913188	t00 vs t30	WDR18	novel_in_catalog
PB.100398.24	11.8477	-0.374825	0.433138	-0.86537	0.386836	0.535915	t04 vs t30	WDR18	novel_in_catalog
PB.100398.24	11.8477	-0.845732	0.487465	-1.73496	0.0827479	0.135312	t00 vs t04	WDR18	novel_in_catalog
PB.100398.24	11.8477	-1.22056	0.495631	-2.46263	0.0137921	0.0274409	t00 vs t30	WDR18	novel_in_catalog
PB.100398.30	10.045	-1.81627	0.650647	-2.79148	0.00524669	0.0118437	t00 vs t30	WDR18	novel_not_in_catalog
PB.100398.30	10.045	0.357875	0.586868	0.609806	0.54199	0.67794	t04 vs t30	WDR18	novel_not_in_catalog
PB.100398.30	10.045	-2.17415	0.662374	-3.28235	0.00102945	0.0030889	t00 vs t04	WDR18	novel_not_in_catalog
PB.100398.34	5.83497	-1.77128	0.706364	-2.5076	0.0121554	0.0246014	t00 vs t30	WDR18	novel_not_in_catalog
PB.100398.34	5.83497	-3.46713	0.813684	-4.26103	2.03486e-05	9.60721e-05	t00 vs t04	WDR18	novel_not_in_catalog
PB.100398.34	5.83497	1.69585	0.750778	2.2588	0.0238961	0.0594945	t04 vs t30	WDR18	novel_not_in_catalog
PB.100398.35	10.1395	0.250506	0.428107	0.585147	0.558449	0.65155	t00 vs t04	WDR18	novel_in_catalog
PB.100398.35	10.1395	0.0743832	0.431612	0.172338	0.863172	0.902136	t00 vs t30	WDR18	novel_in_catalog
PB.100398.35	10.1395	-0.176122	0.350165	-0.50297	0.614985	0.738944	t04 vs t30	WDR18	novel_in_catalog
PB.100398.41	8.47978	-1.92345	1.01721	-1.89091	0.0586369	0.101265	t00 vs t04	WDR18	full-splice_match
PB.100398.41	8.47978	-0.350751	0.98462	-0.35623	0.721668	0.784473	t00 vs t30	WDR18	full-splice_match
PB.100398.41	8.47978	1.5727	0.850415	1.84933	0.0644102	0.133953	t04 vs t30	WDR18	full-splice_match
PB.100398.55	3.60567	-2.58481	0.890845	-2.90153	0.00371347	0.00945462	t00 vs t04	WDR18	novel_not_in_catalog
PB.100398.55	3.60567	-2.77138	0.901688	-3.07355	0.00211528	0.00535294	t00 vs t30	WDR18	novel_not_in_catalog
PB.100398.55	3.60567	-0.186573	0.873551	-0.21358	0.830875	0.904081	t04 vs t30	WDR18	novel_not_in_catalog
PB.100398.60	4.52442	2.92096	1.28315	2.27639	0.0228228	0.0572506	t04 vs t30	WDR18	full-splice_match
PB.100398.60	4.52442	-5.52683	1.40516	-3.93325	8.38058e-05	0.000339872	t00 vs t04	WDR18	full-splice_match
PB.100398.60	4.52442	-2.60587	1.18515	-2.19876	0.0278946	0.0505905	t00 vs t30	WDR18	full-splice_match
PB.100398.64	12.9317	1.20009	0.356968	3.36189	0.000774099	0.00316071	t04 vs t30	WDR18	novel_in_catalog
PB.100398.64	12.9317	0.328456	0.397182	0.826966	0.408256	0.495971	t00 vs t30	WDR18	novel_in_catalog
PB.100398.64	12.9317	-0.871634	0.428941	-2.03206	0.0421475	0.0764676	t00 vs t04	WDR18	novel_in_catalog
PB.100398.68	5.13898	0.0470764	0.788493	0.0597042	0.952391	0.971796	t00 vs t30	WDR18	novel_in_catalog
PB.100398.68	5.13898	-1.2484	0.835695	-1.49385	0.135215	0.20464	t00 vs t04	WDR18	novel_in_catalog
PB.100398.68	5.13898	1.29548	0.703135	1.84243	0.0654117	0.135634	t04 vs t30	WDR18	novel_in_catalog
PB.100401.12	3.34376	-1.28855	1.29501	-0.995015	0.319729	0.417135	t00 vs t04	TMEM259	novel_in_catalog
PB.100401.12	3.34376	0.545818	1.22538	0.445428	0.656011	0.727156	t00 vs t30	TMEM259	novel_in_catalog
PB.100401.12	3.34376	1.83437	1.07076	1.71314	0.0866861	0.170045	t04 vs t30	TMEM259	novel_in_catalog
PB.100401.149	142.632	-0.452598	0.222547	-2.03372	0.0419794	0.0947	t04 vs t30	POLR2E	full-splice_match
PB.100401.149	142.632	0.849945	0.275168	3.08883	0.0020095	0.00553193	t00 vs t04	POLR2E	full-splice_match
PB.100401.149	142.632	0.397346	0.276319	1.438	0.150434	0.214905	t00 vs t30	POLR2E	full-splice_match
PB.100401.23	42.7354	-0.213121	0.385053	-0.553485	0.579931	0.709878	t04 vs t30	TMEM259	full-splice_match
PB.100401.23	42.7354	0.668466	0.476467	1.40296	0.160627	0.236521	t00 vs t04	TMEM259	full-splice_match
PB.100401.23	42.7354	0.455346	0.477363	0.953877	0.340146	0.426323	t00 vs t30	TMEM259	full-splice_match
PB.100401.271	75.2554	0.703962	0.321045	2.19272	0.0283274	0.0512611	t00 vs t30	POLR2E	full-splice_match
PB.100401.271	75.2554	0.822138	0.320734	2.5633	0.0103683	0.0229818	t00 vs t04	POLR2E	full-splice_match
PB.100401.271	75.2554	-0.118175	0.256223	-0.461219	0.644641	0.763034	t04 vs t30	POLR2E	full-splice_match
PB.100401.293	5138.13	1.12593	0.482345	2.33429	0.0195806	0.0503382	t04 vs t30	POLR2E	novel_not_in_catalog
PB.100401.293	5138.13	-2.29118	0.590645	-3.87911	0.000104838	0.000414482	t00 vs t04	POLR2E	novel_not_in_catalog
PB.100401.293	5138.13	-1.16525	0.590572	-1.97308	0.0484865	0.0816323	t00 vs t30	POLR2E	novel_not_in_catalog
PB.100401.3	15.9796	0.211885	0.543176	0.390086	0.696473	0.762868	t00 vs t30	TMEM259	novel_in_catalog
PB.100401.3	15.9796	-0.18616	0.54932	-0.338891	0.734692	0.807747	t00 vs t04	TMEM259	novel_in_catalog
PB.100401.3	15.9796	0.398045	0.449186	0.886147	0.375539	0.524646	t04 vs t30	TMEM259	novel_in_catalog
PB.100401.35	2.63193	-0.831327	1.10954	-0.749252	0.453705	0.554005	t00 vs t04	TMEM259	novel_in_catalog
PB.100401.35	2.63193	-0.380047	1.08653	-0.349779	0.726504	0.788617	t00 vs t30	TMEM259	novel_in_catalog
PB.100401.35	2.63193	0.451279	0.940933	0.479608	0.631506	0.75243	t04 vs t30	TMEM259	novel_in_catalog
PB.100401.4	22.5714	-0.0873593	0.406327	-0.214998	0.829769	0.886253	t00 vs t04	TMEM259	novel_in_catalog
PB.100401.4	22.5714	-0.559042	0.344738	-1.62164	0.10488	0.19808	t04 vs t30	TMEM259	novel_in_catalog
PB.100401.4	22.5714	-0.646401	0.413424	-1.56353	0.117928	0.174627	t00 vs t30	TMEM259	novel_in_catalog
PB.100401.6	4.7154	0.759345	0.756202	1.00416	0.315303	0.46118	t04 vs t30	TMEM259	novel_in_catalog
PB.100401.6	4.7154	-1.39757	0.881553	-1.58535	0.112887	0.175961	t00 vs t04	TMEM259	novel_in_catalog
PB.100401.6	4.7154	-0.638223	0.852333	-0.748796	0.45398	0.541195	t00 vs t30	TMEM259	novel_in_catalog
PB.100401.8	50.6474	0.432071	0.216625	1.99456	0.046091	0.0781505	t00 vs t30	TMEM259	novel_in_catalog
PB.100401.8	50.6474	-0.0498323	0.170877	-0.291628	0.770571	0.860627	t04 vs t30	TMEM259	novel_in_catalog
PB.100401.8	50.6474	0.481903	0.216587	2.22499	0.0260822	0.0508229	t00 vs t04	TMEM259	novel_in_catalog
PB.100401.84	83.9357	0.550044	0.219277	2.50845	0.0121262	0.0336895	t04 vs t30	POLR2E	full-splice_match
PB.100401.84	83.9357	0.538195	0.277926	1.93647	0.0528101	0.0926646	t00 vs t04	POLR2E	full-splice_match
PB.100401.84	83.9357	1.08824	0.275051	3.9565	7.60562e-05	0.000286285	t00 vs t30	POLR2E	full-splice_match
PB.100401.9	14.6631	2.09685	0.548962	3.81967	0.000133631	0.000471187	t00 vs t30	TMEM259	novel_in_catalog
PB.100401.9	14.6631	1.54882	0.556615	2.78256	0.00539311	0.0130576	t00 vs t04	TMEM259	novel_in_catalog
PB.100401.9	14.6631	0.548036	0.380175	1.44153	0.149434	0.261299	t04 vs t30	TMEM259	novel_in_catalog
PB.100405.1	377.104	-2.7914	0.486116	-5.74226	9.34212e-09	7.76953e-08	t00 vs t30	CNN2	novel_not_in_catalog
PB.100405.1	377.104	-2.44613	0.485725	-5.03605	4.75245e-07	3.17765e-06	t00 vs t04	CNN2	novel_not_in_catalog
PB.100405.1	377.104	-0.345269	0.39942	-0.864425	0.387355	0.536378	t04 vs t30	CNN2	novel_not_in_catalog
PB.100405.2	387.83	-0.531568	0.34461	-1.54252	0.122947	0.224481	t04 vs t30	CNN2	novel_not_in_catalog
PB.100405.2	387.83	-3.15586	0.418138	-7.54741	4.43996e-14	7.39327e-13	t00 vs t30	CNN2	novel_not_in_catalog
PB.100405.2	387.83	-2.62429	0.417321	-6.28842	3.20707e-10	3.59783e-09	t00 vs t04	CNN2	novel_not_in_catalog
PB.100405.284	118.192	-1.3332	0.355261	-3.75274	0.000174911	0.000850739	t04 vs t30	ARHGAP45	full-splice_match
PB.100405.284	118.192	-6.55903	0.354739	-18.4897	2.49855e-76	1.05182e-73	t00 vs t30	ARHGAP45	full-splice_match
PB.100405.284	118.192	-5.22583	0.302671	-17.2657	8.52654e-67	2.46938e-64	t00 vs t04	ARHGAP45	full-splice_match
PB.100405.296	78.0344	-5.51039	0.380972	-14.464	2.04544e-47	2.82529e-45	t00 vs t04	ARHGAP45	novel_not_in_catalog
PB.100405.296	78.0344	-4.55058	0.896461	-5.07617	3.85125e-07	3.38814e-06	t04 vs t30	ARHGAP45	novel_not_in_catalog
PB.100405.296	78.0344	-10.061	0.892362	-11.2745	1.75296e-29	1.01351e-27	t00 vs t30	ARHGAP45	novel_not_in_catalog
PB.100405.339	3.73371	-1.85991	0.828877	-2.24389	0.0248392	0.0614416	t04 vs t30	ARHGAP45	novel_in_catalog
PB.100405.339	3.73371	0.619256	0.921877	0.671734	0.501753	0.598849	t00 vs t04	ARHGAP45	novel_in_catalog
PB.100405.339	3.73371	-1.24066	0.999765	-1.24095	0.214625	0.289955	t00 vs t30	ARHGAP45	novel_in_catalog
PB.100405.345	286.544	-1.61586	0.498153	-3.2437	0.00117989	0.00348003	t00 vs t04	GPX4	full-splice_match
PB.100405.345	286.544	0.790424	0.408032	1.93716	0.0527252	0.113976	t04 vs t30	GPX4	full-splice_match
PB.100405.345	286.544	-0.825432	0.497227	-1.66007	0.0969005	0.147595	t00 vs t30	GPX4	full-splice_match
PB.100405.356	4.38972	-0.364924	1.01739	-0.358688	0.719829	0.822292	t04 vs t30	GPX4	full-splice_match
PB.100405.356	4.38972	-1.61813	1.16793	-1.38547	0.165909	0.243061	t00 vs t04	GPX4	full-splice_match
PB.100405.356	4.38972	-1.98305	1.17894	-1.68206	0.0925563	0.141937	t00 vs t30	GPX4	full-splice_match
PB.100405.362	4.81071	-0.0758784	1.03319	-0.0734409	0.941455	0.973647	t00 vs t04	GPX4	full-splice_match
PB.100405.362	4.81071	0.87341	0.82818	1.05461	0.291602	0.435236	t04 vs t30	GPX4	full-splice_match
PB.100405.362	4.81071	0.797532	1.01074	0.789057	0.430079	0.517624	t00 vs t30	GPX4	full-splice_match
PB.100405.5	254.983	-2.4522	0.310336	-7.90176	2.75003e-15	5.18902e-14	t00 vs t30	CNN2	full-splice_match
PB.100405.5	254.983	-1.23469	0.307448	-4.01592	5.92146e-05	0.000249629	t00 vs t04	CNN2	full-splice_match
PB.100405.5	254.983	-1.21751	0.256883	-4.73957	2.14176e-06	1.62319e-05	t04 vs t30	CNN2	full-splice_match
PB.100405.6	5497.23	-3.48639	0.26858	-12.9808	1.57243e-38	1.52914e-36	t00 vs t30	CNN2	full-splice_match
PB.100405.6	5497.23	-2.34021	0.268365	-8.72023	2.77639e-18	7.41308e-17	t00 vs t04	CNN2	full-splice_match
PB.100405.6	5497.23	-1.14618	0.219637	-5.21851	1.80365e-07	1.6938e-06	t04 vs t30	CNN2	full-splice_match
PB.100408.12	5.15159	-0.046917	1.01146	-0.0463853	0.963003	0.99325	t04 vs t30	ATP5F1D	full-splice_match
PB.100408.12	5.15159	-0.585447	1.21574	-0.481554	0.630123	0.70411	t00 vs t30	ATP5F1D	full-splice_match
PB.100408.12	5.15159	-0.53853	1.2158	-0.442944	0.657806	0.740961	t00 vs t04	ATP5F1D	full-splice_match
PB.100408.9	80.1134	1.10015	0.536644	2.05006	0.0403583	0.0917052	t04 vs t30	ATP5F1D	full-splice_match
PB.100408.9	80.1134	-0.979329	0.655747	-1.49346	0.135318	0.204766	t00 vs t04	ATP5F1D	full-splice_match
PB.100408.9	80.1134	0.120824	0.652713	0.18511	0.853142	0.893828	t00 vs t30	ATP5F1D	full-splice_match
PB.100410.29	15.618	1.10601	0.524805	2.10747	0.0350765	0.0653835	t00 vs t04	MIDN	novel_not_in_catalog
PB.100410.29	15.618	-1.70397	0.443194	-3.84476	0.00012067	0.000612115	t04 vs t30	MIDN	novel_not_in_catalog
PB.100410.29	15.618	-0.597961	0.552321	-1.08263	0.278972	0.361471	t00 vs t30	MIDN	novel_not_in_catalog
PB.100410.32	10.3371	1.58862	1.05943	1.4995	0.133743	0.202805	t00 vs t04	MIDN	full-splice_match
PB.100410.32	10.3371	0.139695	1.07536	0.129906	0.896641	0.928951	t00 vs t30	MIDN	full-splice_match
PB.100410.32	10.3371	-1.44892	0.857834	-1.68905	0.0912105	0.177164	t04 vs t30	MIDN	full-splice_match
PB.100410.62	54.1104	3.27474	0.437893	7.47838	7.52425e-14	1.32038e-12	t00 vs t04	MIDN	incomplete-splice_match
PB.100410.62	54.1104	0.238236	0.461297	0.516449	0.605541	0.681918	t00 vs t30	MIDN	incomplete-splice_match
PB.100410.62	54.1104	-3.0365	0.343606	-8.83714	9.81986e-19	3.8962e-17	t04 vs t30	MIDN	incomplete-splice_match
PB.100410.64	8.34469	3.95807	0.882811	4.48348	7.34343e-06	3.836e-05	t00 vs t04	MIDN	novel_not_in_catalog
PB.100410.64	8.34469	-3.23556	0.589882	-5.4851	4.13233e-08	4.36405e-07	t04 vs t30	MIDN	novel_not_in_catalog
PB.100410.64	8.34469	0.722506	0.966472	0.74757	0.454719	0.541938	t00 vs t30	MIDN	novel_not_in_catalog
PB.100413.1	250.374	0.157355	0.664874	0.236669	0.812914	0.872278	t00 vs t04	CIRBP	novel_not_in_catalog
PB.100413.1	250.374	1.25008	0.541717	2.30762	0.0210203	0.0534069	t04 vs t30	CIRBP	novel_not_in_catalog
PB.100413.1	250.374	1.40743	0.663916	2.11989	0.0340151	0.0601048	t00 vs t30	CIRBP	novel_not_in_catalog
PB.100413.106	7919.56	0.0483391	0.390654	0.123739	0.901522	0.952557	t04 vs t30	CIRBP	full-splice_match
PB.100413.106	7919.56	0.21111	0.478459	0.441229	0.659047	0.742101	t00 vs t04	CIRBP	full-splice_match
PB.100413.106	7919.56	0.259449	0.478456	0.542263	0.587637	0.665664	t00 vs t30	CIRBP	full-splice_match
PB.100413.107	339.249	0.982544	0.397971	2.46888	0.0135535	0.0289634	t00 vs t04	CIRBP	full-splice_match
PB.100413.107	339.249	1.14475	0.397802	2.87769	0.00400596	0.00936712	t00 vs t30	CIRBP	full-splice_match
PB.100413.107	339.249	0.162207	0.323209	0.501864	0.615763	0.739578	t04 vs t30	CIRBP	full-splice_match
PB.100413.151	163.23	-0.217942	0.277024	-0.786726	0.431442	0.579567	t04 vs t30	CIRBP	novel_in_catalog
PB.100413.151	163.23	0.114214	0.33979	0.336131	0.736772	0.797287	t00 vs t30	CIRBP	novel_in_catalog
PB.100413.151	163.23	0.332156	0.339439	0.978545	0.327805	0.425677	t00 vs t04	CIRBP	novel_in_catalog
PB.100413.175	291.247	2.70792	0.441691	6.13081	8.7433e-10	8.49947e-09	t00 vs t30	CIRBP	novel_in_catalog
PB.100413.175	291.247	2.23201	0.442107	5.04857	4.45129e-07	2.99052e-06	t00 vs t04	CIRBP	novel_in_catalog
PB.100413.175	291.247	0.475915	0.353337	1.34691	0.178008	0.299061	t04 vs t30	CIRBP	novel_in_catalog
PB.100413.184	128.682	-0.430762	0.273082	-1.57741	0.114702	0.212573	t04 vs t30	CIRBP	novel_not_in_catalog
PB.100413.184	128.682	0.61538	0.339337	1.81348	0.0697582	0.111574	t00 vs t30	CIRBP	novel_not_in_catalog
PB.100413.184	128.682	1.04614	0.338375	3.09167	0.00199037	0.00548546	t00 vs t04	CIRBP	novel_not_in_catalog
PB.100413.19	180.41	1.25093	0.355185	3.52191	0.000428452	0.00188069	t04 vs t30	CIRBP	novel_in_catalog
PB.100413.19	180.41	1.6166	0.448544	3.60412	0.000313218	0.00108582	t00 vs t04	CIRBP	novel_in_catalog
PB.100413.19	180.41	2.86753	0.446717	6.41913	1.37054e-10	1.49289e-09	t00 vs t30	CIRBP	novel_in_catalog
PB.100413.199	209.774	-0.490097	0.302659	-1.61931	0.105382	0.19879	t04 vs t30	CIRBP	full-splice_match
PB.100413.199	209.774	-0.205987	0.370655	-0.555737	0.578391	0.657221	t00 vs t30	CIRBP	full-splice_match
PB.100413.199	209.774	0.28411	0.369974	0.767921	0.442534	0.543265	t00 vs t04	CIRBP	full-splice_match
PB.100421.11	172.934	-2.07988	0.623625	-3.33515	0.000852533	0.00261819	t00 vs t04	GAMT	full-splice_match
PB.100421.11	172.934	2.24537	0.510789	4.39588	1.10324e-05	7.16003e-05	t04 vs t30	GAMT	full-splice_match
PB.100421.11	172.934	0.165484	0.619548	0.267105	0.789388	0.841453	t00 vs t30	GAMT	full-splice_match
PB.100421.40	5.423	2.90008	0.953388	3.04187	0.00235115	0.00830483	t04 vs t30	GAMT	full-splice_match
PB.100421.40	5.423	-3.29713	1.08945	-3.02643	0.00247463	0.00663179	t00 vs t04	GAMT	full-splice_match
PB.100421.40	5.423	-0.397053	0.942127	-0.421443	0.673431	0.742602	t00 vs t30	GAMT	full-splice_match
PB.100424.1	734.276	-0.318952	0.110901	-2.876	0.00402744	0.0131787	t04 vs t30	PWWP3A	novel_not_in_catalog
PB.100424.1	734.276	1.1347	0.139632	8.12637	4.42341e-16	9.06775e-15	t00 vs t30	PWWP3A	novel_not_in_catalog
PB.100424.1	734.276	1.45365	0.139354	10.4314	1.78319e-25	8.11834e-24	t00 vs t04	PWWP3A	novel_not_in_catalog
PB.100424.11	50.0604	-0.861676	0.326576	-2.63851	0.00832703	0.0244674	t04 vs t30	PWWP3A	novel_in_catalog
PB.100424.11	50.0604	0.730094	0.417513	1.74867	0.0803476	0.125813	t00 vs t30	PWWP3A	novel_in_catalog
PB.100424.11	50.0604	1.59177	0.413143	3.85283	0.000116761	0.000455961	t00 vs t04	PWWP3A	novel_in_catalog
PB.100424.14	774.806	0.634033	0.259704	2.44137	0.0146316	0.0309264	t00 vs t04	PWWP3A	novel_in_catalog
PB.100424.14	774.806	-0.662535	0.212065	-3.1242	0.00178289	0.00652861	t04 vs t30	PWWP3A	novel_in_catalog
PB.100424.14	774.806	-0.0285019	0.260063	-0.109596	0.91273	0.941379	t00 vs t30	PWWP3A	novel_in_catalog
PB.100424.172	44.8837	0.464083	0.280708	1.65326	0.098278	0.149396	t00 vs t30	PWWP3A	novel_in_catalog
PB.100424.172	44.8837	1.33483	0.273157	4.88666	1.0256e-06	6.42723e-06	t00 vs t04	PWWP3A	novel_in_catalog
PB.100424.172	44.8837	-0.870743	0.211872	-4.10975	3.96082e-05	0.000226306	t04 vs t30	PWWP3A	novel_in_catalog
PB.100424.20	632.219	-1.12754	0.176127	-6.40185	1.53508e-10	2.37616e-09	t04 vs t30	PWWP3A	novel_in_catalog
PB.100424.20	632.219	1.54765	0.216991	7.13235	9.86681e-13	1.52343e-11	t00 vs t04	PWWP3A	novel_in_catalog
PB.100424.20	632.219	0.420116	0.217912	1.92792	0.0538651	0.0894016	t00 vs t30	PWWP3A	novel_in_catalog
PB.100424.253	154.619	-1.78107	0.22757	-7.82645	5.01845e-15	1.37014e-13	t04 vs t30	PWWP3A	full-splice_match
PB.100424.253	154.619	1.18727	0.301482	3.9381	8.21292e-05	0.000306463	t00 vs t30	PWWP3A	full-splice_match
PB.100424.253	154.619	2.96833	0.296721	10.0038	1.46703e-23	5.86027e-22	t00 vs t04	PWWP3A	full-splice_match
PB.100424.3	135.458	0.229264	0.245259	0.934782	0.349901	0.498261	t04 vs t30	PWWP3A	novel_not_in_catalog
PB.100424.3	135.458	0.923344	0.307167	3.006	0.00264713	0.00703257	t00 vs t04	PWWP3A	novel_not_in_catalog
PB.100424.3	135.458	1.15261	0.306445	3.76122	0.000169084	0.00057991	t00 vs t30	PWWP3A	novel_not_in_catalog
PB.100424.421	104.881	-0.434311	0.422775	-1.02729	0.304286	0.400613	t00 vs t04	NDUFS7	novel_in_catalog
PB.100424.421	104.881	-0.0778099	0.421626	-0.184547	0.853584	0.89416	t00 vs t30	NDUFS7	novel_in_catalog
PB.100424.421	104.881	0.356501	0.346394	1.02918	0.303396	0.448205	t04 vs t30	NDUFS7	novel_in_catalog
PB.100424.423	167.039	1.84985	0.25239	7.32934	2.31293e-13	3.8506e-12	t00 vs t04	NDUFS7	full-splice_match
PB.100424.423	167.039	-0.521955	0.196303	-2.65893	0.00783897	0.0232425	t04 vs t30	NDUFS7	full-splice_match
PB.100424.423	167.039	1.32789	0.253567	5.23685	1.63339e-07	1.09334e-06	t00 vs t30	NDUFS7	full-splice_match
PB.100424.424	4.10239	1.64715	1.13955	1.44544	0.148336	0.212367	t00 vs t30	NDUFS7	full-splice_match
PB.100424.424	4.10239	2.99681	1.1071	2.70689	0.00679173	0.0159442	t00 vs t04	NDUFS7	full-splice_match
PB.100424.424	4.10239	-1.34966	0.696459	-1.93789	0.0526368	0.113833	t04 vs t30	NDUFS7	full-splice_match
PB.100424.426	6.50431	-0.592778	1.03664	-0.571827	0.567439	0.65977	t00 vs t04	NDUFS7	full-splice_match
PB.100424.426	6.50431	-0.512241	0.87476	-0.585579	0.558159	0.691552	t04 vs t30	NDUFS7	full-splice_match
PB.100424.426	6.50431	-1.10502	1.04622	-1.0562	0.290875	0.374242	t00 vs t30	NDUFS7	full-splice_match
PB.100424.431	9.38412	0.199892	0.406603	0.491615	0.622992	0.745391	t04 vs t30	NDUFS7	full-splice_match
PB.100424.431	9.38412	-0.0373147	0.496891	-0.0750963	0.940138	0.972696	t00 vs t04	NDUFS7	full-splice_match
PB.100424.431	9.38412	0.162577	0.490581	0.331398	0.740344	0.80023	t00 vs t30	NDUFS7	full-splice_match
PB.100424.435	44.4586	0.69461	0.513747	1.35205	0.176361	0.255772	t00 vs t04	NDUFS7	full-splice_match
PB.100424.435	44.4586	2.67459	0.375812	7.11683	1.10434e-12	2.28599e-11	t04 vs t30	NDUFS7	full-splice_match
PB.100424.435	44.4586	3.3692	0.493387	6.82872	8.56749e-12	1.09575e-10	t00 vs t30	NDUFS7	full-splice_match
PB.100424.477	2.45836	-0.455988	1.32984	-0.34289	0.731681	0.805179	t00 vs t04	DAZAP1	novel_not_in_catalog
PB.100424.477	2.45836	-0.32009	1.32267	-0.242003	0.808778	0.857422	t00 vs t30	DAZAP1	novel_not_in_catalog
PB.100424.477	2.45836	0.135898	1.11094	0.122327	0.90264	0.953249	t04 vs t30	DAZAP1	novel_not_in_catalog
PB.100424.478	38.3043	-3.21053	0.699514	-4.58966	4.43972e-06	2.43702e-05	t00 vs t04	DAZAP1	novel_not_in_catalog
PB.100424.478	38.3043	0.665827	0.589633	1.12922	0.258804	0.397753	t04 vs t30	DAZAP1	novel_not_in_catalog
PB.100424.478	38.3043	-2.5447	0.692114	-3.67671	0.000236259	0.000780548	t00 vs t30	DAZAP1	novel_not_in_catalog
PB.100424.48	197.128	2.2735	0.29437	7.72326	1.13393e-14	2.16927e-13	t00 vs t04	PWWP3A	full-splice_match
PB.100424.48	197.128	-1.306	0.233542	-5.59214	2.24285e-08	2.47673e-07	t04 vs t30	PWWP3A	full-splice_match
PB.100424.48	197.128	0.967499	0.296886	3.25882	0.00111876	0.00306373	t00 vs t30	PWWP3A	full-splice_match
PB.100424.487	178.335	-1.79661	0.368796	-4.87156	1.10722e-06	6.88844e-06	t00 vs t04	DAZAP1	full-splice_match
PB.100424.487	178.335	-2.83062	0.372138	-7.60639	2.81856e-14	4.79499e-13	t00 vs t30	DAZAP1	full-splice_match
PB.100424.487	178.335	-1.03401	0.309294	-3.34314	0.00082836	0.00335391	t04 vs t30	DAZAP1	full-splice_match
PB.100424.492	2.76927	-0.448319	1.13565	-0.394768	0.693014	0.759793	t00 vs t30	DAZAP1	novel_in_catalog
PB.100424.492	2.76927	-0.434634	1.13703	-0.382254	0.702273	0.779884	t00 vs t04	DAZAP1	novel_in_catalog
PB.100424.492	2.76927	-0.013685	0.959001	-0.01427	0.988615	1	t04 vs t30	DAZAP1	novel_in_catalog
PB.100424.497	35.649	-0.384568	0.665851	-0.577559	0.563562	0.696111	t04 vs t30	DAZAP1	full-splice_match
PB.100424.497	35.649	-2.08488	0.796804	-2.61656	0.00888215	0.0200932	t00 vs t04	DAZAP1	full-splice_match
PB.100424.497	35.649	-2.46945	0.799301	-3.08951	0.00200484	0.00510916	t00 vs t30	DAZAP1	full-splice_match
PB.100424.501	13.6432	0.524273	0.79219	0.661801	0.508098	0.649679	t04 vs t30	DAZAP1	novel_in_catalog
PB.100424.501	13.6432	0.289766	0.980247	0.295605	0.767531	0.835563	t00 vs t04	DAZAP1	novel_in_catalog
PB.100424.501	13.6432	0.814039	0.975328	0.83463	0.403926	0.491557	t00 vs t30	DAZAP1	novel_in_catalog
PB.100424.642	4.85981	-1.47703	0.664449	-2.22294	0.0262198	0.0510271	t00 vs t04	DAZAP1	novel_not_in_catalog
PB.100424.642	4.85981	-1.39054	0.657903	-2.1136	0.0345497	0.0609227	t00 vs t30	DAZAP1	novel_not_in_catalog
PB.100424.642	4.85981	0.0864883	0.612797	0.141137	0.887762	0.943141	t04 vs t30	DAZAP1	novel_not_in_catalog
PB.100424.727	18.3371	1.80223	0.681433	2.64476	0.0081748	0.0187064	t00 vs t04	DAZAP1	full-splice_match
PB.100424.727	18.3371	1.61096	0.682601	2.36003	0.0182733	0.0350428	t00 vs t30	DAZAP1	full-splice_match
PB.100424.727	18.3371	-0.191269	0.517544	-0.369572	0.711702	0.816293	t04 vs t30	DAZAP1	full-splice_match
PB.100424.728	4.09499	1.8637	1.24936	1.49173	0.135771	0.205331	t00 vs t04	DAZAP1	full-splice_match
PB.100424.728	4.09499	0.221781	0.889716	0.249272	0.803151	0.88422	t04 vs t30	DAZAP1	full-splice_match
PB.100424.728	4.09499	2.08548	1.24394	1.67651	0.0936387	0.143352	t00 vs t30	DAZAP1	full-splice_match
PB.100424.766	163.475	-1.83302	0.303883	-6.03199	1.61952e-09	1.51622e-08	t00 vs t30	RPS15	full-splice_match
PB.100424.766	163.475	-2.36749	0.306234	-7.73097	1.06726e-14	2.04716e-13	t00 vs t04	RPS15	full-splice_match
PB.100424.766	163.475	0.534466	0.256591	2.08295	0.0372558	0.0857967	t04 vs t30	RPS15	full-splice_match
PB.100424.773	5.97774	2.25616	1.15181	1.95879	0.0501372	0.0886953	t00 vs t04	RPS15	full-splice_match
PB.100424.773	5.97774	2.03199	0.51191	3.96944	7.20428e-05	0.000386498	t04 vs t30	RPS15	full-splice_match
PB.100424.773	5.97774	4.28816	1.11079	3.86045	0.00011318	0.000407193	t00 vs t30	RPS15	full-splice_match
PB.100424.774	12.2774	1.30688	0.469921	2.78106	0.00541819	0.016969	t04 vs t30	RPS15	full-splice_match
PB.100424.774	12.2774	-0.412854	0.585772	-0.704803	0.480933	0.579889	t00 vs t04	RPS15	full-splice_match
PB.100424.774	12.2774	0.894025	0.560709	1.59445	0.110834	0.165566	t00 vs t30	RPS15	full-splice_match
PB.100424.785	4.36129	-4.56764	1.13395	-4.02807	5.62375e-05	0.0002383	t00 vs t04	RPS15	full-splice_match
PB.100424.785	4.36129	1.73958	1.0742	1.61942	0.105358	0.198757	t04 vs t30	RPS15	full-splice_match
PB.100424.785	4.36129	-2.82805	0.958652	-2.95003	0.00317742	0.00764847	t00 vs t30	RPS15	full-splice_match
PB.100424.787	21.368	-1.55879	0.584344	-2.66759	0.00763968	0.0176472	t00 vs t04	RPS15	full-splice_match
PB.100424.787	21.368	-0.616449	0.571993	-1.07772	0.281158	0.363754	t00 vs t30	RPS15	full-splice_match
PB.100424.787	21.368	0.942342	0.490001	1.92314	0.0544624	0.117005	t04 vs t30	RPS15	full-splice_match
PB.100424.86	39.4663	-0.501844	0.358019	-1.40172	0.160998	0.227637	t00 vs t30	PWWP3A	novel_in_catalog
PB.100424.86	39.4663	-0.600346	0.359375	-1.67053	0.0948153	0.151764	t00 vs t04	PWWP3A	novel_in_catalog
PB.100424.86	39.4663	0.0985021	0.301082	0.32716	0.743547	0.840314	t04 vs t30	PWWP3A	novel_in_catalog
PB.100424.88	43.2948	-1.23613	0.215954	-5.72405	1.04014e-08	8.59464e-08	t00 vs t30	PWWP3A	novel_in_catalog
PB.100424.88	43.2948	-0.313754	0.202119	-1.55232	0.120585	0.186032	t00 vs t04	PWWP3A	novel_in_catalog
PB.100424.88	43.2948	-0.922377	0.188749	-4.88678	1.02497e-06	8.2788e-06	t04 vs t30	PWWP3A	novel_in_catalog
PB.100425.34	20.2829	-1.30077	0.502029	-2.59102	0.00956928	0.0214438	t00 vs t04	C19orf25	novel_in_catalog
PB.100425.34	20.2829	0.572905	0.425288	1.3471	0.177948	0.298989	t04 vs t30	C19orf25	novel_in_catalog
PB.100425.34	20.2829	-0.72786	0.493025	-1.47631	0.13986	0.201992	t00 vs t30	C19orf25	novel_in_catalog
PB.100425.35	297.213	-0.721816	0.171233	-4.2154	2.49332e-05	0.000115377	t00 vs t04	C19orf25	full-splice_match
PB.100425.35	297.213	-0.981482	0.171805	-5.71276	1.11155e-08	9.13434e-08	t00 vs t30	C19orf25	full-splice_match
PB.100425.35	297.213	-0.259667	0.143223	-1.81302	0.0698286	0.14294	t04 vs t30	C19orf25	full-splice_match
PB.100425.36	15.7606	-0.982474	0.410781	-2.39172	0.0167694	0.0325274	t00 vs t30	C19orf25	full-splice_match
PB.100425.36	15.7606	-1.03699	0.413	-2.51087	0.0120435	0.0261488	t00 vs t04	C19orf25	full-splice_match
PB.100425.36	15.7606	0.054514	0.363676	0.149897	0.880846	0.93859	t04 vs t30	C19orf25	full-splice_match
PB.100425.39	18.6263	-0.606766	0.296951	-2.04332	0.0410208	0.0929403	t04 vs t30	C19orf25	full-splice_match
PB.100425.39	18.6263	-1.26423	0.300198	-4.21132	2.53888e-05	0.000117273	t00 vs t04	C19orf25	full-splice_match
PB.100425.39	18.6263	-1.871	0.316702	-5.90775	3.46816e-09	3.08584e-08	t00 vs t30	C19orf25	full-splice_match
PB.100425.40	9.9822	-0.209385	0.555846	-0.376697	0.706399	0.812065	t04 vs t30	C19orf25	full-splice_match
PB.100425.40	9.9822	-1.47084	0.627332	-2.3446	0.0190475	0.0387958	t00 vs t04	C19orf25	full-splice_match
PB.100425.40	9.9822	-1.68023	0.631621	-2.66019	0.00780976	0.0167434	t00 vs t30	C19orf25	full-splice_match
PB.100425.60	29.9857	-1.94438	0.661623	-2.9388	0.00329483	0.0085133	t00 vs t04	C19orf25	full-splice_match
PB.100425.60	29.9857	0.434844	0.553711	0.785326	0.432262	0.580344	t04 vs t30	C19orf25	full-splice_match
PB.100425.60	29.9857	-1.50953	0.657307	-2.29655	0.0216447	0.0405938	t00 vs t30	C19orf25	full-splice_match
PB.100425.61	343.505	-1.18777	0.572261	-2.07558	0.037933	0.0699108	t00 vs t04	C19orf25	full-splice_match
PB.100425.61	343.505	0.518144	0.468008	1.10713	0.268239	0.408717	t04 vs t30	C19orf25	full-splice_match
PB.100425.61	343.505	-0.669628	0.571846	-1.17099	0.241601	0.320351	t00 vs t30	C19orf25	full-splice_match
PB.100425.62	9.84792	-2.18045	0.882964	-2.46946	0.0135316	0.0289207	t00 vs t04	C19orf25	full-splice_match
PB.100425.62	9.84792	0.574659	0.753925	0.762223	0.445927	0.59316	t04 vs t30	C19orf25	full-splice_match
PB.100425.62	9.84792	-1.60579	0.869453	-1.84689	0.0647625	0.104712	t00 vs t30	C19orf25	full-splice_match
PB.100425.63	26.6139	0.997085	0.649565	1.535	0.124783	0.227078	t04 vs t30	C19orf25	full-splice_match
PB.100425.63	26.6139	-0.15383	0.782679	-0.196542	0.844186	0.886498	t00 vs t30	C19orf25	full-splice_match
PB.100425.63	26.6139	-1.15091	0.789765	-1.45729	0.145037	0.21706	t00 vs t04	C19orf25	full-splice_match
PB.100425.70	17.6925	-0.46333	0.607251	-0.762996	0.445466	0.532772	t00 vs t30	C19orf25	full-splice_match
PB.100425.70	17.6925	-0.459213	0.607788	-0.755549	0.44992	0.55036	t00 vs t04	C19orf25	full-splice_match
PB.100425.70	17.6925	-0.0041165	0.505558	-0.00814248	0.993503	1	t04 vs t30	C19orf25	full-splice_match
PB.100426.111	107.721	4.86695	0.69773	6.97541	3.0498e-12	4.12497e-11	t00 vs t30	REEP6	full-splice_match
PB.100426.111	107.721	-0.676497	0.458462	-1.47558	0.140057	0.248511	t04 vs t30	REEP6	full-splice_match
PB.100426.111	107.721	5.54345	0.696901	7.95443	1.79964e-15	3.73452e-14	t00 vs t04	REEP6	full-splice_match
PB.100426.112	221.324	-0.933431	0.520179	-1.79444	0.072743	0.147672	t04 vs t30	REEP6	full-splice_match
PB.100426.112	221.324	-2.41801	0.630941	-3.83238	0.000126908	0.000490554	t00 vs t04	REEP6	full-splice_match
PB.100426.112	221.324	-3.35144	0.632715	-5.29692	1.17775e-07	8.10569e-07	t00 vs t30	REEP6	full-splice_match
PB.100426.113	3.61248	4.73157	1.58138	2.99205	0.00277109	0.00732035	t00 vs t04	REEP6	novel_not_in_catalog
PB.100426.113	3.61248	0.0846361	0.917327	0.0922638	0.926488	0.969556	t04 vs t30	REEP6	novel_not_in_catalog
PB.100426.113	3.61248	4.8162	1.57914	3.04988	0.00228934	0.00573434	t00 vs t30	REEP6	novel_not_in_catalog
PB.100426.120	6.47795	-1.74996	0.555412	-3.15074	0.00162858	0.00603161	t04 vs t30	REEP6	novel_in_catalog
PB.100426.120	6.47795	6.2432	1.30377	4.78857	1.67973e-06	1.00609e-05	t00 vs t04	REEP6	novel_in_catalog
PB.100426.120	6.47795	4.49324	1.32771	3.38419	0.000713876	0.00206216	t00 vs t30	REEP6	novel_in_catalog
PB.100426.18	5.89026	6.34683	1.5111	4.20013	2.66759e-05	0.000122548	t00 vs t04	APC2	incomplete-splice_match
PB.100426.18	5.89026	-3.37462	0.931165	-3.62409	0.000289985	0.00133291	t04 vs t30	APC2	incomplete-splice_match
PB.100426.18	5.89026	2.9722	1.58697	1.87288	0.0610855	0.0995829	t00 vs t30	APC2	incomplete-splice_match
PB.100426.24	8.17012	1.83917	0.60362	3.0469	0.00231211	0.0062521	t00 vs t04	APC2	novel_in_catalog
PB.100426.24	8.17012	-4.4003	0.760686	-5.78464	7.26668e-09	8.6869e-08	t04 vs t30	APC2	novel_in_catalog
PB.100426.24	8.17012	-2.56113	0.871403	-2.93909	0.00329182	0.0078907	t00 vs t30	APC2	novel_in_catalog
PB.100426.5	12.1098	4.42195	0.804467	5.49674	3.8687e-08	3.15173e-07	t00 vs t04	APC2	novel_in_catalog
PB.100426.5	12.1098	-2.66559	0.416872	-6.39428	1.61304e-10	2.48786e-09	t04 vs t30	APC2	novel_in_catalog
PB.100426.5	12.1098	1.75636	0.84675	2.07423	0.0380579	0.066234	t00 vs t30	APC2	novel_in_catalog
PB.100426.51	148.711	8.78448	1.14428	7.67688	1.63004e-14	2.84254e-13	t00 vs t30	APC2	novel_not_in_catalog
PB.100426.51	148.711	1.30971	0.431047	3.03843	0.00237811	0.0083883	t04 vs t30	APC2	novel_not_in_catalog
PB.100426.51	148.711	7.47477	1.14515	6.52732	6.69566e-11	8.23631e-10	t00 vs t04	APC2	novel_not_in_catalog
PB.100426.52	330.655	1.05428	0.381127	2.76622	0.00567106	0.0176385	t04 vs t30	APC2	novel_not_in_catalog
PB.100426.52	330.655	7.80193	0.856412	9.11003	8.23621e-20	2.49265e-18	t00 vs t04	APC2	novel_not_in_catalog
PB.100426.52	330.655	8.85621	0.856004	10.346	4.36349e-25	1.87471e-23	t00 vs t30	APC2	novel_not_in_catalog
PB.100428.176	59.2371	-0.428228	0.478338	-0.895241	0.370658	0.47063	t00 vs t04	UQCR11	full-splice_match
PB.100428.176	59.2371	0.768591	0.390755	1.96694	0.0491902	0.107739	t04 vs t30	UQCR11	full-splice_match
PB.100428.176	59.2371	0.340363	0.474713	0.716988	0.473382	0.559812	t00 vs t30	UQCR11	full-splice_match
PB.100428.179	925.485	-1.17832	0.559313	-2.10672	0.0351419	0.0654847	t00 vs t04	UQCR11	full-splice_match
PB.100428.179	925.485	0.320942	0.457004	0.702275	0.482508	0.627077	t04 vs t30	UQCR11	full-splice_match
PB.100428.179	925.485	-0.857373	0.559209	-1.53319	0.125229	0.18384	t00 vs t30	UQCR11	full-splice_match
PB.100428.184	8.84652	1.36349	0.460913	2.95824	0.00309397	0.0105129	t04 vs t30	UQCR11	full-splice_match
PB.100428.184	8.84652	-1.6779	0.526727	-3.18552	0.00144493	0.00415053	t00 vs t04	UQCR11	full-splice_match
PB.100428.184	8.84652	-0.314408	0.476256	-0.660166	0.509147	0.59355	t00 vs t30	UQCR11	full-splice_match
PB.100428.212	58.0273	0.415164	0.240662	1.72509	0.0845109	0.166668	t04 vs t30	UQCR11	full-splice_match
PB.100428.212	58.0273	-0.356708	0.29234	-1.22018	0.222396	0.309975	t00 vs t04	UQCR11	full-splice_match
PB.100428.212	58.0273	0.0584566	0.288949	0.202308	0.839676	0.882837	t00 vs t30	UQCR11	full-splice_match
PB.100428.214	19.86	-0.142569	0.358849	-0.397295	0.69115	0.800087	t04 vs t30	UQCR11	full-splice_match
PB.100428.214	19.86	0.572456	0.454941	1.25831	0.20828	0.282842	t00 vs t30	UQCR11	full-splice_match
PB.100428.214	19.86	0.715024	0.453787	1.57568	0.115099	0.178842	t00 vs t04	UQCR11	full-splice_match
PB.100428.25	330.049	-0.565627	0.316898	-1.78489	0.0742798	0.123586	t00 vs t04	MBD3	full-splice_match
PB.100428.25	330.049	0.705668	0.25909	2.72364	0.0064567	0.0196994	t04 vs t30	MBD3	full-splice_match
PB.100428.25	330.049	0.14004	0.315976	0.443199	0.657622	0.728609	t00 vs t30	MBD3	full-splice_match
PB.100428.28	14.1439	0.296419	0.325267	0.91131	0.362132	0.510857	t04 vs t30	MBD3	full-splice_match
PB.100428.28	14.1439	-0.336633	0.388636	-0.86619	0.386386	0.486973	t00 vs t04	MBD3	full-splice_match
PB.100428.28	14.1439	-0.0402143	0.380888	-0.10558	0.915915	0.943817	t00 vs t30	MBD3	full-splice_match
PB.100428.31	39.6479	0.23098	0.326468	0.707511	0.479249	0.578351	t00 vs t04	MBD3	full-splice_match
PB.100428.31	39.6479	-0.0318113	0.265426	-0.11985	0.904602	0.954681	t04 vs t30	MBD3	full-splice_match
PB.100428.31	39.6479	0.199169	0.32632	0.610347	0.541632	0.623899	t00 vs t30	MBD3	full-splice_match
PB.100428.47	5.73804	-1.18136	0.759311	-1.55583	0.119749	0.219935	t04 vs t30	MBD3	novel_in_catalog
PB.100428.47	5.73804	-2.08508	0.757526	-2.75249	0.00591438	0.0141507	t00 vs t04	MBD3	novel_in_catalog
PB.100428.47	5.73804	-3.26644	0.822774	-3.97004	7.18614e-05	0.000272194	t00 vs t30	MBD3	novel_in_catalog
PB.100429.17	7.44082	0.410256	0.536995	0.763984	0.444877	0.592165	t04 vs t30	TCF3	novel_not_in_catalog
PB.100429.17	7.44082	-0.645747	0.607268	-1.06337	0.287616	0.370677	t00 vs t30	TCF3	novel_not_in_catalog
PB.100429.17	7.44082	-1.056	0.621257	-1.69978	0.0891715	0.144054	t00 vs t04	TCF3	novel_not_in_catalog
PB.100429.187	284.167	-1.9582	0.264743	-7.39661	1.39703e-13	2.37998e-12	t00 vs t04	TCF3	novel_not_in_catalog
PB.100429.187	284.167	-2.56319	0.26631	-9.62484	6.28074e-22	2.14781e-20	t00 vs t30	TCF3	novel_not_in_catalog
PB.100429.187	284.167	-0.604987	0.222222	-2.72245	0.00648001	0.0197587	t04 vs t30	TCF3	novel_not_in_catalog
PB.100429.189	40.3024	-1.40138	0.399455	-3.50824	0.000451089	0.00149638	t00 vs t04	TCF3	novel_not_in_catalog
PB.100429.189	40.3024	0.188881	0.339345	0.556604	0.577798	0.708091	t04 vs t30	TCF3	novel_not_in_catalog
PB.100429.189	40.3024	-1.2125	0.39717	-3.05286	0.00226672	0.00568487	t00 vs t30	TCF3	novel_not_in_catalog
PB.100429.194	7.91001	-0.400897	0.667495	-0.600599	0.548107	0.642412	t00 vs t04	TCF3	novel_not_in_catalog
PB.100429.194	7.91001	-3.71554	0.844834	-4.39795	1.0928e-05	5.03761e-05	t00 vs t30	TCF3	novel_not_in_catalog
PB.100429.194	7.91001	-3.31464	0.760757	-4.35702	1.31843e-05	8.40304e-05	t04 vs t30	TCF3	novel_not_in_catalog
PB.100429.199	4.93408	-1.23286	1.16564	-1.05767	0.290206	0.385367	t00 vs t04	TCF3	novel_not_in_catalog
PB.100429.199	4.93408	0.0821119	0.987	0.0831934	0.933698	0.974449	t04 vs t30	TCF3	novel_not_in_catalog
PB.100429.199	4.93408	-1.15075	1.1622	-0.990148	0.322102	0.407414	t00 vs t30	TCF3	novel_not_in_catalog
PB.100429.3	4.73788	2.01358	1.16187	1.73306	0.0830859	0.135777	t00 vs t04	TCF3	novel_in_catalog
PB.100429.3	4.73788	-0.933536	0.879078	-1.06195	0.288259	0.431555	t04 vs t30	TCF3	novel_in_catalog
PB.100429.3	4.73788	1.08004	1.17947	0.915705	0.359822	0.446648	t00 vs t30	TCF3	novel_in_catalog
PB.100429.334	28.5261	-2.94306	0.48164	-6.11051	9.93161e-10	1.03903e-08	t00 vs t04	TCF3	novel_not_in_catalog
PB.100429.334	28.5261	-2.82356	0.478334	-5.9029	3.57177e-09	3.17032e-08	t00 vs t30	TCF3	novel_not_in_catalog
PB.100429.334	28.5261	0.119507	0.430906	0.27734	0.781519	0.868612	t04 vs t30	TCF3	novel_not_in_catalog
PB.100429.336	27.7614	-2.15746	0.550319	-3.92039	8.84072e-05	0.000327357	t00 vs t30	TCF3	novel_not_in_catalog
PB.100429.336	27.7614	-3.39625	0.573102	-5.92608	3.10258e-09	3.01689e-08	t00 vs t04	TCF3	novel_not_in_catalog
PB.100429.336	27.7614	1.23878	0.496305	2.49601	0.0125598	0.0347011	t04 vs t30	TCF3	novel_not_in_catalog
PB.100429.4	46.0188	-0.76711	0.25337	-3.02762	0.00246485	0.00660882	t00 vs t04	TCF3	novel_in_catalog
PB.100429.4	46.0188	0.31534	0.216059	1.45951	0.144425	0.254502	t04 vs t30	TCF3	novel_in_catalog
PB.100429.4	46.0188	-0.451771	0.249219	-1.81275	0.0698706	0.111723	t00 vs t30	TCF3	novel_in_catalog
PB.100429.5	10.0505	1.17302	0.630973	1.85907	0.0630171	0.131565	t04 vs t30	TCF3	novel_not_in_catalog
PB.100429.5	10.0505	1.29072	0.866725	1.48919	0.136436	0.20618	t00 vs t04	TCF3	novel_not_in_catalog
PB.100429.5	10.0505	2.46374	0.850774	2.89589	0.00378089	0.00890554	t00 vs t30	TCF3	novel_not_in_catalog
PB.100429.6	11.8738	-0.874067	0.72438	-1.20664	0.22757	0.315865	t00 vs t04	TCF3	novel_in_catalog
PB.100429.6	11.8738	-0.0814656	0.611289	-0.133269	0.893981	0.947693	t04 vs t30	TCF3	novel_in_catalog
PB.100429.6	11.8738	-0.955533	0.724908	-1.31814	0.187455	0.258936	t00 vs t30	TCF3	novel_in_catalog
PB.100429.9	19.8141	-0.981116	0.674682	-1.45419	0.145894	0.256507	t04 vs t30	TCF3	novel_not_in_catalog
PB.100429.9	19.8141	-2.03755	0.780517	-2.61051	0.00904081	0.0204068	t00 vs t04	TCF3	novel_not_in_catalog
PB.100429.9	19.8141	-3.01866	0.79499	-3.79711	0.000146394	0.000510554	t00 vs t30	TCF3	novel_not_in_catalog
PB.100435.1	13.1304	3.7586	1.11176	3.38077	0.000722831	0.00297627	t04 vs t30	ATP8B3	novel_in_catalog
PB.100435.1	13.1304	-3.50013	0.88879	-3.93808	8.21353e-05	0.000306471	t00 vs t30	ATP8B3	novel_in_catalog
PB.100435.1	13.1304	-7.25873	1.18929	-6.10343	1.03816e-09	1.08297e-08	t00 vs t04	ATP8B3	novel_in_catalog
PB.100435.2	7.3262	-3.82263	0.858208	-4.45419	8.42091e-06	3.98728e-05	t00 vs t30	ATP8B3	incomplete-splice_match
PB.100435.2	7.3262	3.61611	1.10524	3.27179	0.00106868	0.00418846	t04 vs t30	ATP8B3	incomplete-splice_match
PB.100435.2	7.3262	-7.43873	1.13193	-6.57172	4.97389e-11	6.2304e-10	t00 vs t04	ATP8B3	incomplete-splice_match
PB.100435.21	93.9565	-2.7085	0.40635	-6.66544	2.63875e-11	3.16688e-10	t00 vs t30	ATP8B3	novel_in_catalog
PB.100435.21	93.9565	-6.40926	0.492666	-13.0094	1.08256e-38	1.00533e-36	t00 vs t04	ATP8B3	novel_in_catalog
PB.100435.21	93.9565	3.70076	0.441414	8.38388	5.12109e-17	1.72084e-15	t04 vs t30	ATP8B3	novel_in_catalog
PB.100435.22	54.643	4.59791	0.814754	5.64331	1.66808e-08	1.87902e-07	t04 vs t30	ATP8B3	incomplete-splice_match
PB.100435.22	54.643	-3.8854	0.456239	-8.51615	1.64946e-17	3.85993e-16	t00 vs t30	ATP8B3	incomplete-splice_match
PB.100435.22	54.643	-8.48331	0.840899	-10.0884	6.21876e-24	2.55226e-22	t00 vs t04	ATP8B3	incomplete-splice_match
PB.100435.23	20.8376	2.98324	1.03226	2.89002	0.00385215	0.0126818	t04 vs t30	ATP8B3	novel_not_in_catalog
PB.100435.23	20.8376	-6.1126	0.669528	-9.12971	6.86823e-20	1.99421e-18	t00 vs t30	ATP8B3	novel_not_in_catalog
PB.100435.23	20.8376	-9.09584	0.954458	-9.52984	1.5752e-21	5.46078e-20	t00 vs t04	ATP8B3	novel_not_in_catalog
PB.100435.30	4.54881	4.80485	1.08061	4.44644	8.73051e-06	5.7914e-05	t04 vs t30	ATP8B3	novel_in_catalog
PB.100435.30	4.54881	-6.06951	1.16478	-5.21088	1.87944e-07	1.35305e-06	t00 vs t04	ATP8B3	novel_in_catalog
PB.100435.30	4.54881	-1.26467	0.853408	-1.4819	0.138367	0.200166	t00 vs t30	ATP8B3	novel_in_catalog
PB.100435.36	11.168	4.37023	0.929265	4.70289	2.56503e-06	1.91067e-05	t04 vs t30	ATP8B3	incomplete-splice_match
PB.100435.36	11.168	-6.80778	0.946456	-7.19292	6.34219e-13	1.00434e-11	t00 vs t04	ATP8B3	incomplete-splice_match
PB.100435.36	11.168	-2.43754	0.497352	-4.90104	9.53331e-07	5.50423e-06	t00 vs t30	ATP8B3	incomplete-splice_match
PB.100435.43	15.6678	-7.52468	1.00388	-7.49558	6.60036e-14	1.16703e-12	t00 vs t04	ATP8B3	novel_in_catalog
PB.100435.43	15.6678	3.97242	0.978077	4.06146	4.87661e-05	0.000272893	t04 vs t30	ATP8B3	novel_in_catalog
PB.100435.43	15.6678	-3.55226	0.611365	-5.81037	6.23347e-09	5.33399e-08	t00 vs t30	ATP8B3	novel_in_catalog
PB.100437.2	4.02281	2.78344	1.01172	2.7512	0.00593766	0.0183457	t04 vs t30	ATP8B3	novel_in_catalog
PB.100437.2	4.02281	-3.77154	1.11289	-3.38897	0.000701564	0.00220722	t00 vs t04	ATP8B3	novel_in_catalog
PB.100437.2	4.02281	-0.988093	0.894051	-1.10519	0.269079	0.350631	t00 vs t30	ATP8B3	novel_in_catalog
PB.100437.3	9.78311	0.481521	0.525336	0.916598	0.359354	0.508125	t04 vs t30	ATP8B3	novel_in_catalog
PB.100437.3	9.78311	-2.58228	0.564116	-4.57756	4.70421e-06	2.56781e-05	t00 vs t04	ATP8B3	novel_in_catalog
PB.100437.3	9.78311	-2.10075	0.542834	-3.86998	0.000108846	0.000393393	t00 vs t30	ATP8B3	novel_in_catalog
PB.100437.5	6.21891	1.21274	1.17502	1.0321	0.302025	0.446708	t04 vs t30	ATP8B3	novel_in_catalog
PB.100437.5	6.21891	-5.83821	1.14329	-5.10651	3.28159e-07	2.26046e-06	t00 vs t04	ATP8B3	novel_in_catalog
PB.100437.5	6.21891	-4.62547	0.963435	-4.80102	1.57861e-06	8.71703e-06	t00 vs t30	ATP8B3	novel_in_catalog
PB.100437.8	2.97002	-2.91373	1.28778	-2.26261	0.0236599	0.0438447	t00 vs t30	ATP8B3	incomplete-splice_match
PB.100437.8	2.97002	-4.42481	1.4469	-3.05813	0.00222722	0.00605008	t00 vs t04	ATP8B3	incomplete-splice_match
PB.100437.8	2.97002	1.51108	1.34667	1.12209	0.261826	0.401267	t04 vs t30	ATP8B3	incomplete-splice_match
PB.100439.11	8.00536	-1.79681	0.529117	-3.39587	0.000684108	0.0028368	t04 vs t30	REXO1	novel_in_catalog
PB.100439.11	8.00536	0.0795104	0.709385	0.112083	0.910757	0.939919	t00 vs t30	REXO1	novel_in_catalog
PB.100439.11	8.00536	1.87632	0.66682	2.81384	0.00489539	0.012003	t00 vs t04	REXO1	novel_in_catalog
PB.100439.18	4.56628	0.321653	0.780174	0.412283	0.680132	0.791321	t04 vs t30	REXO1	novel_not_in_catalog
PB.100439.18	4.56628	0.15205	0.941694	0.161464	0.871728	0.909039	t00 vs t30	REXO1	novel_not_in_catalog
PB.100439.18	4.56628	-0.169603	0.952005	-0.178153	0.858603	0.909588	t00 vs t04	REXO1	novel_not_in_catalog
PB.100439.2	32.1115	0.173648	0.406545	0.427131	0.669284	0.782696	t04 vs t30	REXO1	novel_in_catalog
PB.100439.2	32.1115	0.130553	0.495581	0.263435	0.792216	0.843718	t00 vs t30	REXO1	novel_in_catalog
PB.100439.2	32.1115	-0.0430945	0.497243	-0.0866669	0.930936	0.965648	t00 vs t04	REXO1	novel_in_catalog
PB.100439.3	117.847	-0.161876	0.335587	-0.482367	0.629545	0.750685	t04 vs t30	REXO1	novel_not_in_catalog
PB.100439.3	117.847	0.100116	0.411317	0.243403	0.807693	0.856484	t00 vs t30	REXO1	novel_not_in_catalog
PB.100439.3	117.847	0.261992	0.411049	0.637374	0.523881	0.619799	t00 vs t04	REXO1	novel_not_in_catalog
PB.100439.5	329.168	-0.773896	0.149432	-5.17892	2.23171e-07	2.05696e-06	t04 vs t30	REXO1	full-splice_match
PB.100439.5	329.168	0.785436	0.183209	4.28711	1.81015e-05	8.65362e-05	t00 vs t04	REXO1	full-splice_match
PB.100439.5	329.168	0.0115395	0.184622	0.0625036	0.950162	0.970138	t00 vs t30	REXO1	full-splice_match
PB.100444.1	1988.76	-0.272496	0.129573	-2.10303	0.035463	0.0823623	t04 vs t30	SCAMP4	full-splice_match
PB.100444.1	1988.76	0.0531025	0.158486	0.335061	0.737579	0.810276	t00 vs t04	SCAMP4	full-splice_match
PB.100444.1	1988.76	-0.219393	0.158571	-1.38356	0.166493	0.234202	t00 vs t30	SCAMP4	full-splice_match
PB.100444.185	371.505	0.216708	0.182118	1.18993	0.234075	0.368451	t04 vs t30	CSNK1G2	full-splice_match
PB.100444.185	371.505	-0.5391	0.221769	-2.43091	0.015061	0.0317191	t00 vs t04	CSNK1G2	full-splice_match
PB.100444.185	371.505	-0.322393	0.221354	-1.45646	0.145266	0.208647	t00 vs t30	CSNK1G2	full-splice_match
PB.100444.190	29.2677	0.262175	0.26278	0.997698	0.318426	0.464532	t04 vs t30	CSNK1G2	novel_in_catalog
PB.100444.190	29.2677	0.0095026	0.323497	0.0293746	0.976566	0.999863	t00 vs t04	CSNK1G2	novel_in_catalog
PB.100444.190	29.2677	0.271677	0.319635	0.849962	0.395346	0.48306	t00 vs t30	CSNK1G2	novel_in_catalog
PB.100444.2	60.7438	-1.17716	0.178953	-6.57802	4.76742e-11	7.93272e-10	t04 vs t30	SCAMP4	full-splice_match
PB.100444.2	60.7438	1.63936	0.233558	7.01907	2.23355e-12	3.31414e-11	t00 vs t04	SCAMP4	full-splice_match
PB.100444.2	60.7438	0.462197	0.242753	1.90398	0.0569127	0.0937137	t00 vs t30	SCAMP4	full-splice_match
PB.100444.226	4.07444	3.8319	1.1972	3.20071	0.00137088	0.0039645	t00 vs t04	CSNK1G2	novel_in_catalog
PB.100444.226	4.07444	1.1151	1.28537	0.86753	0.385652	0.473323	t00 vs t30	CSNK1G2	novel_in_catalog
PB.100444.226	4.07444	-2.71681	0.734043	-3.70115	0.000214624	0.00102011	t04 vs t30	CSNK1G2	novel_in_catalog
PB.100444.227	9.7632	2.33282	0.605928	3.84999	0.000118123	0.000460646	t00 vs t04	CSNK1G2	novel_not_in_catalog
PB.100444.227	9.7632	-1.86766	0.450822	-4.14278	3.43117e-05	0.000198843	t04 vs t30	CSNK1G2	novel_not_in_catalog
PB.100444.227	9.7632	0.465158	0.645607	0.720498	0.471218	0.55779	t00 vs t30	CSNK1G2	novel_not_in_catalog
PB.100444.246	9.07078	-0.780413	0.568341	-1.37314	0.169708	0.288246	t04 vs t30	CSNK1G2	novel_not_in_catalog
PB.100444.246	9.07078	1.39792	0.796454	1.75517	0.0792294	0.124328	t00 vs t30	CSNK1G2	novel_not_in_catalog
PB.100444.246	9.07078	2.17833	0.785529	2.77307	0.00555298	0.0133952	t00 vs t04	CSNK1G2	novel_not_in_catalog
PB.100444.26	5.00128	-1.43463	0.746805	-1.92102	0.0547293	0.117457	t04 vs t30	ADAT3	novel_not_in_catalog
PB.100444.26	5.00128	-3.00578	0.813144	-3.69649	0.000218598	0.000728311	t00 vs t30	ADAT3	novel_not_in_catalog
PB.100444.26	5.00128	-1.57115	0.729958	-2.15239	0.0313668	0.0594304	t00 vs t04	ADAT3	novel_not_in_catalog
PB.100444.3	163.898	-1.16564	0.506765	-2.30016	0.0214393	0.04293	t00 vs t04	ADAT3	full-splice_match
PB.100444.3	163.898	-0.0134802	0.416271	-0.0323833	0.974166	0.999485	t04 vs t30	ADAT3	full-splice_match
PB.100444.3	163.898	-1.17912	0.506698	-2.32706	0.0199618	0.037843	t00 vs t30	ADAT3	full-splice_match
PB.100444.33	4.11008	-1.83118	0.734657	-2.49256	0.0126824	0.0255229	t00 vs t30	ADAT3	novel_not_in_catalog
PB.100444.33	4.11008	-1.30413	0.707343	-1.84371	0.0652258	0.110811	t00 vs t04	ADAT3	novel_not_in_catalog
PB.100444.33	4.11008	-0.527046	0.67651	-0.779067	0.43594	0.583742	t04 vs t30	ADAT3	novel_not_in_catalog
PB.100444.5	59.8877	0.790889	0.293409	2.69551	0.00702799	0.0164166	t00 vs t04	SCAMP4	full-splice_match
PB.100444.5	59.8877	-0.424737	0.235348	-1.80472	0.0711178	0.14502	t04 vs t30	SCAMP4	full-splice_match
PB.100444.5	59.8877	0.366152	0.295807	1.23781	0.215788	0.291251	t00 vs t30	SCAMP4	full-splice_match
PB.100451.12	81.3269	1.41468	0.706077	2.00358	0.0451155	0.100421	t04 vs t30	BTBD2	full-splice_match
PB.100451.12	81.3269	-0.599204	0.865339	-0.69245	0.488655	0.587037	t00 vs t04	BTBD2	full-splice_match
PB.100451.12	81.3269	0.815476	0.862525	0.945452	0.344428	0.430837	t00 vs t30	BTBD2	full-splice_match
PB.100451.19	22.365	-2.45228	1.1042	-2.22088	0.0263593	0.064521	t04 vs t30	BTBD2	novel_in_catalog
PB.100451.19	22.365	-6.80816	0.785176	-8.67088	4.28809e-18	1.12805e-16	t00 vs t04	BTBD2	novel_in_catalog
PB.100451.19	22.365	-9.26044	0.977542	-9.4732	2.7141e-21	8.85037e-20	t00 vs t30	BTBD2	novel_in_catalog
PB.100451.213	1534.13	2.63605	0.186789	14.1124	3.18515e-45	3.98979e-43	t00 vs t04	MOB3A	full-splice_match
PB.100451.213	1534.13	-0.493762	0.149438	-3.30413	0.000952712	0.00378934	t04 vs t30	MOB3A	full-splice_match
PB.100451.213	1534.13	2.14229	0.186947	11.4593	2.11113e-30	1.29513e-28	t00 vs t30	MOB3A	full-splice_match
PB.100451.214	64.8412	-0.286394	0.1664	-1.72112	0.0852287	0.167829	t04 vs t30	MOB3A	novel_in_catalog
PB.100451.214	64.8412	1.72981	0.25095	6.89304	5.4612e-12	7.15302e-11	t00 vs t30	MOB3A	novel_in_catalog
PB.100451.214	64.8412	2.0162	0.249441	8.08288	6.32554e-16	1.37108e-14	t00 vs t04	MOB3A	novel_in_catalog
PB.100451.253	17.0446	2.62878	0.591491	4.44433	8.81668e-06	4.52882e-05	t00 vs t04	MOB3A	novel_not_in_catalog
PB.100451.253	17.0446	-1.50361	0.427685	-3.5157	0.000438595	0.00191949	t04 vs t30	MOB3A	novel_not_in_catalog
PB.100451.253	17.0446	1.12517	0.608618	1.84873	0.0644975	0.104338	t00 vs t30	MOB3A	novel_not_in_catalog
PB.100451.34	3.11541	-5.37955	1.34262	-4.00674	6.15621e-05	0.000258365	t00 vs t04	BTBD2	novel_in_catalog
PB.100451.34	3.11541	-1.00722	1.44884	-0.695193	0.486934	0.631171	t04 vs t30	BTBD2	novel_in_catalog
PB.100451.34	3.11541	-6.38677	1.34262	-4.75693	1.96558e-06	1.0645e-05	t00 vs t30	BTBD2	novel_in_catalog
PB.100451.432	21.5884	1.95764	0.481317	4.06725	4.75711e-05	0.000205277	t00 vs t04	MOB3A	full-splice_match
PB.100451.432	21.5884	0.677473	0.299341	2.26322	0.0236224	0.0589193	t04 vs t30	MOB3A	full-splice_match
PB.100451.432	21.5884	2.63511	0.474023	5.55903	2.71282e-08	2.09185e-07	t00 vs t30	MOB3A	full-splice_match
PB.100451.44	5.82144	-7.2968	1.12298	-6.49771	8.15515e-11	9.92546e-10	t00 vs t04	BTBD2	novel_in_catalog
PB.100451.44	5.82144	0	1.32344	0	1	1	t04 vs t30	BTBD2	novel_in_catalog
PB.100451.44	5.82144	-7.34223	1.12298	-6.53816	6.22792e-11	7.11652e-10	t00 vs t30	BTBD2	novel_in_catalog
PB.100451.452	1003.37	-0.0997852	0.158666	-0.6289	0.529415	0.625023	t00 vs t04	AP3D1	full-splice_match
PB.100451.452	1003.37	0.336614	0.129538	2.59857	0.00936119	0.0270508	t04 vs t30	AP3D1	full-splice_match
PB.100451.452	1003.37	0.236829	0.158376	1.49536	0.134822	0.19582	t00 vs t30	AP3D1	full-splice_match
PB.100451.459	148.785	0.438025	0.225647	1.9412	0.052234	0.113137	t04 vs t30	AP3D1	full-splice_match
PB.100451.459	148.785	0.0695542	0.27779	0.250384	0.80229	0.863718	t00 vs t04	AP3D1	full-splice_match
PB.100451.459	148.785	0.50758	0.27641	1.83633	0.0663086	0.106847	t00 vs t30	AP3D1	full-splice_match
PB.100451.9	6.31843	-0.128371	0.797191	-0.16103	0.87207	0.920286	t00 vs t04	BTBD2	full-splice_match
PB.100451.9	6.31843	1.06033	0.632871	1.67542	0.0938512	0.181255	t04 vs t30	BTBD2	full-splice_match
PB.100451.9	6.31843	0.931956	0.769838	1.21059	0.226054	0.302933	t00 vs t30	BTBD2	full-splice_match
PB.100451.93	681.92	-0.293182	0.102027	-2.87359	0.0040584	0.0102113	t00 vs t04	MKNK2	novel_in_catalog
PB.100451.93	681.92	-0.948131	0.0864729	-10.9645	5.66167e-28	4.78969e-26	t04 vs t30	MKNK2	novel_in_catalog
PB.100451.93	681.92	-1.24131	0.103863	-11.9515	6.38011e-33	4.57968e-31	t00 vs t30	MKNK2	novel_in_catalog
PB.100451.94	25.646	-1.10919	0.839737	-1.32088	0.186541	0.257881	t00 vs t30	MKNK2	incomplete-splice_match
PB.100451.94	25.646	-1.68412	0.844408	-1.99444	0.0461045	0.0826083	t00 vs t04	MKNK2	incomplete-splice_match
PB.100451.94	25.646	0.574926	0.699331	0.822109	0.411015	0.559811	t04 vs t30	MKNK2	incomplete-splice_match
PB.100451.95	8.57519	0.358783	0.506752	0.708004	0.478942	0.623833	t04 vs t30	MKNK2	novel_in_catalog
PB.100451.95	8.57519	-0.911017	0.590965	-1.54158	0.123177	0.189402	t00 vs t04	MKNK2	novel_in_catalog
PB.100451.95	8.57519	-0.552234	0.579972	-0.952173	0.341009	0.427212	t00 vs t30	MKNK2	novel_in_catalog
PB.100451.96	8.97261	0.60307	0.621649	0.970112	0.331991	0.479017	t04 vs t30	MKNK2	novel_in_catalog
PB.100451.96	8.97261	-2.05504	0.711447	-2.88854	0.00387036	0.00979995	t00 vs t04	MKNK2	novel_in_catalog
PB.100451.96	8.97261	-1.45197	0.692952	-2.09534	0.0361406	0.063338	t00 vs t30	MKNK2	novel_in_catalog
PB.100451.97	13.8714	-1.29317	0.464515	-2.78391	0.00537076	0.0168464	t04 vs t30	MKNK2	full-splice_match
PB.100451.97	13.8714	-0.707175	0.50705	-1.39468	0.163111	0.239549	t00 vs t04	MKNK2	full-splice_match
PB.100451.97	13.8714	-2.00034	0.536527	-3.72832	0.00019276	0.00065133	t00 vs t30	MKNK2	full-splice_match
PB.100452.39	3.18643	-4.36336	1.37552	-3.17216	0.00151311	0.00432049	t00 vs t04	DOT1L	novel_in_catalog
PB.100452.39	3.18643	-0.923829	1.13347	-0.815044	0.415047	0.502743	t00 vs t30	DOT1L	novel_in_catalog
PB.100452.39	3.18643	3.43953	1.23416	2.78694	0.00532085	0.016712	t04 vs t30	DOT1L	novel_in_catalog
PB.100452.5	29.9564	0.419819	0.313576	1.33881	0.180633	0.260931	t00 vs t04	DOT1L	full-splice_match
PB.100452.5	29.9564	-1.65011	0.282111	-5.84915	4.94086e-09	6.06645e-08	t04 vs t30	DOT1L	full-splice_match
PB.100452.5	29.9564	-1.23029	0.338186	-3.6379	0.000274869	0.000891498	t00 vs t30	DOT1L	full-splice_match
PB.100452.50	7.20171	-2.64929	0.61118	-4.33471	1.45951e-05	7.13555e-05	t00 vs t04	DOT1L	novel_in_catalog
PB.100452.50	7.20171	1.38106	0.562415	2.4556	0.0140651	0.0381597	t04 vs t30	DOT1L	novel_in_catalog
PB.100452.50	7.20171	-1.26823	0.540112	-2.34808	0.0188705	0.0360464	t00 vs t30	DOT1L	novel_in_catalog
PB.100453.15	53.8746	2.90728	0.304836	9.5372	1.46739e-21	4.89256e-20	t00 vs t30	PLEKHJ1	full-splice_match
PB.100453.15	53.8746	2.18545	0.309642	7.05798	1.68936e-12	2.54618e-11	t00 vs t04	PLEKHJ1	full-splice_match
PB.100453.15	53.8746	0.721828	0.178483	4.04423	5.24952e-05	0.000291113	t04 vs t30	PLEKHJ1	full-splice_match
PB.100453.23	28.9094	3.59029	0.542848	6.61382	3.74539e-11	4.77024e-10	t00 vs t04	PLEKHJ1	full-splice_match
PB.100453.23	28.9094	-0.0499475	0.265537	-0.1881	0.850798	0.918353	t04 vs t30	PLEKHJ1	full-splice_match
PB.100453.23	28.9094	3.54035	0.54286	6.52166	6.95341e-11	7.88648e-10	t00 vs t30	PLEKHJ1	full-splice_match
PB.100453.53	1645.54	-1.13294	0.607195	-1.86586	0.0620609	0.106208	t00 vs t04	PLEKHJ1	full-splice_match
PB.100453.53	1645.54	0.0961899	0.495963	0.193946	0.846218	0.915092	t04 vs t30	PLEKHJ1	full-splice_match
PB.100453.53	1645.54	-1.03675	0.607174	-1.7075	0.0877284	0.135569	t00 vs t30	PLEKHJ1	full-splice_match
PB.100453.56	144.501	0.000888369	0.474165	0.00187354	0.998505	1	t04 vs t30	PLEKHJ1	full-splice_match
PB.100453.56	144.501	-0.205686	0.579779	-0.354766	0.722765	0.7854	t00 vs t30	PLEKHJ1	full-splice_match
PB.100453.56	144.501	-0.206575	0.579855	-0.356252	0.721652	0.796478	t00 vs t04	PLEKHJ1	full-splice_match
PB.100453.58	166.704	-0.41778	0.512032	-0.815926	0.414543	0.563181	t04 vs t30	PLEKHJ1	novel_in_catalog
PB.100453.58	166.704	-1.02672	0.624204	-1.64485	0.1	0.158739	t00 vs t04	PLEKHJ1	novel_in_catalog
PB.100453.58	166.704	-1.4445	0.624744	-2.31215	0.0207691	0.0391544	t00 vs t30	PLEKHJ1	novel_in_catalog
PB.100454.1	54.5336	1.01328	0.602119	1.68286	0.0924016	0.178989	t04 vs t30	SF3A2	novel_not_in_catalog
PB.100454.1	54.5336	-0.95907	0.726204	-1.32066	0.186614	0.257962	t00 vs t30	SF3A2	novel_not_in_catalog
PB.100454.1	54.5336	-1.97235	0.730782	-2.69896	0.00695559	0.0162733	t00 vs t04	SF3A2	novel_not_in_catalog
PB.100454.2	1448.16	-1.07146	0.517345	-2.07107	0.0383519	0.0666715	t00 vs t30	SF3A2	full-splice_match
PB.100454.2	1448.16	0.114601	0.422697	0.271118	0.7863	0.872203	t04 vs t30	SF3A2	full-splice_match
PB.100454.2	1448.16	-1.18606	0.517377	-2.29245	0.0218799	0.0436923	t00 vs t04	SF3A2	full-splice_match
PB.100454.51	13.8307	-0.778519	0.409215	-1.90247	0.0571101	0.12151	t04 vs t30	SF3A2	novel_in_catalog
PB.100454.51	13.8307	-0.917021	0.485623	-1.88834	0.0589803	0.0966294	t00 vs t30	SF3A2	novel_in_catalog
PB.100454.51	13.8307	-0.138502	0.470746	-0.294219	0.768591	0.83638	t00 vs t04	SF3A2	novel_in_catalog
PB.100456.1	31.0824	1.4954	0.411574	3.63337	0.000279743	0.00129069	t04 vs t30	LINGO3	full-splice_match
PB.100456.1	31.0824	3.47634	0.761732	4.56373	5.0253e-06	2.72574e-05	t00 vs t04	LINGO3	full-splice_match
PB.100456.1	31.0824	4.97174	0.754203	6.59204	4.33811e-11	5.05869e-10	t00 vs t30	LINGO3	full-splice_match
PB.100456.3	16.827	4.1802	0.894544	4.67299	2.96845e-06	1.55043e-05	t00 vs t30	LINGO3	full-splice_match
PB.100456.3	16.827	0.150843	0.46069	0.327429	0.743344	0.840192	t04 vs t30	LINGO3	full-splice_match
PB.100456.3	16.827	4.02935	0.89583	4.4979	6.86283e-06	3.60726e-05	t00 vs t04	LINGO3	full-splice_match
PB.100457.7	47.4863	1.03317	0.253526	4.07521	4.59733e-05	0.000258688	t04 vs t30	LSM7	full-splice_match
PB.100457.7	47.4863	-1.71332	0.295358	-5.80082	6.59899e-09	6.10852e-08	t00 vs t04	LSM7	full-splice_match
PB.100457.7	47.4863	-0.680146	0.282798	-2.40506	0.0161698	0.0315273	t00 vs t30	LSM7	full-splice_match
PB.100457.9	4.38172	2.07303	1.36919	1.51405	0.130013	0.189807	t00 vs t30	LSM7	novel_in_catalog
PB.100457.9	4.38172	-0.094347	0.994054	-0.0949114	0.924385	0.968068	t04 vs t30	LSM7	novel_in_catalog
PB.100457.9	4.38172	2.16737	1.36844	1.58383	0.113232	0.176405	t00 vs t04	LSM7	novel_in_catalog
PB.100459.1	7752.46	0.295858	0.460438	0.642558	0.520511	0.660203	t04 vs t30	OAZ1	full-splice_match
PB.100459.1	7752.46	-0.118073	0.563893	-0.209388	0.834145	0.878319	t00 vs t30	OAZ1	full-splice_match
PB.100459.1	7752.46	-0.413931	0.563903	-0.734046	0.462921	0.562806	t00 vs t04	OAZ1	full-splice_match
PB.100459.109	172.582	-0.15379	0.240368	-0.639811	0.522295	0.661642	t04 vs t30	SPPL2B	full-splice_match
PB.100459.109	172.582	1.31063	0.302512	4.33251	1.47422e-05	6.59797e-05	t00 vs t30	SPPL2B	full-splice_match
PB.100459.109	172.582	1.46442	0.302304	4.84421	1.27118e-06	7.8117e-06	t00 vs t04	SPPL2B	full-splice_match
PB.100459.156	13.9301	-0.202563	0.353668	-0.572749	0.566815	0.698715	t04 vs t30	SPPL2B	novel_in_catalog
PB.100459.156	13.9301	-0.413733	0.418251	-0.989196	0.322567	0.407901	t00 vs t30	SPPL2B	novel_in_catalog
PB.100459.156	13.9301	-0.21117	0.41489	-0.508978	0.610768	0.699262	t00 vs t04	SPPL2B	novel_in_catalog
PB.100459.174	17.0263	-0.0620275	0.305616	-0.202959	0.839167	0.910103	t04 vs t30	SPPL2B	full-splice_match
PB.100459.174	17.0263	1.33162	0.428858	3.10503	0.00190257	0.00527417	t00 vs t04	SPPL2B	full-splice_match
PB.100459.174	17.0263	1.26959	0.429077	2.95889	0.00308754	0.00745677	t00 vs t30	SPPL2B	full-splice_match
PB.100459.179	26.2962	-0.175	0.306936	-0.570153	0.568574	0.700237	t04 vs t30	SPPL2B	full-splice_match
PB.100459.179	26.2962	-0.246159	0.369884	-0.665502	0.505729	0.590337	t00 vs t30	SPPL2B	full-splice_match
PB.100459.179	26.2962	-0.0711585	0.368285	-0.193216	0.84679	0.900083	t00 vs t04	SPPL2B	full-splice_match
PB.100459.2	873.652	0.259217	0.500376	0.518045	0.604427	0.730208	t04 vs t30	OAZ1	full-splice_match
PB.100459.2	873.652	-1.88486	0.611966	-3.08002	0.00206989	0.00525233	t00 vs t30	OAZ1	full-splice_match
PB.100459.2	873.652	-2.14408	0.612078	-3.50296	0.000460122	0.00152309	t00 vs t04	OAZ1	full-splice_match
PB.100459.79	108.642	-0.309335	0.165634	-1.86758	0.0618211	0.129563	t04 vs t30	SPPL2B	full-splice_match
PB.100459.79	108.642	-1.36324	0.191324	-7.12529	1.03862e-12	1.48341e-11	t00 vs t30	SPPL2B	full-splice_match
PB.100459.79	108.642	-1.0539	0.189413	-5.56404	2.63601e-08	2.20872e-07	t00 vs t04	SPPL2B	full-splice_match
PB.100459.80	532.269	-0.486768	0.134838	-3.61001	0.000306186	0.0013983	t04 vs t30	SPPL2B	full-splice_match
PB.100459.80	532.269	-0.0578931	0.165504	-0.349799	0.726489	0.788606	t00 vs t30	SPPL2B	full-splice_match
PB.100459.80	532.269	0.428874	0.164917	2.60055	0.00930747	0.0209274	t00 vs t04	SPPL2B	full-splice_match
PB.100459.82	66.6206	0.859313	0.25592	3.35774	0.000785819	0.00320339	t04 vs t30	SPPL2B	novel_in_catalog
PB.100459.82	66.6206	1.45423	0.323002	4.50224	6.72413e-06	3.25445e-05	t00 vs t30	SPPL2B	novel_in_catalog
PB.100459.82	66.6206	0.594918	0.327742	1.8152	0.0694932	0.116925	t00 vs t04	SPPL2B	novel_in_catalog
PB.100460.287	154.7	2.31	0.280243	8.24284	1.68166e-16	5.35495e-15	t04 vs t30	LMNB2	full-splice_match
PB.100460.287	154.7	-1.48625	0.317276	-4.68441	2.80772e-06	1.47366e-05	t00 vs t30	LMNB2	full-splice_match
PB.100460.287	154.7	-3.79625	0.331744	-11.4433	2.54001e-30	1.55284e-28	t00 vs t04	LMNB2	full-splice_match
PB.100460.33	4.14458	1.67488	0.892	1.87767	0.0604267	0.127163	t04 vs t30	LMNB2	novel_not_in_catalog
PB.100460.33	4.14458	-0.550427	0.955165	-0.576264	0.564437	0.644749	t00 vs t30	LMNB2	novel_not_in_catalog
PB.100460.33	4.14458	-2.22531	1.03273	-2.15479	0.0311786	0.059136	t00 vs t04	LMNB2	novel_not_in_catalog
PB.100460.42	29.6856	0.12703	0.353994	0.358849	0.719708	0.822225	t04 vs t30	LMNB2	novel_not_in_catalog
PB.100460.42	29.6856	-2.57946	0.381984	-6.75279	1.45025e-11	1.79648e-10	t00 vs t30	LMNB2	novel_not_in_catalog
PB.100460.42	29.6856	-2.70649	0.385704	-7.017	2.26679e-12	3.36059e-11	t00 vs t04	LMNB2	novel_not_in_catalog
PB.100460.46	4.64251	1.30722	0.765392	1.70791	0.0876529	0.171605	t04 vs t30	LMNB2	novel_not_in_catalog
PB.100460.46	4.64251	-1.54381	0.75601	-2.04205	0.0411462	0.0708341	t00 vs t30	LMNB2	novel_not_in_catalog
PB.100460.46	4.64251	-2.85104	0.836971	-3.40637	0.000658321	0.00208731	t00 vs t04	LMNB2	novel_not_in_catalog
PB.100460.50	3.87496	2.22757	0.975253	2.28409	0.0223662	0.0562672	t04 vs t30	LMNB2	novel_in_catalog
PB.100460.50	3.87496	-0.2521	1.25807	-0.200386	0.841179	0.895691	t00 vs t04	LMNB2	novel_in_catalog
PB.100460.50	3.87496	1.97547	1.18425	1.66811	0.0952935	0.145509	t00 vs t30	LMNB2	novel_in_catalog
PB.100460.63	164.229	-0.456992	3.22691	-0.141619	0.887381	0.942932	t04 vs t30	LMNB2	full-splice_match
PB.100460.63	164.229	-1.93335	3.95153	-0.489267	0.624653	0.69922	t00 vs t30	LMNB2	full-splice_match
PB.100460.63	164.229	-1.47636	3.95142	-0.373628	0.708681	0.785479	t00 vs t04	LMNB2	full-splice_match
PB.100465.12	12.2757	2.69211	0.69851	3.85407	0.00011617	0.000416579	t00 vs t30	GNG7	novel_in_catalog
PB.100465.12	12.2757	2.93474	0.696248	4.21508	2.49691e-05	0.000115523	t00 vs t04	GNG7	novel_in_catalog
PB.100465.12	12.2757	-0.242636	0.396771	-0.611526	0.540851	0.676927	t04 vs t30	GNG7	novel_in_catalog
PB.100465.276	785.249	0.791198	0.484377	1.63343	0.102378	0.194284	t04 vs t30	SLC39A3	full-splice_match
PB.100465.276	785.249	-0.989928	0.59299	-1.66938	0.0950412	0.152078	t00 vs t04	SLC39A3	full-splice_match
PB.100465.276	785.249	-0.198731	0.592742	-0.335274	0.737419	0.79784	t00 vs t30	SLC39A3	full-splice_match
PB.100465.3	745.868	0.890567	0.141111	6.31111	2.77033e-10	2.89143e-09	t00 vs t30	GNG7	full-splice_match
PB.100465.3	745.868	0.527662	0.141547	3.72783	0.000193134	0.000710417	t00 vs t04	GNG7	full-splice_match
PB.100465.3	745.868	0.362905	0.114227	3.17705	0.00148782	0.00557877	t04 vs t30	GNG7	full-splice_match
PB.100465.300	454.249	-0.0197912	0.189201	-0.104604	0.91669	0.962986	t04 vs t30	SLC39A3	full-splice_match
PB.100465.300	454.249	0.112419	0.231657	0.48528	0.627478	0.701808	t00 vs t30	SLC39A3	full-splice_match
PB.100465.300	454.249	0.13221	0.231691	0.570629	0.568251	0.660511	t00 vs t04	SLC39A3	full-splice_match
PB.100465.73	27.8483	-3.04169	0.722229	-4.21154	2.53641e-05	0.000117177	t00 vs t04	GNG7	full-splice_match
PB.100465.73	27.8483	1.25472	0.608383	2.06238	0.0391718	0.0894624	t04 vs t30	GNG7	full-splice_match
PB.100465.73	27.8483	-1.78697	0.706545	-2.52917	0.0114332	0.0233128	t00 vs t30	GNG7	full-splice_match
PB.100466.1	371.556	-0.523637	0.325255	-1.60993	0.107414	0.168714	t00 vs t04	SGTA	novel_not_in_catalog
PB.100466.1	371.556	0.70117	0.265813	2.63783	0.00834383	0.0245104	t04 vs t30	SGTA	novel_not_in_catalog
PB.100466.1	371.556	0.177534	0.324467	0.547155	0.584272	0.662604	t00 vs t30	SGTA	novel_not_in_catalog
PB.100466.18	164.351	-0.34665	0.191209	-1.81294	0.0698417	0.142958	t04 vs t30	SGTA	full-splice_match
PB.100466.18	164.351	0.726492	0.236456	3.07242	0.00212334	0.00580246	t00 vs t04	SGTA	full-splice_match
PB.100466.18	164.351	0.379842	0.237315	1.60058	0.109469	0.163849	t00 vs t30	SGTA	full-splice_match
PB.100466.2	8084.4	-0.272211	0.0830554	-3.27746	0.00104745	0.00411479	t04 vs t30	SGTA	full-splice_match
PB.100466.2	8084.4	-0.0206317	0.101623	-0.203022	0.839118	0.894048	t00 vs t04	SGTA	full-splice_match
PB.100466.2	8084.4	-0.292843	0.101656	-2.88072	0.00396764	0.00928763	t00 vs t30	SGTA	full-splice_match
PB.100466.27	158.821	0.322656	0.177748	1.81524	0.0694864	0.142383	t04 vs t30	SGTA	novel_not_in_catalog
PB.100466.27	158.821	0.646538	0.223486	2.89297	0.00381618	0.00968056	t00 vs t04	SGTA	novel_not_in_catalog
PB.100466.27	158.821	0.969194	0.222329	4.35927	1.30495e-05	5.91627e-05	t00 vs t30	SGTA	novel_not_in_catalog
PB.100471.25	183.014	0.312081	0.142699	2.18698	0.0287438	0.0693331	t04 vs t30	ZNF77	full-splice_match
PB.100471.25	183.014	-0.830757	0.170138	-4.88284	1.04568e-06	6.54144e-06	t00 vs t04	ZNF77	full-splice_match
PB.100471.25	183.014	-0.518676	0.168574	-3.07684	0.0020921	0.00530086	t00 vs t30	ZNF77	full-splice_match
PB.100471.26	5.18019	0.851263	0.650423	1.30879	0.190607	0.262593	t00 vs t30	ZNF77	novel_in_catalog
PB.100471.26	5.18019	0.451787	0.507559	0.890117	0.373403	0.522461	t04 vs t30	ZNF77	novel_in_catalog
PB.100471.26	5.18019	0.399477	0.666676	0.599207	0.549035	0.643205	t00 vs t04	ZNF77	novel_in_catalog
PB.100471.29	5.23279	0.290742	0.788158	0.368888	0.712211	0.8167	t04 vs t30	ZNF77	novel_in_catalog
PB.100471.29	5.23279	-0.289907	0.956268	-0.303165	0.761764	0.830711	t00 vs t04	ZNF77	novel_in_catalog
PB.100471.29	5.23279	0.000834661	0.947949	0.000880492	0.999297	1	t00 vs t30	ZNF77	novel_in_catalog
PB.100471.30	16.0667	-0.381995	0.437021	-0.874089	0.38207	0.48251	t00 vs t04	ZNF77	novel_not_in_catalog
PB.100471.30	16.0667	0.313118	0.423711	0.738989	0.459914	0.546974	t00 vs t30	ZNF77	novel_not_in_catalog
PB.100471.30	16.0667	0.695113	0.357601	1.94383	0.0519165	0.112575	t04 vs t30	ZNF77	novel_not_in_catalog
PB.100473.101	22.503	-0.730426	0.368634	-1.98144	0.0475421	0.0802806	t00 vs t30	THOP1	novel_in_catalog
PB.100473.101	22.503	0.829943	0.333341	2.48977	0.0127826	0.0352045	t04 vs t30	THOP1	novel_in_catalog
PB.100473.101	22.503	-1.56037	0.384565	-4.05749	4.96035e-05	0.000212976	t00 vs t04	THOP1	novel_in_catalog
PB.100473.107	18.0637	1.12476	0.356727	3.15301	0.00161598	0.00599068	t04 vs t30	THOP1	novel_in_catalog
PB.100473.107	18.0637	0.245696	0.408665	0.601215	0.547697	0.629469	t00 vs t30	THOP1	novel_in_catalog
PB.100473.107	18.0637	-0.879066	0.4297	-2.04576	0.0407796	0.0743567	t00 vs t04	THOP1	novel_in_catalog
PB.100473.11	22.9404	-1.88206	0.438889	-4.28824	1.80091e-05	8.61493e-05	t00 vs t04	THOP1	novel_not_in_catalog
PB.100473.11	22.9404	0.966867	0.378405	2.55511	0.0106154	0.0300991	t04 vs t30	THOP1	novel_not_in_catalog
PB.100473.11	22.9404	-0.915195	0.421771	-2.16989	0.0300154	0.053907	t00 vs t30	THOP1	novel_not_in_catalog
PB.100473.113	25.4494	-1.48893	0.287046	-5.18709	2.13606e-07	1.52404e-06	t00 vs t04	THOP1	novel_in_catalog
PB.100473.113	25.4494	-1.84742	0.294328	-6.27675	3.45719e-10	3.55985e-09	t00 vs t30	THOP1	novel_in_catalog
PB.100473.113	25.4494	-0.358489	0.273972	-1.30849	0.190708	0.315299	t04 vs t30	THOP1	novel_in_catalog
PB.100473.243	77.4665	0.983353	0.27202	3.615	0.00030035	0.00137525	t04 vs t30	ZNF554	full-splice_match
PB.100473.243	77.4665	-0.0949287	0.337258	-0.281472	0.778348	0.844414	t00 vs t04	ZNF554	full-splice_match
PB.100473.243	77.4665	0.888424	0.332411	2.67267	0.00752512	0.0162116	t00 vs t30	ZNF554	full-splice_match
PB.100473.246	48.6887	1.1088	0.269898	4.10824	3.98689e-05	0.000160923	t00 vs t30	ZNF554	full-splice_match
PB.100473.246	48.6887	1.14271	0.22002	5.19369	2.06168e-07	1.91157e-06	t04 vs t30	ZNF554	full-splice_match
PB.100473.246	48.6887	-0.0339086	0.280772	-0.120769	0.903874	0.945082	t00 vs t04	ZNF554	full-splice_match
PB.100473.249	18.1221	1.2132	0.503061	2.41164	0.0158809	0.0310391	t00 vs t30	ZNF554	full-splice_match
PB.100473.249	18.1221	1.00093	0.403766	2.47899	0.0131754	0.0361089	t04 vs t30	ZNF554	full-splice_match
PB.100473.249	18.1221	0.21227	0.516489	0.410986	0.681083	0.761468	t00 vs t04	ZNF554	full-splice_match
PB.100473.25	236.877	0.238609	0.154258	1.54682	0.121907	0.222975	t04 vs t30	THOP1	novel_not_in_catalog
PB.100473.25	236.877	-1.30129	0.181406	-7.17334	7.31871e-13	1.06377e-11	t00 vs t30	THOP1	novel_not_in_catalog
PB.100473.25	236.877	-1.5399	0.182472	-8.43906	3.19891e-17	7.79143e-16	t00 vs t04	THOP1	novel_not_in_catalog
PB.100473.251	14.8793	7.29381	1.24453	5.86067	4.61008e-09	4.02683e-08	t00 vs t30	ZNF554	full-splice_match
PB.100473.251	14.8793	1.1947	0.377845	3.16188	0.00156752	0.00583408	t04 vs t30	ZNF554	full-splice_match
PB.100473.251	14.8793	6.0991	1.25167	4.87276	1.10049e-06	6.85085e-06	t00 vs t04	ZNF554	full-splice_match
PB.100473.262	5.94538	1.44228	0.705163	2.04532	0.0408235	0.0703663	t00 vs t30	ZNF554	novel_not_in_catalog
PB.100473.262	5.94538	2.18231	0.620608	3.51641	0.000437428	0.00191506	t04 vs t30	ZNF554	novel_not_in_catalog
PB.100473.262	5.94538	-0.740029	0.784139	-0.943747	0.345299	0.444031	t00 vs t04	ZNF554	novel_not_in_catalog
PB.100473.264	25.5795	4.36864	0.882611	4.94967	7.43376e-07	4.79238e-06	t00 vs t04	ZNF554	full-splice_match
PB.100473.264	25.5795	5.65418	0.87613	6.45359	1.09235e-10	1.20836e-09	t00 vs t30	ZNF554	full-splice_match
PB.100473.264	25.5795	1.28554	0.262665	4.89422	9.86956e-07	8.0027e-06	t04 vs t30	ZNF554	full-splice_match
PB.100473.277	3.73521	-1.63932	1.2236	-1.33975	0.180327	0.250643	t00 vs t30	ZNF554	novel_not_in_catalog
PB.100473.277	3.73521	-0.779759	1.19541	-0.652294	0.514212	0.610526	t00 vs t04	ZNF554	novel_not_in_catalog
PB.100473.277	3.73521	-0.859559	1.03873	-0.827507	0.40795	0.556846	t04 vs t30	ZNF554	novel_not_in_catalog
PB.100473.288	4.10042	5.40256	1.33499	4.04688	5.19047e-05	0.000203712	t00 vs t30	ZNF554	full-splice_match
PB.100473.288	4.10042	4.32424	1.35623	3.18843	0.00143045	0.00411408	t00 vs t04	ZNF554	full-splice_match
PB.100473.288	4.10042	1.07833	0.620351	1.73825	0.0821667	0.162987	t04 vs t30	ZNF554	full-splice_match
PB.100473.386	152.527	-0.212692	0.219149	-0.970534	0.331781	0.429898	t00 vs t04	ZNF555	full-splice_match
PB.100473.386	152.527	-0.269285	0.219176	-1.22863	0.219212	0.295117	t00 vs t30	ZNF555	full-splice_match
PB.100473.386	152.527	-0.0565932	0.180974	-0.312715	0.754497	0.84858	t04 vs t30	ZNF555	full-splice_match
PB.100473.387	8.94334	0.475006	0.541525	0.877164	0.380398	0.52947	t04 vs t30	ZNF555	novel_in_catalog
PB.100473.387	8.94334	-0.662451	0.619171	-1.0699	0.284664	0.367533	t00 vs t30	ZNF555	novel_in_catalog
PB.100473.387	8.94334	-1.13746	0.632377	-1.7987	0.072066	0.120555	t00 vs t04	ZNF555	novel_in_catalog
PB.100473.388	90.5379	-0.348771	0.259746	-1.34274	0.179356	0.259394	t00 vs t04	ZNF555	full-splice_match
PB.100473.388	90.5379	-0.998375	0.263216	-3.79298	0.000148848	0.000517963	t00 vs t30	ZNF555	full-splice_match
PB.100473.388	90.5379	-0.649604	0.21956	-2.95866	0.00308979	0.0105011	t04 vs t30	ZNF555	full-splice_match
PB.100473.390	3.25921	-1.52516	0.807086	-1.88971	0.0587972	0.101506	t00 vs t04	ZNF555	novel_not_in_catalog
PB.100473.390	3.25921	-0.355972	0.771449	-0.461433	0.644488	0.76292	t04 vs t30	ZNF555	novel_not_in_catalog
PB.100473.390	3.25921	-1.88113	0.827452	-2.2734	0.0230021	0.0427851	t00 vs t30	ZNF555	novel_not_in_catalog
PB.100473.391	4.30983	0.862201	1.23645	0.697318	0.485604	0.584175	t00 vs t04	ZNF555	novel_not_in_catalog
PB.100473.391	4.30983	1.89875	0.874913	2.17021	0.0299906	0.0718016	t04 vs t30	ZNF555	novel_not_in_catalog
PB.100473.391	4.30983	2.76095	1.18696	2.32608	0.0200145	0.0379285	t00 vs t30	ZNF555	novel_not_in_catalog
PB.100473.395	9.91854	-0.0372165	0.5016	-0.0741957	0.940855	0.97322	t00 vs t04	ZNF555	full-splice_match
PB.100473.395	9.91854	0.0357205	0.498719	0.0716246	0.942901	0.964555	t00 vs t30	ZNF555	full-splice_match
PB.100473.395	9.91854	0.0729371	0.413776	0.176272	0.86008	0.924764	t04 vs t30	ZNF555	full-splice_match
PB.100473.401	10.3196	-0.889885	0.418315	-2.12731	0.0333942	0.0784054	t04 vs t30	ZNF555	novel_in_catalog
PB.100473.401	10.3196	-0.910908	0.494734	-1.84121	0.0655909	0.105841	t00 vs t30	ZNF555	novel_in_catalog
PB.100473.401	10.3196	-0.0210227	0.472027	-0.044537	0.964476	0.991002	t00 vs t04	ZNF555	novel_in_catalog
PB.100473.407	4.95298	0.99749	0.644659	1.54731	0.121788	0.222805	t04 vs t30	ZNF555	full-splice_match
PB.100473.407	4.95298	2.7407	1.24538	2.2007	0.0277572	0.0535347	t00 vs t04	ZNF555	full-splice_match
PB.100473.407	4.95298	3.73819	1.22728	3.04593	0.00231965	0.00580049	t00 vs t30	ZNF555	full-splice_match
PB.100473.420	8.95798	0.34602	0.725817	0.476732	0.633553	0.719638	t00 vs t04	ZNF555	full-splice_match
PB.100473.420	8.95798	0.845162	0.565092	1.49562	0.134753	0.241126	t04 vs t30	ZNF555	full-splice_match
PB.100473.420	8.95798	1.19118	0.709739	1.67834	0.0932808	0.142882	t00 vs t30	ZNF555	full-splice_match
PB.100473.422	10.6591	7.111	1.27859	5.56161	2.67298e-08	2.06253e-07	t00 vs t30	ZNF555	novel_not_in_catalog
PB.100473.422	10.6591	4.56885	1.3073	3.49487	0.000474288	0.00156463	t00 vs t04	ZNF555	novel_not_in_catalog
PB.100473.422	10.6591	2.54215	0.508756	4.99679	5.8291e-07	4.95378e-06	t04 vs t30	ZNF555	novel_not_in_catalog
PB.100473.475	7.18309	2.38885	0.679196	3.51717	0.000436181	0.0019105	t04 vs t30	ZNF555	novel_not_in_catalog
PB.100473.475	7.18309	6.51217	1.37338	4.7417	2.1193e-06	1.13997e-05	t00 vs t30	ZNF555	novel_not_in_catalog
PB.100473.475	7.18309	4.12333	1.40895	2.92653	0.00342769	0.00881712	t00 vs t04	ZNF555	novel_not_in_catalog
PB.100473.527	422.591	0.0138588	0.111698	0.124074	0.901257	0.952397	t04 vs t30	ZNF57	full-splice_match
PB.100473.527	422.591	-1.83876	0.130021	-14.1421	2.09097e-45	2.64846e-43	t00 vs t04	ZNF57	full-splice_match
PB.100473.527	422.591	-1.8249	0.129815	-14.0577	6.90819e-45	9.06098e-43	t00 vs t30	ZNF57	full-splice_match
PB.100473.528	27.9369	-1.20404	0.349321	-3.44681	0.000567255	0.00168483	t00 vs t30	ZNF57	full-splice_match
PB.100473.528	27.9369	0.0913547	0.307992	0.296614	0.766761	0.857917	t04 vs t30	ZNF57	full-splice_match
PB.100473.528	27.9369	-1.2954	0.351478	-3.68558	0.000228186	0.000822876	t00 vs t04	ZNF57	full-splice_match
PB.100473.529	6.33539	0.796787	0.551693	1.44426	0.148666	0.260286	t04 vs t30	ZNF57	novel_not_in_catalog
PB.100473.529	6.33539	-1.96289	0.604633	-3.24641	0.0011687	0.00345157	t00 vs t04	ZNF57	novel_not_in_catalog
PB.100473.529	6.33539	-1.1661	0.565575	-2.0618	0.0392271	0.0679889	t00 vs t30	ZNF57	novel_not_in_catalog
PB.100473.8	131.968	0.704462	0.249746	2.82072	0.00479164	0.0152735	t04 vs t30	THOP1	novel_not_in_catalog
PB.100473.8	131.968	-1.12105	0.295834	-3.78945	0.000150983	0.000524609	t00 vs t30	THOP1	novel_not_in_catalog
PB.100473.8	131.968	-1.82551	0.299028	-6.10482	1.02915e-09	1.07407e-08	t00 vs t04	THOP1	novel_not_in_catalog
PB.100473.9	910.004	-1.40187	0.139063	-10.0808	6.71678e-24	2.75239e-22	t00 vs t04	THOP1	full-splice_match
PB.100473.9	910.004	-1.46257	0.139077	-10.5163	7.26806e-26	3.3004e-24	t00 vs t30	THOP1	full-splice_match
PB.100473.9	910.004	-0.0606981	0.115511	-0.525474	0.599254	0.725849	t04 vs t30	THOP1	full-splice_match
PB.100474.2	602.947	0.840551	0.338683	2.48182	0.0130713	0.028065	t00 vs t04	TLE5	novel_not_in_catalog
PB.100474.2	602.947	2.42943	0.337683	7.19443	6.27223e-13	9.20069e-12	t00 vs t30	TLE5	novel_not_in_catalog
PB.100474.2	602.947	1.58888	0.273875	5.80149	6.57282e-09	7.90866e-08	t04 vs t30	TLE5	novel_not_in_catalog
PB.100474.29	19.8059	2.2762	0.481217	4.73009	2.24419e-06	1.6941e-05	t04 vs t30	TLE5	full-splice_match
PB.100474.29	19.8059	-0.688336	0.601428	-1.1445	0.252415	0.343949	t00 vs t04	TLE5	full-splice_match
PB.100474.29	19.8059	1.58787	0.569378	2.78877	0.00529081	0.0119316	t00 vs t30	TLE5	full-splice_match
PB.100474.31	31.0055	2.25569	0.39182	5.75696	8.56411e-09	1.01243e-07	t04 vs t30	TLE5	novel_not_in_catalog
PB.100474.31	31.0055	-1.22399	0.478541	-2.55775	0.0105353	0.0232953	t00 vs t04	TLE5	novel_not_in_catalog
PB.100474.31	31.0055	1.0317	0.451732	2.28389	0.0223783	0.0417706	t00 vs t30	TLE5	novel_not_in_catalog
PB.100474.5	591.266	1.33582	0.301075	4.43683	9.12953e-06	6.03013e-05	t04 vs t30	TLE5	full-splice_match
PB.100474.5	591.266	0.850416	0.371336	2.29015	0.0220126	0.0439209	t00 vs t04	TLE5	full-splice_match
PB.100474.5	591.266	2.18623	0.370586	5.89939	3.6484e-09	3.23388e-08	t00 vs t30	TLE5	full-splice_match
PB.100474.95	80.5425	1.57987	0.497131	3.17797	0.00148309	0.00556208	t04 vs t30	TLE5	full-splice_match
PB.100474.95	80.5425	-0.0636083	0.600138	-0.105989	0.915591	0.943527	t00 vs t30	TLE5	full-splice_match
PB.100474.95	80.5425	-1.64348	0.605558	-2.71399	0.00664783	0.0156479	t00 vs t04	TLE5	full-splice_match
PB.100483.12	105.999	-1.71288	0.262489	-6.52552	6.77679e-11	8.32706e-10	t00 vs t04	NCLN	novel_in_catalog
PB.100483.12	105.999	-2.98482	0.272534	-10.9521	6.49162e-28	3.38347e-26	t00 vs t30	NCLN	novel_in_catalog
PB.100483.12	105.999	-1.27194	0.234993	-5.41267	6.20919e-08	6.35155e-07	t04 vs t30	NCLN	novel_in_catalog
PB.100483.120	28.6284	4.4487	0.805398	5.5236	3.32123e-08	2.52045e-07	t00 vs t30	CELF5	novel_in_catalog
PB.100483.120	28.6284	2.40189	0.558809	4.29824	1.72162e-05	0.000106823	t04 vs t30	CELF5	novel_in_catalog
PB.100483.120	28.6284	2.0468	0.821122	2.49269	0.0126778	0.027337	t00 vs t04	CELF5	novel_in_catalog
PB.100483.123	25.8919	1.59389	0.315177	5.05713	4.2562e-07	3.7127e-06	t04 vs t30	CELF5	novel_in_catalog
PB.100483.123	25.8919	4.74752	0.67906	6.99131	2.72339e-12	3.70623e-11	t00 vs t30	CELF5	novel_in_catalog
PB.100483.123	25.8919	3.15363	0.689976	4.57063	4.86262e-06	2.64473e-05	t00 vs t04	CELF5	novel_in_catalog
PB.100483.127	119.929	5.11474	0.444636	11.5032	1.27091e-30	7.88519e-29	t00 vs t30	CELF5	novel_in_catalog
PB.100483.127	119.929	2.08636	0.280246	7.44476	9.71214e-14	2.28455e-12	t04 vs t30	CELF5	novel_in_catalog
PB.100483.127	119.929	3.02838	0.449986	6.72995	1.69724e-11	2.25844e-10	t00 vs t04	CELF5	novel_in_catalog
PB.100483.142	5.57543	2.88255	0.831852	3.46521	0.000529808	0.0022649	t04 vs t30	CELF5	novel_not_in_catalog
PB.100483.142	5.57543	3.3354	1.50978	2.20919	0.0271616	0.052568	t00 vs t04	CELF5	novel_not_in_catalog
PB.100483.142	5.57543	6.21794	1.44825	4.29341	1.75952e-05	7.7412e-05	t00 vs t30	CELF5	novel_not_in_catalog
PB.100483.161	3.44787	5.59079	1.33928	4.17448	2.98664e-05	0.000124354	t00 vs t30	CELF5	novel_in_catalog
PB.100483.161	3.44787	2.01836	1.50724	1.33911	0.180534	0.260822	t00 vs t04	CELF5	novel_in_catalog
PB.100483.161	3.44787	3.57244	0.897513	3.98037	6.8808e-05	0.000370783	t04 vs t30	CELF5	novel_in_catalog
PB.100483.4	37.5909	0.845154	0.319991	2.64118	0.00826176	0.0243071	t04 vs t30	NCLN	novel_in_catalog
PB.100483.4	37.5909	-0.442139	0.371606	-1.1898	0.234123	0.31199	t00 vs t30	NCLN	novel_in_catalog
PB.100483.4	37.5909	-1.28729	0.380755	-3.3809	0.000722499	0.00226527	t00 vs t04	NCLN	novel_in_catalog
PB.100483.7	929.792	-1.56594	0.126177	-12.4106	2.28853e-35	1.86931e-33	t00 vs t30	NCLN	novel_in_catalog
PB.100483.7	929.792	-0.658762	0.104657	-6.29446	3.08465e-10	4.55952e-09	t04 vs t30	NCLN	novel_in_catalog
PB.100483.7	929.792	-0.907176	0.125369	-7.23605	4.61956e-13	7.42061e-12	t00 vs t04	NCLN	novel_in_catalog
PB.100490.1	1616.85	-1.40019	0.356765	-3.92468	8.68465e-05	0.000350667	t00 vs t04	DOHH	novel_not_in_catalog
PB.100490.1	1616.85	1.26246	0.291499	4.33094	1.48475e-05	9.34188e-05	t04 vs t30	DOHH	novel_not_in_catalog
PB.100490.1	1616.85	-0.137724	0.356423	-0.386407	0.699195	0.765196	t00 vs t30	DOHH	novel_not_in_catalog
PB.100490.19	24.5683	-1.56657	0.295984	-5.29276	1.20486e-07	8.27649e-07	t00 vs t30	DOHH	novel_in_catalog
PB.100490.19	24.5683	0.161583	0.279913	0.577263	0.563762	0.696277	t04 vs t30	DOHH	novel_in_catalog
PB.100490.19	24.5683	-1.72815	0.300783	-5.74552	9.164e-09	8.29469e-08	t00 vs t04	DOHH	novel_in_catalog
PB.100490.25	29.3417	0.916074	0.419425	2.18412	0.0289533	0.0697484	t04 vs t30	DOHH	full-splice_match
PB.100490.25	29.3417	-1.87004	0.496337	-3.76768	0.000164771	0.000617889	t00 vs t04	DOHH	full-splice_match
PB.100490.25	29.3417	-0.953966	0.4852	-1.96613	0.0492835	0.082809	t00 vs t30	DOHH	full-splice_match
PB.100491.10	11.9981	0.435123	0.618472	0.703545	0.481716	0.580636	t00 vs t04	FZR1	novel_in_catalog
PB.100491.10	11.9981	2.13054	0.429614	4.9592	7.07833e-07	5.91564e-06	t04 vs t30	FZR1	novel_in_catalog
PB.100491.10	11.9981	2.56566	0.574846	4.46322	8.07383e-06	3.8392e-05	t00 vs t30	FZR1	novel_in_catalog
PB.100491.2	66.6166	-0.162583	0.308989	-0.526178	0.598765	0.688734	t00 vs t04	FZR1	novel_not_in_catalog
PB.100491.2	66.6166	1.01207	0.301483	3.35698	0.000787974	0.00224919	t00 vs t30	FZR1	novel_not_in_catalog
PB.100491.2	66.6166	1.17466	0.247494	4.74619	2.0728e-06	1.57521e-05	t04 vs t30	FZR1	novel_not_in_catalog
PB.100491.21	138.662	0.708893	0.322093	2.2009	0.0277433	0.0672951	t04 vs t30	FZR1	full-splice_match
PB.100491.21	138.662	0.399	0.398166	1.00209	0.316299	0.413543	t00 vs t04	FZR1	full-splice_match
PB.100491.21	138.662	1.10789	0.396598	2.79349	0.00521422	0.0117793	t00 vs t30	FZR1	full-splice_match
PB.100491.22	15.2964	1.06398	0.456238	2.33206	0.0196974	0.050593	t04 vs t30	FZR1	novel_in_catalog
PB.100491.22	15.2964	0.940417	0.616767	1.52475	0.127321	0.194636	t00 vs t04	FZR1	novel_in_catalog
PB.100491.22	15.2964	2.00439	0.603261	3.3226	0.000891834	0.00250945	t00 vs t30	FZR1	novel_in_catalog
PB.100491.24	14.9661	1.1341	0.482918	2.34844	0.0188523	0.0487757	t04 vs t30	FZR1	full-splice_match
PB.100491.24	14.9661	-1.09594	0.580332	-1.88848	0.0589621	0.101744	t00 vs t04	FZR1	full-splice_match
PB.100491.24	14.9661	0.0381599	0.560852	0.0680392	0.945754	0.966789	t00 vs t30	FZR1	full-splice_match
PB.100491.36	21.6636	0.99517	0.378074	2.63221	0.00848307	0.0248541	t04 vs t30	FZR1	full-splice_match
PB.100491.36	21.6636	2.85378	0.556569	5.12745	2.93686e-07	1.87347e-06	t00 vs t30	FZR1	full-splice_match
PB.100491.36	21.6636	1.85861	0.565849	3.28464	0.00102112	0.00306663	t00 vs t04	FZR1	full-splice_match
PB.100491.37	4.7562	4.97007	1.40851	3.52859	0.000417777	0.0013991	t00 vs t04	FZR1	novel_in_catalog
PB.100491.37	4.7562	0.375314	0.685938	0.547155	0.584273	0.71354	t04 vs t30	FZR1	novel_in_catalog
PB.100491.37	4.7562	5.34539	1.4024	3.8116	0.000138071	0.000484754	t00 vs t30	FZR1	novel_in_catalog
PB.100491.5	57.7094	2.61188	0.294479	8.8695	7.34782e-19	1.94618e-17	t00 vs t30	FZR1	novel_in_catalog
PB.100491.5	57.7094	0.988156	0.196957	5.01713	5.24495e-07	4.49806e-06	t04 vs t30	FZR1	novel_in_catalog
PB.100491.5	57.7094	1.62373	0.30103	5.39391	6.89422e-08	5.37803e-07	t00 vs t04	FZR1	novel_in_catalog
PB.100491.6	66.7192	1.46977	0.169636	8.66429	4.54355e-18	1.68874e-16	t04 vs t30	FZR1	novel_not_in_catalog
PB.100491.6	66.7192	1.32735	0.267966	4.95341	7.29223e-07	4.70841e-06	t00 vs t04	FZR1	novel_not_in_catalog
PB.100491.6	66.7192	2.79712	0.257695	10.8544	1.90096e-27	9.58068e-26	t00 vs t30	FZR1	novel_not_in_catalog
PB.100491.9	10.405	2.59967	0.865439	3.00388	0.0026656	0.00707643	t00 vs t04	FZR1	full-splice_match
PB.100491.9	10.405	0.455768	0.544503	0.837035	0.402573	0.551575	t04 vs t30	FZR1	full-splice_match
PB.100491.9	10.405	3.05544	0.859799	3.55367	0.000379895	0.00118394	t00 vs t30	FZR1	full-splice_match
PB.100494.1	53.897	-2.2635	0.599429	-3.77609	0.000159309	0.000599911	t00 vs t04	HMG20B	novel_in_catalog
PB.100494.1	53.897	0.818749	0.498044	1.64393	0.100191	0.190979	t04 vs t30	HMG20B	novel_in_catalog
PB.100494.1	53.897	-1.44475	0.594346	-2.43082	0.0150646	0.0296379	t00 vs t30	HMG20B	novel_in_catalog
PB.100494.37	46.6305	-0.607502	0.424187	-1.43216	0.152099	0.26491	t04 vs t30	HMG20B	novel_not_in_catalog
PB.100494.37	46.6305	-1.02022	0.505206	-2.01942	0.0434434	0.0784664	t00 vs t04	HMG20B	novel_not_in_catalog
PB.100494.37	46.6305	-1.62773	0.508933	-3.19831	0.00138235	0.00368751	t00 vs t30	HMG20B	novel_not_in_catalog
PB.100494.39	132.637	-0.677011	0.228074	-2.96838	0.00299372	0.0102144	t04 vs t30	HMG20B	novel_in_catalog
PB.100494.39	132.637	-1.20157	0.274704	-4.37407	1.21949e-05	5.56651e-05	t00 vs t30	HMG20B	novel_in_catalog
PB.100494.39	132.637	-0.524563	0.272238	-1.92685	0.0539982	0.094431	t00 vs t04	HMG20B	novel_in_catalog
PB.100494.4	2099.04	-0.400332	0.396342	-1.01007	0.312463	0.458208	t04 vs t30	HMG20B	full-splice_match
PB.100494.4	2099.04	-1.33203	0.485063	-2.74609	0.00603104	0.0143913	t00 vs t04	HMG20B	full-splice_match
PB.100494.4	2099.04	-1.73236	0.48512	-3.57099	0.000355635	0.00111766	t00 vs t30	HMG20B	full-splice_match
PB.100494.84	90.3267	-0.568696	0.327609	-1.7359	0.0825824	0.163606	t04 vs t30	HMG20B	novel_in_catalog
PB.100494.84	90.3267	-2.08152	0.384576	-5.41251	6.21459e-08	4.88194e-07	t00 vs t04	HMG20B	novel_in_catalog
PB.100494.84	90.3267	-2.65022	0.387868	-6.83279	8.32778e-12	1.06647e-10	t00 vs t30	HMG20B	novel_in_catalog
PB.100499.114	3.54032	-2.90792	1.39382	-2.0863	0.0369519	0.064573	t00 vs t30	TBXA2R	full-splice_match
PB.100499.114	3.54032	-0.263383	1.26199	-0.208705	0.834679	0.890335	t00 vs t04	TBXA2R	full-splice_match
PB.100499.114	3.54032	-2.64453	1.19826	-2.20698	0.0273158	0.0664532	t04 vs t30	TBXA2R	full-splice_match
PB.100499.118	26.294	-3.77101	0.690011	-5.46515	4.62514e-08	3.42035e-07	t00 vs t30	TBXA2R	full-splice_match
PB.100499.118	26.294	-1.59141	0.653518	-2.43514	0.0148861	0.0313973	t00 vs t04	TBXA2R	full-splice_match
PB.100499.118	26.294	-2.17961	0.589409	-3.69795	0.000217346	0.00103147	t04 vs t30	TBXA2R	full-splice_match
PB.100499.119	2.75502	-2.31459	1.0573	-2.18915	0.028586	0.0549137	t00 vs t04	TBXA2R	novel_not_in_catalog
PB.100499.119	2.75502	-3.46487	1.20652	-2.87178	0.00408173	0.0133319	t04 vs t30	TBXA2R	novel_not_in_catalog
PB.100499.119	2.75502	-5.77945	1.27876	-4.51959	6.19595e-06	3.02195e-05	t00 vs t30	TBXA2R	novel_not_in_catalog
PB.100499.163	577.27	0.735228	0.166956	4.40372	1.06412e-05	4.91954e-05	t00 vs t30	PIP5K1C	full-splice_match
PB.100499.163	577.27	-0.0921579	0.134808	-0.683625	0.494212	0.637413	t04 vs t30	PIP5K1C	full-splice_match
PB.100499.163	577.27	0.827386	0.166909	4.95711	7.15484e-07	4.62874e-06	t00 vs t04	PIP5K1C	full-splice_match
PB.100499.164	273.948	2.47895	0.272455	9.09859	9.15163e-20	2.6274e-18	t00 vs t30	PIP5K1C	full-splice_match
PB.100499.164	273.948	-0.448731	0.206192	-2.17628	0.029534	0.0708961	t04 vs t30	PIP5K1C	full-splice_match
PB.100499.164	273.948	2.92769	0.271918	10.7668	4.93824e-27	2.46535e-25	t00 vs t04	PIP5K1C	full-splice_match
PB.100499.2	12.2042	0.588283	0.534239	1.10116	0.270827	0.411674	t04 vs t30	MFSD12	novel_in_catalog
PB.100499.2	12.2042	-0.809418	0.640932	-1.26288	0.206633	0.291602	t00 vs t04	MFSD12	novel_in_catalog
PB.100499.2	12.2042	-0.221135	0.630096	-0.350955	0.725622	0.787908	t00 vs t30	MFSD12	novel_in_catalog
PB.100499.232	30.7059	2.9369	0.465383	6.31072	2.77737e-10	3.14938e-09	t00 vs t04	PIP5K1C	full-splice_match
PB.100499.232	30.7059	2.42509	0.468645	5.17469	2.28289e-07	1.48768e-06	t00 vs t30	PIP5K1C	full-splice_match
PB.100499.232	30.7059	-0.511811	0.291629	-1.75501	0.0792583	0.158309	t04 vs t30	PIP5K1C	full-splice_match
PB.100499.33	1.50854	-5.3484	2.03362	-2.62999	0.00853863	0.0194171	t00 vs t04	MFSD12	novel_not_in_catalog
PB.100499.33	1.50854	0	1.90448	0	1	1	t04 vs t30	MFSD12	novel_not_in_catalog
PB.100499.33	1.50854	-5.39382	2.03362	-2.65233	0.00799378	0.0170848	t00 vs t30	MFSD12	novel_not_in_catalog
PB.100499.5	7.51263	-1.03525	0.921996	-1.12284	0.261506	0.353879	t00 vs t04	MFSD12	novel_in_catalog
PB.100499.5	7.51263	-0.641267	0.913068	-0.702321	0.482479	0.56846	t00 vs t30	MFSD12	novel_in_catalog
PB.100499.5	7.51263	0.393984	0.772716	0.50987	0.610143	0.735049	t04 vs t30	MFSD12	novel_in_catalog
PB.100499.89	14.9799	-1.54839	0.767007	-2.01874	0.0435139	0.0785777	t00 vs t04	MFSD12	novel_in_catalog
PB.100499.89	14.9799	-0.180896	0.747565	-0.241981	0.808795	0.857429	t00 vs t30	MFSD12	novel_in_catalog
PB.100499.89	14.9799	1.36749	0.637521	2.14502	0.0319513	0.0756488	t04 vs t30	MFSD12	novel_in_catalog
PB.100499.90	17.6789	-1.08089	0.723291	-1.4944	0.13507	0.204462	t00 vs t04	MFSD12	full-splice_match
PB.100499.90	17.6789	1.3398	0.595278	2.25071	0.024404	0.0605547	t04 vs t30	MFSD12	full-splice_match
PB.100499.90	17.6789	0.258909	0.707635	0.365879	0.714456	0.77837	t00 vs t30	MFSD12	full-splice_match
PB.100499.93	1.99754	3.60994	1.51919	2.37623	0.0174905	0.0458275	t04 vs t30	MFSD12	novel_in_catalog
PB.100499.93	1.99754	2.85464	1.84555	1.54677	0.121918	0.179729	t00 vs t30	MFSD12	novel_in_catalog
PB.100499.93	1.99754	-0.755299	2.00573	-0.37657	0.706493	0.78352	t00 vs t04	MFSD12	novel_in_catalog
PB.100499.97	1.68364	0	1.80993	0	1	1	t04 vs t30	MFSD12	novel_not_in_catalog
PB.100499.97	1.68364	-5.55242	1.89742	-2.92629	0.00343026	0.00818078	t00 vs t30	MFSD12	novel_not_in_catalog
PB.100499.97	1.68364	-5.50699	1.89742	-2.90235	0.00370371	0.00943265	t00 vs t04	MFSD12	novel_not_in_catalog
PB.100500.137	8.81928	-0.0637933	0.669799	-0.0952424	0.924122	0.967918	t04 vs t30	APBA3	novel_not_in_catalog
PB.100500.137	8.81928	0.0669173	0.816775	0.0819287	0.934703	0.968537	t00 vs t04	APBA3	novel_not_in_catalog
PB.100500.137	8.81928	0.00312404	0.817016	0.00382372	0.996949	1	t00 vs t30	APBA3	novel_not_in_catalog
PB.100500.30	29.6966	-0.616059	0.309745	-1.98892	0.0467101	0.103307	t04 vs t30	APBA3	full-splice_match
PB.100500.30	29.6966	-1.55846	0.33591	-4.63953	3.49211e-06	1.96039e-05	t00 vs t04	APBA3	full-splice_match
PB.100500.30	29.6966	-2.17452	0.346293	-6.27943	3.39822e-10	3.50322e-09	t00 vs t30	APBA3	full-splice_match
PB.100500.36	19.3176	-0.070052	0.367378	-0.190681	0.848776	0.89028	t00 vs t30	APBA3	novel_in_catalog
PB.100500.36	19.3176	-0.613014	0.294219	-2.08353	0.0372032	0.0856891	t04 vs t30	APBA3	novel_in_catalog
PB.100500.36	19.3176	0.542962	0.357848	1.5173	0.129192	0.197025	t00 vs t04	APBA3	novel_in_catalog
PB.100500.38	4.51617	0.0815443	0.665954	0.122447	0.902545	0.953212	t04 vs t30	APBA3	novel_in_catalog
PB.100500.38	4.51617	0.0596317	0.814904	0.0731764	0.941666	0.973799	t00 vs t04	APBA3	novel_in_catalog
PB.100500.38	4.51617	0.141176	0.810783	0.174123	0.861769	0.900968	t00 vs t30	APBA3	novel_in_catalog
PB.100500.40	458.306	-1.48593	0.244162	-6.08582	1.15897e-09	1.20008e-08	t00 vs t04	APBA3	full-splice_match
PB.100500.40	458.306	-2.21587	0.245291	-9.03365	1.66046e-19	4.65185e-18	t00 vs t30	APBA3	full-splice_match
PB.100500.40	458.306	-0.729941	0.202809	-3.59916	0.000319248	0.00145086	t04 vs t30	APBA3	full-splice_match
PB.100500.41	4.52108	0.385639	0.719378	0.536073	0.591908	0.719864	t04 vs t30	APBA3	novel_in_catalog
PB.100500.41	4.52108	-0.32966	0.871031	-0.378471	0.705081	0.782324	t00 vs t04	APBA3	novel_in_catalog
PB.100500.41	4.52108	0.0559793	0.857405	0.0652892	0.947944	0.968409	t00 vs t30	APBA3	novel_in_catalog
PB.100500.46	4.6357	2.10513	1.0462	2.01216	0.0442026	0.0796447	t00 vs t04	APBA3	novel_in_catalog
PB.100500.46	4.6357	2.9912	1.02557	2.91661	0.00353859	0.00840389	t00 vs t30	APBA3	novel_in_catalog
PB.100500.46	4.6357	0.886075	0.589639	1.50274	0.132906	0.238558	t04 vs t30	APBA3	novel_in_catalog
PB.100500.47	7.87825	-0.626143	0.69177	-0.905132	0.365395	0.514139	t04 vs t30	APBA3	novel_in_catalog
PB.100500.47	7.87825	-1.84699	0.762214	-2.42319	0.0153847	0.0323023	t00 vs t04	APBA3	novel_in_catalog
PB.100500.47	7.87825	-2.47314	0.781681	-3.16387	0.00155686	0.00409365	t00 vs t30	APBA3	novel_in_catalog
PB.100500.48	5.99219	-0.915116	0.762094	-1.20079	0.229832	0.363285	t04 vs t30	APBA3	novel_in_catalog
PB.100500.48	5.99219	-0.738982	0.923458	-0.800233	0.423576	0.511154	t00 vs t30	APBA3	novel_in_catalog
PB.100500.48	5.99219	0.176134	0.902757	0.195107	0.845309	0.898949	t00 vs t04	APBA3	novel_in_catalog
PB.100500.58	15.4736	-2.06256	0.623426	-3.30842	0.000938229	0.00262482	t00 vs t30	APBA3	novel_in_catalog
PB.100500.58	15.4736	-0.688146	0.535796	-1.28434	0.199022	0.325717	t04 vs t30	APBA3	novel_in_catalog
PB.100500.58	15.4736	-1.37441	0.61153	-2.24749	0.0246084	0.0483538	t00 vs t04	APBA3	novel_in_catalog
PB.100503.11	3.94128	-6.19864	1.03448	-5.99202	2.07247e-09	2.06488e-08	t00 vs t04	MATK	novel_not_in_catalog
PB.100503.11	3.94128	-2.14218	0.697278	-3.0722	0.00212484	0.00537371	t00 vs t30	MATK	novel_not_in_catalog
PB.100503.11	3.94128	4.05646	1.01192	4.00868	6.10601e-05	0.00033331	t04 vs t30	MATK	novel_not_in_catalog
PB.100503.14	2.25993	4.93385	1.11369	4.43016	9.41612e-06	6.20136e-05	t04 vs t30	MATK	novel_in_catalog
PB.100503.14	2.25993	0	1.67673	0	1	1	t00 vs t04	MATK	novel_in_catalog
PB.100503.14	2.25993	5.09904	1.47562	3.45553	0.000549219	0.00163733	t00 vs t30	MATK	novel_in_catalog
PB.100503.2	67.2576	1.04171	0.535716	1.94452	0.0518324	0.0865011	t00 vs t30	MATK	full-splice_match
PB.100503.2	67.2576	9.51411	0.937886	10.1442	3.5162e-24	2.18499e-22	t04 vs t30	MATK	full-splice_match
PB.100503.2	67.2576	-8.4724	0.98908	-8.56594	1.07198e-17	2.72645e-16	t00 vs t04	MATK	full-splice_match
PB.100503.3	2.58262	5.12604	1.15477	4.43902	9.03704e-06	5.97426e-05	t04 vs t30	MATK	full-splice_match
PB.100503.3	2.58262	0	1.72116	0	1	1	t00 vs t04	MATK	full-splice_match
PB.100503.3	2.58262	5.29123	1.52346	3.47316	0.000514372	0.00154421	t00 vs t30	MATK	full-splice_match
PB.100503.61	4.27143	-4.96524	1.27333	-3.89941	9.64285e-05	0.000353618	t00 vs t30	MATK	incomplete-splice_match
PB.100503.61	4.27143	1.79837	1.38895	1.29477	0.195399	0.321243	t04 vs t30	MATK	incomplete-splice_match
PB.100503.61	4.27143	-6.7636	1.33783	-5.05564	4.28951e-07	2.89076e-06	t00 vs t04	MATK	incomplete-splice_match
PB.100503.8	94.7819	8.04395	0.878027	9.1614	5.12306e-20	2.27941e-18	t04 vs t30	MATK	full-splice_match
PB.100503.8	94.7819	-9.61793	0.89798	-10.7106	9.07444e-27	4.46152e-25	t00 vs t04	MATK	full-splice_match
PB.100503.8	94.7819	-1.57398	0.340786	-4.61867	3.86214e-06	1.96976e-05	t00 vs t30	MATK	full-splice_match
PB.100504.1	57.7886	-8.12512	0.827547	-9.81832	9.38971e-23	3.57108e-21	t00 vs t04	TJP3	full-splice_match
PB.100504.1	57.7886	-6.28715	0.656999	-9.56949	1.0743e-21	3.61228e-20	t00 vs t30	TJP3	full-splice_match
PB.100504.1	57.7886	1.83797	0.815699	2.25325	0.0242436	0.0602226	t04 vs t30	TJP3	full-splice_match
PB.100504.5	418.528	-6.07407	0.434411	-13.9823	1.99818e-44	2.41711e-42	t00 vs t04	TJP3	full-splice_match
PB.100504.5	418.528	-6.5521	0.439103	-14.9216	2.38626e-50	3.86444e-48	t00 vs t30	TJP3	full-splice_match
PB.100504.5	418.528	-0.478027	0.38143	-1.25325	0.210115	0.339538	t04 vs t30	TJP3	full-splice_match
PB.100504.76	11.2758	0.623582	0.466168	1.33768	0.181002	0.302937	t04 vs t30	MRPL54	full-splice_match
PB.100504.76	11.2758	-0.87707	0.517751	-1.694	0.0902657	0.138901	t00 vs t30	MRPL54	full-splice_match
PB.100504.76	11.2758	-1.50065	0.535006	-2.80492	0.00503284	0.0122956	t00 vs t04	MRPL54	full-splice_match
PB.100504.78	101.368	0.107495	0.224427	0.478974	0.631957	0.752809	t04 vs t30	MRPL54	full-splice_match
PB.100504.78	101.368	-0.35246	0.270282	-1.30405	0.192217	0.264435	t00 vs t30	MRPL54	full-splice_match
PB.100504.78	101.368	-0.459955	0.271008	-1.6972	0.0896591	0.144725	t00 vs t04	MRPL54	full-splice_match
PB.100506.1	9.29782	2.17771	0.769487	2.83008	0.00465361	0.0106735	t00 vs t30	ZFR2	novel_in_catalog
PB.100506.1	9.29782	-0.0133775	0.814677	-0.0164207	0.986899	1	t00 vs t04	ZFR2	novel_in_catalog
PB.100506.1	9.29782	2.19109	0.620524	3.53103	0.000413946	0.00182408	t04 vs t30	ZFR2	novel_in_catalog
PB.100506.64	115.062	-0.177342	0.675991	-0.262344	0.793056	0.844438	t00 vs t30	ZFR2	full-splice_match
PB.100506.64	115.062	-1.90414	0.679923	-2.80052	0.00510208	0.0124408	t00 vs t04	ZFR2	full-splice_match
PB.100506.64	115.062	1.72679	0.557241	3.09883	0.00194289	0.00703163	t04 vs t30	ZFR2	full-splice_match
PB.100506.66	109.057	-2.10631	0.708108	-2.97456	0.00293411	0.00769578	t00 vs t04	ZFR2	novel_in_catalog
PB.100506.66	109.057	-0.925977	0.705281	-1.31292	0.18921	0.260978	t00 vs t30	ZFR2	novel_in_catalog
PB.100506.66	109.057	1.18033	0.581075	2.03129	0.0422259	0.0951417	t04 vs t30	ZFR2	novel_in_catalog
PB.100506.67	5.70787	2.64429	1.00208	2.63881	0.00831981	0.0244476	t04 vs t30	ZFR2	full-splice_match
PB.100506.67	5.70787	-3.3587	1.15647	-2.90427	0.00368105	0.00938307	t00 vs t04	ZFR2	full-splice_match
PB.100506.67	5.70787	-0.714412	1.0402	-0.686804	0.492207	0.577598	t00 vs t30	ZFR2	full-splice_match
PB.100506.71	3.38125	5.46193	1.44318	3.78465	0.000153922	0.000533642	t00 vs t30	ZFR2	novel_not_in_catalog
PB.100506.71	3.38125	2.62591	0.880306	2.98295	0.00285486	0.00981066	t04 vs t30	ZFR2	novel_not_in_catalog
PB.100506.71	3.38125	2.83603	1.52716	1.85705	0.0633035	0.108038	t00 vs t04	ZFR2	novel_not_in_catalog
PB.100508.12	5537.27	-0.437953	0.112498	-3.89298	9.90215e-05	0.000361973	t00 vs t30	DAPK3	novel_in_catalog
PB.100508.12	5537.27	0.9138	0.112225	8.14257	3.86962e-16	8.57373e-15	t00 vs t04	DAPK3	novel_in_catalog
PB.100508.12	5537.27	-1.35175	0.0917604	-14.7313	4.05542e-49	1.15345e-46	t04 vs t30	DAPK3	novel_in_catalog
PB.100508.13	316.255	1.87651	0.201001	9.3358	1.00228e-20	3.26095e-19	t00 vs t04	DAPK3	full-splice_match
PB.100508.13	316.255	0.416057	0.203722	2.04228	0.0411235	0.0708019	t00 vs t30	DAPK3	full-splice_match
PB.100508.13	316.255	-1.46045	0.161336	-9.0522	1.40113e-19	6.01809e-18	t04 vs t30	DAPK3	full-splice_match
PB.100508.67	64.8484	-1.78075	0.257476	-6.91618	4.63977e-12	8.82402e-11	t04 vs t30	DAPK3	novel_in_catalog
PB.100508.67	64.8484	1.83277	0.319514	5.7361	9.68798e-09	8.73587e-08	t00 vs t04	DAPK3	novel_in_catalog
PB.100508.67	64.8484	0.0520151	0.330541	0.157364	0.874958	0.911593	t00 vs t30	DAPK3	novel_in_catalog
PB.100511.14	983.132	3.10638	0.146799	21.1607	2.19709e-99	1.87469e-96	t00 vs t30	ATCAY	full-splice_match
PB.100511.14	983.132	0.247603	0.109593	2.25929	0.0238651	0.0594266	t04 vs t30	ATCAY	full-splice_match
PB.100511.14	983.132	2.85878	0.147004	19.447	3.08944e-84	1.57153e-81	t00 vs t04	ATCAY	full-splice_match
PB.100511.16	20.5919	2.03811	0.583716	3.49161	0.00048012	0.00158127	t00 vs t04	ATCAY	full-splice_match
PB.100511.16	20.5919	-0.705677	0.438465	-1.60943	0.107523	0.201906	t04 vs t30	ATCAY	full-splice_match
PB.100511.16	20.5919	1.33243	0.5895	2.26027	0.0238043	0.0440773	t00 vs t30	ATCAY	full-splice_match
PB.100511.2	358.108	3.82079	0.285514	13.3821	7.6902e-41	7.8996e-39	t00 vs t04	ATCAY	full-splice_match
PB.100511.2	358.108	0.121886	0.203572	0.598738	0.549348	0.684026	t04 vs t30	ATCAY	full-splice_match
PB.100511.2	358.108	3.94268	0.28535	13.817	2.01341e-43	2.47132e-41	t00 vs t30	ATCAY	full-splice_match
PB.100511.429	151.952	0.886483	0.365688	2.42415	0.0153441	0.0322318	t00 vs t04	PIAS4	full-splice_match
PB.100511.429	151.952	-0.580097	0.297338	-1.95097	0.0510606	0.111037	t04 vs t30	PIAS4	full-splice_match
PB.100511.429	151.952	0.306386	0.366771	0.835362	0.403514	0.491149	t00 vs t30	PIAS4	full-splice_match
PB.100511.430	13.4479	0.432117	0.818254	0.528097	0.597432	0.687561	t00 vs t04	PIAS4	novel_not_in_catalog
PB.100511.430	13.4479	-1.60009	0.689814	-2.3196	0.0203627	0.0520142	t04 vs t30	PIAS4	novel_not_in_catalog
PB.100511.430	13.4479	-1.16797	0.8389	-1.39227	0.163841	0.231008	t00 vs t30	PIAS4	novel_not_in_catalog
PB.100511.468	9.94355	-1.05594	0.524939	-2.01155	0.0442672	0.0988939	t04 vs t30	PIAS4	novel_not_in_catalog
PB.100511.468	9.94355	-0.270164	0.653784	-0.413232	0.679437	0.747915	t00 vs t30	PIAS4	novel_not_in_catalog
PB.100511.468	9.94355	0.785778	0.634182	1.23904	0.21533	0.301846	t00 vs t04	PIAS4	novel_not_in_catalog
PB.100516.11	19.5297	0.26922	0.311666	0.863807	0.387694	0.536703	t04 vs t30	SIRT6	novel_in_catalog
PB.100516.11	19.5297	0.87876	0.4165	2.10987	0.0348697	0.0650599	t00 vs t04	SIRT6	novel_in_catalog
PB.100516.11	19.5297	1.14798	0.412301	2.78432	0.00536395	0.0120772	t00 vs t30	SIRT6	novel_in_catalog
PB.100516.13	23.1762	-0.194439	0.263522	-0.73785	0.460606	0.607105	t04 vs t30	SIRT6	novel_in_catalog
PB.100516.13	23.1762	0.461524	0.328786	1.40372	0.160402	0.23626	t00 vs t04	SIRT6	novel_in_catalog
PB.100516.13	23.1762	0.267085	0.330987	0.806934	0.419705	0.507308	t00 vs t30	SIRT6	novel_in_catalog
PB.100516.2	751.889	0.157451	0.392969	0.400671	0.688662	0.798085	t04 vs t30	SIRT6	full-splice_match
PB.100516.2	751.889	0.00716982	0.48128	0.0148974	0.988114	1	t00 vs t04	SIRT6	full-splice_match
PB.100516.2	751.889	0.164621	0.481212	0.342097	0.732278	0.79346	t00 vs t30	SIRT6	full-splice_match
PB.100516.20	39.6786	0.258222	0.438073	0.589448	0.555561	0.636696	t00 vs t30	SIRT6	novel_not_in_catalog
PB.100516.20	39.6786	-0.25912	0.354309	-0.731339	0.464572	0.610789	t04 vs t30	SIRT6	novel_not_in_catalog
PB.100516.20	39.6786	0.517342	0.436698	1.18467	0.23615	0.325759	t00 vs t04	SIRT6	novel_not_in_catalog
PB.100516.24	66.606	2.1985	0.523878	4.19658	2.70976e-05	0.000124226	t00 vs t04	SIRT6	novel_in_catalog
PB.100516.24	66.606	0.433372	0.400325	1.08255	0.279008	0.421145	t04 vs t30	SIRT6	novel_in_catalog
PB.100516.24	66.606	2.63187	0.522471	5.03735	4.72022e-07	2.89642e-06	t00 vs t30	SIRT6	novel_in_catalog
PB.100516.32	98.619	0.446446	0.434052	1.02855	0.303689	0.448536	t04 vs t30	SIRT6	novel_in_catalog
PB.100516.32	98.619	-1.50595	0.526848	-2.85841	0.00425772	0.0106473	t00 vs t04	SIRT6	novel_in_catalog
PB.100516.32	98.619	-1.0595	0.52536	-2.01671	0.0437255	0.0746585	t00 vs t30	SIRT6	novel_in_catalog
PB.100516.37	63.1058	-0.231101	0.553123	-0.417811	0.676085	0.757054	t00 vs t04	SIRT6	full-splice_match
PB.100516.37	63.1058	0.467684	0.451779	1.0352	0.300573	0.445187	t04 vs t30	SIRT6	full-splice_match
PB.100516.37	63.1058	0.236584	0.551322	0.429121	0.667835	0.737759	t00 vs t30	SIRT6	full-splice_match
PB.100516.41	33.6612	0.714777	0.518613	1.37825	0.168127	0.28622	t04 vs t30	SIRT6	full-splice_match
PB.100516.41	33.6612	-0.347442	0.635333	-0.546866	0.584471	0.675677	t00 vs t04	SIRT6	full-splice_match
PB.100516.41	33.6612	0.367335	0.630905	0.582235	0.560408	0.641056	t00 vs t30	SIRT6	full-splice_match
PB.100522.1	4095.03	0.40881	0.229668	1.78	0.0750753	0.151532	t04 vs t30	FSD1	full-splice_match
PB.100522.1	4095.03	0.470139	0.281283	1.67141	0.0946413	0.144653	t00 vs t30	FSD1	full-splice_match
PB.100522.1	4095.03	0.0613288	0.28133	0.217996	0.827432	0.884377	t00 vs t04	FSD1	full-splice_match
PB.100522.2	96.3149	1.97999	0.329264	6.01339	1.81681e-09	1.68778e-08	t00 vs t30	FSD1	novel_in_catalog
PB.100522.2	96.3149	1.23063	0.331973	3.70703	0.000209701	0.000763537	t00 vs t04	FSD1	novel_in_catalog
PB.100522.2	96.3149	0.749359	0.256073	2.92635	0.00342967	0.0114822	t04 vs t30	FSD1	novel_in_catalog
PB.100522.20	117.346	0.41793	0.301078	1.38811	0.165103	0.282251	t04 vs t30	FSD1	full-splice_match
PB.100522.20	117.346	-0.019979	0.369524	-0.0540668	0.956882	0.985195	t00 vs t04	FSD1	full-splice_match
PB.100522.20	117.346	0.397951	0.36825	1.08065	0.279851	0.362379	t00 vs t30	FSD1	full-splice_match
PB.100522.70	82.364	2.29891	0.376238	6.11026	9.94672e-10	9.60169e-09	t00 vs t30	FSD1	novel_in_catalog
PB.100522.70	82.364	1.85625	0.377865	4.91247	8.99353e-07	5.69886e-06	t00 vs t04	FSD1	novel_in_catalog
PB.100522.70	82.364	0.442659	0.285312	1.55149	0.120784	0.2214	t04 vs t30	FSD1	novel_in_catalog
PB.100527.16	89.4169	-1.97898	0.465377	-4.25243	2.11463e-05	9.13389e-05	t00 vs t30	CHAF1A	novel_in_catalog
PB.100527.16	89.4169	-4.6641	0.493235	-9.45613	3.19565e-21	1.0807e-19	t00 vs t04	CHAF1A	novel_in_catalog
PB.100527.16	89.4169	2.68511	0.419431	6.40179	1.53563e-10	2.37678e-09	t04 vs t30	CHAF1A	novel_in_catalog
PB.100527.17	68.9874	-2.25736	0.298396	-7.56498	3.87937e-14	6.50416e-13	t00 vs t30	CHAF1A	full-splice_match
PB.100527.17	68.9874	1.75586	0.291733	6.01873	1.75792e-09	2.32806e-08	t04 vs t30	CHAF1A	full-splice_match
PB.100527.17	68.9874	-4.01322	0.327117	-12.2684	1.33823e-34	1.03109e-32	t00 vs t04	CHAF1A	full-splice_match
PB.100527.2	246.916	-2.01627	0.233582	-8.63196	6.03091e-18	1.4705e-16	t00 vs t30	CHAF1A	full-splice_match
PB.100527.2	246.916	2.11954	0.210782	10.0556	8.68093e-24	5.21471e-22	t04 vs t30	CHAF1A	full-splice_match
PB.100527.2	246.916	-4.13581	0.246538	-16.7756	3.68373e-63	9.16353e-61	t00 vs t04	CHAF1A	full-splice_match
PB.100527.26	7.71892	-5.56462	1.03816	-5.36009	8.3182e-08	6.39859e-07	t00 vs t04	CHAF1A	novel_in_catalog
PB.100527.26	7.71892	-3.09385	0.793699	-3.89801	9.69865e-05	0.000355344	t00 vs t30	CHAF1A	novel_in_catalog
PB.100527.26	7.71892	2.47077	0.990423	2.49467	0.0126076	0.0348105	t04 vs t30	CHAF1A	novel_in_catalog
PB.100529.103	3.46519	3.77683	1.31261	2.87734	0.00401037	0.00937577	t00 vs t30	UBXN6	novel_in_catalog
PB.100529.103	3.46519	-0.705137	1.54102	-0.457579	0.647255	0.731808	t00 vs t04	UBXN6	novel_in_catalog
PB.100529.103	3.46519	4.48197	1.07261	4.17855	2.93376e-05	0.000172646	t04 vs t30	UBXN6	novel_in_catalog
PB.100529.107	114.928	0.31891	0.315749	1.01001	0.31249	0.409502	t00 vs t04	UBXN6	full-splice_match
PB.100529.107	114.928	0.282326	0.255623	1.10446	0.269394	0.410017	t04 vs t30	UBXN6	full-splice_match
PB.100529.107	114.928	0.601235	0.314708	1.91045	0.0560747	0.0925378	t00 vs t30	UBXN6	full-splice_match
PB.100529.109	11.8368	-0.743439	0.798408	-0.931152	0.351775	0.50023	t04 vs t30	UBXN6	novel_not_in_catalog
PB.100529.109	11.8368	6.06774	1.51661	4.00086	6.31133e-05	0.000242519	t00 vs t30	UBXN6	novel_not_in_catalog
PB.100529.109	11.8368	6.81118	1.51276	4.50248	6.71659e-06	3.53826e-05	t00 vs t04	UBXN6	novel_not_in_catalog
PB.100529.110	3.66817	2.34613	0.94314	2.48758	0.0128616	0.0353895	t04 vs t30	UBXN6	novel_in_catalog
PB.100529.110	3.66817	3.19058	1.59365	2.00206	0.0452778	0.0813235	t00 vs t04	UBXN6	novel_in_catalog
PB.100529.110	3.66817	5.53672	1.53366	3.61015	0.000306025	0.000979674	t00 vs t30	UBXN6	novel_in_catalog
PB.100529.116	4.96936	1.54682	0.833296	1.85627	0.0634147	0.132212	t04 vs t30	UBXN6	novel_in_catalog
PB.100529.116	4.96936	1.32774	1.0122	1.31174	0.189607	0.261433	t00 vs t30	UBXN6	novel_in_catalog
PB.100529.116	4.96936	-0.219084	1.05307	-0.208044	0.835194	0.890741	t00 vs t04	UBXN6	novel_in_catalog
PB.100529.126	10.293	3.00909	1.02057	2.94842	0.00319401	0.00828282	t00 vs t04	UBXN6	novel_not_in_catalog
PB.100529.126	10.293	-2.79949	0.808473	-3.46268	0.000534816	0.0022836	t04 vs t30	UBXN6	novel_not_in_catalog
PB.100529.126	10.293	0.209598	1.06555	0.196704	0.844059	0.886389	t00 vs t30	UBXN6	novel_not_in_catalog
PB.100529.129	4.30561	3.92441	1.44396	2.71781	0.00657161	0.015496	t00 vs t04	UBXN6	novel_not_in_catalog
PB.100529.129	4.30561	1.72017	0.743237	2.31443	0.0206444	0.0526085	t04 vs t30	UBXN6	novel_not_in_catalog
PB.100529.129	4.30561	5.64457	1.40948	4.00473	6.20893e-05	0.000238943	t00 vs t30	UBXN6	novel_not_in_catalog
PB.100529.143	3.79354	5.48041	1.38556	3.95537	7.64156e-05	0.00031316	t00 vs t04	UBXN6	novel_not_in_catalog
PB.100529.143	3.79354	-1.803	0.728561	-2.47474	0.0133333	0.0364799	t04 vs t30	UBXN6	novel_not_in_catalog
PB.100529.143	3.79354	3.67741	1.42565	2.57947	0.00989518	0.0205573	t00 vs t30	UBXN6	novel_not_in_catalog
PB.100529.160	2.76467	-5.27106	1.65919	-3.17689	0.00148863	0.00558115	t04 vs t30	UBXN6	incomplete-splice_match
PB.100529.160	2.76467	0	2.257	0	1	1	t00 vs t30	UBXN6	incomplete-splice_match
PB.100529.160	2.76467	5.39081	2.10971	2.55523	0.0106116	0.0234397	t00 vs t04	UBXN6	incomplete-splice_match
PB.100529.188	9.54394	-1.80168	0.822413	-2.19072	0.028472	0.0547263	t00 vs t04	UBXN6	full-splice_match
PB.100529.188	9.54394	2.0476	0.688255	2.97506	0.0029293	0.0100281	t04 vs t30	UBXN6	full-splice_match
PB.100529.188	9.54394	0.245923	0.77418	0.317656	0.750746	0.808956	t00 vs t30	UBXN6	full-splice_match
PB.100529.8	874.972	0.331596	0.132588	2.50096	0.0123858	0.034302	t04 vs t30	SH3GL1	full-splice_match
PB.100529.8	874.972	-0.629586	0.161635	-3.89512	9.81521e-05	0.000390823	t00 vs t04	SH3GL1	full-splice_match
PB.100529.8	874.972	-0.297989	0.161285	-1.8476	0.0646608	0.104566	t00 vs t30	SH3GL1	full-splice_match
PB.100529.9	9.32033	0.758567	0.601881	1.26033	0.207552	0.282005	t00 vs t30	SH3GL1	novel_in_catalog
PB.100529.9	9.32033	1.01358	0.500412	2.02548	0.0428178	0.0962273	t04 vs t30	SH3GL1	novel_in_catalog
PB.100529.9	9.32033	-0.255009	0.624906	-0.408076	0.683218	0.763295	t00 vs t04	SH3GL1	novel_in_catalog
PB.100531.1	14.6027	-0.127051	0.673876	-0.188537	0.850455	0.903	t00 vs t04	HDGFL2	novel_not_in_catalog
PB.100531.1	14.6027	0.925349	0.542852	1.70461	0.0882677	0.172598	t04 vs t30	HDGFL2	novel_not_in_catalog
PB.100531.1	14.6027	0.798299	0.661768	1.20631	0.227697	0.304766	t00 vs t30	HDGFL2	novel_not_in_catalog
PB.100531.6	16.9319	-1.10124	0.394411	-2.79211	0.00523657	0.0127234	t00 vs t04	HDGFL2	full-splice_match
PB.100531.6	16.9319	-1.70191	0.407534	-4.17612	2.96519e-05	0.000123542	t00 vs t30	HDGFL2	full-splice_match
PB.100531.6	16.9319	-0.600676	0.362994	-1.65478	0.0979686	0.18765	t04 vs t30	HDGFL2	full-splice_match
PB.100540.109	228.141	-0.743085	1.25251	-0.593275	0.552997	0.634361	t00 vs t30	MYDGF	full-splice_match
PB.100540.109	228.141	-1.93445	1.25325	-1.54355	0.122698	0.188782	t00 vs t04	MYDGF	full-splice_match
PB.100540.109	228.141	1.19136	1.02397	1.16347	0.244638	0.38113	t04 vs t30	MYDGF	full-splice_match
PB.100540.110	4.84006	-0.445852	1.1089	-0.402067	0.687635	0.767153	t00 vs t04	MYDGF	novel_in_catalog
PB.100540.110	4.84006	1.1165	1.06765	1.04575	0.295677	0.379421	t00 vs t30	MYDGF	novel_in_catalog
PB.100540.110	4.84006	1.56235	0.889722	1.756	0.0790886	0.158051	t04 vs t30	MYDGF	novel_in_catalog
PB.100540.111	298.297	-1.0361	1.44566	-0.716698	0.47356	0.559973	t00 vs t30	MYDGF	full-splice_match
PB.100540.111	298.297	-1.57838	1.44587	-1.09165	0.274989	0.368721	t00 vs t04	MYDGF	full-splice_match
PB.100540.111	298.297	0.542283	1.18103	0.459163	0.646117	0.764171	t04 vs t30	MYDGF	full-splice_match
PB.100540.113	2.12814	-1.8509	1.7265	-1.07205	0.283697	0.378207	t00 vs t04	MYDGF	full-splice_match
PB.100540.113	2.12814	1.07853	1.54928	0.696149	0.486335	0.572151	t00 vs t30	MYDGF	full-splice_match
PB.100540.113	2.12814	2.92943	1.43917	2.0355	0.0418009	0.094351	t04 vs t30	MYDGF	full-splice_match
PB.100540.130	282.202	-0.857099	0.128274	-6.68181	2.36009e-11	3.08714e-10	t00 vs t04	DPP9	full-splice_match
PB.100540.130	282.202	0.130577	0.108648	1.20183	0.229429	0.362831	t04 vs t30	DPP9	full-splice_match
PB.100540.130	282.202	-0.726523	0.127596	-5.69395	1.24136e-08	1.0111e-07	t00 vs t30	DPP9	full-splice_match
PB.100540.136	15.6296	-0.159334	0.503716	-0.316318	0.751761	0.822509	t00 vs t04	DPP9	novel_in_catalog
PB.100540.136	15.6296	0.43884	0.493786	0.888725	0.374151	0.461454	t00 vs t30	DPP9	novel_in_catalog
PB.100540.136	15.6296	0.598174	0.408235	1.46527	0.142848	0.252336	t04 vs t30	DPP9	novel_in_catalog
PB.100540.145	5.67881	-1.01092	0.662651	-1.52557	0.127117	0.186197	t00 vs t30	DPP9	full-splice_match
PB.100540.145	5.67881	-0.832769	0.565887	-1.47162	0.141124	0.24996	t04 vs t30	DPP9	full-splice_match
PB.100540.145	5.67881	-0.178152	0.633374	-0.281275	0.7785	0.84452	t00 vs t04	DPP9	full-splice_match
PB.100540.249	8.37878	-0.900388	0.600141	-1.50029	0.133538	0.202535	t00 vs t04	DPP9	full-splice_match
PB.100540.249	8.37878	-1.87501	0.629926	-2.97656	0.00291504	0.00708903	t00 vs t30	DPP9	full-splice_match
PB.100540.249	8.37878	-0.974624	0.552349	-1.76451	0.0776467	0.155634	t04 vs t30	DPP9	full-splice_match
PB.100540.257	53.5967	-2.75145	0.307157	-8.95781	3.31192e-19	9.02825e-18	t00 vs t30	DPP9	full-splice_match
PB.100540.257	53.5967	-1.94943	0.296772	-6.56878	5.0728e-11	6.34678e-10	t00 vs t04	DPP9	full-splice_match
PB.100540.257	53.5967	-0.802021	0.272694	-2.94111	0.00327043	0.0110251	t04 vs t30	DPP9	full-splice_match
PB.100540.260	4.12442	-2.72406	0.873436	-3.11878	0.00181602	0.00468641	t00 vs t30	DPP9	full-splice_match
PB.100540.260	4.12442	-1.28234	0.787648	-1.62806	0.103512	0.163472	t00 vs t04	DPP9	full-splice_match
PB.100540.260	4.12442	-1.44172	0.793724	-1.8164	0.0693094	0.142099	t04 vs t30	DPP9	full-splice_match
PB.100544.2	1278.66	-2.56579	0.300706	-8.53254	1.43173e-17	3.37479e-16	t00 vs t30	PLIN3	full-splice_match
PB.100544.2	1278.66	0.00254182	0.246766	0.0103005	0.991782	1	t04 vs t30	PLIN3	full-splice_match
PB.100544.2	1278.66	-2.56833	0.300739	-8.54006	1.34157e-17	3.3748e-16	t00 vs t04	PLIN3	full-splice_match
PB.100544.3	13.0745	-2.20611	0.433001	-5.09494	3.48846e-07	2.19604e-06	t00 vs t30	PLIN3	novel_in_catalog
PB.100544.3	13.0745	-2.66452	0.452683	-5.88606	3.95511e-09	3.7882e-08	t00 vs t04	PLIN3	novel_in_catalog
PB.100544.3	13.0745	0.458408	0.432476	1.05996	0.289162	0.432531	t04 vs t30	PLIN3	novel_in_catalog
PB.100560.130	534.88	2.4991	0.206449	12.1052	9.91463e-34	1.18399e-31	t04 vs t30	UHRF1	full-splice_match
PB.100560.130	534.88	-3.41937	0.249153	-13.724	7.29655e-43	8.25384e-41	t00 vs t04	UHRF1	full-splice_match
PB.100560.130	534.88	-0.920269	0.243868	-3.77363	0.000160889	0.000554959	t00 vs t30	UHRF1	full-splice_match
PB.100560.2	1910.42	-3.74784	0.253097	-14.8079	1.30197e-49	1.9586e-47	t00 vs t04	UHRF1	full-splice_match
PB.100560.2	1910.42	-0.401019	0.25074	-1.59934	0.109744	0.164209	t00 vs t30	UHRF1	full-splice_match
PB.100560.2	1910.42	3.34682	0.20773	16.1114	2.12025e-58	8.87858e-56	t04 vs t30	UHRF1	full-splice_match
PB.100560.218	755.058	-0.244658	0.189292	-1.29249	0.196189	0.322231	t04 vs t30	KDM4B	full-splice_match
PB.100560.218	755.058	1.02593	0.233649	4.39091	1.12877e-05	5.18883e-05	t00 vs t30	KDM4B	full-splice_match
PB.100560.218	755.058	1.27059	0.233532	5.44076	5.3055e-08	4.21769e-07	t00 vs t04	KDM4B	full-splice_match
PB.100560.226	52.6278	1.19824	0.271395	4.41513	1.00949e-05	4.6956e-05	t00 vs t30	KDM4B	full-splice_match
PB.100560.226	52.6278	0.214746	0.205527	1.04486	0.296089	0.440225	t04 vs t30	KDM4B	full-splice_match
PB.100560.226	52.6278	0.983498	0.273354	3.59789	0.000320813	0.00110917	t00 vs t04	KDM4B	full-splice_match
PB.100560.228	57.0475	-0.84941	0.297589	-2.85431	0.00431303	0.0139736	t04 vs t30	KDM4B	full-splice_match
PB.100560.228	57.0475	1.29899	0.371898	3.49286	0.000477875	0.0015747	t00 vs t04	KDM4B	full-splice_match
PB.100560.228	57.0475	0.449576	0.376174	1.19513	0.232037	0.309613	t00 vs t30	KDM4B	full-splice_match
PB.100560.230	32.157	-0.542113	0.36047	-1.5039	0.132606	0.238155	t04 vs t30	KDM4B	full-splice_match
PB.100560.230	32.157	0.586941	0.442104	1.32761	0.184307	0.265437	t00 vs t04	KDM4B	full-splice_match
PB.100560.230	32.157	0.044828	0.446142	0.100479	0.919964	0.946888	t00 vs t30	KDM4B	full-splice_match
PB.100575.256	46.1436	2.79361	0.396045	7.05377	1.74132e-12	2.61977e-11	t00 vs t04	PTPRS	novel_not_in_catalog
PB.100575.256	46.1436	-0.82816	0.271845	-3.04644	0.0023157	0.00819711	t04 vs t30	PTPRS	novel_not_in_catalog
PB.100575.256	46.1436	1.96545	0.400508	4.90738	9.23003e-07	5.34917e-06	t00 vs t30	PTPRS	novel_not_in_catalog
PB.100575.62	2149.63	1.31184	0.163989	7.99955	1.24873e-15	2.44489e-14	t00 vs t30	PTPRS	novel_not_in_catalog
PB.100575.62	2149.63	-0.689271	0.132518	-5.20133	1.97868e-07	1.84247e-06	t04 vs t30	PTPRS	novel_not_in_catalog
PB.100575.62	2149.63	2.00111	0.163795	12.2171	2.51877e-34	1.90537e-32	t00 vs t04	PTPRS	novel_not_in_catalog
PB.100575.65	90.2606	-0.781557	0.246713	-3.16788	0.00153556	0.00573069	t04 vs t30	PTPRS	novel_not_in_catalog
PB.100575.65	90.2606	2.06068	0.320929	6.42099	1.35394e-10	1.59822e-09	t00 vs t04	PTPRS	novel_not_in_catalog
PB.100575.65	90.2606	1.27912	0.323634	3.95237	7.73812e-05	0.000290735	t00 vs t30	PTPRS	novel_not_in_catalog
PB.100575.66	167.402	-0.740103	0.21862	-3.38534	0.000710899	0.00293417	t04 vs t30	PTPRS	novel_not_in_catalog
PB.100575.66	167.402	6.44564	0.644585	9.99968	1.52888e-23	5.8624e-22	t00 vs t30	PTPRS	novel_not_in_catalog
PB.100575.66	167.402	7.18575	0.643947	11.1589	6.47772e-29	3.65467e-27	t00 vs t04	PTPRS	novel_not_in_catalog
PB.100575.68	14.5591	-2.3314	0.489473	-4.76307	1.90672e-06	1.03566e-05	t00 vs t30	PTPRS	novel_in_catalog
PB.100575.68	14.5591	-5.65732	0.743584	-7.60818	2.77981e-14	5.11745e-13	t00 vs t04	PTPRS	novel_in_catalog
PB.100575.68	14.5591	3.32592	0.713925	4.65865	3.18292e-06	2.32403e-05	t04 vs t30	PTPRS	novel_in_catalog
PB.100575.69	49.1029	-1.91436	0.254641	-7.51789	5.5668e-14	1.34852e-12	t04 vs t30	PTPRS	novel_not_in_catalog
PB.100575.69	49.1029	5.42922	1.06243	5.11021	3.21793e-07	2.03908e-06	t00 vs t30	PTPRS	novel_not_in_catalog
PB.100575.69	49.1029	7.34358	1.05792	6.94153	3.87872e-12	5.58502e-11	t00 vs t04	PTPRS	novel_not_in_catalog
PB.100575.78	137.434	-1.6498	0.164919	-10.0037	1.46786e-23	8.67954e-22	t04 vs t30	PTPRS	novel_not_in_catalog
PB.100575.78	137.434	6.05866	0.44063	13.75	5.09241e-43	5.81021e-41	t00 vs t04	PTPRS	novel_not_in_catalog
PB.100575.78	137.434	4.40886	0.443736	9.93577	2.90921e-23	1.09023e-21	t00 vs t30	PTPRS	novel_not_in_catalog
PB.100575.84	26.9898	3.78284	0.46161	8.19489	2.50822e-16	7.84069e-15	t04 vs t30	PTPRS	novel_not_in_catalog
PB.100575.84	26.9898	8.57603	1.261	6.80095	1.03934e-11	1.31581e-10	t00 vs t30	PTPRS	novel_not_in_catalog
PB.100575.84	26.9898	4.79319	1.2888	3.7191	0.000199932	0.000732282	t00 vs t04	PTPRS	novel_not_in_catalog
PB.100575.85	13.3925	-2.19954	0.427858	-5.14081	2.73564e-07	1.75569e-06	t00 vs t30	PTPRS	novel_not_in_catalog
PB.100575.85	13.3925	2.89014	0.623081	4.63846	3.51015e-06	2.54273e-05	t04 vs t30	PTPRS	novel_not_in_catalog
PB.100575.85	13.3925	-5.08967	0.642158	-7.92589	2.26524e-15	4.65324e-14	t00 vs t04	PTPRS	novel_not_in_catalog
PB.100578.164	12.8327	-0.35199	0.536417	-0.656187	0.511704	0.652669	t04 vs t30	SAFB2	novel_in_catalog
PB.100578.164	12.8327	0.332134	0.669765	0.495896	0.619968	0.695025	t00 vs t30	SAFB2	novel_in_catalog
PB.100578.164	12.8327	0.684124	0.665769	1.02757	0.304153	0.400484	t00 vs t04	SAFB2	novel_in_catalog
PB.100578.182	17.8578	1.01808	0.543943	1.87167	0.0612526	0.128603	t04 vs t30	SAFB2	novel_in_catalog
PB.100578.182	17.8578	2.57311	0.729007	3.52961	0.00041618	0.00128204	t00 vs t30	SAFB2	novel_in_catalog
PB.100578.182	17.8578	1.55503	0.737959	2.1072	0.0351001	0.0654229	t00 vs t04	SAFB2	novel_in_catalog
PB.100578.29	30.5585	1.26029	0.307174	4.10286	4.08073e-05	0.000232512	t04 vs t30	SAFB2	novel_in_catalog
PB.100578.29	30.5585	1.19298	0.376176	3.17134	0.0015174	0.00400288	t00 vs t30	SAFB2	novel_in_catalog
PB.100578.29	30.5585	-0.0673117	0.390109	-0.172546	0.863009	0.913067	t00 vs t04	SAFB2	novel_in_catalog
PB.100578.30	1048.35	0.345239	0.151282	2.28209	0.0224838	0.0565219	t04 vs t30	SAFB2	full-splice_match
PB.100578.30	1048.35	0.104439	0.184894	0.564858	0.57217	0.651678	t00 vs t30	SAFB2	full-splice_match
PB.100578.30	1048.35	-0.2408	0.185142	-1.30063	0.193387	0.276182	t00 vs t04	SAFB2	full-splice_match
PB.100578.33	16.8099	0.825738	0.345563	2.38954	0.0168693	0.0444539	t04 vs t30	SAFB2	novel_in_catalog
PB.100578.33	16.8099	2.30142	0.507574	4.53416	5.78332e-06	2.83708e-05	t00 vs t30	SAFB2	novel_in_catalog
PB.100578.33	16.8099	1.47568	0.518489	2.84613	0.00442546	0.0110127	t00 vs t04	SAFB2	novel_in_catalog
PB.100578.34	43.2237	0.0485784	0.378426	0.128369	0.897857	0.950165	t04 vs t30	SAFB2	novel_in_catalog
PB.100578.34	43.2237	-2.14838	0.440602	-4.87601	1.08251e-06	6.75005e-06	t00 vs t04	SAFB2	novel_in_catalog
PB.100578.34	43.2237	-2.0998	0.439578	-4.77685	1.7806e-06	9.72716e-06	t00 vs t30	SAFB2	novel_in_catalog
PB.100578.37	34.0041	0.792966	0.406771	1.94942	0.0512458	0.111363	t04 vs t30	SAFB2	novel_in_catalog
PB.100578.37	34.0041	2.05502	0.527617	3.8949	9.82388e-05	0.000359385	t00 vs t30	SAFB2	novel_in_catalog
PB.100578.37	34.0041	1.26205	0.532678	2.36926	0.0178239	0.0366313	t00 vs t04	SAFB2	novel_in_catalog
PB.100581.2	6469.06	-0.289349	0.155532	-1.86039	0.062831	0.131266	t04 vs t30	SAFB	full-splice_match
PB.100581.2	6469.06	-0.229262	0.190456	-1.20376	0.228684	0.305887	t00 vs t30	SAFB	full-splice_match
PB.100581.2	6469.06	0.0600869	0.190432	0.315529	0.75236	0.822999	t00 vs t04	SAFB	full-splice_match
PB.100581.3	2142.88	-0.162548	0.161213	-1.00828	0.313321	0.459105	t04 vs t30	SAFB	novel_in_catalog
PB.100581.3	2142.88	-0.259387	0.197293	-1.31473	0.188602	0.260279	t00 vs t30	SAFB	novel_in_catalog
PB.100581.3	2142.88	-0.0968387	0.197261	-0.490917	0.623485	0.710613	t00 vs t04	SAFB	novel_in_catalog
PB.100581.428	290.712	1.08476	0.462703	2.3444	0.0190579	0.0492176	t04 vs t30	HSD11B1L	full-splice_match
PB.100581.428	290.712	1.27525	0.571093	2.23301	0.0255485	0.049943	t00 vs t04	HSD11B1L	full-splice_match
PB.100581.428	290.712	2.36001	0.570327	4.138	3.50346e-05	0.00014332	t00 vs t30	HSD11B1L	full-splice_match
PB.100581.429	113.801	3.96423	0.56792	6.98026	2.94637e-12	4.30461e-11	t00 vs t04	HSD11B1L	full-splice_match
PB.100581.429	113.801	1.88499	0.333101	5.65891	1.52333e-08	1.72824e-07	t04 vs t30	HSD11B1L	full-splice_match
PB.100581.429	113.801	5.84921	0.564127	10.3686	3.4449e-25	1.49094e-23	t00 vs t30	HSD11B1L	full-splice_match
PB.100581.432	53.509	2.42473	0.340072	7.13005	1.00335e-12	2.09085e-11	t04 vs t30	HSD11B1L	full-splice_match
PB.100581.432	53.509	4.12263	0.823685	5.00511	5.58308e-07	3.68445e-06	t00 vs t04	HSD11B1L	full-splice_match
PB.100581.432	53.509	6.54736	0.815325	8.03037	9.71814e-16	1.92431e-14	t00 vs t30	HSD11B1L	full-splice_match
PB.100581.433	85.4277	1.75037	0.399938	4.37661	1.20538e-05	7.74909e-05	t04 vs t30	HSD11B1L	novel_in_catalog
PB.100581.433	85.4277	1.30861	0.51569	2.53759	0.0111619	0.0245011	t00 vs t04	HSD11B1L	novel_in_catalog
PB.100581.433	85.4277	3.05898	0.51049	5.99225	2.06959e-09	1.90543e-08	t00 vs t30	HSD11B1L	novel_in_catalog
PB.100581.443	38.2158	2.20729	0.520462	4.24102	2.2251e-05	0.000134519	t04 vs t30	HSD11B1L	novel_in_catalog
PB.100581.443	38.2158	1.39441	0.698918	1.9951	0.0460324	0.0824986	t00 vs t04	HSD11B1L	novel_in_catalog
PB.100581.443	38.2158	3.6017	0.68678	5.24432	1.56856e-07	1.05386e-06	t00 vs t30	HSD11B1L	novel_in_catalog
PB.100581.445	2.05478	4.96143	1.88004	2.639	0.008315	0.0176769	t00 vs t30	RPL36	novel_in_catalog
PB.100581.445	2.05478	4.79625	1.46529	3.27325	0.00106317	0.00416986	t04 vs t30	RPL36	novel_in_catalog
PB.100581.445	2.05478	0	2.04023	0	1	1	t00 vs t04	RPL36	novel_in_catalog
PB.100581.447	16.2475	3.65067	0.806458	4.5268	5.98838e-06	2.92881e-05	t00 vs t30	HSD11B1L	full-splice_match
PB.100581.447	16.2475	0.964711	0.514854	1.87376	0.0609641	0.128094	t04 vs t30	HSD11B1L	full-splice_match
PB.100581.447	16.2475	2.68596	0.814572	3.29739	0.00097588	0.00294676	t00 vs t04	HSD11B1L	full-splice_match
PB.100581.450	4.26282	2.16158	1.09822	1.96826	0.0490381	0.0824507	t00 vs t30	RPL36	novel_in_catalog
PB.100581.450	4.26282	2.77848	1.08575	2.55905	0.0104958	0.0232193	t00 vs t04	RPL36	novel_in_catalog
PB.100581.450	4.26282	-0.616905	0.655453	-0.941189	0.346608	0.494715	t04 vs t30	RPL36	novel_in_catalog
PB.100581.454	64.3303	-0.101342	0.395173	-0.256449	0.797604	0.880171	t04 vs t30	RPL36	novel_in_catalog
PB.100581.454	64.3303	0.828947	0.490707	1.68929	0.0911636	0.1401	t00 vs t30	RPL36	novel_in_catalog
PB.100581.454	64.3303	0.930289	0.490532	1.89649	0.0578953	0.100219	t00 vs t04	RPL36	novel_in_catalog
PB.100581.455	20.5072	2.42833	0.611566	3.97068	7.16692e-05	0.000271537	t00 vs t30	RPL36	novel_in_catalog
PB.100581.455	20.5072	-0.238716	0.410526	-0.581489	0.560911	0.69389	t04 vs t30	RPL36	novel_in_catalog
PB.100581.455	20.5072	2.66705	0.610057	4.3718	1.23227e-05	6.12505e-05	t00 vs t04	RPL36	novel_in_catalog
PB.100581.458	21.8947	1.70538	0.609779	2.79672	0.00516239	0.011681	t00 vs t30	HSD11B1L	novel_in_catalog
PB.100581.458	21.8947	0.225829	0.466237	0.484365	0.628127	0.74958	t04 vs t30	HSD11B1L	novel_in_catalog
PB.100581.458	21.8947	1.47955	0.611915	2.41791	0.01561	0.0327147	t00 vs t04	HSD11B1L	novel_in_catalog
PB.100581.460	44.9518	2.36225	0.543568	4.34583	1.38749e-05	6.24925e-05	t00 vs t30	HSD11B1L	novel_in_catalog
PB.100581.460	44.9518	1.2829	0.548706	2.33805	0.0193847	0.0393836	t00 vs t04	HSD11B1L	novel_in_catalog
PB.100581.460	44.9518	1.07935	0.423152	2.55074	0.0107494	0.0304189	t04 vs t30	HSD11B1L	novel_in_catalog
PB.100581.467	2.44557	4.00642	1.30688	3.06565	0.00217198	0.00774784	t04 vs t30	RPL36	novel_in_catalog
PB.100581.467	2.44557	1.12698	1.87482	0.601113	0.547765	0.642139	t00 vs t04	RPL36	novel_in_catalog
PB.100581.467	2.44557	5.1334	1.69692	3.02512	0.00248535	0.00616194	t00 vs t30	RPL36	novel_in_catalog
PB.100581.472	12.8339	7.09294	1.3395	5.29522	1.18874e-07	8.17599e-07	t00 vs t30	RPL36	novel_in_catalog
PB.100581.472	12.8339	1.23019	0.55907	2.20041	0.0277776	0.067367	t04 vs t30	RPL36	novel_in_catalog
PB.100581.472	12.8339	5.86275	1.34747	4.35094	1.35554e-05	6.67624e-05	t00 vs t04	RPL36	novel_in_catalog
PB.100581.475	14.2954	3.10728	0.778521	3.99126	6.57236e-05	0.000251526	t00 vs t30	HSD11B1L	full-splice_match
PB.100581.475	14.2954	0.885506	0.807466	1.09665	0.272795	0.366223	t00 vs t04	HSD11B1L	full-splice_match
PB.100581.475	14.2954	2.22177	0.582193	3.81621	0.000135515	0.000677733	t04 vs t30	HSD11B1L	full-splice_match
PB.100581.477	49.3107	3.37387	0.532064	6.34109	2.28145e-10	2.4081e-09	t00 vs t30	HSD11B1L	novel_in_catalog
PB.100581.477	49.3107	2.32619	0.536543	4.33551	1.45422e-05	7.11296e-05	t00 vs t04	HSD11B1L	novel_in_catalog
PB.100581.477	49.3107	1.04768	0.381693	2.74482	0.00605441	0.0186423	t04 vs t30	HSD11B1L	novel_in_catalog
PB.100581.481	8.10281	1.29262	0.668213	1.93444	0.0530591	0.114565	t04 vs t30	RPL36	novel_in_catalog
PB.100581.481	8.10281	-1.29492	0.717143	-1.80567	0.0709703	0.1132	t00 vs t30	RPL36	novel_in_catalog
PB.100581.481	8.10281	-2.58754	0.762491	-3.39353	0.000689968	0.00217518	t00 vs t04	RPL36	novel_in_catalog
PB.100581.485	22.0238	2.80059	0.644152	4.34771	1.37564e-05	6.20078e-05	t00 vs t30	HSD11B1L	full-splice_match
PB.100581.485	22.0238	1.29321	0.474382	2.7261	0.00640871	0.0195764	t04 vs t30	HSD11B1L	full-splice_match
PB.100581.485	22.0238	1.50738	0.654882	2.30175	0.0213491	0.042776	t00 vs t04	HSD11B1L	full-splice_match
PB.100581.489	12.1875	2.0841	0.741228	2.81169	0.00492817	0.0112193	t00 vs t30	HSD11B1L	full-splice_match
PB.100581.489	12.1875	1.36394	0.573908	2.37659	0.0174736	0.0457923	t04 vs t30	HSD11B1L	full-splice_match
PB.100581.489	12.1875	0.720161	0.759721	0.947928	0.343166	0.441796	t00 vs t04	HSD11B1L	full-splice_match
PB.100581.492	103.412	1.61824	0.405837	3.98743	6.67936e-05	0.000361138	t04 vs t30	HSD11B1L	full-splice_match
PB.100581.492	103.412	1.58618	0.521647	3.04072	0.00236015	0.00636547	t00 vs t04	HSD11B1L	full-splice_match
PB.100581.492	103.412	3.20442	0.517863	6.18778	6.10169e-10	6.06717e-09	t00 vs t30	HSD11B1L	full-splice_match
PB.100581.5	150.012	-0.803275	0.311993	-2.57465	0.010034	0.0287072	t04 vs t30	SAFB	novel_in_catalog
PB.100581.5	150.012	-1.83576	0.377408	-4.86412	1.14969e-06	6.53078e-06	t00 vs t30	SAFB	novel_in_catalog
PB.100581.5	150.012	-1.03248	0.375201	-2.75182	0.00592659	0.0141762	t00 vs t04	SAFB	novel_in_catalog
PB.100581.513	3.2225	-0.0739889	1.06611	-0.0694008	0.944671	0.98164	t04 vs t30	HSD11B1L	novel_not_in_catalog
PB.100581.513	3.2225	-2.80806	1.14294	-2.45687	0.0140152	0.0278313	t00 vs t30	HSD11B1L	novel_not_in_catalog
PB.100581.513	3.2225	-2.73407	1.14101	-2.39617	0.0165673	0.0344126	t00 vs t04	HSD11B1L	novel_not_in_catalog
PB.100581.544	4.08924	1.43718	1.0822	1.32802	0.184171	0.26528	t00 vs t04	RPL36	novel_in_catalog
PB.100581.544	4.08924	-0.741944	1.15466	-0.642563	0.520507	0.604148	t00 vs t30	RPL36	novel_in_catalog
PB.100581.544	4.08924	-2.17913	0.923402	-2.35989	0.0182804	0.0475685	t04 vs t30	RPL36	novel_in_catalog
PB.100581.563	3.86604	0.881391	0.964781	0.913566	0.360945	0.460546	t00 vs t04	RPL36	novel_in_catalog
PB.100581.563	3.86604	-0.21472	0.999019	-0.214931	0.829821	0.874683	t00 vs t30	RPL36	novel_in_catalog
PB.100581.563	3.86604	-1.09611	0.79626	-1.37658	0.168644	0.286888	t04 vs t30	RPL36	novel_in_catalog
PB.100581.703	9.3719	-0.272866	0.502237	-0.543302	0.586922	0.665015	t00 vs t30	RPL36	full-splice_match
PB.100581.703	9.3719	0.624173	0.444689	1.40362	0.160433	0.276147	t04 vs t30	RPL36	full-splice_match
PB.100581.703	9.3719	-0.897039	0.521046	-1.72161	0.08514	0.138605	t00 vs t04	RPL36	full-splice_match
PB.100583.2	826.249	0.482198	0.137242	3.51349	0.000442264	0.00193314	t04 vs t30	LONP1	novel_not_in_catalog
PB.100583.2	826.249	-1.64187	0.166145	-9.88213	4.97633e-23	1.92864e-21	t00 vs t04	LONP1	novel_not_in_catalog
PB.100583.2	826.249	-1.15967	0.165521	-7.00619	2.44902e-12	3.35645e-11	t00 vs t30	LONP1	novel_not_in_catalog
PB.100583.4	132.47	0.246282	0.370074	0.665493	0.505735	0.647675	t04 vs t30	LONP1	full-splice_match
PB.100583.4	132.47	-1.04304	0.450015	-2.3178	0.0204604	0.0412359	t00 vs t04	LONP1	full-splice_match
PB.100583.4	132.47	-0.796761	0.449311	-1.77329	0.0761802	0.120265	t00 vs t30	LONP1	full-splice_match
PB.100583.9	18.9093	1.47716	0.370134	3.99089	6.58258e-05	0.000356383	t04 vs t30	LONP1	novel_not_in_catalog
PB.100583.9	18.9093	0.44905	0.498737	0.900374	0.367921	0.467822	t00 vs t04	LONP1	novel_not_in_catalog
PB.100583.9	18.9093	1.92621	0.478282	4.02735	5.6408e-05	0.000219388	t00 vs t30	LONP1	novel_not_in_catalog
PB.100587.36	1530.78	0.781049	0.148296	5.26681	1.38814e-07	1.33237e-06	t04 vs t30	DUS3L	full-splice_match
PB.100587.36	1530.78	-2.24132	0.180383	-12.4253	1.90442e-35	1.51958e-33	t00 vs t04	DUS3L	full-splice_match
PB.100587.36	1530.78	-1.46027	0.179817	-8.12085	4.62928e-16	9.47999e-15	t00 vs t30	DUS3L	full-splice_match
PB.100587.41	53.713	1.37573	0.251954	5.46026	4.75432e-08	4.96476e-07	t04 vs t30	DUS3L	novel_in_catalog
PB.100587.41	53.713	-0.00974261	0.320626	-0.0303862	0.975759	0.99936	t00 vs t04	DUS3L	novel_in_catalog
PB.100587.41	53.713	1.36599	0.31001	4.40627	1.05164e-05	4.86851e-05	t00 vs t30	DUS3L	novel_in_catalog
PB.100587.45	71.5226	-0.731909	0.225471	-3.24613	0.00116985	0.00345457	t00 vs t04	DUS3L	novel_in_catalog
PB.100587.45	71.5226	0.597982	0.213601	2.79953	0.00511776	0.0115931	t00 vs t30	DUS3L	novel_in_catalog
PB.100587.45	71.5226	1.32989	0.184162	7.22133	5.14822e-13	1.11059e-11	t04 vs t30	DUS3L	novel_in_catalog
PB.100587.50	25.1004	0.456373	0.296458	1.53942	0.123702	0.225564	t04 vs t30	DUS3L	novel_in_catalog
PB.100587.50	25.1004	-1.80853	0.304029	-5.94856	2.70511e-09	2.44962e-08	t00 vs t30	DUS3L	novel_in_catalog
PB.100587.50	25.1004	-2.26491	0.3166	-7.15384	8.43833e-13	1.31567e-11	t00 vs t04	DUS3L	novel_in_catalog
PB.100587.63	17.7695	0.417483	0.396263	1.05355	0.292089	0.435738	t04 vs t30	DUS3L	novel_in_catalog
PB.100587.63	17.7695	-1.9968	0.443596	-4.5014	6.75084e-06	3.55382e-05	t00 vs t04	DUS3L	novel_in_catalog
PB.100587.63	17.7695	-1.57932	0.432936	-3.64793	0.000264366	0.000861481	t00 vs t30	DUS3L	novel_in_catalog
PB.100593.1	18.3411	-0.301217	0.513424	-0.586682	0.557418	0.650591	t00 vs t04	VMAC	full-splice_match
PB.100593.1	18.3411	-1.71802	0.461553	-3.72226	0.000197444	0.000947472	t04 vs t30	VMAC	full-splice_match
PB.100593.1	18.3411	-2.01924	0.543581	-3.71469	0.00020345	0.000683451	t00 vs t30	VMAC	full-splice_match
PB.100593.2	9.6389	-1.07835	0.831147	-1.29743	0.194485	0.267056	t00 vs t30	VMAC	full-splice_match
PB.100593.2	9.6389	0.473401	0.711907	0.664976	0.506066	0.647944	t04 vs t30	VMAC	full-splice_match
PB.100593.2	9.6389	-1.55175	0.841302	-1.84447	0.0651153	0.11065	t00 vs t04	VMAC	full-splice_match
PB.100593.4	4.19264	-2.58281	0.905931	-2.851	0.00435822	0.0140998	t04 vs t30	VMAC	novel_not_in_catalog
PB.100593.4	4.19264	-0.363142	0.872306	-0.416301	0.67719	0.75805	t00 vs t04	VMAC	novel_not_in_catalog
PB.100593.4	4.19264	-2.94595	1.02451	-2.87547	0.00403421	0.00942223	t00 vs t30	VMAC	novel_not_in_catalog
PB.100605.1055	12.733	1.12698	1.6354	0.689116	0.49075	0.588957	t00 vs t04	MLLT1	full-splice_match
PB.100605.1055	12.733	6.44981	1.0488	6.14972	7.76212e-10	1.0848e-08	t04 vs t30	MLLT1	full-splice_match
PB.100605.1055	12.733	7.57678	1.4112	5.36905	7.91506e-08	5.61771e-07	t00 vs t30	MLLT1	full-splice_match
PB.100605.141	1500.29	0.0022625	0.116511	0.0194187	0.984507	1	t04 vs t30	RANBP3	full-splice_match
PB.100605.141	1500.29	0.156815	0.142725	1.09872	0.271892	0.365229	t00 vs t04	RANBP3	full-splice_match
PB.100605.141	1500.29	0.159077	0.142697	1.11479	0.264938	0.346173	t00 vs t30	RANBP3	full-splice_match
PB.100605.143	140.848	-0.201662	0.255198	-0.790215	0.429402	0.577623	t04 vs t30	RANBP3	full-splice_match
PB.100605.143	140.848	0.854437	0.316119	2.7029	0.00687383	0.016111	t00 vs t04	RANBP3	full-splice_match
PB.100605.143	140.848	0.652776	0.316493	2.06253	0.0391573	0.0678828	t00 vs t30	RANBP3	full-splice_match
PB.100605.144	1330.12	-0.152144	0.172499	-0.881999	0.377777	0.526863	t04 vs t30	RANBP3	full-splice_match
PB.100605.144	1330.12	0.274633	0.211292	1.29978	0.193675	0.276532	t00 vs t04	RANBP3	full-splice_match
PB.100605.144	1330.12	0.122489	0.211334	0.579601	0.562184	0.64271	t00 vs t30	RANBP3	full-splice_match
PB.100605.170	72.4747	1.63978	0.323813	5.06397	4.10624e-07	2.55014e-06	t00 vs t30	RANBP3	full-splice_match
PB.100605.170	72.4747	1.68925	0.323813	5.21674	1.82095e-07	1.31464e-06	t00 vs t04	RANBP3	full-splice_match
PB.100605.170	72.4747	-0.0494729	0.244315	-0.202497	0.839529	0.910332	t04 vs t30	RANBP3	full-splice_match
PB.100605.417	132.719	0.576443	0.125273	4.6015	4.19462e-06	2.98501e-05	t04 vs t30	RANBP3	full-splice_match
PB.100605.417	132.719	-0.575649	0.140236	-4.10486	4.04557e-05	0.000163083	t00 vs t30	RANBP3	full-splice_match
PB.100605.417	132.719	-1.15209	0.144893	-7.95131	1.84557e-15	3.82482e-14	t00 vs t04	RANBP3	full-splice_match
PB.100605.418	152.359	0.436961	0.124667	3.50502	0.000456565	0.0019875	t04 vs t30	RANBP3	full-splice_match
PB.100605.418	152.359	-1.08675	0.144969	-7.49641	6.55884e-14	1.15981e-12	t00 vs t04	RANBP3	full-splice_match
PB.100605.418	152.359	-0.649789	0.141859	-4.58053	4.63809e-06	2.32244e-05	t00 vs t30	RANBP3	full-splice_match
PB.100605.42	55.3491	-0.662267	0.33248	-1.9919	0.0463817	0.0830192	t00 vs t04	NDUFA11	full-splice_match
PB.100605.42	55.3491	-0.166302	0.328629	-0.506047	0.612824	0.688567	t00 vs t30	NDUFA11	full-splice_match
PB.100605.42	55.3491	0.495965	0.275448	1.80058	0.0717698	0.146087	t04 vs t30	NDUFA11	full-splice_match
PB.100605.43	83.9138	-0.145001	0.211652	-0.685091	0.493287	0.636592	t04 vs t30	NDUFA11	full-splice_match
PB.100605.43	83.9138	-0.33965	0.255374	-1.33001	0.183515	0.25433	t00 vs t30	NDUFA11	full-splice_match
PB.100605.43	83.9138	-0.194649	0.254817	-0.763879	0.444939	0.545614	t00 vs t04	NDUFA11	full-splice_match
PB.100605.44	7.56775	-1.23635	0.471449	-2.62245	0.00872998	0.0254694	t04 vs t30	NDUFA11	novel_in_catalog
PB.100605.44	7.56775	0.520316	0.537375	0.968256	0.332917	0.431137	t00 vs t04	NDUFA11	novel_in_catalog
PB.100605.44	7.56775	-0.716036	0.575005	-1.24527	0.213033	0.288172	t00 vs t30	NDUFA11	novel_in_catalog
PB.100605.45	5.46992	-0.746098	0.508056	-1.46853	0.141959	0.251089	t04 vs t30	NDUFA11	novel_in_catalog
PB.100605.45	5.46992	-0.481113	0.538859	-0.892837	0.371945	0.471959	t00 vs t04	NDUFA11	novel_in_catalog
PB.100605.45	5.46992	-1.22721	0.571706	-2.14658	0.031827	0.0566968	t00 vs t30	NDUFA11	novel_in_catalog
PB.100605.478	1025.67	-0.326097	0.15301	-2.13121	0.0330716	0.0777791	t04 vs t30	RANBP3	full-splice_match
PB.100605.478	1025.67	-0.533945	0.186396	-2.86457	0.00417571	0.0104669	t00 vs t04	RANBP3	full-splice_match
PB.100605.478	1025.67	-0.860041	0.18659	-4.60925	4.04115e-06	2.0513e-05	t00 vs t30	RANBP3	full-splice_match
PB.100605.481	71.3034	0.300306	0.262648	1.14338	0.25288	0.344462	t00 vs t04	RANBP3	full-splice_match
PB.100605.481	71.3034	0.253502	0.262635	0.965223	0.334433	0.420381	t00 vs t30	RANBP3	full-splice_match
PB.100605.481	71.3034	-0.0468045	0.213041	-0.219697	0.826107	0.900777	t04 vs t30	RANBP3	full-splice_match
PB.100605.495	807.992	-0.51827	0.19532	-2.65345	0.00796747	0.0182963	t00 vs t04	RANBP3	full-splice_match
PB.100605.495	807.992	-0.323952	0.160452	-2.019	0.0434869	0.0974672	t04 vs t30	RANBP3	full-splice_match
PB.100605.495	807.992	-0.842223	0.195552	-4.30689	1.65568e-05	7.32494e-05	t00 vs t30	RANBP3	full-splice_match
PB.100605.496	72.1524	0.383378	0.2137	1.794	0.0728133	0.115687	t00 vs t30	RANBP3	full-splice_match
PB.100605.496	72.1524	-0.295093	0.168425	-1.75208	0.0797606	0.159115	t04 vs t30	RANBP3	full-splice_match
PB.100605.496	72.1524	0.678471	0.21189	3.20199	0.0013648	0.0039488	t00 vs t04	RANBP3	full-splice_match
PB.100605.685	8.9881	-4.51351	1.04653	-4.31282	1.61187e-05	7.79734e-05	t00 vs t04	RFX2	novel_in_catalog
PB.100605.685	8.9881	2.26797	0.646574	3.50768	0.000452034	0.0013786	t00 vs t30	RFX2	novel_in_catalog
PB.100605.685	8.9881	6.78148	0.938	7.22972	4.8399e-13	1.04978e-11	t04 vs t30	RFX2	novel_in_catalog
PB.100605.686	3.87212	5.32851	0.977393	5.45175	4.98758e-08	5.18854e-07	t04 vs t30	RFX2	full-splice_match
PB.100605.686	3.87212	-4.60514	1.0752	-4.28304	1.84356e-05	8.79507e-05	t00 vs t04	RFX2	full-splice_match
PB.100605.686	3.87212	0.723366	0.712572	1.01515	0.310035	0.394784	t00 vs t30	RFX2	full-splice_match
PB.100605.689	10.694	-5.69719	0.945892	-6.02309	1.71117e-09	1.72714e-08	t00 vs t04	RFX2	full-splice_match
PB.100605.689	10.694	1.19102	0.465137	2.56057	0.0104501	0.021561	t00 vs t30	RFX2	full-splice_match
PB.100605.689	10.694	6.88821	0.894393	7.70155	1.34426e-14	3.49915e-13	t04 vs t30	RFX2	full-splice_match
PB.100605.705	47.8857	0.223457	0.340974	0.655348	0.512244	0.596458	t00 vs t30	RFX2	full-splice_match
PB.100605.705	47.8857	-4.05562	0.442344	-9.16848	4.7974e-20	1.48302e-18	t00 vs t04	RFX2	full-splice_match
PB.100605.705	47.8857	4.27908	0.395595	10.8168	2.86585e-27	2.29249e-25	t04 vs t30	RFX2	full-splice_match
PB.100605.706	11.7946	-4.90016	0.806024	-6.07941	1.20623e-09	1.2452e-08	t00 vs t04	RFX2	full-splice_match
PB.100605.706	11.7946	4.27571	0.759075	5.63278	1.77323e-08	1.98858e-07	t04 vs t30	RFX2	full-splice_match
PB.100605.706	11.7946	-0.624449	0.504094	-1.23876	0.215436	0.290873	t00 vs t30	RFX2	full-splice_match
PB.100605.717	5.49497	-3.27188	0.904744	-3.61636	0.000298774	0.00104226	t00 vs t04	RFX2	novel_in_catalog
PB.100605.717	5.49497	3.41346	0.819318	4.16622	3.09686e-05	0.000181256	t04 vs t30	RFX2	novel_in_catalog
PB.100605.717	5.49497	0.141582	0.662931	0.21357	0.830882	0.875546	t00 vs t30	RFX2	novel_in_catalog
PB.100605.794	15.222	-4.08678	0.683691	-5.97753	2.26548e-09	2.24689e-08	t00 vs t04	RFX2	full-splice_match
PB.100605.794	15.222	3.17784	0.612078	5.19189	2.08168e-07	1.92899e-06	t04 vs t30	RFX2	full-splice_match
PB.100605.794	15.222	-0.908938	0.561749	-1.61805	0.105652	0.15894	t00 vs t30	RFX2	full-splice_match
PB.100605.813	7.24632	2.97871	1.22955	2.4226	0.0154099	0.041181	t04 vs t30	RFX2	incomplete-splice_match
PB.100605.813	7.24632	-2.7594	1.11657	-2.47131	0.0134618	0.0268783	t00 vs t30	RFX2	incomplete-splice_match
PB.100605.813	7.24632	-5.73811	1.35291	-4.24132	2.22208e-05	0.000103996	t00 vs t04	RFX2	incomplete-splice_match
PB.100605.955	418.39	0.503459	0.169292	2.9739	0.00294037	0.00770991	t00 vs t04	MLLT1	full-splice_match
PB.100605.955	418.39	1.62939	0.167333	9.7374	2.08821e-22	7.39103e-21	t00 vs t30	MLLT1	full-splice_match
PB.100605.955	418.39	1.12593	0.134296	8.384	5.11595e-17	1.71948e-15	t04 vs t30	MLLT1	full-splice_match
PB.100605.966	48.6457	1.22386	0.390843	3.13133	0.00174019	0.00488226	t00 vs t04	MLLT1	novel_in_catalog
PB.100605.966	48.6457	0.233985	0.301197	0.77685	0.437247	0.585038	t04 vs t30	MLLT1	novel_in_catalog
PB.100605.966	48.6457	1.45784	0.389269	3.74507	0.000180344	0.000613899	t00 vs t30	MLLT1	novel_in_catalog
PB.100605.977	5.23592	1.32097	0.689688	1.91531	0.0554525	0.0965963	t00 vs t04	MLLT1	full-splice_match
PB.100605.977	5.23592	-1.85945	0.592959	-3.13588	0.00171341	0.00630635	t04 vs t30	MLLT1	full-splice_match
PB.100605.977	5.23592	-0.538476	0.757827	-0.710553	0.477362	0.563641	t00 vs t30	MLLT1	full-splice_match
PB.100608.10	29.8037	0.221311	0.410714	0.538843	0.589995	0.718313	t04 vs t30	CLPP	full-splice_match
PB.100608.10	29.8037	0.216599	0.506936	0.427272	0.669181	0.751029	t00 vs t04	CLPP	full-splice_match
PB.100608.10	29.8037	0.43791	0.504874	0.867365	0.385742	0.473403	t00 vs t30	CLPP	full-splice_match
PB.100608.13	9.17002	-1.04735	0.878383	-1.19236	0.233118	0.310835	t00 vs t30	CLPP	full-splice_match
PB.100608.13	9.17002	-0.515177	0.87005	-0.592124	0.553767	0.647351	t00 vs t04	CLPP	full-splice_match
PB.100608.13	9.17002	-0.532176	0.73327	-0.725757	0.467988	0.613927	t04 vs t30	CLPP	full-splice_match
PB.100608.2	302.09	-1.39406	0.574243	-2.42765	0.0151969	0.0319641	t00 vs t04	CLPP	full-splice_match
PB.100608.2	302.09	0.414052	0.469961	0.881035	0.378299	0.527358	t04 vs t30	CLPP	full-splice_match
PB.100608.2	302.09	-0.98001	0.573837	-1.70782	0.0876698	0.135496	t00 vs t30	CLPP	full-splice_match
PB.100608.25	3.64064	1.05233	1.16729	0.901513	0.367316	0.467179	t00 vs t04	CLPP	incomplete-splice_match
PB.100608.25	3.64064	-0.560862	0.925593	-0.605949	0.544549	0.680038	t04 vs t30	CLPP	incomplete-splice_match
PB.100608.25	3.64064	0.491464	1.18065	0.416266	0.677215	0.746002	t00 vs t30	CLPP	incomplete-splice_match
PB.100608.4	5.14152	0.118566	0.913901	0.129736	0.896775	0.939585	t00 vs t04	CLPP	full-splice_match
PB.100608.4	5.14152	0.470863	0.73277	0.642579	0.520498	0.660193	t04 vs t30	CLPP	full-splice_match
PB.100608.4	5.14152	0.589428	0.901078	0.654137	0.513024	0.597165	t00 vs t30	CLPP	full-splice_match
PB.100609.45	16.9556	0.94825	0.390255	2.42982	0.0151062	0.0405279	t04 vs t30	GTF2F1	full-splice_match
PB.100609.45	16.9556	-0.0609567	0.447577	-0.136192	0.891669	0.924927	t00 vs t30	GTF2F1	full-splice_match
PB.100609.45	16.9556	-1.00921	0.465318	-2.16886	0.0300936	0.0573675	t00 vs t04	GTF2F1	full-splice_match
PB.100609.82	699.466	-0.433426	0.209006	-2.07375	0.0381024	0.0701807	t00 vs t04	GTF2F1	full-splice_match
PB.100609.82	699.466	0.623732	0.170807	3.65167	0.000260543	0.00121233	t04 vs t30	GTF2F1	full-splice_match
PB.100609.82	699.466	0.190306	0.20843	0.913046	0.361218	0.448115	t00 vs t30	GTF2F1	full-splice_match
PB.100609.85	8.99185	-0.60927	1.00079	-0.608786	0.542666	0.637391	t00 vs t04	GTF2F1	novel_in_catalog
PB.100609.85	8.99185	4.11516	0.742832	5.53983	3.02758e-08	3.26981e-07	t04 vs t30	GTF2F1	novel_in_catalog
PB.100609.85	8.99185	3.50589	0.849689	4.12609	3.6898e-05	0.000150122	t00 vs t30	GTF2F1	novel_in_catalog
PB.100613.27	5.55478	-2.65321	0.887493	-2.98955	0.00279389	0.00737259	t00 vs t04	SLC25A23	novel_in_catalog
PB.100613.27	5.55478	3.31585	0.78106	4.24533	2.18275e-05	0.000132251	t04 vs t30	SLC25A23	novel_in_catalog
PB.100613.27	5.55478	0.66265	0.685558	0.966584	0.333752	0.419678	t00 vs t30	SLC25A23	novel_in_catalog
PB.100613.29	5.95442	1.93419	0.761795	2.53899	0.0111174	0.0313144	t04 vs t30	SLC25A23	novel_not_in_catalog
PB.100613.29	5.95442	-1.71581	0.905299	-1.89529	0.0580536	0.100447	t00 vs t04	SLC25A23	novel_not_in_catalog
PB.100613.29	5.95442	0.21838	0.840719	0.259754	0.795053	0.846043	t00 vs t30	SLC25A23	novel_not_in_catalog
PB.100613.49	4.456	-0.103092	1.35103	-0.0763063	0.939175	0.961786	t00 vs t30	SLC25A23	novel_not_in_catalog
PB.100613.49	4.456	-2.80353	1.45551	-1.92616	0.054085	0.0945639	t00 vs t04	SLC25A23	novel_not_in_catalog
PB.100613.49	4.456	2.70044	1.23282	2.19046	0.028491	0.0688047	t04 vs t30	SLC25A23	novel_not_in_catalog
PB.100613.50	141.247	-0.878916	0.221891	-3.96103	7.46272e-05	0.000306605	t00 vs t04	SLC25A23	novel_in_catalog
PB.100613.50	141.247	1.51587	0.181511	8.3514	6.74596e-17	2.23934e-15	t04 vs t30	SLC25A23	novel_in_catalog
PB.100613.50	141.247	0.636952	0.214716	2.96648	0.00301231	0.00729629	t00 vs t30	SLC25A23	novel_in_catalog
PB.100613.52	32.8623	-0.647603	0.426013	-1.52015	0.128474	0.196101	t00 vs t04	SLC25A23	novel_in_catalog
PB.100613.52	32.8623	1.85446	0.342598	5.41293	6.20031e-08	6.34287e-07	t04 vs t30	SLC25A23	novel_in_catalog
PB.100613.52	32.8623	1.20686	0.405777	2.97419	0.00293766	0.00713758	t00 vs t30	SLC25A23	novel_in_catalog
PB.100613.55	114.216	-0.774135	0.256013	-3.02382	0.00249608	0.00668273	t00 vs t04	SLC25A23	full-splice_match
PB.100613.55	114.216	1.06563	0.210202	5.06953	3.988e-07	3.49875e-06	t04 vs t30	SLC25A23	full-splice_match
PB.100613.55	114.216	0.291491	0.250872	1.16191	0.245271	0.324472	t00 vs t30	SLC25A23	full-splice_match
PB.100613.57	11.0641	1.85068	0.468446	3.95068	7.79302e-05	0.000414493	t04 vs t30	SLC25A23	novel_in_catalog
PB.100613.57	11.0641	1.86062	0.582742	3.19288	0.00140863	0.00374968	t00 vs t30	SLC25A23	novel_in_catalog
PB.100613.57	11.0641	0.0099449	0.621941	0.0159901	0.987242	1	t00 vs t04	SLC25A23	novel_in_catalog
PB.100615.15	2.70542	-1.74953	1.34192	-1.30375	0.192319	0.274882	t00 vs t04	DENND1C	full-splice_match
PB.100615.15	2.70542	4.01461	1.0712	3.74777	0.000178414	0.000865705	t04 vs t30	DENND1C	full-splice_match
PB.100615.15	2.70542	2.26507	1.07937	2.09852	0.0358588	0.0629123	t00 vs t30	DENND1C	full-splice_match
PB.100615.16	2.54112	4.75667	1.06685	4.45863	8.2487e-06	5.50076e-05	t04 vs t30	DENND1C	novel_in_catalog
PB.100615.16	2.54112	-3.87237	1.22011	-3.17379	0.00150461	0.00429993	t00 vs t04	DENND1C	novel_in_catalog
PB.100615.16	2.54112	0.884301	0.928701	0.952191	0.341	0.427208	t00 vs t30	DENND1C	novel_in_catalog
PB.100615.19	3.23292	-2.0537	1.06505	-1.92826	0.0538228	0.0941699	t00 vs t04	DENND1C	novel_in_catalog
PB.100615.19	3.23292	-0.079071	0.952254	-0.0830356	0.933823	0.957708	t00 vs t30	DENND1C	novel_in_catalog
PB.100615.19	3.23292	1.97463	0.919149	2.14832	0.0316885	0.0751353	t04 vs t30	DENND1C	novel_in_catalog
PB.100615.2	3.97374	-4.20473	1.25471	-3.35115	0.000804763	0.0022915	t00 vs t30	DENND1C	novel_in_catalog
PB.100615.2	3.97374	-6.59803	1.38573	-4.76142	1.92233e-06	1.1377e-05	t00 vs t04	DENND1C	novel_in_catalog
PB.100615.2	3.97374	2.39329	1.35503	1.76623	0.077358	0.155192	t04 vs t30	DENND1C	novel_in_catalog
PB.100615.20	5.81518	-0.518686	0.56828	-0.912729	0.361385	0.448291	t00 vs t30	DENND1C	incomplete-splice_match
PB.100615.20	5.81518	2.74112	0.701019	3.91019	9.22234e-05	0.000481591	t04 vs t30	DENND1C	incomplete-splice_match
PB.100615.20	5.81518	-3.2598	0.760514	-4.28632	1.81657e-05	8.68075e-05	t00 vs t04	DENND1C	incomplete-splice_match
PB.100615.25	5.51543	-7.18404	1.16903	-6.14527	7.98262e-10	8.47253e-09	t00 vs t04	DENND1C	novel_not_in_catalog
PB.100615.25	5.51543	-6.26767	1.16903	-5.3614	8.25772e-08	5.84262e-07	t00 vs t30	DENND1C	novel_not_in_catalog
PB.100615.25	5.51543	0.916369	1.34934	0.679125	0.497059	0.639857	t04 vs t30	DENND1C	novel_not_in_catalog
PB.100615.29	1.84904	-5.49892	1.8535	-2.96677	0.00300944	0.00729023	t00 vs t30	DENND1C	incomplete-splice_match
PB.100615.29	1.84904	-1.75156	1.74611	-1.00312	0.315801	0.461682	t04 vs t30	DENND1C	incomplete-splice_match
PB.100615.29	1.84904	-3.74736	1.82214	-2.05657	0.0397279	0.0727066	t00 vs t04	DENND1C	incomplete-splice_match
PB.100615.37	1.20107	-5.01978	2.17845	-2.30429	0.0212061	0.0425288	t00 vs t04	DENND1C	novel_in_catalog
PB.100615.37	1.20107	0	2.00491	0	1	1	t04 vs t30	DENND1C	novel_in_catalog
PB.100615.37	1.20107	-5.06521	2.17845	-2.32515	0.0200641	0.0380089	t00 vs t30	DENND1C	novel_in_catalog
PB.100615.67	2.9586	-6.08207	1.62947	-3.73253	0.000189563	0.000698855	t00 vs t04	DENND1C	novel_not_in_catalog
PB.100615.67	2.9586	-3.47091	1.5035	-2.30855	0.0209686	0.0394769	t00 vs t30	DENND1C	novel_not_in_catalog
PB.100615.67	2.9586	2.61115	1.50579	1.73408	0.082904	0.164125	t04 vs t30	DENND1C	novel_not_in_catalog
PB.100615.7	2.79307	-3.63312	1.09383	-3.32148	0.000895412	0.00251844	t00 vs t30	DENND1C	novel_in_catalog
[truncated: 198,000+ more rows]

## Sheet: DTU
isoform_id	condition_1	condition_2	DTU_dIF	DTU_pval	DTU_qval	IF1	IF2
PB.15.8	t00	t04	0.0613	0.00489167	0.0137528	0.539267	0.600567
PB.15.10	t00	t04	-0.05055	0.00790695	0.0208519	0.403	0.35245
PB.15.19	t00	t04	-0.00328333	0.0302554	0.0656144	0.0160333	0.01275
PB.19.3	t00	t04	0.31285	0.0501517	0.10023	0	0.31285
PB.19.4	t00	t04	-0.31285	0.0451367	0.091793	1	0.68715
PB.30.3	t00	t04	-0.0727333	0.0108773	0.0274124	0.654633	0.5819
PB.30.4	t00	t04	0.0137667	0.0588279	0.114477	0.00313333	0.0169
PB.30.5	t00	t04	0.0449833	0.00748771	0.0199041	0.0422667	0.08725
PB.30.7	t00	t04	0.0086	0.849633	0.903079	0.0646333	0.0732333
PB.30.10	t00	t04	0.0154	0.0714293	0.134255	0.00866667	0.0240667
PB.30.22	t00	t04	0.0171	0.0755265	0.140632	0.0243333	0.0414333
PB.30.23	t00	t04	-0.0730333	3.40024e-09	2.97809e-08	0.0872	0.0141667
PB.30.28	t00	t04	0.0392	0.0176522	0.041621	0.0370333	0.0762333
PB.30.35	t00	t04	0.0142333	0.0943032	0.168486	0.0093	0.0235333
PB.30.36	t00	t04	0.00783333	0.134579	0.224933	0.00323333	0.0110667
PB.30.40	t00	t04	0.00221667	0.834131	0.891625	0.0109667	0.0131833
PB.30.42	t00	t04	0.0102667	0.192412	0.298394	0.0117333	0.022
PB.30.44	t00	t04	-0.0224167	0.00206318	0.00645994	0.0269	0.00448333
PB.38.1	t00	t04	-0.1174	0.000427179	0.00159005	0.1558	0.0384
PB.38.2	t00	t04	-0.0152167	0.213077	0.32371	0.0201667	0.00495
PB.38.5	t00	t04	0.132617	6.39578e-06	3.44997e-05	0.824033	0.95665
PB.40.5	t00	t04	-0.12845	8.27088e-07	5.1693e-06	0.857067	0.728617
PB.40.21	t00	t04	0.0323833	0.0476539	0.0960789	0.0635667	0.09595
PB.40.24	t00	t04	0.0119333	0.0768031	0.142494	0.022	0.0339333
PB.40.29	t00	t04	0.0841	3.54189e-05	0.000166795	0.0574	0.1415
PB.41.1	t00	t04	-0.0188333	0.0713814	0.134198	0.0397333	0.0209
PB.41.2	t00	t04	-0.145967	2.42555e-08	1.89756e-07	0.866333	0.720367
PB.41.5	t00	t04	0.1521	4.12127e-19	8.59643e-18	0.0906	0.2427
PB.41.15	t00	t04	0.0127833	0.000232347	0.000921853	0.00326667	0.01605
PB.44.2	t00	t04	-0.0145	0.294946	0.417046	0.940267	0.925767
PB.44.7	t00	t04	0.0022	0.337439	0.462272	0.0177	0.0199
PB.44.9	t00	t04	0.00623333	0.00278288	0.00841138	0.0051	0.0113333
PB.44.108	t00	t04	-0.00465	0.0757025	0.140891	0.0159333	0.0112833
PB.44.134	t00	t04	0.0311833	2.05062e-05	0.00010113	0.0272667	0.05845
PB.44.139	t00	t04	0.00653333	4.19315e-07	2.7418e-06	0.0038	0.0103333
PB.44.140	t00	t04	0.225783	0.000554647	0.00200948	0.240967	0.46675
PB.44.145	t00	t04	0.00261667	0.320807	0.444664	0.0146	0.0172167
PB.44.146	t00	t04	0.0281167	0.000185305	0.000752558	0.0220333	0.05015
PB.44.244	t00	t04	-0.235917	0.00367304	0.0107143	0.475233	0.239317
PB.44.267	t00	t04	0.00221667	0.831733	0.889993	0.0375333	0.03975
PB.44.277	t00	t04	-0.01435	7.21352e-06	3.85765e-05	0.0256333	0.0112833
PB.44.278	t00	t04	-0.0223	1.15712e-22	3.01608e-21	0.0291333	0.00683333
PB.44.282	t00	t04	-0.00633333	0.20599	0.315111	0.02	0.0136667
PB.44.411	t00	t04	0.04785	0.0191813	0.0446442	0.191567	0.239417
PB.44.415	t00	t04	0.0024	0.824815	0.884981	0.1934	0.1958
PB.44.416	t00	t04	0.0214	0.000383173	0.00144121	0.0017	0.0231
PB.44.700	t00	t04	-0.104467	3.24749e-05	0.000153925	0.466833	0.362367
PB.44.705	t00	t04	0.01645	0.00493188	0.0138496	0.0023	0.01875
PB.44.1039	t00	t04	-0.0957167	3.28867e-26	1.04439e-24	0.8695	0.773783
PB.44.1047	t00	t04	0.0152167	8.03603e-06	4.26158e-05	0.0131333	0.02835
PB.44.1071	t00	t04	0.06095	7.79917e-25	2.29191e-23	0.00983333	0.0707833
PB.44.1395	t00	t04	0.0358333	3.55505e-24	1.00462e-22	0.0101	0.0459333
PB.44.1442	t00	t04	0.236567	5.90069e-06	3.20461e-05	0.0897667	0.326333
PB.44.1445	t00	t04	-0.180383	0.00119514	0.0039947	0.393567	0.213183
PB.44.1446	t00	t04	-0.0744667	0.320115	0.443893	0.451433	0.376967
PB.44.1447	t00	t04	0.0338833	0.000565034	0.00204355	0.00273333	0.0366167
PB.44.1454	t00	t04	0.0379167	8.8983e-06	4.68908e-05	0.00366667	0.0415833
PB.44.1455	t00	t04	-0.0535667	7.25868e-11	7.65188e-10	0.0588333	0.00526667
PB.44.1518	t00	t04	-0.08875	9.55397e-08	6.84568e-07	0.164867	0.0761167
PB.44.1519	t00	t04	0.00836667	0.142767	0.235817	0.0135667	0.0219333
PB.44.1520	t00	t04	-0.0404	1.16257e-06	7.09895e-06	0.0823333	0.0419333
PB.44.1521	t00	t04	0.0904833	2.71776e-09	2.4068e-08	0.676833	0.767317
PB.44.1523	t00	t04	-0.00551667	0.0105647	0.0267209	0.0065	0.000983333
PB.44.1531	t00	t04	0.0199	0.00147853	0.00481709	0.0209	0.0408
PB.44.1537	t00	t04	0.0231	0.00823852	0.0215816	0.0131333	0.0362333
PB.44.1598	t00	t04	-0.119983	0.00754185	0.0200293	0.8082	0.688217
PB.44.1600	t00	t04	0.0597833	0.00814808	0.0213733	0.0294	0.0891833
PB.44.1601	t00	t04	-0.00478333	0.626743	0.731752	0.1062	0.101417
PB.44.1606	t00	t04	0.0529167	0.0342417	0.0727801	0.0506	0.103517
PB.44.1609	t00	t04	0.0121333	0.0907236	0.16328	0.00556667	0.0177
PB.44.1628	t00	t04	-0.0130167	0.0436973	0.0893005	0.0465333	0.0335167
PB.44.1644	t00	t04	0.0111833	5.03231e-13	6.54478e-12	0.0059	0.0170833
PB.44.1713	t00	t04	0.1045	5.27291e-16	8.82253e-15	0.0546333	0.159133
PB.44.1714	t00	t04	0.200917	5.11338e-07	3.29787e-06	0.1271	0.328017
PB.44.1717	t00	t04	-0.286283	1.23666e-11	1.40646e-10	0.501067	0.214783
PB.44.1724	t00	t04	-0.0185667	1.16121e-29	4.34424e-28	0.0266	0.00803333
PB.44.1734	t00	t04	0.00593333	3.31764e-06	1.88377e-05	0.0067	0.0126333
PB.44.1747	t00	t04	-0.0313	1.84727e-41	1.11783e-39	0.0347667	0.00346667
PB.44.1897	t00	t04	0.00193333	0.921824	0.954197	0.0103	0.0122333
PB.44.1903	t00	t04	-0.0482	1.01718e-15	1.66413e-14	0.0620333	0.0138333
PB.44.2173	t00	t04	0.0116333	2.10271e-08	1.65825e-07	0.00203333	0.0136667
PB.44.2181	t00	t04	0.02615	2.32684e-18	4.60395e-17	0.00423333	0.0303833
PB.44.2192	t00	t04	0.0159333	0.291774	0.41356	0.0252	0.0411333
PB.44.2253	t00	t04	-0.123567	0.00566761	0.0156349	0.793967	0.6704
PB.44.2254	t00	t04	0.0197167	0.0465003	0.0941329	0.0188	0.0385167
PB.44.2257	t00	t04	-0.0175667	0.283039	0.404113	0.0462667	0.0287
PB.44.2261	t00	t04	0.121383	0.00446289	0.0126939	0.141	0.262383
PB.47.19	t00	t04	-0.0402	0.14076	0.233114	0.673433	0.633233
PB.47.21	t00	t04	0.0659167	0.130225	0.218831	0.0550333	0.12095
PB.47.23	t00	t04	0.0424333	0.0123871	0.0306369	0	0.0424333
PB.47.24	t00	t04	0.0706	0.507182	0.627997	0.0769333	0.147533
PB.47.26	t00	t04	0.0188833	0.559218	0.674485	0.0102667	0.02915
PB.47.27	t00	t04	-0.174017	3.09854e-05	0.000147498	0.1843	0.0102833
PB.51.50	t00	t04	-0.2709	8.50264e-07	5.30205e-06	0.8712	0.6003
PB.51.55	t00	t04	0.0523833	8.48051e-14	1.18361e-12	0.00256667	0.05495
PB.51.56	t00	t04	0.00806667	0.0168394	0.0399688	0.0028	0.0108667
PB.51.58	t00	t04	-0.00115	0.765195	0.840375	0.0114	0.01025
PB.51.61	t00	t04	0.05355	6.98185e-07	4.40993e-06	0.023	0.07655
PB.51.64	t00	t04	0.02	0.537149	0.65465	0.0321333	0.0521333
PB.51.68	t00	t04	0.137983	1.18279e-06	7.2083e-06	0.0569667	0.19495
PB.51.157	t00	t04	-0.0816333	0.0161246	0.0385111	0.8045	0.722867
PB.51.163	t00	t04	-0.0001	0.881886	0.926252	0.00883333	0.00873333
PB.51.165	t00	t04	0.0852667	0.0281521	0.0617647	0.171667	0.256933
PB.51.172	t00	t04	0.00333333	0.266582	0.385942	0.00646667	0.0098
PB.57.1	t00	t04	-0.11345	0.0199657	0.046164	0.4536	0.34015
PB.57.2	t00	t04	0.0160333	0.220886	0.333085	0.0048	0.0208333
PB.57.12	t00	t04	0.05965	0.0205535	0.04732	0.0996333	0.159283
PB.57.18	t00	t04	-0.00961667	0.288778	0.410318	0.0192333	0.00961667
PB.57.33	t00	t04	0.0372833	0.219824	0.3319	0.152167	0.18945
PB.57.37	t00	t04	0.0423667	0.125157	0.212021	0.0560333	0.0984
PB.57.38	t00	t04	-0.0222333	0.254655	0.37239	0.0792667	0.0570333
PB.57.47	t00	t04	0.01725	0.0707453	0.133236	0	0.01725
PB.57.53	t00	t04	0.00803333	0.354718	0.479993	0.00686667	0.0149
PB.57.56	t00	t04	0.00451667	0.857506	0.908571	0.0408667	0.0453833
PB.57.59	t00	t04	-0.0300333	0.0491929	0.0986451	0.0488	0.0187667
PB.57.61	t00	t04	-0.00666667	0.544283	0.661123	0.0339667	0.0273
PB.76.14	t00	t04	-0.165783	0.00173647	0.00554641	0.889667	0.723883
PB.76.88	t00	t04	0.02795	0.000105147	0.000451036	0.0161667	0.0441167
PB.76.93	t00	t04	0.137783	0.00335058	0.0098865	0.0843	0.222083
PB.76.145	t00	t04	0.0802167	0.0116799	0.0291338	0.130933	0.21115
PB.76.148	t00	t04	0.0623667	3.62699e-05	0.000170427	0.0564333	0.1188
PB.76.200	t00	t04	-0.0878167	0.00293415	0.00881533	0.6835	0.595683
PB.76.201	t00	t04	0.00185	0.993949	1	0.0333333	0.0351833
PB.76.204	t00	t04	-0.0525833	1.06654e-05	5.54265e-05	0.0773667	0.0247833
PB.76.211	t00	t04	-0.00403333	0.736455	0.819001	0.0184333	0.0144
PB.76.378	t00	t04	0.422417	2.83607e-21	6.79982e-20	0.281667	0.704083
PB.76.402	t00	t04	0.0218167	0.0010462	0.00355164	0.0037	0.0255167
PB.76.602	t00	t04	-0.4553	8.02712e-19	1.64235e-17	0.6452	0.1899
PB.76.607	t00	t04	-0.0316167	8.57235e-06	4.52672e-05	0.0389	0.00728333
PB.76.648	t00	t04	0.0214833	0.00164479	0.00528386	0.0094	0.0308833
PB.76.698	t00	t04	0.103983	0.187506	0.292206	0.265833	0.369817
PB.76.701	t00	t04	0.0376	0.306523	0.429699	0.0994	0.137
PB.76.769	t00	t04	-0.116283	0.094164	0.168304	0.4451	0.328817
PB.76.770	t00	t04	-0.0252667	0.495768	0.617685	0.189667	0.1644
PB.76.1553	t00	t04	0.457067	3.50023e-64	3.85475e-62	0.330067	0.787133
PB.76.1561	t00	t04	0.0634833	5.5623e-12	6.5704e-11	0.016	0.0794833
PB.76.1570	t00	t04	-0.228267	4.92147e-94	9.80002e-92	0.228267	0
PB.76.1731	t00	t04	0.00361667	0.594683	0.704406	0.0959	0.0995167
PB.76.1732	t00	t04	-0.167267	7.27639e-132	2.65124e-129	0.167267	0
PB.76.1835	t00	t04	0.0944333	0.00427437	0.0122288	0.6521	0.746533
PB.76.1837	t00	t04	0.01075	5.23593e-07	3.37405e-06	0.00786667	0.0186167
PB.76.1840	t00	t04	-0.0115833	0.199473	0.306979	0.0442667	0.0326833
PB.76.1848	t00	t04	0.0108667	2.19382e-05	0.000107602	0.00946667	0.0203333
PB.76.1854	t00	t04	0.02075	5.84895e-15	9.02169e-14	0.0045	0.02525
PB.76.1907	t00	t04	0.00855	0.581293	0.69316	0.0117667	0.0203167
PB.76.2028	t00	t04	0.01905	0.00305661	0.00913158	0.0121333	0.0311833
PB.76.2245	t00	t04	-0.01995	0.00108425	0.00366698	0.0610333	0.0410833
PB.76.2246	t00	t04	-0.01715	2.61237e-10	2.59306e-09	0.0287333	0.0115833
PB.76.2331	t00	t04	-0.10005	1.41383e-12	1.76825e-11	0.105667	0.00561667
PB.77.1	t00	t04	-0.0583667	0.0869172	0.157663	0.854967	0.7966
PB.77.2	t00	t04	0.0263667	0.377903	0.503695	0.123267	0.149633
PB.77.14	t00	t04	0.032	0.0618965	0.11937	0.0217667	0.0537667
PB.82.1	t00	t04	-0.132983	1.95699e-14	2.89221e-13	0.160967	0.0279833
PB.82.5	t00	t04	-0.763117	4.69703e-175	3.21747e-172	0.767333	0.00421667
PB.82.47	t00	t04	0.87575	0	0	0	0.87575
PB.82.57	t00	t04	0.02	6.63521e-21	1.55762e-19	0	0.02
PB.86.10	t00	t04	0.10245	0.000753732	0.00264596	0.0310667	0.133517
PB.86.40	t00	t04	-0.0787833	0.0815335	0.149568	0.6051	0.526317
PB.86.41	t00	t04	-0.01445	0.091449	0.164358	0.0582667	0.0438167
PB.86.43	t00	t04	0.0585	7.81915e-06	4.15397e-05	0.0273333	0.0858333
PB.86.44	t00	t04	0.0423	0.00253945	0.00775291	0.0278667	0.0701667
PB.86.50	t00	t04	0.00716667	0.463512	0.587528	0.0122667	0.0194333
PB.86.55	t00	t04	-0.0157833	0.0258529	0.0575329	0.0230667	0.00728333
PB.86.65	t00	t04	-0.0019	0.574281	0.687276	0.0136	0.0117
PB.86.73	t00	t04	0.00268333	0.410285	0.535858	0.0209333	0.0236167
PB.86.161	t00	t04	-0.0521333	0.000462631	0.00170727	0.0836667	0.0315333
PB.86.178	t00	t04	-0.0407	0.000314571	0.00120697	0.0704667	0.0297667
PB.101.4	t00	t04	-0.18565	0.0243967	0.0547638	0.394933	0.209283
PB.101.8	t00	t04	-0.197083	0.000233529	0.000926164	0.261067	0.0639833
PB.101.50	t00	t04	-0.0221333	0.4639	0.58791	0.0962333	0.0741
PB.101.91	t00	t04	0.0265333	0.364839	0.490365	0.0331333	0.0596667
PB.101.94	t00	t04	0.0740833	0.0407916	0.0843642	0.0914667	0.16555
PB.101.255	t00	t04	0.179467	3.86583e-05	0.000180819	0.0628667	0.242333
PB.101.256	t00	t04	0.124767	0.00657915	0.0177829	0.0603	0.185067
PB.104.1	t00	t04	0.0833167	0.000216726	0.000865336	0.120567	0.203883
PB.104.5	t00	t04	0.324667	2.27365e-06	1.32718e-05	0.266733	0.5914
PB.104.8	t00	t04	-0.215417	1.32286e-05	6.75935e-05	0.284933	0.0695167
PB.104.12	t00	t04	-0.02785	2.92518e-08	2.25953e-07	0.0346	0.00675
PB.104.14	t00	t04	0.0171833	0.00398683	0.0115061	0.0173333	0.0345167
PB.104.16	t00	t04	0.0124	6.10177e-06	3.30177e-05	0.00713333	0.0195333
PB.104.20	t00	t04	-0.0283667	9.163e-13	1.16536e-11	0.0327	0.00433333
PB.104.53	t00	t04	-0.14555	3.77803e-08	2.87422e-07	0.169667	0.0241167
PB.104.63	t00	t04	0.0138	2.78303e-08	2.15776e-07	0.0052	0.019
PB.105.5	t00	t04	0.0199833	0.704411	0.794371	0.1768	0.196783
PB.105.7	t00	t04	0.00871667	0.00300424	0.00899807	0.007	0.0157167
PB.105.53	t00	t04	-0.0294667	0.0835846	0.152685	0.7235	0.694033
PB.105.57	t00	t04	0.0357333	4.37305e-06	2.43342e-05	0.0425667	0.0783
PB.110.6	t00	t04	0.0801167	0.0991939	0.175499	0.8482	0.928317
PB.110.9	t00	t04	-0.0801167	0.12029	0.205371	0.1518	0.0716833
PB.118.1	t00	t04	0.0273333	0.0727908	0.136362	0.128333	0.155667
PB.118.2	t00	t04	0.0940833	6.47453e-09	5.46121e-08	0.0518667	0.14595
PB.118.37	t00	t04	-0.0018	0.209716	0.319668	0.0113667	0.00956667
PB.118.38	t00	t04	-0.0862	7.46148e-14	1.04757e-12	0.3234	0.2372
PB.118.39	t00	t04	-0.00931667	0.611019	0.718192	0.349	0.339683
PB.118.46	t00	t04	0.00911667	5.44932e-06	2.98146e-05	0.00473333	0.01385
PB.118.112	t00	t04	0.00265	0.237766	0.352754	0.0109667	0.0136167
PB.118.273	t00	t04	-0.0329667	0.0025201	0.00770394	0.0353	0.00233333
PB.118.274	t00	t04	-0.00706667	0.672166	0.768773	0.0318	0.0247333
PB.131.3	t00	t04	-0.37245	3.57543e-06	2.01827e-05	0.416967	0.0445167
PB.131.18	t00	t04	-0.171933	0.0253484	0.056585	0.330733	0.1588
PB.131.19	t00	t04	0.0304667	0.582542	0.694059	0.0682	0.0986667
PB.131.20	t00	t04	0.0193667	0.636206	0.7397	0.0841	0.103467
PB.131.21	t00	t04	0.153617	0.0445219	0.0907609	0.0389	0.192517
PB.131.22	t00	t04	0.31305	1.30247e-05	6.66265e-05	0.0277667	0.340817
PB.131.23	t00	t04	0.0279167	0.522112	0.641646	0.0333333	0.06125
PB.134.2	t00	t04	-0.148733	0.0102911	0.0261215	0.5663	0.417567
PB.134.5	t00	t04	0.0512667	0.700644	0.791524	0.178933	0.2302
PB.134.9	t00	t04	0.0745833	0.049949	0.0999009	0.132533	0.207117
PB.134.12	t00	t04	0.0143667	0.20042	0.3082	0.0317	0.0460667
PB.134.20	t00	t04	0.00856667	0.730737	0.814612	0.0905333	0.0991
PB.137.12	t00	t04	-0.0106	0.580388	0.692406	0.0435333	0.0329333
PB.137.21	t00	t04	0.0142	0.108948	0.189457	0.0076	0.0218
PB.137.22	t00	t04	0.00565	0.455605	0.580005	0.00473333	0.0103833
PB.137.39	t00	t04	0.110233	0.017024	0.0403538	0.139567	0.2498
PB.137.40	t00	t04	0.001	0.882941	0.927118	0.0131333	0.0141333
PB.137.42	t00	t04	-0.100667	0.0397363	0.0825055	0.729933	0.629267
PB.137.43	t00	t04	-0.0203333	0.0792795	0.146197	0.042	0.0216667
PB.137.63	t00	t04	0.00713333	0.552834	0.668888	0.0115667	0.0187
PB.144.18	t00	t04	-0.0141	0.0486718	0.0978033	0.951267	0.937167
PB.144.43	t00	t04	0.00035	0.741655	0.822887	0.00956667	0.00991667
PB.144.190	t00	t04	-0.00566667	0.00779592	0.0206114	0.0222667	0.0166
PB.148.76	t00	t04	-0.005	0.756748	0.834	0.0160667	0.0110667
PB.148.85	t00	t04	-0.0459333	0.333816	0.458368	0.6055	0.559567
PB.148.87	t00	t04	0.0652333	0.00186768	0.0059186	0.0227333	0.0879667
PB.148.100	t00	t04	-0.0153	0.294818	0.41692	0.0445667	0.0292667
PB.148.126	t00	t04	0.00981667	0.320607	0.444413	0.0327	0.0425167
PB.148.135	t00	t04	0.00513333	0.540973	0.65825	0.0208333	0.0259667
PB.148.165	t00	t04	0.0580167	0.0193224	0.0449087	0.0532667	0.111283
PB.148.388	t00	t04	-0.0767333	0.141281	0.233802	0.1345	0.0577667
PB.148.423	t00	t04	0.0094	0.223765	0.336279	0.0061	0.0155
PB.148.424	t00	t04	-0.0188	0.167065	0.266784	0.0409	0.0221
PB.148.441	t00	t04	0.0100667	0.141276	0.233799	0.00773333	0.0178
PB.148.442	t00	t04	0.00411667	0.700433	0.791313	0.0151667	0.0192833
PB.151.3	t00	t04	0.0222	0.205721	0.31479	0.0259667	0.0481667
PB.151.4	t00	t04	-0.0389833	0.0812234	0.149128	0.889467	0.850483
PB.151.5	t00	t04	0.0469167	1.21514e-09	1.11983e-08	0	0.0469167
PB.151.10	t00	t04	-0.0589833	0.000382906	0.00144029	0.0694	0.0104167
PB.151.13	t00	t04	0.0288	0.00674355	0.0181699	0.0152	0.044
PB.174.5	t00	t04	-0.88095	0.00132705	0.00438149	1	0.11905
PB.174.56	t00	t04	0.88095	0.000536687	0.00195143	0	0.88095
PB.209.26	t00	t04	0.0486333	0.0464535	0.094051	0.0088	0.0574333
PB.209.27	t00	t04	0.275333	1.93169e-05	9.57111e-05	0.311733	0.587067
PB.209.29	t00	t04	0.00413333	0.996419	1	0.0342	0.0383333
PB.209.30	t00	t04	0.0172667	0.588682	0.699266	0.0134667	0.0307333
PB.209.31	t00	t04	0.0211	0.114936	0.197877	0.00826667	0.0293667
PB.209.38	t00	t04	-0.0549333	8.73293e-06	4.60796e-05	0.0549333	0
PB.209.39	t00	t04	-0.229233	1.04154e-05	5.42098e-05	0.4863	0.257067
PB.209.41	t00	t04	-0.0823333	5.54521e-09	4.71332e-08	0.0823333	0
PB.212.2	t00	t04	0.7766	8.7393e-74	1.18543e-71	0.0827	0.8593
PB.212.9	t00	t04	-0.3546	5.33606e-15	8.25475e-14	0.4452	0.0906
PB.212.11	t00	t04	0.0124	0.00114687	0.00385385	0	0.0124
PB.212.86	t00	t04	-0.0969833	1.77073e-12	2.1942e-11	0.1046	0.00761667
PB.212.89	t00	t04	-0.365417	2.23775e-28	7.92994e-27	0.3675	0.00208333
PB.212.103	t00	t04	0.000816667	1	1	0	0.000816667
PB.212.136	t00	t04	0.0271833	1.60501e-08	1.28573e-07	0	0.0271833
PB.221.55	t00	t04	0.0432	0.282632	0.403718	0.234633	0.277833
PB.221.60	t00	t04	0.149783	0.0659846	0.125886	0.4614	0.611183
PB.221.130	t00	t04	-0.110533	0.0161579	0.0385797	0.187733	0.0772
PB.221.219	t00	t04	0.0283167	0.00571963	0.0157556	0.0572	0.0855167
PB.221.220	t00	t04	0.0047	0.213834	0.324623	0.0115	0.0162
PB.221.222	t00	t04	0.00666667	0.0209084	0.0479855	0.0061	0.0127667
PB.221.226	t00	t04	0.0129167	1.01961e-05	5.31692e-05	0.0187667	0.0316833
PB.221.235	t00	t04	0.0178333	2.4195e-05	0.000117752	0.0149	0.0327333
PB.221.268	t00	t04	0.00773333	0.00307075	0.0091682	0.0138667	0.0216
PB.221.270	t00	t04	0.0279833	2.4033e-10	2.3984e-09	0.0173333	0.0453167
PB.221.517	t00	t04	-0.0663	0.000725744	0.00255859	0.602333	0.536033
PB.221.518	t00	t04	0.0349167	2.20538e-12	2.71023e-11	0.0478667	0.0827833
PB.221.519	t00	t04	-0.0575167	2.15418e-15	3.44287e-14	0.0930333	0.0355167
PB.232.3	t00	t04	0.483783	1.07887e-77	1.56242e-75	0.0251667	0.50895
PB.232.9	t00	t04	0.0294	7.28761e-12	8.51008e-11	0	0.0294
PB.232.12	t00	t04	0.371467	3.56191e-85	6.03937e-83	0.0107333	0.3822
PB.232.14	t00	t04	0.0318167	1.21887e-11	1.38715e-10	0.000833333	0.03265
PB.232.15	t00	t04	0.0263333	4.11836e-10	3.99756e-09	0	0.0263333
PB.232.100	t00	t04	-0.1869	3.42613e-48	2.56492e-46	0.1882	0.0013
PB.232.102	t00	t04	-0.323033	6.99327e-66	8.06463e-64	0.323033	0
PB.232.103	t00	t04	-0.0860333	6.22917e-25	1.8416e-23	0.0860333	0
PB.232.104	t00	t04	-0.164333	2.81957e-27	9.50962e-26	0.164333	0
PB.232.105	t00	t04	-0.0305333	3.88205e-13	5.09915e-12	0.0305333	0
PB.232.131	t00	t04	-0.0506667	6.54999e-19	1.34778e-17	0.0506667	0
PB.232.143	t00	t04	-0.0264667	1.2034e-11	1.37046e-10	0.0264667	0
PB.234.3	t00	t04	-0.02205	0.0402388	0.0833567	0.977933	0.955883
PB.234.28	t00	t04	0.02205	0.0475906	0.0959827	0.0220667	0.0441167
PB.234.54	t00	t04	0.07515	1.4176e-14	2.11328e-13	0.914733	0.989883
PB.234.55	t00	t04	-0.07545	3.34773e-14	4.85435e-13	0.0830667	0.00761667
PB.234.268	t00	t04	-0.0567167	0.0902253	0.162562	0.2699	0.213183
PB.234.269	t00	t04	-0.17485	3.50527e-06	1.98259e-05	0.427867	0.253017
PB.234.272	t00	t04	0.0576833	0.000444916	0.00164784	0.0449	0.102583
PB.234.274	t00	t04	-0.0565	0.00209411	0.00654679	0.109767	0.0532667
PB.234.275	t00	t04	-0.00703333	0.34749	0.472424	0.0242333	0.0172
PB.234.279	t00	t04	0.0436	2.33512e-07	1.58608e-06	0.0109333	0.0545333
PB.234.281	t00	t04	0.102033	2.109e-08	1.66302e-07	0.0339	0.135933
PB.234.282	t00	t04	0.06625	4.55818e-09	3.9196e-08	0.0210667	0.0873167
PB.234.283	t00	t04	0.00433333	0.698795	0.79004	0.044	0.0483333
PB.234.284	t00	t04	0.00851667	0.232415	0.346383	0.00993333	0.01845
PB.234.285	t00	t04	0.01275	0.0101536	0.025827	0.00343333	0.0161833
PB.234.397	t00	t04	-0.00188333	0.70528	0.795042	0.0148667	0.0129833
PB.234.415	t00	t04	0.02515	0.0060161	0.0164604	0.0111667	0.0363167
PB.234.416	t00	t04	0.00525	0.480909	0.603861	0.0156667	0.0209167
PB.234.426	t00	t04	0.00753333	0.125927	0.213072	0.0100667	0.0176
PB.234.714	t00	t04	-0.00906667	0.0429592	0.0880337	0.820567	0.8115
PB.234.716	t00	t04	-0.00156667	0.738305	0.820394	0.0202667	0.0187
PB.234.727	t00	t04	0.0005	0.977913	0.993284	0.0194333	0.0199333
PB.234.766	t00	t04	-0.00238333	0.636805	0.740182	0.0254667	0.0230833
PB.237.3	t00	t04	-0.0153	0.289357	0.410976	0.340333	0.325033
PB.237.7	t00	t04	0.00333333	0.55655	0.672115	0.00683333	0.0101667
PB.237.10	t00	t04	0.00993333	0.0128974	0.0317442	0.00173333	0.0116667
PB.237.12	t00	t04	-0.00475	0.4955	0.617471	0.0306	0.02585
PB.237.18	t00	t04	0.01915	0.870517	0.918068	0.508267	0.527417
PB.237.25	t00	t04	-0.0209167	0.0275088	0.0605824	0.0412333	0.0203167
PB.237.35	t00	t04	0.0105667	0.00270383	0.00819632	0	0.0105667
PB.237.64	t00	t04	0.01495	0.00337166	0.00993883	0.00586667	0.0208167
PB.237.73	t00	t04	-0.00331667	0.552084	0.668182	0.0173	0.0139833
PB.237.88	t00	t04	0.00281667	0.234518	0.348872	0	0.00281667
PB.237.112	t00	t04	0.01325	0.0889449	0.160715	0.0095	0.02275
PB.239.8	t00	t04	0.00105	0.990142	1	0.9398	0.94085
PB.239.9	t00	t04	-0.0099	0.430375	0.555537	0.0491667	0.0392667
PB.239.13	t00	t04	0.01125	0.0874821	0.158552	0.00733333	0.0185833
PB.240.1	t00	t04	0.02085	0.0345954	0.0734249	0.964867	0.985717
PB.240.4	t00	t04	-0.02085	0.0418247	0.0861088	0.0351333	0.0142833
PB.240.45	t00	t04	-0.00138333	0.661267	0.76	0.0297667	0.0283833
PB.240.47	t00	t04	-0.0966167	0.00414784	0.0119116	0.722767	0.62615
PB.240.48	t00	t04	0.00721667	0.0404144	0.0836774	0.00796667	0.0151833
PB.240.49	t00	t04	0.00346667	0.826685	0.8862	0.0190667	0.0225333
PB.240.50	t00	t04	-0.0431667	0.0074363	0.0197858	0.1358	0.0926333
PB.240.51	t00	t04	0.0407333	0.00177726	0.00566268	0.0444	0.0851333
PB.240.56	t00	t04	0.0178333	0.00234122	0.00722437	0.0021	0.0199333
PB.240.58	t00	t04	0.0338833	0.000688764	0.00244154	0.0120333	0.0459167
PB.240.63	t00	t04	0.0096	0.0146425	0.0354484	0.0069	0.0165
PB.240.64	t00	t04	0.000616667	0.45379	0.57839	0.0111667	0.0117833
PB.240.71	t00	t04	0.0138	0.390493	0.516215	0.0081	0.0219
PB.240.73	t00	t04	0.0139667	4.96295e-07	3.20447e-06	0	0.0139667
PB.244.4	t00	t04	0.0489667	0.000240989	0.000952719	0.834067	0.883033
PB.244.8	t00	t04	0.0127167	2.77455e-05	0.000133354	0.0221	0.0348167
PB.244.209	t00	t04	-0.0462167	4.96038e-07	3.20311e-06	0.0925333	0.0463167
PB.275.2	t00	t04	-0.273017	1.91166e-11	2.14003e-10	0.4356	0.162583
PB.275.6	t00	t04	-0.0747333	0.0236764	0.0534065	0.145467	0.0707333
PB.275.11	t00	t04	0.0198833	0.0060639	0.0165727	0.0118667	0.03175
PB.275.12	t00	t04	-0.0757667	0.00292198	0.00878339	0.1413	0.0655333
PB.275.17	t00	t04	-0.0328833	0.000431994	0.00160623	0.0502667	0.0173833
PB.275.24	t00	t04	0.0343667	4.92498e-12	5.84479e-11	0	0.0343667
PB.275.30	t00	t04	-0.0402333	0.000118924	0.000503978	0.0570333	0.0168
PB.275.31	t00	t04	-0.0329	0.00863557	0.022468	0.0677	0.0348
PB.275.41	t00	t04	0.0359	3.72319e-11	4.0399e-10	0.0035	0.0394
PB.275.44	t00	t04	0.06575	3.22433e-08	2.47414e-07	0.00943333	0.0751833
PB.275.51	t00	t04	0.0285667	0.00470729	0.0133018	0.0013	0.0298667
PB.275.1218	t00	t04	0.0564667	5.68668e-12	6.70692e-11	0.00536667	0.0618333
PB.275.1220	t00	t04	0.18995	3.49315e-20	7.83501e-19	0.00286667	0.192817
PB.275.1222	t00	t04	0.0582	2.43507e-06	1.41439e-05	0.00466667	0.0628667
PB.275.1237	t00	t04	0			0	0
PB.275.1243	t00	t04	0			0	0
PB.275.1249	t00	t04	0.0199667	0.00428631	0.0122573	0.00756667	0.0275333
PB.275.1891	t00	t04	-0.0514	1.53056e-07	1.06527e-06	0.961633	0.910233
PB.275.1897	t00	t04	-0.00241667	0.703745	0.793824	0.0116667	0.00925
PB.275.1906	t00	t04	0.0532833	1.34181e-10	1.37926e-09	0.0166	0.0698833
PB.285.1	t00	t04	0.1576	6.34715e-14	8.97193e-13	0.290433	0.448033
PB.285.2	t00	t04	-0.160633	5.73432e-14	8.14771e-13	0.703867	0.543233
PB.295.18	t00	t04	-0.0332167	4.90137e-05	0.000224819	0.814967	0.78175
PB.295.19	t00	t04	0.0117667	0.224714	0.337372	0.0550667	0.0668333
PB.295.22	t00	t04	0.0306	4.67085e-08	3.50288e-07	0.0072	0.0378
PB.295.29	t00	t04	0.0141	0.00140851	0.00461355	0.0074	0.0215
PB.295.32	t00	t04	0.0106833	4.75643e-09	4.07955e-08	0.00253333	0.0132167
PB.295.63	t00	t04	-0.0163833	0.023752	0.0535394	0.0492	0.0328167
PB.295.79	t00	t04	-0.00413333	0.14249	0.235427	0.0203667	0.0162333
PB.302.3	t00	t04	0.00386667	0.809144	0.873285	0.7021	0.705967
PB.302.4	t00	t04	0.0324167	0.000145518	0.000605147	0.0195	0.0519167
PB.302.9	t00	t04	-0.0315	0.00130703	0.00432354	0.0520667	0.0205667
PB.302.15	t00	t04	0.008	0.237562	0.352503	0.0112	0.0192
PB.302.35	t00	t04	-0.0172	0.61291	0.719748	0.205233	0.188033
PB.311.2	t00	t04	0.1869	0.0712502	0.133992	0.0873	0.2742
PB.311.5	t00	t04	-0.10965	0.34667	0.471609	0.267033	0.157383
PB.311.92	t00	t04	-0.0772333	0.366424	0.491966	0.645633	0.5684
PB.327.1	t00	t04	0.0355833	0.00732958	0.0195398	0.894733	0.930317
PB.327.16	t00	t04	-0.0236	0.00889545	0.0230495	0.0705333	0.0469333
PB.328.1	t00	t04	-0.15355	0.00012096	0.000511624	0.707933	0.554383
PB.328.8	t00	t04	0.1515	5.84517e-05	0.000264165	0.1952	0.3467
PB.328.10	t00	t04	0.0146	0.00522591	0.0145638	0.0131667	0.0277667
PB.328.11	t00	t04	0.0002	0.762817	0.838583	0.0123	0.0125
PB.328.14	t00	t04	-0.0239167	0.00295929	0.0088815	0.0362333	0.0123167
PB.330.2	t00	t04	-0.0505667	3.06989e-05	0.000146256	0.8061	0.755533
PB.330.29	t00	t04	0.0137833	0.040922	0.0845955	0.0147333	0.0285167
PB.330.30	t00	t04	0.02055	5.03967e-09	4.31037e-08	0.00136667	0.0219167
PB.330.45	t00	t04	0.0518167	0.00389869	0.0112793	0.125333	0.17715
PB.340.37	t00	t04	-0.0296	0.329009	0.453299	0.145833	0.116233
PB.340.38	t00	t04	0.0835333	0.0476951	0.0961424	0.6822	0.765733
PB.340.45	t00	t04	0.0178	0.333872	0.458413	0.0496333	0.0674333
PB.340.294	t00	t04	-0.01705	1.12189e-05	5.80652e-05	0.0328333	0.0157833
PB.340.295	t00	t04	-0.0388333	2.14825e-14	3.16259e-13	0.0568	0.0179667
PB.340.467	t00	t04	0.289317	7.33958e-06	3.92047e-05	0.5528	0.842117
PB.340.493	t00	t04	-0.0289333	0.000149863	0.000621293	0.0597667	0.0308333
PB.340.508	t00	t04	0.00116667	0.925096	0.956457	0.0324333	0.0336
PB.340.552	t00	t04	-0.19575	0.00138586	0.00454886	0.2708	0.07505
PB.340.569	t00	t04	-0.0603	7.73889e-07	4.85764e-06	0.0657667	0.00546667
PB.340.724	t00	t04	0.0772333	0.000321372	0.00123031	0.0560333	0.133267
PB.340.745	t00	t04	0.0607833	0.00201272	0.00631734	0.0106	0.0713833
PB.340.939	t00	t04	0.0052	0.447909	0.572752	0.00723333	0.0124333
PB.340.941	t00	t04	0.01335	0.0224018	0.0509351	0.00696667	0.0203167
PB.340.1068	t00	t04	0.00996667	0.00199358	0.00626365	0.00393333	0.0139
PB.340.1076	t00	t04	0.00366667	0.838344	0.894788	0.0316667	0.0353333
PB.340.1084	t00	t04	0.0190667	0.115133	0.198181	0.00953333	0.0286
PB.340.1095	t00	t04	0.000116667	0.651993	0.752336	0.055	0.0551167
PB.340.1098	t00	t04	0.16065	0.0149794	0.0361603	0.0635	0.22415
PB.340.1099	t00	t04	-0.0292	0.0430238	0.088145	0.115667	0.0864667
PB.340.1128	t00	t04	-0.134217	9.69876e-05	0.000419052	0.207533	0.0733167
PB.340.1129	t00	t04	-0.0267333	0.000230753	0.000916216	0.0371	0.0103667
PB.340.1131	t00	t04	0.0245833	0.270376	0.390189	0.0514333	0.0760167
PB.340.1152	t00	t04	0.00373333	0.81701	0.879237	0.0135	0.0172333
PB.340.1153	t00	t04	-0.00295	0.458357	0.5826	0.0171	0.01415
PB.340.1154	t00	t04	0.00146667	0.639724	0.742378	0.0087	0.0101667
PB.340.1168	t00	t04	-0.0624	0.0014666	0.00478263	0.0778333	0.0154333
PB.340.1170	t00	t04	0.00903333	0.574941	0.687897	0.0259333	0.0349667
PB.340.1172	t00	t04	-0.0958833	1.36765e-05	6.97314e-05	0.115267	0.0193833
PB.352.86	t00	t04	0.0117167	0.438733	0.563793	0.0128	0.0245167
PB.352.550	t00	t04	-0.0955667	0.0285358	0.0624565	0.479567	0.384
PB.352.552	t00	t04	-0.00316667	0.983584	0.997372	0.0778	0.0746333
PB.352.573	t00	t04	0.0767667	0.0585706	0.11407	0.317033	0.3938
PB.352.579	t00	t04	-0.0029	0.800214	0.867143	0.0231333	0.0202333
PB.352.582	t00	t04	0.0139667	0.26491	0.383988	0.0874	0.101367
PB.361.4	t00	t04	0.215317	7.67986e-78	1.11692e-75	0.6519	0.867217
PB.361.5	t00	t04	-0.224933	7.65687e-82	1.20297e-79	0.294267	0.0693333
PB.361.679	t00	t04	0.0092	3.17357e-27	1.06825e-25	0	0.0092
PB.361.702	t00	t04	0.00706667	0.42389	0.549185	0.0287667	0.0358333
PB.361.741	t00	t04	-0.0802167	3.51546e-12	4.23141e-11	0.765433	0.685217
PB.361.750	t00	t04	0.126017	5.50855e-25	1.63561e-23	0.0223	0.148317
PB.361.859	t00	t04	-0.0508	4.77027e-30	1.80932e-28	0.0508	0
PB.361.895	t00	t04	0.0146667	1.77199e-05	8.83093e-05	0	0.0146667
PB.361.1029	t00	t04	0.02885	0.000119032	0.000504404	0.009	0.03785
PB.361.1997	t00	t04	0.726067	1.67748e-15	2.69925e-14	0.0785667	0.804633
PB.361.2010	t00	t04	-0.726067	3.45625e-15	5.4351e-14	0.921433	0.195367
PB.361.3147	t00	t04	-0.117617	2.81377e-05	0.000135107	0.8498	0.732183
PB.361.3152	t00	t04	0.09775	7.43842e-05	0.000329261	0.1123	0.21005
PB.361.3219	t00	t04	0.0008	0.563624	0.678079	0.0151333	0.0159333
PB.361.3324	t00	t04	0.00521667	0.0169655	0.0402276	0.0103333	0.01555
PB.361.3418	t00	t04	-0.0643667	2.16157e-06	1.26634e-05	0.0643667	0
PB.361.3419	t00	t04	-0.604217	2.01901e-23	5.48383e-22	0.732533	0.128317
PB.361.3423	t00	t04	-0.268833	4.7167e-05	0.000217133	0.303933	0.0351
PB.361.3424	t00	t04	-0.0326667	0.00134238	0.00442293	0.0326667	0
PB.361.3436	t00	t04	0.45265	9.38698e-17	1.67189e-15	0.294667	0.747317
PB.361.3448	t00	t04	0.373317	1.04472e-15	1.70796e-14	0.1243	0.497617
PB.361.3454	t00	t04	-0.0415833	0.325404	0.449562	0.212667	0.171083
PB.361.3455	t00	t04	0.141033	0.00372883	0.0108507	0.118767	0.2598
PB.361.3459	t00	t04	-0.0652	0.000221906	0.000883855	0.0726333	0.00743333
PB.361.3472	t00	t04	0.0899	0.00132743	0.00438244	0.0243667	0.114267
PB.361.3480	t00	t04	0.0199833	0.264399	0.383366	0.0191	0.0390833
PB.361.3598	t00	t04	0.00675	0.0553815	0.108907	0.886467	0.893217
PB.361.3605	t00	t04	-0.0137833	0.130121	0.218688	0.0707	0.0569167
PB.361.3729	t00	t04	-0.00695	0.0822142	0.150592	0.0284667	0.0215167
PB.372.1	t00	t04	-0.00705	0.407817	0.533496	0.1308	0.12375
PB.372.2	t00	t04	0.1511	8.07238e-37	4.05097e-35	0.0599333	0.211033
PB.372.10	t00	t04	-0.124183	2.07289e-13	2.8001e-12	0.7248	0.600617
PB.372.20	t00	t04	0.0065	0.0441562	0.0901148	0.0154667	0.0219667
PB.384.6	t00	t04	0.0412167	0.133844	0.223945	0.0491333	0.09035
PB.384.10	t00	t04	-0.0412167	0.094982	0.169518	0.950867	0.90965
PB.384.49	t00	t04	-0.00335	0.44802	0.572838	0.0480333	0.0446833
PB.384.50	t00	t04	-0.00516667	0.140457	0.232697	0.8988	0.893633
PB.384.52	t00	t04	0.0097	1.44839e-16	2.54854e-15	0.00246667	0.0121667
PB.384.57	t00	t04	0.0002	0.955912	0.978087	0.01	0.0102
PB.384.554	t00	t04	-0.0144333	0.122314	0.208167	0.9503	0.935867
PB.384.558	t00	t04	0.00523333	0.249626	0.366665	0.0114333	0.0166667
PB.384.559	t00	t04	0.0147833	0.000250164	0.000983936	0.0029	0.0176833
PB.384.569	t00	t04	0.0083	0.000305926	0.00117743	0.00186667	0.0101667
PB.384.690	t00	t04	-0.0129167	0.0240446	0.0540834	0.0268333	0.0139167
PB.389.1	t00	t04	0.144617	0.0193847	0.045026	0.157633	0.30225
PB.389.2	t00	t04	-0.203967	0.010747	0.0271249	0.784067	0.5801
PB.389.17	t00	t04	0.0006	0.937967	0.965465	0.00973333	0.0103333
PB.389.19	t00	t04	0.0296	0.0107644	0.0271618	0.0185333	0.0481333
PB.389.38	t00	t04	0.0263833	4.53163e-07	2.94569e-06	0.0212667	0.04765
PB.395.2	t00	t04	0.0271667	0.0619193	0.119409	0.851167	0.878333
PB.395.10	t00	t04	-0.015	0.403557	0.529308	0.0762667	0.0612667
PB.395.16	t00	t04	-0.0152	0.105291	0.184255	0.0246333	0.00943333
PB.395.31	t00	t04	-0.0297667	0.0402316	0.0833444	0.0479667	0.0182
PB.395.37	t00	t04	0.01025	0.0767871	0.142468	0	0.01025
PB.395.338	t00	t04	0.0022	0.927151	0.958031	0.0301667	0.0323667
PB.395.339	t00	t04	-0.00968333	0.280952	0.401854	0.0282333	0.01855
PB.395.361	t00	t04	0.02185	2.83478e-08	2.19341e-07	0	0.02185
PB.395.380	t00	t04	0.00516667	0.959935	0.980987	0.0640333	0.0692
PB.395.383	t00	t04	0.00085	0.809146	0.873285	0	0.00085
PB.395.394	t00	t04	0.0879	0.00388386	0.0112422	0.304367	0.392267
PB.395.405	t00	t04	0.012	0.0704921	0.132847	0.0049	0.0169
PB.395.418	t00	t04	-0.00633333	0.809338	0.873451	0.0194	0.0130667
PB.395.423	t00	t04	0.00673333	0.631804	0.736005	0.0605	0.0672333
PB.395.432	t00	t04	0.0338833	0.082548	0.15111	0.0820667	0.11595
PB.395.437	t00	t04	-0.0041	0.569394	0.683022	0.0359	0.0318
PB.395.463	t00	t04	-0.0033	0.573674	0.686836	0.0269	0.0236
PB.395.470	t00	t04	-0.0143667	0.00901112	0.0233043	0.0294	0.0150333
PB.395.481	t00	t04	0.00718333	0.118557	0.202998	0.0084	0.0155833
PB.395.506	t00	t04	-0.0219333	0.215131	0.326231	0.0605667	0.0386333
PB.395.594	t00	t04	-0.0428333	6.63679e-14	9.36395e-13	0.0491333	0.0063
PB.395.602	t00	t04	-0.0517667	5.49922e-09	4.67714e-08	0.0578667	0.0061
PB.396.89	t00	t04	-0.0777333	0.00175293	0.00559349	0.279467	0.201733
PB.396.90	t00	t04	0.2803	8.71531e-21	2.03061e-19	0.311967	0.592267
PB.396.92	t00	t04	-0.25635	3.80221e-101	8.88912e-99	0.257567	0.00121667
PB.396.93	t00	t04	0.0433333	4.05321e-18	7.8854e-17	0.0119667	0.0553
PB.396.95	t00	t04	0.0303	4.42473e-06	2.45938e-05	0.00443333	0.0347333
PB.396.96	t00	t04	-0.0268167	0.00714423	0.0191082	0.0647	0.0378833
PB.396.103	t00	t04	-0.00476667	0.420658	0.545885	0.0132	0.00843333
PB.396.104	t00	t04	0.0368	2.36967e-07	1.60747e-06	0.0085	0.0453
PB.401.101	t00	t04	-0.101433	0.000230404	0.000914997	0.125067	0.0236333
PB.401.107	t00	t04	0.0942167	0.0530443	0.105049	0.122333	0.21655
PB.401.109	t00	t04	0.077	0.262734	0.381549	0.5758	0.6528
PB.401.111	t00	t04	-0.0698	0.0341501	0.0726238	0.1768	0.107
PB.408.15	t00	t04	0.0958	0.0827532	0.151441	0.142333	0.238133
PB.408.16	t00	t04	0.0976	0.380136	0.505991	0.1084	0.206
PB.408.17	t00	t04	0.00145	0.971227	0.988677	0.1164	0.11785
PB.408.70	t00	t04	-0.182267	0.0600153	0.11639	0.5325	0.350233
PB.408.79	t00	t04	-0.0126167	0.522903	0.64241	0.100367	0.08775
PB.414.1	t00	t04	0.06055	0.67222	0.768805	0.901667	0.962217
PB.414.2	t00	t04	-0.000933333	0.686527	0.780547	0.0126333	0.0117
PB.414.352	t00	t04	0.0273	0.241244	0.356844	0.164367	0.191667
PB.414.353	t00	t04	-0.0276833	0.240577	0.356083	0.800133	0.77245
PB.414.516	t00	t04	-0.0771833	1.46483e-16	2.57416e-15	0.884367	0.807183
PB.414.517	t00	t04	0.06025	8.57005e-17	1.52957e-15	0.0748333	0.135083
PB.414.521	t00	t04	0.0149167	5.39073e-08	4.00809e-07	0.00643333	0.02135
PB.414.525	t00	t04	0.01225	0.0418931	0.0862206	0.0115667	0.0238167
PB.414.779	t00	t04	-0.03345	0.460007	0.584188	0.637133	0.603683
PB.414.780	t00	t04	0.00763333	7.18323e-06	3.84325e-05	0.00533333	0.0129667
PB.414.781	t00	t04	0.0342833	0.104604	0.183318	0.0878667	0.12215
PB.414.791	t00	t04	-0.0474333	0.0239733	0.0539584	0.109933	0.0625
PB.414.797	t00	t04	0.00823333	0.397564	0.523275	0.0564333	0.0646667
PB.414.809	t00	t04	0.000416667	0.727391	0.812032	0.00936667	0.00978333
PB.414.828	t00	t04	0.00901667	0.0024519	0.00752218	0.0201667	0.0291833
PB.414.855	t00	t04	0.0112667	7.29307e-10	6.88879e-09	0.00263333	0.0139
PB.419.10	t00	t04	0.03935	0.373257	0.498961	0.0623	0.10165
PB.419.14	t00	t04	0.0456	0.240678	0.356202	0.0992	0.1448
PB.419.234	t00	t04	-0.128417	0.0142553	0.0346322	0.838567	0.71015
PB.419.256	t00	t04	0.04335	0.0066296	0.0179002	0	0.04335
PB.485.1	t00	t04	0.0146667	0.0587486	0.114352	0.0726	0.0872667
PB.485.2	t00	t04	-0.0104333	0.0127216	0.031361	0.0318333	0.0214
PB.485.4	t00	t04	-0.0581167	0.0723967	0.135745	0.1077	0.0495833
PB.485.5	t00	t04	0.0103	0.857929	0.908922	0.289633	0.299933
PB.485.7	t00	t04	-0.0568	0.0845624	0.154155	0.102133	0.0453333
PB.485.8	t00	t04	0.00791667	0.164534	0.263596	0.0159333	0.02385
PB.485.9	t00	t04	-0.01345	0.022165	0.0504671	0.0295333	0.0160833
PB.485.11	t00	t04	0.124017	0.0122021	0.0302489	0.2956	0.419617
PB.485.20	t00	t04	-0.00201667	0.447208	0.572037	0.0162333	0.0142167
PB.485.237	t00	t04	-0.136017	0.0139212	0.0339299	0.273267	0.13725
PB.485.238	t00	t04	-0.0984833	0.0154949	0.0372174	0.189533	0.09105
PB.485.239	t00	t04	-0.0489833	0.00369928	0.0107789	0.0830333	0.03405
PB.485.240	t00	t04	0.0886167	0.0211116	0.0483888	0.0973333	0.18595
PB.485.245	t00	t04	0.104733	0.0418746	0.0861876	0.1551	0.259833
PB.485.266	t00	t04	-0.07645	0.00116796	0.00391684	0.103733	0.0272833
PB.485.272	t00	t04	0.165367	4.1846e-13	5.47973e-12	0	0.165367
PB.485.452	t00	t04	0.000616667	0.916436	0.950328	0.0639667	0.0645833
PB.485.2011	t00	t04	0.123683	0.00455702	0.0129279	0	0.123683
PB.485.2486	t00	t04	-0.123683	0.00228518	0.00707597	1	0.876317
PB.491.1	t00	t04	-0.16405	0.137718	0.22904	0.360367	0.196317
PB.491.9	t00	t04	-0.00628333	0.976293	0.992217	0.169667	0.163383
PB.491.11	t00	t04	0.170333	0.150896	0.24628	0.469967	0.6403
PB.498.1	t00	t04	0.0339167	0.929546	0.95971	0.8515	0.885417
PB.498.6	t00	t04	-0.0339167	0.886427	0.92941	0.1485	0.114583
PB.501.31	t00	t04	0.0540833	3.98009e-06	2.22942e-05	0.0222333	0.0763167
PB.501.73	t00	t04	0.0221333	0.00524823	0.0146175	0.0183667	0.0405
PB.501.79	t00	t04	-0.01955	0.17907	0.281724	0.809733	0.790183
PB.501.82	t00	t04	-0.0669	0.000872749	0.00301921	0.1037	0.0368
PB.501.94	t00	t04	0.0182	0.00576923	0.0158728	0.0112333	0.0294333
PB.507.2	t00	t04	-0.0361833	0.19375	0.300017	0.146	0.109817
PB.507.11	t00	t04	-0.00286667	0.63976	0.742408	0.0157333	0.0128667
PB.507.12	t00	t04	-0.0109167	0.719646	0.806013	0.107933	0.0970167
PB.507.16	t00	t04	0.0119833	0.197835	0.304988	0.0179	0.0298833
PB.507.20	t00	t04	0.0619667	0.0635297	0.12194	0.514633	0.5766
PB.507.22	t00	t04	0.0065	0.212034	0.322421	0.0108	0.0173
PB.507.25	t00	t04	-0.0182667	0.0150448	0.0362928	0.0269667	0.0087
PB.507.31	t00	t04	-0.009	0.534487	0.652405	0.0299333	0.0209333
PB.507.45	t00	t04	0.0642833	0.684865	0.779199	0.0084	0.0726833
PB.507.46	t00	t04	-0.0675	0.000120189	0.000508617	0.1217	0.0542
PB.507.223	t00	t04	0.0248833	0.438117	0.563227	0.713367	0.73825
PB.507.228	t00	t04	0.00035	0.908676	0.944899	0.0528	0.05315
PB.507.231	t00	t04	-0.0453667	0.115717	0.198999	0.222933	0.177567
PB.507.235	t00	t04	0.0201333	0.0121618	0.0301678	0.0108667	0.031
PB.508.1	t00	t04	-0.0285	0.134607	0.224969	0.8241	0.7956
PB.508.3	t00	t04	0.00183333	0.815996	0.878532	0.0267333	0.0285667
PB.508.5	t00	t04	0.0268833	0.18683	0.29139	0.132867	0.15975
PB.508.26	t00	t04	0.000866667	0.952122	0.97553	0.0128	0.0136667
PB.522.3	t00	t04	-0.0123167	0.00401044	0.0115679	0.0187	0.00638333
PB.522.7	t00	t04	-0.0229	0.0617446	0.119117	0.1209	0.098
PB.522.20	t00	t04	-0.00055	0.897267	0.936932	0.00436667	0.00381667
PB.522.83	t00	t04	0.150117	0.00151814	0.00492856	0.195867	0.345983
PB.522.93	t00	t04	-0.0728667	0.0309437	0.06687	0.279467	0.2066
PB.522.116	t00	t04	0.0282833	0.418299	0.543668	0.152033	0.180317
PB.522.118	t00	t04	-0.0503167	0.000294037	0.00113697	0.0905333	0.0402167
PB.522.128	t00	t04	-0.0222667	0.0352002	0.0745145	0.0828333	0.0605667
PB.522.146	t00	t04	0.00488333	0.586737	0.697526	0.0116	0.0164833
PB.522.275	t00	t04	-0.11165	0.0424498	0.0871515	0.955567	0.843917
PB.522.350	t00	t04	0.11165	0.0492973	0.0988254	0.0444333	0.156083
PB.524.16	t00	t04	0.022	2.22794e-05	0.00010915	0.0127	0.0347
PB.524.44	t00	t04	-0.00878333	0.789285	0.858891	0.0928	0.0840167
PB.524.51	t00	t04	-0.0445833	0.129639	0.218094	0.731367	0.686783
PB.524.58	t00	t04	0.00476667	0.13105	0.220001	0.0102333	0.015
PB.524.62	t00	t04	-0.0329667	2.37654e-05	0.000115867	0.0632	0.0302333
PB.524.68	t00	t04	0.00703333	0.0255442	0.0569552	0.0106333	0.0176667
PB.524.84	t00	t04	0.00393333	0.245457	0.361836	0.00706667	0.011
PB.524.88	t00	t04	0.0327167	1.22992e-08	1.00178e-07	0.0264667	0.0591833
PB.529.1	t00	t04	-0.01105	0.986744	0.999355	0.0666667	0.0556167
PB.529.2	t00	t04	0.00901667	0.889099	0.93102	0	0.00901667
PB.529.3	t00	t04	0.00203333	0.906297	0.943228	0.933333	0.935367
PB.538.29	t00	t04	0.146133	2.17064e-15	3.46756e-14	0.162	0.308133
PB.538.30	t00	t04	0.0627333	0.106888	0.186529	0.340467	0.4032
PB.538.32	t00	t04	-0.17465	4.76935e-07	3.08907e-06	0.327467	0.152817
PB.538.33	t00	t04	-0.0288333	0.108784	0.189226	0.152633	0.1238
PB.539.1	t00	t04	0.227817	3.28628e-38	1.72763e-36	0.0202	0.248017
PB.539.3	t00	t04	-0.3115	7.74518e-73	1.0262e-70	0.917667	0.606167
PB.539.23	t00	t04	0.03275	7.52542e-32	3.06475e-30	0.000733333	0.0334833
PB.539.41	t00	t04	0.0266	5.22233e-33	2.23162e-31	0.000966667	0.0275667
PB.539.43	t00	t04	0.0359167	2.62778e-49	2.03164e-47	0	0.0359167
PB.539.60	t00	t04	-0.0176167	5.97784e-05	0.000269625	0.0372667	0.01965
PB.539.82	t00	t04	0.0118333	1.48818e-08	1.19789e-07	0.000733333	0.0125667
PB.551.4	t00	t04	-0.0968167	0.0108309	0.0273086	0.4813	0.384483
PB.551.5	t00	t04	0.08905	0.0151099	0.0364268	0.3881	0.47715
PB.551.7	t00	t04	0.0350167	0.0703216	0.132591	0.0416333	0.07665
PB.551.11	t00	t04	-0.00821667	0.743021	0.823961	0.0567333	0.0485167
PB.551.13	t00	t04	-0.0069	0.227639	0.340665	0.0162333	0.00933333
PB.551.70	t00	t04	-0.0268833	3.02652e-05	0.000144371	0.0322	0.00531667
PB.551.74	t00	t04	0.0367667	0.00195099	0.00614789	0.0331667	0.0699333
PB.551.90	t00	t04	-0.0321167	0.253752	0.371333	0.0835333	0.0514167
PB.551.91	t00	t04	-0.0297167	0.0179439	0.0421971	0.0456333	0.0159167
PB.551.92	t00	t04	0.13025	0.0023245	0.00718118	0.503933	0.634183
PB.551.93	t00	t04	0.0255167	0.0192673	0.0448092	0.0139333	0.03945
PB.551.98	t00	t04	-0.10885	4.35756e-07	2.84035e-06	0.213933	0.105083
PB.551.100	t00	t04	0.0330833	9.18714e-05	0.000399036	0.0112333	0.0443167
PB.551.103	t00	t04	0.0211333	0.059359	0.115295	0.00696667	0.0281
PB.551.112	t00	t04	-0.00513333	0.298415	0.420865	0.0114667	0.00633333
PB.551.161	t00	t04	0.105867	0.0996748	0.176181	0.00523333	0.1111
PB.551.188	t00	t04	0.155883	0.109618	0.190425	0.225533	0.381417
PB.551.191	t00	t04	-0.261717	0.00336757	0.0099302	0.7692	0.507483
PB.551.289	t00	t04	0.0598833	2.50183e-05	0.000121345	0.0134667	0.07335
PB.551.296	t00	t04	-0.00285	0.658794	0.757828	0.013	0.01015
PB.551.297	t00	t04	0.02955	1.65669e-09	1.50309e-08	0	0.02955
PB.551.303	t00	t04	-0.0567	3.99041e-07	2.61823e-06	0.0678333	0.0111333
PB.551.304	t00	t04	-0.122833	0.000573079	0.00206969	0.6534	0.530567
PB.551.308	t00	t04	0.0368667	0.00655166	0.0177212	0.0305333	0.0674
PB.551.310	t00	t04	-0.0059	0.464763	0.588686	0.0101333	0.00423333
PB.551.319	t00	t04	-0.000916667	0.973312	0.990005	0.0122667	0.01135
PB.551.323	t00	t04	0.0297167	0.00372121	0.0108308	0.0148333	0.04455
PB.551.326	t00	t04	0.0115833	0.260778	0.37932	0.0257333	0.0373167
PB.551.332	t00	t04	0.0126833	0.317595	0.441345	0.0449667	0.05765
PB.551.344	t00	t04	0.0348167	0.0156773	0.0376041	0.0622	0.0970167
PB.551.621	t00	t04	0.00686667	0.0188771	0.0440589	0	0.00686667
PB.551.1168	t00	t04	0.0166	0.222534	0.334958	0	0.0166
PB.551.1178	t00	t04	0.08505	1	1	0	0.08505
PB.551.1185	t00	t04	-0.244583	0.0313311	0.0675665	0.2857	0.0411167
PB.551.1186	t00	t04	0.0378833	0.662528	0.761007	0	0.0378833
PB.551.1263	t00	t04	0.0223333	0.455538	0.579942	0	0.0223333
PB.551.1284	t00	t04	0			0	0
PB.551.1286	t00	t04	0.0734	1	1	0	0.0734
PB.551.1289	t00	t04	0.0245333	0.411615	0.537101	0	0.0245333
PB.551.1330	t00	t04	0.0426333	0.90884	0.945038	0	0.0426333
PB.551.1331	t00	t04	-0.187267	0.0979666	0.173781	0.2857	0.0984333
PB.551.1405	t00	t04	0.15195	0.758035	0.835081	0	0.15195
PB.551.1406	t00	t04	0.03585	0.327284	0.451567	0	0.03585
PB.551.1407	t00	t04	0.0184833	0.230692	0.344309	0	0.0184833
PB.551.1408	t00	t04	0.0184667	0.32482	0.448891	0	0.0184667
PB.551.1410	t00	t04	-0.3257	0.0281201	0.0617083	0.4286	0.1029
PB.551.1411	t00	t04	0.0983833	1	1	0	0.0983833
PB.551.1413	t00	t04	0.10335	1	1	0	0.10335
PB.551.1415	t00	t04	0.0287167	0.500037	0.621541	0	0.0287167
PB.559.20	t00	t04	-0.0559	0.0327244	0.0700332	0.877667	0.821767
PB.559.30	t00	t04	0.0287333	0.00126588	0.00420139	0.0166667	0.0454
PB.559.32	t00	t04	0.0520167	0.139872	0.231856	0.0424333	0.09445
PB.559.33	t00	t04	0.0013	0.414292	0.539761	0.00833333	0.00963333
PB.559.42	t00	t04	-0.00303333	0.593225	0.703153	0.0243333	0.0213
PB.560.129	t00	t04	-0.0700833	0.318813	0.442553	0.5063	0.436217
PB.560.166	t00	t04	-0.00723333	0.643237	0.745099	0.109833	0.1026
PB.560.185	t00	t04	-0.01335	0.92036	0.953071	0.0927333	0.0793833
PB.560.190	t00	t04	0.0457333	0.531368	0.649908	0.273733	0.319467
PB.560.192	t00	t04	0.000816667	0.638783	0.741675	0.0071	0.00791667
PB.560.194	t00	t04	0.0311833	0.00383741	0.0111307	0.00343333	0.0346167
PB.560.206	t00	t04	0.0129333	0.563756	0.678115	0.00686667	0.0198
PB.564.1	t00	t04	0.0283	0.575049	0.688002	0.0813	0.1096
PB.564.3	t00	t04	-0.0192167	0.171596	0.272457	0.0665667	0.04735
PB.564.4	t00	t04	0.00265	0.353021	0.478197	0.0166667	0.0193167
PB.564.5	t00	t04	0.00641667	0.5875	0.698119	0.0340333	0.04045
PB.564.6	t00	t04	-0.05045	0.157406	0.254565	0.270267	0.219817
PB.564.7	t00	t04	-0.0161167	0.422539	0.547852	0.1156	0.0994833
PB.564.8	t00	t04	-0.01895	0.529477	0.648208	0.275367	0.256417
PB.564.9	t00	t04	0.0239833	0.0270474	0.0597197	0.0085	0.0324833
PB.564.10	t00	t04	0.0047	0.831701	0.889993	0.0255333	0.0302333
PB.564.12	t00	t04	0.0238667	0.00157919	0.00510111	0.00583333	0.0297
PB.564.13	t00	t04	0.00671667	0.569179	0.682803	0.0421333	0.04885
PB.564.15	t00	t04	0.01815	0.0608785	0.117784	0.0071	0.02525
PB.564.19	t00	t04	0.0011	0.691953	0.784709	0	0.0011
PB.564.20	t00	t04	-0.0047	0.749752	0.828836	0.0272333	0.0225333
PB.564.24	t00	t04	-0.00173333	0.637307	0.74059	0.00283333	0.0011
PB.564.245	t00	t04	0.0259333	0.000345335	0.00131193	0.0008	0.0267333
PB.564.247	t00	t04	-0.0767333	3.0329e-09	2.67036e-08	0.993267	0.916533
PB.564.250	t00	t04	0.03855	0.000223688	0.000890694	0.00543333	0.0439833
PB.570.3	t00	t04	0.184967	0.0132541	0.0325182	0.310933	0.4959
PB.570.6	t00	t04	-0.369233	2.4573e-57	2.34763e-55	0.378967	0.00973333
PB.570.22	t00	t04	0.00181667	0.729077	0.813384	0.0637	0.0655167
PB.570.23	t00	t04	-0.0559667	9.10558e-09	7.53572e-08	0.0581667	0.0022
PB.570.29	t00	t04	0.0127333	0.386513	0.512279	0.0619333	0.0746667
PB.570.35	t00	t04	0.2257	0.00577279	0.0158816	0.126267	0.351967
PB.580.3	t00	t04	0.0258	0.00113242	0.00381083	0.9317	0.9575
PB.580.70	t00	t04	-0.0303833	0.00138008	0.00453321	0.0608667	0.0304833
PB.584.4	t00	t04	0.2102	2.57733e-05	0.000124714	0.145567	0.355767
PB.584.5	t00	t04	0.00435	1	1	0	0.00435
PB.584.9	t00	t04	-0.00558333	0.73845	0.820513	0.0215	0.0159167
PB.584.10	t00	t04	0.000133333	0.912074	0.947168	0.0215	0.0216333
PB.584.12	t00	t04	0.170483	3.9785e-06	2.22871e-05	0.029	0.199483
PB.584.15	t00	t04	-0.5083	7.42649e-14	1.04288e-12	0.604133	0.0958333
PB.584.19	t00	t04	0.00518333	1	1	0	0.00518333
PB.584.25	t00	t04	0.0619333	0.169432	0.269671	0.0949333	0.156867
PB.584.154	t00	t04	0.0415667	0.0274223	0.0604189	0	0.0415667
PB.584.176	t00	t04	-0.0115667	0.63834	0.741325	0.0685667	0.057
PB.584.183	t00	t04	0.0211667	0.363983	0.489532	0.0148	0.0359667
PB.595.4	t00	t04	-0.657567	6.04274e-14	8.56283e-13	0.657567	0
PB.595.19	t00	t04	0.657567	9.92916e-14	1.37765e-12	0.342433	1
PB.610.5	t00	t04	-0.0447167	4.52743e-09	3.89658e-08	0.8938	0.849083
PB.610.6	t00	t04	0.00635	0.11784	0.202038	0.00806667	0.0144167
PB.610.7	t00	t04	0.0727	3.24742e-07	2.15718e-06	0.0435667	0.116267
PB.614.113	t00	t04	-0.0495167	0.0818593	0.150082	0.800167	0.75065
PB.614.114	t00	t04	-0.0211167	0.505996	0.626924	0.1061	0.0849833
PB.614.119	t00	t04	0.0356	0.0651727	0.124577	0.0783	0.1139
PB.614.140	t00	t04	0.0333833	8.67729e-08	6.2548e-07	0.00703333	0.0404167
PB.614.196	t00	t04	8.33333e-05	0.915394	0.949665	0.00846667	0.00855
PB.617.2	t00	t04	-0.00355	0.87297	0.919962	0.0195	0.01595
PB.617.5	t00	t04	-0.00113333	0.982217	0.9964	0.0389	0.0377667
PB.617.6	t00	t04	-0.00135	0.70691	0.796181	0.0224	0.02105
PB.617.8	t00	t04	-0.00168333	0.573437	0.68666	0.0072	0.00551667
PB.617.11	t00	t04	0.089	4.39886e-07	2.86428e-06	0.106333	0.195333
PB.617.12	t00	t04	0.0024	0.608365	0.715822	0.0134	0.0158
PB.617.13	t00	t04	-0.0123333	0.489489	0.611995	0.0240667	0.0117333
PB.617.14	t00	t04	-0.00855	0.760294	0.836857	0.0945333	0.0859833
PB.617.16	t00	t04	-0.0796	0.0250668	0.0560514	0.529933	0.450333
PB.617.17	t00	t04	-0.00228333	0.583359	0.694771	0.0218333	0.01955
PB.617.24	t00	t04	0.00666667	0.0452179	0.0919171	0.00746667	0.0141333
PB.617.45	t00	t04	-0.00661667	0.544149	0.661001	0.0889333	0.0823167
PB.617.54	t00	t04	0.0182	0.198416	0.305717	0.0219	0.0401
PB.624.11	t00	t04	-0.0366333	0.0109814	0.0276361	0.915833	0.8792
PB.624.14	t00	t04	0.0408	7.88745e-10	7.42667e-09	0.00763333	0.0484333
PB.624.191	t00	t04	-0.0183	0.0108533	0.02736	0.0533	0.035
PB.624.197	t00	t04	0.00288333	0.295343	0.41751	0.00693333	0.00981667
PB.624.873	t00	t04	0.221133	8.27921e-69	1.0274e-66	0.134133	0.355267
PB.624.949	t00	t04	0.113583	2.70199e-29	9.94554e-28	0.0655333	0.179117
PB.624.993	t00	t04	-0.35895	5.74566e-101	1.3387e-98	0.744267	0.385317
PB.624.1432	t00	t04	0.128483	0.00115709	0.00388266	0.7184	0.846883
PB.624.1433	t00	t04	0.000283333	0.94257	0.968995	0.00963333	0.00991667
PB.624.1576	t00	t04	-0.107067	0.00273892	0.00828911	0.216867	0.1098
PB.624.1629	t00	t04	-0.0233667	0.00034898	0.00132497	0.0376	0.0142333
PB.627.8	t00	t04	-0.434	1.20053e-09	1.10696e-08	0.908033	0.474033
PB.627.10	t00	t04	0.0374	4.31028e-05	0.000199982	0.00466667	0.0420667
PB.627.12	t00	t04	-0.0632667	0.153249	0.249367	0.479533	0.416267
PB.627.13	t00	t04	0.02085	0.0589509	0.114658	0.00953333	0.0303833
PB.627.23	t00	t04	0.102617	1.05937e-09	9.83293e-09	0.0133	0.115917
PB.627.59	t00	t04	0.00926667	0.978599	0.993715	0.00866667	0.0179333
PB.627.71	t00	t04	0.243367	0.000181536	0.000738916	0.0558667	0.299233
PB.627.103	t00	t04	0.0204167	0.0197172	0.0456773	0	0.0204167
PB.627.292	t00	t04	0.0632667	0.137048	0.22817	0.520467	0.583733
PB.627.297	t00	t04	0			0	0
PB.638.1	t00	t04	0.0246333	0.425797	0.550956	0.949667	0.9743
PB.638.10	t00	t04	-0.00523333	0.457643	0.581918	0.0276667	0.0224333
PB.652.1	t00	t04	-0.0638167	0.2536	0.371173	0.409167	0.34535
PB.652.5	t00	t04	-0.15475	0.0294946	0.0642328	0.260267	0.105517
PB.652.8	t00	t04	0.218617	0.00167063	0.00535885	0.3305	0.549117
PB.664.3	t00	t04	0.01865	0.643949	0.745601	0.25	0.26865
PB.664.5	t00	t04	-0.01865	0.637672	0.740873	0.75	0.73135
PB.671.4	t00	t04	-0.185733	0.0355634	0.0751533	0.393067	0.207333
PB.671.7	t00	t04	0.1004	0.135924	0.226623	0.207933	0.308333
PB.671.11	t00	t04	0.0621	0.442296	0.567131	0.398967	0.461067
PB.671.50	t00	t04	0.0232667	0.0883624	0.159848	0	0.0232667
PB.699.155	t00	t04	0.0327333	0.0866202	0.15722	0.0497	0.0824333
PB.699.178	t00	t04	-0.0270833	0.0829601	0.151767	0.916633	0.88955
PB.699.288	t00	t04	-0.0147833	1	1	0.0333	0.0185167
PB.699.289	t00	t04	0.03095	0.839675	0.895901	0.916267	0.947217
PB.699.290	t00	t04	-0.0162	0.70162	0.792236	0.0504667	0.0342667
PB.699.430	t00	t04	0.00626667	0.276771	0.397197	0.1264	0.132667
PB.699.432	t00	t04	0.0894167	4.00465e-05	0.000186795	0.0256333	0.11505
PB.699.434	t00	t04	0.014	0.0451506	0.0918104	0.00683333	0.0208333
PB.699.590	t00	t04	-0.0114667	0.075492	0.14058	0.125533	0.114067
PB.699.593	t00	t04	0.160967	2.89509e-16	4.94055e-15	0.127167	0.288133
PB.699.605	t00	t04	0.0146167	0.306029	0.429215	0.0413333	0.05595
PB.699.640	t00	t04	0.00508333	0.503381	0.624508	0.0191667	0.02425
PB.699.656	t00	t04	-0.00645	0.0394131	0.0819487	0.0249	0.01845
PB.699.666	t00	t04	-0.00413333	0.0157678	0.0377932	0.0141	0.00996667
PB.699.925	t00	t04	-0.06615	1.00575e-23	2.78359e-22	0.0736667	0.00751667
PB.699.926	t00	t04	-0.0854667	6.44179e-11	6.82964e-10	0.1106	0.0251333
PB.699.973	t00	t04	-0.00186667	0.396959	0.522767	0.0165	0.0146333
PB.699.1074	t00	t04	0.00205	0.565561	0.679534	0.0365	0.03855
PB.699.1547	t00	t04	-0.0379667	0.114566	0.197328	0.3753	0.337333
PB.699.1602	t00	t04	0.0168167	0.0495417	0.0992138	0.0312333	0.04805
PB.699.1615	t00	t04	-0.00438333	0.896506	0.936366	0.318	0.313617
PB.699.1617	t00	t04	-0.000383333	0.905108	0.942463	0.0178667	0.0174833
PB.699.1655	t00	t04	0.0217333	0.364675	0.490194	0.233067	0.2548
PB.699.3469	t00	t04	0.01185	0.707064	0.796306	0.419033	0.430883
PB.699.3470	t00	t04	-0.0186	0.00457709	0.0129767	0.0445	0.0259
PB.699.3475	t00	t04	0.00295	0.807667	0.872404	0.1369	0.13985
PB.699.3498	t00	t04	0.04095	0.263346	0.382178	0.305733	0.346683
PB.699.3501	t00	t04	-0.00626667	0.435489	0.560681	0.0339667	0.0277
PB.699.3535	t00	t04	-0.0328833	7.06821e-05	0.000314193	0.0506667	0.0177833
PB.702.55	t00	t04	0.2205	0.00130478	0.00431755	0.136233	0.356733
PB.702.64	t00	t04	-0.0289833	0.385525	0.511364	0.0766	0.0476167
PB.702.82	t00	t04	-0.0708167	0.110815	0.192114	0.0946333	0.0238167
PB.702.86	t00	t04	-0.0941	0.00864371	0.0224866	0.0941	0
PB.702.87	t00	t04	-0.0336	0.57779	0.690202	0.0336	0
PB.702.99	t00	t04	0.107767	0.198966	0.306391	0.0422333	0.15
PB.702.106	t00	t04	-0.0613167	0.525289	0.644566	0.2272	0.165883
PB.702.117	t00	t04	-0.0394167	0.67006	0.76707	0.295367	0.25595
PB.706.1	t00	t04	-0.0359667	0.15772	0.254951	0.166	0.130033
PB.706.7	t00	t04	-0.0181667	0.0130827	0.0321449	0.0669	0.0487333
PB.706.8	t00	t04	0.0539	0.303555	0.426478	0.705267	0.759167
PB.706.10	t00	t04	-0.00365	0.332128	0.456586	0.0143333	0.0106833
PB.706.141	t00	t04	0.0354333	3.45147e-41	2.06485e-39	0	0.0354333
PB.717.2	t00	t04	0.0208	0.141453	0.23403	0.0498667	0.0706667
PB.717.5	t00	t04	-0.0320333	1.44588e-06	8.69786e-06	0.0320333	0
PB.717.6	t00	t04	-0.0274333	0.0587786	0.114401	0.0582667	0.0308333
PB.717.7	t00	t04	-0.0375667	0.011281	0.0282747	0.0588333	0.0212667
PB.717.9	t00	t04	-0.0813167	0.0237291	0.0535034	0.153033	0.0717167
PB.717.10	t00	t04	0.0869667	0.0143111	0.034748	0.1422	0.229167
PB.717.12	t00	t04	0.0513667	0.79667	0.864437	0.226167	0.277533
PB.717.15	t00	t04	0.0045	0.416587	0.541978	0.0378	0.0423
PB.717.16	t00	t04	0.0168333	1.97728e-05	9.78074e-05	0	0.0168333
PB.717.17	t00	t04	0.0142	0.242696	0.358676	0.0285667	0.0427667
PB.717.18	t00	t04	-0.000616667	0.675383	0.771511	0.0396	0.0389833
PB.717.29	t00	t04	0.00461667	0.973739	0.990306	0.0266	0.0312167
PB.717.49	t00	t04	-0.00528333	0.200494	0.308293	0.0227	0.0174167
PB.717.74	t00	t04	0.00378333	0.406946	0.532744	0.0237	0.0274833
PB.717.97	t00	t04	-0.0115167	0.385176	0.511042	0.0386667	0.02715
PB.717.123	t00	t04	0	0.759677	0.83639	0.0062	0.0062
PB.717.355	t00	t04	0.00236667	0.846257	0.900571	0.0164	0.0187667
PB.717.422	t00	t04	-0.00598333	0.210891	0.321062	0.0332	0.0272167
PB.717.439	t00	t04	-0.0287667	0.0281767	0.0618089	0.232567	0.2038
PB.717.484	t00	t04	-0.135417	1.94139e-05	9.6136e-05	0.366167	0.23075
PB.717.768	t00	t04	-0.0086	0.0101077	0.0257274	0.0164	0.0078
PB.717.770	t00	t04	0.00425	0.640969	0.7433	0.0433333	0.0475833
PB.717.924	t00	t04	0.01915	3.08387e-06	1.76008e-05	0.00656667	0.0257167
PB.717.925	t00	t04	0.164267	2.41971e-11	2.67682e-10	0.2363	0.400567
PB.728.5	t00	t04	0.542717	2.90378e-10	2.8686e-09	0	0.542717
PB.728.20	t00	t04	-0.542717	3.1076e-10	3.05761e-09	1	0.457283
PB.728.36	t00	t04	0.196483	2.22258e-38	1.18204e-36	0.00296667	0.19945
PB.728.38	t00	t04	-0.07495	1.2054e-07	8.51498e-07	0.1912	0.11625
PB.728.39	t00	t04	-0.0348	0.0226491	0.0514343	0.1181	0.0833
PB.728.41	t00	t04	-0.0508167	0.212872	0.32347	0.602433	0.551617
PB.728.56	t00	t04	-0.04035	2.91336e-25	8.76438e-24	0.0659667	0.0256167
PB.728.86	t00	t04	0.00863333	8.59708e-22	2.12907e-20	0.0001	0.00873333
PB.747.8	t00	t04	0.1872	1.44665e-07	1.01118e-06	0.0178667	0.205067
PB.747.12	t00	t04	-0.0365833	0.581787	0.693556	0.766633	0.73005
PB.747.21	t00	t04	-0.150633	0.00197508	0.00621179	0.215533	0.0649
PB.753.2	t00	t04	0.0408	0.321258	0.445162	0.6792	0.72
PB.753.4	t00	t04	-0.0705	0.322005	0.445936	0.1032	0.0327
PB.753.5	t00	t04	-0.0847	1.04103e-10	1.0821e-09	0.0847	0
PB.753.12	t00	t04	0.000983333	0.71377	0.801586	0.0173667	0.01835
PB.753.21	t00	t04	0.0180167	0.00258688	0.00788157	0	0.0180167
PB.753.27	t00	t04	-0.00391667	0.633552	0.737514	0.0747333	0.0708167
PB.753.51	t00	t04	0.0058	0.355829	0.48106	0	0.0058
PB.753.55	t00	t04	0.0854833	0.0456336	0.0926275	0.0408	0.126283
PB.767.1	t00	t04	0.0877667	0.00927201	0.0238763	0.4278	0.515567
PB.767.3	t00	t04	0.0179333	0.000195413	0.000788979	0	0.0179333
PB.767.6	t00	t04	-0.00626667	0.33003	0.454441	0.0163667	0.0101
PB.767.9	t00	t04	-0.1049	0.00386442	0.0111972	0.5558	0.4509
PB.772.1	t00	t04	-0.0426667	0.531878	0.650415	0.173133	0.130467
PB.772.3	t00	t04	0.0951167	0.012919	0.0317916	0.0362333	0.13135
PB.772.4	t00	t04	-0.00553333	0.848794	0.902468	0.258433	0.2529
PB.772.7	t00	t04	0.0294833	0.401425	0.5272	0.2913	0.320783
PB.772.9	t00	t04	-0.11545	1.83039e-26	5.88094e-25	0.196	0.08055
PB.772.336	t00	t04	0.0249833	3.33203e-13	4.40795e-12	0.00296667	0.02795
PB.772.403	t00	t04	0.0135	0.00138741	0.00455335	0.00376667	0.0172667
PB.782.267	t00	t04	0.0055	2.85658e-10	2.82523e-09	0.00726667	0.0127667
PB.782.300	t00	t04	0.0374667	0.0196903	0.0456226	0.521167	0.558633
PB.782.301	t00	t04	-0.1091	2.17633e-08	1.71217e-07	0.358067	0.248967
PB.782.306	t00	t04	0.0266	9.04797e-40	5.08021e-38	0.0278667	0.0544667
PB.782.308	t00	t04	0.0250167	1.91279e-10	1.92997e-09	0.0289667	0.0539833
PB.782.315	t00	t04	0.00163333	0.363158	0.488662	0.0212	0.0228333
PB.782.316	t00	t04	0.00476667	3.53064e-05	0.000166299	0.0121667	0.0169333
PB.785.13	t00	t04	0.110683	0.24841	0.365276	0.0717667	0.18245
PB.785.21	t00	t04	-0.137083	0.154468	0.250908	0.928233	0.79115
PB.785.22	t00	t04	0.0136333	0.153918	0.250217	0	0.0136333
PB.788.27	t00	t04	0.0309333	0.42113	0.546383	0.318233	0.349167
PB.788.29	t00	t04	0.0032	0.333348	0.457869	0.0179667	0.0211667
PB.788.32	t00	t04	-0.0505167	0.0880394	0.159378	0.582167	0.53165
PB.788.37	t00	t04	0.0177333	8.37427e-09	6.965e-08	0.0054	0.0231333
PB.788.75	t00	t04	0.00296667	0.572707	0.68599	0.0299	0.0328667
PB.788.77	t00	t04	0.00633333	0.0950578	0.169636	0.0117667	0.0181
PB.788.129	t00	t04	-0.00176667	0.592827	0.702791	0.0157333	0.0139667
PB.792.3	t00	t04	0.0959833	0.00959972	0.0246055	0.0726667	0.16865
PB.792.24	t00	t04	-0.01775	0.145882	0.239823	0.802167	0.784417
PB.792.27	t00	t04	-0.00823333	1	1	0.0423333	0.0341
PB.792.28	t00	t04	-0.0353333	0.069856	0.13184	0.0353333	0
PB.792.46	t00	t04	-0.00631667	1	1	0.0191333	0.0128167
PB.794.14	t00	t04	0.0945667	0.00187025	0.00592551	0.896167	0.990733
PB.794.17	t00	t04	-0.0692333	0.00195979	0.0061705	0.0785	0.00926667
PB.803.1	t00	t04	-0.197133	5.80328e-10	5.54505e-09	0.788433	0.5913
PB.803.4	t00	t04	0.0257333	0.308632	0.431909	0.023	0.0487333
PB.803.9	t00	t04	0.140567	5.11184e-06	2.8139e-05	0.113633	0.2542
PB.803.12	t00	t04	0.0115833	0.338841	0.463679	0.0170333	0.0286167
PB.803.16	t00	t04	0.02675	0.00275388	0.00833109	0.00716667	0.0339167
PB.803.17	t00	t04	-0.0147	0.0658192	0.125637	0.0278667	0.0131667
PB.803.46	t00	t04	0.00726667	0.457914	0.582156	0.0228	0.0300667
PB.803.154	t00	t04	-0.28095	0.0939963	0.168074	0.660433	0.379483
PB.803.159	t00	t04	0.294567	1.2656e-51	1.03701e-49	0.1903	0.484867
PB.803.167	t00	t04	-0.0161167	0.261421	0.380091	0.143867	0.12775
PB.807.3	t00	t04	-0.276067	3.93357e-09	3.41465e-08	0.818833	0.542767
PB.807.8	t00	t04	0.0179	0.000457558	0.00169109	0.0058	0.0237
PB.807.19	t00	t04	0.0429333	0.00125316	0.00416464	0.0806	0.123533
PB.807.20	t00	t04	0.0415333	1.7529e-08	1.39767e-07	0.00436667	0.0459
PB.807.25	t00	t04	-0.00353333	0.575088	0.688034	0.012	0.00846667
PB.807.30	t00	t04	0.06345	2.62251e-10	2.60237e-09	0.0395	0.10295
PB.807.38	t00	t04	0.0953833	2.95751e-11	3.24558e-10	0.0265	0.121883
PB.807.138	t00	t04	-0.0553	0.000129	0.000542882	0.832633	0.777333
PB.807.139	t00	t04	-0.00648333	0.00442861	0.0126106	0.02	0.0135167
PB.807.140	t00	t04	0.0906833	5.55601e-06	3.03498e-05	0.0768	0.167483
PB.807.171	t00	t04	0.00335	0.276272	0.396684	0.0125	0.01585
PB.808.1	t00	t04	-0.0743667	3.24502e-14	4.71239e-13	0.963833	0.889467
PB.808.14	t00	t04	0.0607	4.98116e-14	7.10853e-13	0.0196333	0.0803333
PB.808.90	t00	t04	0.0156167	3.01226e-05	0.000143801	0.0152333	0.03085
PB.808.91	t00	t04	0.0106833	0.0953857	0.170083	0.897033	0.907717
PB.808.134	t00	t04	0.000933333	0.600315	0.709139	0.0163	0.0172333
PB.808.333	t00	t04	-0.0308333	0.015046	0.0362944	0.042	0.0111667
PB.809.4	t00	t04	0.0204833	0.0408982	0.0845566	0.0749667	0.09545
PB.809.5	t00	t04	-0.08185	5.64803e-05	0.000255947	0.319367	0.237517
PB.809.6	t00	t04	0.0844167	0.00582369	0.0160037	0.538267	0.622683
PB.809.42	t00	t04	-0.00976667	2.18219e-08	1.71638e-07	0.0184667	0.0087
PB.812.20	t00	t04	-0.004	0.634909	0.738618	0.0257	0.0217
PB.812.27	t00	t04	0.0157167	0.102909	0.180926	0.0658667	0.0815833
PB.812.30	t00	t04	-0.0505833	5.92355e-06	3.21651e-05	0.9008	0.850217
PB.812.34	t00	t04	0.0399667	8.31341e-29	2.99405e-27	0	0.0399667
PB.812.105	t00	t04	0.0229167	0.135852	0.226531	0.0918333	0.11475
PB.812.202	t00	t04	-0.166133	4.18943e-17	7.63436e-16	0.4177	0.251567
PB.812.210	t00	t04	0.0223167	4.62956e-45	3.18398e-43	0.0091	0.0314167
PB.812.231	t00	t04	0.00226667	0.381289	0.50723	0.0141	0.0163667
PB.812.233	t00	t04	-0.0261833	0.000205062	0.000823903	0.0438333	0.01765
PB.812.234	t00	t04	-0.00773333	0.000639494	0.00228403	0.0219	0.0141667
PB.812.395	t00	t04	0.0122167	0.0481411	0.0968735	0.0303667	0.0425833
PB.812.396	t00	t04	0.0144167	0.0548892	0.108121	0.0634333	0.07785
PB.812.479	t00	t04	0.0947833	0.000143304	0.000596953	0.179533	0.274317
PB.812.491	t00	t04	0.01135	9.36794e-11	9.77909e-10	0.00246667	0.0138167
PB.812.492	t00	t04	0.0163167	3.65348e-05	0.000171554	0.0118333	0.02815
PB.818.10	t00	t04	0.154173	0.108263	0.188511	0.379167	0.53334
PB.818.12	t00	t04	-0.0502667	1	1	0.0502667	0
PB.818.14	t00	t04	0.09096	0.825782	0.885602	0.3757	0.46666
PB.818.15	t00	t04	-0.0764667	1	1	0.0764667	0
PB.818.23	t00	t04	-0.1184	0.403054	0.528848	0.1184	0
PB.828.21	t00	t04	0.240967	1.23338e-30	4.78406e-29	0.103433	0.3444
PB.828.25	t00	t04	-0.172533	1.4326e-07	1.00207e-06	0.6655	0.492967
PB.828.28	t00	t04	0.0471667	1.3687e-10	1.40564e-09	0.0146333	0.0618
PB.828.30	t00	t04	-0.01325	0.0178284	0.041977	0.0264	0.01315
PB.828.37	t00	t04	0.00386667	0.0151995	0.0366054	0	0.00386667
PB.828.40	t00	t04	0.00653333	0.0999673	0.176598	0.00503333	0.0115667
PB.828.46	t00	t04	-0.0021	0.619028	0.72503	0.0263	0.0242
PB.828.110	t00	t04	-0.0826333	3.6766e-08	2.80453e-07	0.0971333	0.0145
PB.828.133	t00	t04	-0.01845	0.0407665	0.0843148	0.029	0.01055
PB.830.1	t00	t04	0.08945	0.0097417	0.0249255	0.209867	0.299317
PB.830.13	t00	t04	0.1302	4.28466e-15	6.69173e-14	0.00436667	0.134567
PB.830.14	t00	t04	0.2356	1.54658e-34	7.09109e-33	0	0.2356
PB.830.17	t00	t04	-0.104283	0.0109056	0.0274675	0.2158	0.111517
PB.830.22	t00	t04	-0.0989167	1.60364e-14	2.38181e-13	0.114567	0.01565
PB.830.59	t00	t04	-0.0521	2.68312e-07	1.80668e-06	0.0629	0.0108
PB.830.70	t00	t04	0.0307833	2.38247e-06	1.38504e-05	0	0.0307833
PB.830.72	t00	t04	0.0862167	1.10038e-14	1.65771e-13	0	0.0862167
PB.830.86	t00	t04	-0.3436	2.42865e-10	2.42264e-09	0.392467	0.0488667
PB.830.433	t00	t04	-0.0700667	0.00862226	0.0224401	0.2291	0.159033
PB.830.441	t00	t04	-0.0415667	0.00111885	0.00377061	0.0528667	0.0113
PB.830.452	t00	t04	-0.00993333	0.94355	0.969624	0.424467	0.414533
PB.830.453	t00	t04	0.0693833	0.021307	0.0487632	0.262667	0.33205
PB.830.454	t00	t04	0.0148	6.36707e-05	0.000285491	0.00393333	0.0187333
PB.830.465	t00	t04	0.0136333	0.0150637	0.0363306	0.0107333	0.0243667
PB.830.484	t00	t04	0.00798333	0.142247	0.235111	0.009	0.0169833
PB.841.5	t00	t04	0.0434	0.290263	0.411955	0.248867	0.292267
PB.841.9	t00	t04	0.0160667	3.97668e-06	2.22806e-05	0.019	0.0350667
PB.841.13	t00	t04	0.0489833	0.00250923	0.0076747	0.0242667	0.07325
PB.841.14	t00	t04	-0.219183	6.90463e-107	1.79835e-104	0.231233	0.01205
PB.841.16	t00	t04	0.130083	2.80165e-10	2.77251e-09	0.274167	0.40425
PB.841.19	t00	t04	-0.0487333	2.06785e-68	2.52942e-66	0.0514667	0.00273333
PB.841.20	t00	t04	0.0194333	0.00334681	0.00987708	0.0756667	0.0951
PB.841.26	t00	t04	0.0227	1.61934e-05	8.13053e-05	0.00753333	0.0302333
PB.841.697	t00	t04	0.05	0.201657	0.309712	0.806633	0.856633
PB.841.700	t00	t04	-0.0159333	0.0807762	0.148454	0.054	0.0380667
PB.841.704	t00	t04	-0.00861667	0.180912	0.284014	0.0349333	0.0263167
PB.841.705	t00	t04	0.00015	0.776639	0.848996	0.0129667	0.0131167
PB.841.707	t00	t04	-0.00285	0.339732	0.464579	0.0175	0.01465
PB.841.712	t00	t04	0.000533333	0.997129	1	0.0156333	0.0161667
PB.850.37	t00	t04	0.00281667	0.299014	0.421493	0.0105667	0.0133833
PB.850.39	t00	t04	0.0148167	5.32833e-06	2.9218e-05	0.011	0.0258167
PB.850.49	t00	t04	0.0557	0.0682792	0.129406	0.752833	0.808533
PB.850.76	t00	t04	-0.0507667	0.0574433	0.112252	0.1392	0.0884333
PB.850.90	t00	t04	-0.02665	0.00684387	0.0184069	0.0762	0.04955
PB.851.4	t00	t04	0.17295	1.00343e-07	7.16663e-07	0.2296	0.40255
PB.851.5	t00	t04	-0.214083	5.54248e-07	3.55953e-06	0.2874	0.0733167
PB.851.6	t00	t04	0.0402833	0.134733	0.225119	0.0640667	0.10435
PB.851.8	t00	t04	0.00371667	0.996837	1	0.0350333	0.03875
PB.851.15	t00	t04	0.0837167	0.00554446	0.0153323	0.1264	0.210117
PB.851.27	t00	t04	-0.0270833	0.0222439	0.0506232	0.0591	0.0320167
PB.851.51	t00	t04	-0.00456667	0.290738	0.412459	0.0190667	0.0145
PB.851.58	t00	t04	-0.0120333	0.0491132	0.0985083	0.0272333	0.0152
PB.851.118	t00	t04	0.00476667	0.472498	0.596038	0.00616667	0.0109333
PB.851.124	t00	t04	0.00913333	0.0158317	0.0379292	0.0141333	0.0232667
PB.851.140	t00	t04	0.00266667	0.607693	0.715338	0.0108667	0.0135333
PB.851.141	t00	t04	-0.00551667	0.467901	0.591646	0.0187667	0.01325
PB.865.104	t00	t04	-0.00475	0.0490928	0.0984749	0.0215333	0.0167833
PB.865.105	t00	t04	0.131833	0.00218992	0.00681674	0.710367	0.8422
PB.865.106	t00	t04	-0.10875	0.00256323	0.00781785	0.147967	0.0392167
PB.865.109	t00	t04	0.0138333	7.72617e-07	4.85054e-06	0.0185	0.0323333
PB.865.116	t00	t04	-0.0405167	0.000270317	0.00105442	0.0512	0.0106833
PB.865.133	t00	t04	0.0035	0.216686	0.328152	0.0269333	0.0304333
PB.865.385	t00	t04	-0.0315667	0.000938417	0.00321971	0.0697333	0.0381667
PB.865.386	t00	t04	-0.0192333	0.758626	0.835531	0.471267	0.452033
PB.865.389	t00	t04	-0.00196667	0.577866	0.690239	0.0218667	0.0199
PB.865.394	t00	t04	0.00811667	0.907094	0.943813	0.244267	0.252383
PB.865.404	t00	t04	0.00285	0.419496	0.544843	0.0110333	0.0138833
PB.865.411	t00	t04	0.0562833	1.25125e-05	6.42217e-05	0.0744	0.130683
PB.865.419	t00	t04	0.00915	0.210736	0.320904	0.0134667	0.0226167
PB.865.422	t00	t04	-0.0162167	0.104833	0.18363	0.0593333	0.0431167
PB.865.913	t00	t04	0.01025	0.812387	0.875775	0.966567	0.976817
PB.865.916	t00	t04	-0.00435	0.813342	0.876482	0.0187667	0.0144167
PB.865.974	t00	t04	0.0856	0.496759	0.618454	0.609633	0.695233
PB.865.979	t00	t04	0.183	0.0563596	0.1105	0.108433	0.291433
PB.865.1021	t00	t04	-0.2686	3.52183e-05	0.000165941	0.281933	0.0133333
PB.867.86	t00	t04	0.0064	0.492319	0.614558	0.0754333	0.0818333
PB.867.87	t00	t04	0.00125	0.857921	0.908922	0.754467	0.755717
PB.867.91	t00	t04	-0.0123333	0.0334745	0.0713709	0.0490667	0.0367333
PB.867.115	t00	t04	0.00931667	1.24283e-06	7.54935e-06	0.00746667	0.0167833
PB.867.141	t00	t04	0.017	9.55086e-08	6.84488e-07	0.00963333	0.0266333
PB.867.161	t00	t04	-0.0252	6.01463e-05	0.000271143	0.0309333	0.00573333
PB.875.30	t00	t04	0.106617	0.784439	0.85503	0.0637333	0.17035
PB.875.32	t00	t04	0.0755167	0.410759	0.53629	0.5785	0.654017
PB.875.41	t00	t04	-0.176783	0.0873227	0.158302	0.345333	0.16855
PB.875.291	t00	t04	0.0463667	0.271264	0.391167	0.292967	0.339333
PB.875.382	t00	t04	-0.00015	0.819603	0.881098	0.0114667	0.0113167
PB.875.393	t00	t04	-0.0566	0.249918	0.36699	0.634533	0.577933
PB.875.395	t00	t04	0.0226167	0.191684	0.297525	0.0141667	0.0367833
PB.875.398	t00	t04	-0.00435	9.80649e-10	9.12572e-09	0.0105	0.00615
PB.875.622	t00	t04	0.0253	0.159271	0.256967	0.0396667	0.0649667
PB.875.624	t00	t04	0.00025	0.970628	0.988258	0.017	0.01725
PB.875.635	t00	t04	0.01965	0.0664472	0.126587	0.0114333	0.0310833
PB.875.646	t00	t04	0.110117	0.00904344	0.0233773	0.5779	0.688017
PB.875.647	t00	t04	0.04625	0.00194194	0.00612189	0.0298667	0.0761167
PB.875.650	t00	t04	0.037	0.00332468	0.00982191	0.0270333	0.0640333
PB.875.697	t00	t04	-0.227217	1.14105e-11	1.30444e-10	0.281533	0.0543167
PB.892.1	t00	t04	-0.0409333	0.525616	0.644788	0.486433	0.4455
PB.892.4	t00	t04	0.02245	4.989e-06	2.75047e-05	0	0.02245
PB.892.29	t00	t04	0.0621667	0.36239	0.487907	0.3189	0.381067
PB.892.35	t00	t04	-0.0142167	0.0398001	0.0826105	0.0245667	0.01035
PB.892.38	t00	t04	0.0389833	0.0140929	0.0342788	0.0249667	0.06395
PB.892.41	t00	t04	-0.0365333	0.0328774	0.0703241	0.0658667	0.0293333
PB.892.45	t00	t04	-0.0261667	0.000178284	0.000726847	0.0339667	0.0078
PB.892.51	t00	t04	-0.00765	0.439509	0.564444	0.0233667	0.0157167
PB.892.164	t00	t04	-0.00841667	0.823678	0.884174	0.0170333	0.00861667
PB.892.165	t00	t04	-0.0462	0.278355	0.398964	0.1072	0.061
PB.892.167	t00	t04	0.0144833	0.727539	0.812144	0.681967	0.69645
PB.892.175	t00	t04	-0.0059	0.700267	0.791216	0.0370333	0.0311333
PB.892.186	t00	t04	0.0459833	0.495864	0.617778	0.1568	0.202783
PB.892.288	t00	t04	-0.0147167	0.219455	0.331474	0.951867	0.93715
PB.892.309	t00	t04	0.00456667	0.183041	0.286727	0.00536667	0.00993333
PB.892.316	t00	t04	0.0049	0.168193	0.268099	0.0106333	0.0155333
PB.892.349	t00	t04	-0.00385	0.122054	0.207808	0.0113333	0.00748333
PB.901.2	t00	t04	0.0565333	0.245217	0.361537	0.5638	0.620333
PB.901.6	t00	t04	-0.01965	3.35777e-08	2.57193e-07	0.0645333	0.0448833
PB.901.8	t00	t04	0.000866667	0.257516	0.375676	0.0019	0.00276667
PB.901.11	t00	t04	-0.00948333	0.49654	0.618258	0.129033	0.11955
PB.901.17	t00	t04	0.000633333	0.74912	0.828439	0.0577	0.0583333
PB.901.39	t00	t04	-0.0029	0.0477132	0.0961677	0.0145333	0.0116333
PB.901.64	t00	t04	0.0119333	0.0447595	0.0911803	0.0397667	0.0517
PB.905.1	t00	t04	0.0260333	0.0426771	0.0875212	0.165233	0.191267
PB.905.2	t00	t04	-0.0254833	0.000376717	0.00141935	0.0336	0.00811667
PB.905.3	t00	t04	0.0227667	0.00124015	0.00412681	0.0235	0.0462667
PB.905.4	t00	t04	0.0926167	0.00283914	0.00856517	0.408567	0.501183
PB.905.5	t00	t04	-0.0167	0.0205335	0.0472916	0.0377333	0.0210333
PB.905.13	t00	t04	0.00423333	0.0564997	0.11072	0.00753333	0.0117667
PB.905.22	t00	t04	-0.0633	0.00292617	0.00879367	0.0890333	0.0257333
PB.905.39	t00	t04	-0.0188333	0.000638955	0.00228258	0.0394333	0.0206
PB.905.139	t00	t04	-0.00351667	0.26177	0.380456	0.0173333	0.0138167
PB.905.150	t00	t04	0.00846667	0.0318432	0.0684553	0.0163	0.0247667
PB.905.158	t00	t04	-0.00226667	0.396733	0.522566	0.0121	0.00983333
PB.905.161	t00	t04	-0.0334333	0.00552031	0.0152784	0.0408	0.00736667
PB.905.169	t00	t04	0.00401667	0.013422	0.0328829	0.00356667	0.00758333
PB.905.178	t00	t04	0.00305	0.68808	0.78161	0.0637333	0.0667833
PB.905.351	t00	t04	0.104083	0.0890867	0.160929	0.480267	0.58435
PB.905.355	t00	t04	0.0351333	0.0142512	0.0346235	0.0376667	0.0728
PB.905.356	t00	t04	0.0172833	0.471976	0.595491	0.0999333	0.117217
PB.905.358	t00	t04	0.0158833	0.249663	0.366702	0.0405333	0.0564167
PB.905.359	t00	t04	0.00678333	0.473112	0.596626	0.0148667	0.02165
PB.905.361	t00	t04	-0.00801667	0.0609785	0.117942	0.0259667	0.01795
PB.905.371	t00	t04	-0.0213667	0.000266937	0.00104248	0.0282333	0.00686667
PB.905.377	t00	t04	-0.0761833	6.18133e-17	1.11368e-15	0.100967	0.0247833
PB.905.382	t00	t04	-0.0079	0.106433	0.185905	0.0215	0.0136
PB.905.406	t00	t04	-0.0210167	0.0824573	0.15096	0.0604333	0.0394167
PB.905.458	t00	t04	0.00458333	0.166881	0.266552	0.00783333	0.0124167
PB.905.624	t00	t04	-0.0363667	0.328769	0.453077	0.100733	0.0643667
PB.905.625	t00	t04	0.0833333	0.0024227	0.00744358	0.576567	0.6599
PB.905.630	t00	t04	-0.0542	0.168789	0.26886	0.3136	0.2594
PB.916.209	t00	t04	-0.0101833	0.769117	0.843213	0.972067	0.961883
PB.916.210	t00	t04	0.00101667	0.781553	0.852893	0.0235667	0.0245833
PB.918.611	t00	t04	-0.00998333	0.15959	0.257337	0.0316333	0.02165
PB.918.619	t00	t04	-0.118233	0.188566	0.293537	0.3659	0.247667
PB.918.620	t00	t04	-0.000233333	0.641943	0.744029	0.0094	0.00916667
PB.918.625	t00	t04	0.00261667	0.735833	0.818521	0.0114333	0.01405
PB.918.627	t00	t04	0.0135	0.00052309	0.00190797	0.0037	0.0172
PB.918.634	t00	t04	0.0571167	0.00348579	0.0102303	0.2855	0.342617
PB.918.638	t00	t04	-0.0136333	0.0923937	0.165719	0.0237333	0.0101
PB.918.640	t00	t04	0.0942667	0.763195	0.83885	0.1491	0.243367
PB.918.647	t00	t04	-0.00598333	0.149979	0.245088	0.0163333	0.01035
PB.918.677	t00	t04	0.00211667	0.69485	0.787043	0.0597	0.0618167
PB.918.680	t00	t04	-0.02395	0.0134642	0.0329709	0.0409333	0.0169833
PB.918.767	t00	t04	-0.12665	7.59615e-07	4.77373e-06	1	0.87335
PB.918.770	t00	t04	0.0570667	0.00196448	0.00618329	0	0.0570667
PB.918.777	t00	t04	0.0696	0.000109015	0.00046608	0	0.0696
PB.918.859	t00	t04	-0.0186667	0.483398	0.606195	0.840767	0.8221
PB.918.860	t00	t04	0.0428	0.0350914	0.0743342	0.086	0.1288
PB.918.861	t00	t04	-0.0299	3.94564e-08	2.99243e-07	0.0476333	0.0177333
PB.919.1	t00	t04	-0.22905	0.000896552	0.00309312	0.8957	0.66665
PB.919.2	t00	t04	0.28025	0.000181619	0.000739211	0.0531	0.33335
PB.919.5	t00	t04	-0.0215667	0.486482	0.609035	0.0215667	0
PB.933.96	t00	t04	-0.08495	0.126994	0.214538	0.6115	0.52655
PB.933.277	t00	t04	0.0666167	0.0575379	0.112404	0.1513	0.217917
PB.933.279	t00	t04	0.0095	0.600262	0.709113	0.0681333	0.0776333
PB.933.283	t00	t04	-0.00595	0.604446	0.712423	0.0174	0.01145
PB.933.284	t00	t04	-0.01555	0.644419	0.746001	0.0635333	0.0479833
PB.933.286	t00	t04	-0.0118333	0.825475	0.885342	0.0505	0.0386667
PB.933.288	t00	t04	0.0127167	0.388891	0.514705	0.0344333	0.04715
PB.933.296	t00	t04	0.0294167	0.0357169	0.0754265	0.00326667	0.0326833
PB.936.1	t00	t04	0.0607833	1.1778e-08	9.61499e-08	0.0325667	0.09335
PB.936.2	t00	t04	-0.09445	5.12004e-06	2.81796e-05	0.884733	0.790283
PB.936.5	t00	t04	-0.00585	0.553273	0.669301	0.0202667	0.0144167
PB.936.11	t00	t04	0.0357333	0.00212007	0.00662309	0.0489667	0.0847
PB.936.72	t00	t04	0.00438333	0.24029	0.355733	0.00716667	0.01155
PB.936.192	t00	t04	0.000616667	0.919868	0.952715	0.00943333	0.01005
PB.936.204	t00	t04	-0.0126	0.291898	0.413668	0.0351	0.0225
PB.936.205	t00	t04	0.00481667	0.588787	0.699341	0.818767	0.823583
PB.936.210	t00	t04	-0.0102667	0.000924532	0.00317732	0.0236333	0.0133667
PB.936.211	t00	t04	0.00888333	0.456983	0.581285	0.0708	0.0796833
PB.936.216	t00	t04	-0.000233333	0.879848	0.924905	0.0124333	0.0122
PB.939.73	t00	t04	0.0317167	0.260406	0.378955	0.688267	0.719983
PB.939.84	t00	t04	0.00811667	0.290233	0.411938	0.00713333	0.01525
PB.939.93	t00	t04	-0.04685	0.139272	0.231085	0.299833	0.252983
PB.949.1	t00	t04	-0.00375	0.60541	0.713325	0.0474333	0.0436833
PB.949.7	t00	t04	0.17885	0.000524863	0.00191342	0.257533	0.436383
PB.949.9	t00	t04	-0.0965333	0.00280708	0.00847704	0.171167	0.0746333
PB.949.12	t00	t04	0.02085	0.276573	0.397001	0.0473333	0.0681833
PB.949.15	t00	t04	0.00756667	0.658423	0.757495	0.0157667	0.0233333
PB.949.18	t00	t04	0.0599	0.0068764	0.0184879	0.079	0.1389
PB.949.19	t00	t04	0.08935	1.06963e-05	5.55619e-05	0.0535333	0.142883
PB.949.32	t00	t04	-0.239667	8.72263e-09	7.23191e-08	0.348533	0.108867
PB.949.87	t00	t04	0.0810333	6.93136e-09	5.82432e-08	0.221933	0.302967
PB.949.88	t00	t04	0.0696167	0.000750646	0.00263607	0.243467	0.313083
PB.949.89	t00	t04	-0.112083	6.51656e-13	8.39384e-12	0.4031	0.291017
PB.949.112	t00	t04	-0.0223667	0.000160254	0.00065966	0.0552	0.0328333
PB.949.388	t00	t04	-0.01025	0.285953	0.407238	0.8724	0.86215
PB.949.394	t00	t04	0.0125167	0.0894238	0.161415	0.0353333	0.04785
PB.949.407	t00	t04	0.000666667	0.973717	0.990299	0.0238	0.0244667
PB.949.422	t00	t04	0.0018	0.747265	0.827169	0.037	0.0388
PB.949.453	t00	t04	-0.00085	0.81523	0.877846	0.0139667	0.0131167
PB.952.1	t00	t04	0.176567	0.00122959	0.00409624	0.0481333	0.2247
PB.952.2	t00	t04	-0.183517	0.00237114	0.00730321	0.8312	0.647683
PB.952.7	t00	t04	0.0133667	0.262084	0.380791	0.0322667	0.0456333
PB.952.14	t00	t04	0.00396667	0.780961	0.852465	0.0604667	0.0644333
PB.954.122	t00	t04	0.0238	0.283816	0.404942	0.888533	0.912333
PB.954.125	t00	t04	-0.00748333	0.0382371	0.0798993	0.0198	0.0123167
PB.954.126	t00	t04	0.00538333	0.762138	0.837957	0.0426667	0.04805
PB.954.127	t00	t04	-0.01165	0.00540018	0.0149882	0.0277	0.01605
PB.962.1	t00	t04	0.0807	0.00213676	0.00667068	0.8999	0.9806
PB.962.3	t00	t04	-0.0801833	0.00251912	0.00770151	0.0963	0.0161167
PB.963.189	t00	t04	0.121583	0.00849128	0.0221413	0.1286	0.250183
PB.963.190	t00	t04	0.01715	0.0443912	0.0905295	0.00943333	0.0265833
PB.963.279	t00	t04	-0.0101167	0.254491	0.372198	0.0263667	0.01625
PB.963.322	t00	t04	-0.215933	8.61927e-08	6.21887e-07	0.487767	0.271833
PB.963.325	t00	t04	-0.01015	0.297919	0.420262	0.0254667	0.0153167
PB.963.326	t00	t04	0.00485	0.86432	0.913559	0.0243	0.02915
PB.963.327	t00	t04	0.01225	0.860225	0.910537	0.2864	0.29865
PB.963.414	t00	t04	0.08035	0.00074239	0.00260989	0.0117	0.09205
PB.963.645	t00	t04	0.0473167	0.271603	0.391498	0.284533	0.33185
PB.963.647	t00	t04	0.0111333	0.000638007	0.00227955	0.0107	0.0218333
PB.963.675	t00	t04	0.04015	0.139976	0.232007	0.210967	0.251117
PB.963.678	t00	t04	0.0435167	2.89047e-07	1.9347e-06	0.0147333	0.05825
PB.963.679	t00	t04	0.00565	0.5066	0.627468	0.0252667	0.0309167
PB.963.713	t00	t04	0.0205333	8.82298e-05	0.000384584	0.00733333	0.0278667
PB.963.718	t00	t04	0.0004	0.803117	0.869229	0.0163667	0.0167667
PB.963.728	t00	t04	-0.04685	3.48603e-18	6.8071e-17	0.0476667	0.000816667
PB.963.797	t00	t04	-0.133667	0.0146174	0.0353963	0.329433	0.195767
PB.963.798	t00	t04	0.00143333	0.550903	0.667174	0.0125667	0.014
PB.978.30	t00	t04	0.00975	0.183669	0.287482	0.00826667	0.0180167
PB.978.67	t00	t04	0.0411333	0.0140636	0.0342246	0.874467	0.9156
PB.978.73	t00	t04	-0.0346667	1.46285e-05	7.41161e-05	0.0627333	0.0280667
PB.978.95	t00	t04	-0.0124833	0.00337327	0.00994229	0.0371667	0.0246833
PB.982.1	t00	t04	-0.00548333	0.855132	0.90684	0.501233	0.49575
PB.982.3	t00	t04	0.0076	0.855143	0.90684	0.4761	0.4837
PB.982.134	t00	t04	0.0321333	0.218327	0.330063	0.8095	0.841633
PB.982.138	t00	t04	-0.01195	0.71283	0.800959	0.1284	0.11645
PB.982.146	t00	t04	-0.0202167	0.247162	0.363837	0.0621333	0.0419167
PB.982.176	t00	t04	-0.0249333	0.624786	0.730139	0.4771	0.452167
PB.982.186	t00	t04	0.01485	0.548803	0.665327	0.1993	0.21415
PB.982.195	t00	t04	0.0401167	0.240827	0.356354	0.204867	0.244983
PB.982.200	t00	t04	-0.00431667	0.450286	0.575072	0.0215333	0.0172167
PB.982.201	t00	t04	-0.0115167	0.540722	0.658023	0.0663	0.0547833
PB.982.245	t00	t04	-0.0142167	0.128598	0.216654	0.0309333	0.0167167
PB.982.1142	t00	t04	-0.0306333	0.0307367	0.0664918	0.107467	0.0768333
PB.982.1158	t00	t04	0.0147167	0.847604	0.901566	0.588867	0.603583
PB.982.1166	t00	t04	-0.00451667	0.460737	0.584908	0.0369333	0.0324167
PB.982.1170	t00	t04	0.0176333	0.932036	0.961359	0.0125333	0.0301667
PB.982.1178	t00	t04	0.00366667	0.74149	0.82281	0.0896333	0.0933
PB.982.1198	t00	t04	-0.0061	0.958951	0.980347	0.0609	0.0548
PB.982.1260	t00	t04	0.00303333	0.805375	0.870694	0.0093	0.0123333
PB.982.1278	t00	t04	0.0187167	0.0064946	0.0175863	0.00426667	0.0229833
PB.982.1281	t00	t04	-0.0064	0.05032	0.10052	0.0128333	0.00643333
PB.982.1436	t00	t04	-0.2718	0.000118496	0.000502349	0.596433	0.324633
PB.982.1437	t00	t04	0.244717	0.000174586	0.00071287	0.2484	0.493117
PB.982.1438	t00	t04	-0.01805	0.0128373	0.0316132	0.0254333	0.00738333
PB.982.1439	t00	t04	-0.00348333	0.624335	0.72968	0.0218	0.0183167
PB.982.1442	t00	t04	-0.00035	0.936471	0.964447	0.0181333	0.0177833
PB.982.1443	t00	t04	0.0116	0.00247983	0.00759597	0.0130333	0.0246333
PB.982.1444	t00	t04	0.00276667	0.582966	0.694417	0.0195667	0.0223333
PB.982.1449	t00	t04	-0.01325	0.0161379	0.0385375	0.0256333	0.0123833
PB.982.1460	t00	t04	0.0187167	1.41689e-06	8.53323e-06	0.007	0.0257167
PB.982.1520	t00	t04	0.00545	0.0149579	0.0361149	0.00356667	0.00901667
PB.982.1695	t00	t04	0.0597167	0.0513324	0.102208	0.258967	0.318683
PB.982.1698	t00	t04	-0.038	0.164155	0.263118	0.0635	0.0255
PB.982.1699	t00	t04	-0.0245333	0.616025	0.722539	0.518133	0.4936
PB.982.1702	t00	t04	0.00326667	0.470181	0.593652	0.0100333	0.0133
PB.982.1704	t00	t04	-0.00131667	0.803851	0.869608	0.0154333	0.0141167
PB.982.1726	t00	t04	-0.0039	0.549199	0.665608	0.0235333	0.0196333
PB.982.1729	t00	t04	0.00105	0.790881	0.860092	0.0253	0.02635
PB.982.1730	t00	t04	-0.00993333	0.0845755	0.154171	0.0244667	0.0145333
PB.982.1765	t00	t04	0.00558333	0.689426	0.78275	0.0405	0.0460833
PB.982.1943	t00	t04	0.0293667	0.598988	0.708085	0.825267	0.854633
PB.982.1945	t00	t04	0.0052	5.7005e-06	3.10598e-05	0.0059	0.0111
PB.982.1947	t00	t04	-0.0114833	0.133398	0.223297	0.0884333	0.07695
PB.982.1952	t00	t04	0.0166333	0.0251333	0.0561835	0.0173	0.0339333
PB.982.2146	t00	t04	-0.0114833	7.20777e-05	0.000319899	0.0263667	0.0148833
PB.982.2281	t00	t04	-0.113	0.0274342	0.0604394	0.749233	0.636233
PB.982.2285	t00	t04	-0.00983333	1.63217e-10	1.66028e-09	0.0114667	0.00163333
PB.982.2320	t00	t04	-0.0650333	2.0848e-102	5.01083e-100	0.0654333	0.0004
PB.982.2439	t00	t04	-0.021	4.73647e-19	9.84071e-18	0.0252	0.0042
PB.982.2471	t00	t04	0.198917	4.54549e-17	8.26344e-16	0.0199667	0.218883
PB.982.2609	t00	t04	-0.02385	9.80529e-31	3.81626e-29	0.0245	0.00065
PB.982.4141	t00	t04	0.00365	0.0206149	0.0474295	0.005	0.00865
PB.985.98	t00	t04	-0.0478667	0.00823991	0.0215845	0.474967	0.4271
PB.985.99	t00	t04	0.00356667	0.186911	0.291484	0.0188	0.0223667
PB.985.205	t00	t04	0.0277167	0.0628074	0.1208	0.462967	0.490683
PB.985.207	t00	t04	0.01095	0.0643674	0.123282	0.0211333	0.0320833
PB.985.570	t00	t04	0.0424333	0.0211956	0.0485519	0.0398	0.0822333
PB.985.571	t00	t04	0.00888333	0.637441	0.740683	0.183567	0.19245
PB.985.578	t00	t04	0.02715	1.73936e-06	1.03291e-05	0.0136333	0.0407833
PB.985.733	t00	t04	-0.164783	0.027502	0.0605692	0.5663	0.401517
PB.985.751	t00	t04	0.00095	0.369472	0.495048	0.00246667	0.00341667
PB.985.755	t00	t04	0.0075	0.09811	0.174003	0.0110667	0.0185667
PB.985.756	t00	t04	0.00403333	0.117452	0.20151	0.0101667	0.0142
PB.985.758	t00	t04	0.00441667	0.0301997	0.0655164	0.0057	0.0101167
PB.985.762	t00	t04	0.00596667	0.441106	0.565934	0.0791667	0.0851333
PB.985.763	t00	t04	0.0319167	0.0162002	0.0386631	0.0375333	0.06945
PB.986.1	t00	t04	0.108183	0.0670277	0.127521	0.4556	0.563783
PB.986.2	t00	t04	0.182767	1.07573e-67	1.29276e-65	0.000966667	0.183733
PB.986.3	t00	t04	0.11035	9.4533e-10	8.82222e-09	0.0481	0.15845
PB.986.5	t00	t04	-0.126783	3.04668e-43	1.95777e-41	0.132067	0.00528333
PB.986.6	t00	t04	-0.0815833	8.35069e-23	2.1925e-21	0.0849667	0.00338333
PB.986.24	t00	t04	-0.04935	1.40529e-29	5.22596e-28	0.05	0.00065
PB.986.27	t00	t04	-0.0900333	1.91871e-53	1.65322e-51	0.0905333	0.0005
PB.986.28	t00	t04	-0.02315	3.45665e-08	2.64382e-07	0.0293	0.00615
PB.986.80	t00	t04	0.0313833	6.11285e-17	1.10192e-15	0	0.0313833
PB.986.83	t00	t04	-0.0212333	0.00814868	0.0213741	0.0413333	0.0201
PB.1039.296	t00	t04	-0.0243833	0.0784281	0.144928	0.0752667	0.0508833
PB.1039.318	t00	t04	-0.00216667	0.784543	0.855098	0.0756	0.0734333
PB.1039.324	t00	t04	-0.00215	0.308716	0.43197	0.00763333	0.00548333
PB.1039.328	t00	t04	0.00581667	0.119289	0.204007	0.0093	0.0151167
PB.1039.335	t00	t04	0.0013	0.781593	0.852893	0.0309667	0.0322667
PB.1039.336	t00	t04	-0.00565	0.333373	0.457893	0.0284333	0.0227833
PB.1039.338	t00	t04	-0.00335	0.273341	0.3934	0.0110333	0.00768333
PB.1039.342	t00	t04	-0.00235	0.685915	0.780083	0.0154	0.01305
PB.1039.346	t00	t04	0.0246	0.049423	0.0990397	0.0251	0.0497
PB.1039.353	t00	t04	-0.000333333	0.814387	0.877214	0.0114667	0.0111333
PB.1039.358	t00	t04	-0.00551667	0.479359	0.602519	0.0493	0.0437833
PB.1039.360	t00	t04	-0.00971667	0.115934	0.199314	0.026	0.0162833
PB.1039.365	t00	t04	-0.00968333	0.171023	0.271724	0.0220333	0.01235
PB.1039.367	t00	t04	-0.00871667	0.262704	0.381513	0.0271667	0.01845
PB.1039.369	t00	t04	0.00641667	0.197063	0.304068	0.0097	0.0161167
PB.1039.371	t00	t04	0.0120167	0.139656	0.231594	0.0139667	0.0259833
PB.1039.376	t00	t04	0.00873333	0.0718735	0.13496	0.0175	0.0262333
PB.1039.377	t00	t04	0.0267333	5.25557e-05	0.000239382	0.019	0.0457333
PB.1039.378	t00	t04	0.00248333	0.458818	0.583013	0.00653333	0.00901667
PB.1039.386	t00	t04	-0.0514833	0.00218048	0.00679262	0.0604333	0.00895
PB.1039.393	t00	t04	0.09895	0.217447	0.329064	0.0778333	0.176783
PB.1039.434	t00	t04	-0.0977	0.176724	0.278777	0.151067	0.0533667
PB.1039.815	t00	t04	0.0129833	0.0133739	0.032778	0.0095	0.0224833
PB.1039.1336	t00	t04	0.0103833	0.162989	0.261699	0.0146	0.0249833
PB.1039.1603	t00	t04	0.0127167	0.549678	0.666105	0.0395667	0.0522833
PB.1039.1797	t00	t04	0.0314667	0.00885254	0.0229523	0.0841667	0.115633
PB.1039.1853	t00	t04	-0.04035	0.00829021	0.0216938	0.8998	0.85945
PB.1039.2166	t00	t04	0.00318333	0.00612155	0.0167122	0.970333	0.973517
PB.1039.2168	t00	t04	0.00635	0.00666597	0.0179835	0.00636667	0.0127167
PB.1044.25	t00	t04	0			0	0
PB.1044.27	t00	t04	-0.0475333	0.720006	0.80635	0.147533	0.1
PB.1044.28	t00	t04	0.160017	0.793131	0.861757	0.3122	0.472217
PB.1044.32	t00	t04	-0.11245	0.969077	0.987223	0.540233	0.427783
PB.1046.1	t00	t04	-0.0117667	0.0180578	0.0424226	0.0391	0.0273333
PB.1046.6	t00	t04	0.0474333	7.11344e-06	3.80948e-05	0.705967	0.7534
PB.1046.12	t00	t04	0.00631667	0.0175281	0.041367	0.00853333	0.01485
PB.1046.20	t00	t04	-0.00133333	0.81734	0.879441	0.0130333	0.0117
PB.1046.29	t00	t04	0.00638333	0.317935	0.441603	0.0439667	0.05035
PB.1046.63	t00	t04	-0.0526667	5.74487e-10	5.49307e-09	0.128633	0.0759667
PB.1046.73	t00	t04	0.00288333	0.187723	0.292496	0.0106	0.0134833
PB.1046.119	t00	t04	0.00158333	0.798753	0.866107	0.0162667	0.01785
PB.1046.452	t00	t04	0.0721333	1.22087e-45	8.4817e-44	0.00186667	0.074
PB.1046.459	t00	t04	-0.0891	4.71366e-49	3.6117e-47	0.969433	0.880333
PB.1057.4	t00	t04	0.00868333	0.530242	0.648875	0.9453	0.953983
PB.1057.14	t00	t04	0.00238333	0.535336	0.653093	0.0200333	0.0224167
PB.1063.9	t00	t04	0.0629333	1	1	0.855367	0.9183
PB.1063.14	t00	t04	0.01732	0.236652	0.351443	0.0222	0.03952
PB.1063.16	t00	t04	0			0	0
PB.1063.19	t00	t04	0			0	0
PB.1063.22	t00	t04	-0.00703333	0.578363	0.690682	0.00703333	0
PB.1063.26	t00	t04	-0.0499533	0.562809	0.677361	0.0921333	0.04218
PB.1074.36	t00	t04	0.02215	0.00762675	0.0202274	0	0.02215
PB.1074.38	t00	t04	-0.00595	0.75507	0.832767	0.0852	0.07925
PB.1074.64	t00	t04	0.00841667	0.980578	0.995124	0.00406667	0.0124833
PB.1074.85	t00	t04	-0.04765	0.481055	0.603991	0.216567	0.168917
PB.1074.96	t00	t04	0.295283	2.86919e-19	6.04551e-18	0.0061	0.301383
PB.1074.138	t00	t04	0.0157	0.395233	0.521104	0.0105667	0.0262667
PB.1074.255	t00	t04	-0.287767	4.80688e-07	3.11103e-06	0.429367	0.1416
PB.1074.256	t00	t04	-0.111667	0.000982784	0.00335597	0.147067	0.0354
PB.1074.258	t00	t04	0.105583	5.03603e-05	0.000230224	0.0387667	0.14435
PB.1074.264	t00	t04	-0.0279667	0.137617	0.228894	0.0423	0.0143333
PB.1074.267	t00	t04	0.0375667	1.40133e-05	7.13156e-05	0	0.0375667
PB.1074.308	t00	t04	-0.0037	0.652488	0.752709	0.0199333	0.0162333
PB.1082.3	t00	t04	-0.0287167	1.50102e-35	7.14525e-34	0.997133	0.968417
PB.1082.12	t00	t04	0.02135	3.15603e-33	1.36053e-31	0.0008	0.02215
PB.1082.585	t00	t04	0.00733333	0.0155895	0.0374195	0.00903333	0.0163667
PB.1082.600	t00	t04	0.0218	0.00639689	0.0173615	0.0143	0.0361
PB.1082.605	t00	t04	0.180983	3.76093e-20	8.40807e-19	0.339533	0.520517
PB.1082.606	t00	t04	0.0460333	4.613e-15	7.17835e-14	0.013	0.0590333
PB.1082.607	t00	t04	-0.348283	9.0769e-25	2.65259e-23	0.458067	0.109783
PB.1082.635	t00	t04	0.00596667	0.105109	0.184006	0.00886667	0.0148333
PB.1082.658	t00	t04	0.0012	0.67072	0.767465	0.0102	0.0114
PB.1082.680	t00	t04	0.00466667	0.165931	0.265262	0.00773333	0.0124
PB.1082.691	t00	t04	-0.0019	0.578335	0.690679	0.0141333	0.0122333
PB.1082.697	t00	t04	0.00888333	0.0437892	0.0894803	0.00946667	0.01835
PB.1082.795	t00	t04	0.0235333	1.81382e-13	2.46326e-12	0.00143333	0.0249667
PB.1082.803	t00	t04	0.07615	7.02173e-50	5.52861e-48	0.0019	0.07805
PB.1082.882	t00	t04	0.0249167	0.246102	0.362584	0.790167	0.815083
PB.1082.884	t00	t04	-0.00416667	0.748583	0.828092	0.0883	0.0841333
PB.1082.907	t00	t04	-0.0236333	0.0107088	0.0270444	0.0523	0.0286667
PB.1082.933	t00	t04	0.00751667	0.480633	0.603623	0.0318333	0.03935
PB.1082.1177	t00	t04	-0.0182667	0.495245	0.617265	0.639333	0.621067
PB.1082.1178	t00	t04	-0.0472167	0.043522	0.0889981	0.274567	0.22735
PB.1082.1207	t00	t04	3.33333e-05	0.931637	0.961174	0.00716667	0.0072
PB.1082.1293	t00	t04	0.0657	8.49643e-15	1.28991e-13	0.0559333	0.121633
PB.1082.1361	t00	t04	-0.0434167	0.229607	0.342988	0.5714	0.527983
PB.1082.1362	t00	t04	-0.0793333	0.132415	0.221912	0.376233	0.2969
PB.1082.1364	t00	t04	0.0624833	0.0110509	0.0277835	0.0418333	0.104317
PB.1082.1369	t00	t04	0.0181167	0.0755612	0.14068	0.00703333	0.02515
PB.1082.1372	t00	t04	0.04215	0.00554325	0.0153297	0.0035	0.04565
PB.1082.1398	t00	t04	-0.143117	3.38785e-05	0.000160058	0.892367	0.74925
PB.1082.1399	t00	t04	-0.00866667	0.345716	0.470563	0.0239333	0.0152667
PB.1082.1404	t00	t04	0.0624833	0.000342113	0.00130128	0.0350667	0.09755
PB.1082.1409	t00	t04	0.0689833	1.55597e-05	7.83822e-05	0.0344	0.103383
PB.1082.1411	t00	t04	0.0203167	0.0389987	0.0812448	0.0142333	0.03455
PB.1082.1430	t00	t04	-0.0157833	0.27317	0.393212	0.8645	0.848717
PB.1082.1433	t00	t04	0.00135	0.726965	0.811636	0.0431333	0.0444833
PB.1082.1434	t00	t04	-0.00891667	0.276483	0.396913	0.0478333	0.0389167
PB.1082.1542	t00	t04	0.01795	1.55993e-07	1.08384e-06	0.0174333	0.0353833
PB.1082.1708	t00	t04	-0.0307333	1.07355e-12	1.35679e-11	0.941267	0.910533
PB.1082.1714	t00	t04	0.00625	6.89595e-06	3.7014e-05	0.0045	0.01075
PB.1082.1719	t00	t04	-0.00275	0.129317	0.217663	0.0182333	0.0154833
PB.1082.1748	t00	t04	0.0172333	4.70164e-18	9.11067e-17	0.00356667	0.0208
PB.1089.189	t00	t04	-0.0344333	0.98667	0.999304	0.149767	0.115333
PB.1089.195	t00	t04	-0.0197	0.641001	0.74331	0.0594667	0.0397667
PB.1089.198	t00	t04	0.0244167	0.270996	0.390847	0	0.0244167
PB.1089.199	t00	t04	-0.0023	0.807876	0.872518	0.682033	0.679733
PB.1089.202	t00	t04	0.0166167	0.933122	0.962228	0.102533	0.11915
PB.1089.207	t00	t04	0.0154833	0.644704	0.746198	0.00616667	0.02165
PB.1089.349	t00	t04	-0.0078	0.903008	0.941034	0.0536667	0.0458667
PB.1089.652	t00	t04	0.01075	0.362051	0.487606	0.00513333	0.0158833
PB.1089.653	t00	t04	-0.00295	0.526617	0.645583	0.9412	0.93825
PB.1089.694	t00	t04	0.0422	0.00860115	0.0223946	0.8046	0.8468
PB.1089.695	t00	t04	-0.0211167	0.0418456	0.086146	0.0986	0.0774833
PB.1089.698	t00	t04	0.00733333	0.000477352	0.0017562	0.0127	0.0200333
PB.1089.729	t00	t04	0.0037	0.097329	0.172896	0.0115	0.0152
PB.1089.1068	t00	t04	-0.0172333	0.000185293	0.000752558	0.0306333	0.0134
PB.1090.116	t00	t04	-0.0204	0.00220493	0.00685724	0.0299	0.0095
PB.1090.117	t00	t04	-0.00983333	0.199601	0.307141	0.0375667	0.0277333
PB.1090.118	t00	t04	0.0456167	0.000138257	0.000577969	0.0294333	0.07505
PB.1090.120	t00	t04	0.00201667	0.747847	0.827598	0.0693333	0.07135
PB.1090.124	t00	t04	-0.07785	0.00178903	0.00569489	0.334	0.25615
PB.1090.125	t00	t04	-0.0392833	0.00788395	0.0208024	0.174767	0.135483
PB.1090.127	t00	t04	0.00796667	0.372681	0.498363	0.0528	0.0607667
PB.1090.130	t00	t04	-0.02165	0.000131519	0.000552433	0.0364667	0.0148167
PB.1090.135	t00	t04	-0.00838333	0.194057	0.300364	0.0217333	0.01335
PB.1090.136	t00	t04	0.0387667	0.00577778	0.0158928	0.0458	0.0845667
PB.1090.142	t00	t04	0.0333667	1.64365e-05	8.23872e-05	0.0222	0.0555667
PB.1090.151	t00	t04	0.0375167	0.00839228	0.021919	0.0461333	0.08365
PB.1090.153	t00	t04	0.00871667	0.0326113	0.069823	0.0031	0.0118167
PB.1090.158	t00	t04	-0.000483333	0.990945	1	0.0146333	0.01415
PB.1090.164	t00	t04	0.0009	0.920945	0.953547	0.0227667	0.0236667
PB.1090.170	t00	t04	0.0160167	0.00071443	0.00252416	0.00416667	0.0201833
PB.1090.251	t00	t04	-0.0161	0.00674909	0.0181809	0.0299	0.0138
PB.1093.7	t00	t04	0.252467	0.015089	0.036384	0.414567	0.667033
PB.1093.11	t00	t04	-0.180783	0.00317965	0.0094497	0.249567	0.0687833
PB.1093.14	t00	t04	0.0628	0.109199	0.189812	0.0186333	0.0814333
PB.1093.23	t00	t04	-0.0653333	0.0195996	0.0454478	0.0653333	0
PB.1093.28	t00	t04	-0.0691667	0.496424	0.618194	0.2519	0.182733
PB.1093.225	t00	t04	-0.0831	0.0136688	0.0334075	0.104633	0.0215333
PB.1093.240	t00	t04	-0.0277333	0.529507	0.648223	0.708633	0.6809
PB.1093.243	t00	t04	0.042	0.0258268	0.057488	0.0411667	0.0831667
PB.1093.244	t00	t04	0.0253167	0.0193195	0.0449063	0.00336667	0.0286833
PB.1093.257	t00	t04	0.0435333	0.127719	0.215513	0.1422	0.185733
PB.1093.566	t00	t04	0.00528333	0.661383	0.760121	0.895867	0.90115
PB.1093.570	t00	t04	0.00703333	0.661602	0.760283	0.0676667	0.0747
PB.1095.6	t00	t04	-0.134383	3.55988e-05	0.000167596	0.913267	0.778883
PB.1095.18	t00	t04	0.110067	0.00029682	0.00114631	0.0867333	0.1968
PB.1095.45	t00	t04	0.0243333	2.447e-07	1.65779e-06	0	0.0243333
PB.1096.1	t00	t04	0.0542833	0.000230244	0.000914462	0.155433	0.209717
PB.1096.6	t00	t04	0.00035	0.966036	0.985224	0.0075	0.00785
PB.1096.16	t00	t04	-0.166083	7.44982e-06	3.97409e-05	0.309633	0.14355
PB.1096.18	t00	t04	0.13235	0.0026513	0.00805599	0.2969	0.42925
PB.1096.63	t00	t04	0.02055	3.25338e-15	5.13375e-14	0.00143333	0.0219833
PB.1096.67	t00	t04	0.02335	1.88213e-26	6.04152e-25	0.00123333	0.0245833
PB.1096.139	t00	t04	0.0230167	0.000185598	0.000753612	0.0354333	0.05845
PB.1096.315	t00	t04	-0.00886667	0.0325306	0.0696925	0.0388667	0.03
PB.1096.318	t00	t04	-0.0477167	2.21985e-10	2.22115e-09	0.0623667	0.01465
PB.1096.625	t00	t04	-0.665633	1.81798e-07	1.25183e-06	0.66665	0.00101667
PB.1096.631	t00	t04	0.0525167	1	1	0	0.0525167
PB.1096.632	t00	t04	0.495667	0.00247024	0.00757066	0	0.495667
PB.1096.640	t00	t04	0.0457	1	1	0	0.0457
PB.1096.654	t00	t04	0.0121333	0.597706	0.706919	0	0.0121333
PB.1096.660	t00	t04	0.2692	0.157599	0.254795	0	0.2692
PB.1096.678	t00	t04	0.0653333	0.169677	0.269974	0	0.0653333
PB.1096.703	t00	t04	-0.3319	2.48711e-09	2.21055e-08	0.33335	0.00145
PB.1097.13	t00	t04	0.0319	0.0462809	0.0937608	0.822467	0.854367
PB.1097.39	t00	t04	0.00765	9.45992e-06	4.96061e-05	0.00403333	0.0116833
PB.1097.196	t00	t04	-0.0404	0.00790331	0.0208478	0.143467	0.103067
PB.1097.416	t00	t04	0.0283667	1	1	0	0.0283667
PB.1097.417	t00	t04	0.0907333	0.156718	0.253696	0	0.0907333
PB.1097.418	t00	t04	-0.35225	0.0183189	0.0429419	0.866667	0.514417
PB.1097.419	t00	t04	0.0291833	1	1	0	0.0291833
PB.1097.422	t00	t04	0.0928	0.178152	0.280539	0	0.0928
PB.1097.427	t00	t04	-0.0207333	0.869704	0.917437	0.133333	0.1126
PB.1097.431	t00	t04	0.0319833	1	1	0	0.0319833
PB.1107.63	t00	t04	0.0059	0.0285071	0.0624036	0.0091	0.015
PB.1107.81	t00	t04	0.00861667	0.000458558	0.00169452	0.00563333	0.01425
PB.1107.82	t00	t04	0.0278667	0.043641	0.0891989	0.0557333	0.0836
PB.1107.110	t00	t04	-0.178517	5.3326e-05	0.000242665	0.656833	0.478317
PB.1107.111	t00	t04	0.0910333	1.26184e-06	7.65801e-06	0.0406	0.131633
PB.1107.112	t00	t04	-0.0308833	2.50138e-13	3.34526e-12	0.0436667	0.0127833
PB.1107.113	t00	t04	0.0202	4.24581e-25	1.26672e-23	0.0018	0.022
PB.1107.125	t00	t04	0.00716667	2.85045e-05	0.000136724	0.00123333	0.0084
PB.1107.126	t00	t04	0.00578333	0.448482	0.573319	0.0179667	0.02375
PB.1107.150	t00	t04	0.0760167	1.33119e-91	2.52594e-89	0.0120333	0.08805
PB.1107.212	t00	t04	-0.0198	0.0246235	0.0552061	0.0493	0.0295
PB.1107.259	t00	t04	0.00668333	8.84685e-11	9.26053e-10	0.00296667	0.00965
PB.1107.261	t00	t04	-0.0388833	0.00227008	0.00703525	0.0634667	0.0245833
PB.1110.81	t00	t04	-0.0203167	0.320004	0.443757	0.127533	0.107217
PB.1110.82	t00	t04	-0.0857	2.37313e-05	0.000115727	0.2662	0.1805
PB.1110.91	t00	t04	0.108383	9.79367e-06	5.11877e-05	0.505767	0.61415
PB.1110.100	t00	t04	-0.00456667	0.464991	0.58888	0.0244	0.0198333
PB.1110.106	t00	t04	-0.00626667	0.326714	0.450881	0.0403667	0.0341
PB.1112.3	t00	t04	0.0481667	0.455535	0.579942	0.462267	0.510433
PB.1112.4	t00	t04	-0.0105833	0.412424	0.537804	0.0277667	0.0171833
PB.1112.6	t00	t04	0.0130833	0.98745	0.999709	0.0416667	0.05475
PB.1112.8	t00	t04	-0.0382167	0.385085	0.51095	0.1253	0.0870833
PB.1112.11	t00	t04	0.00501667	1	1	0	0.00501667
PB.1112.12	t00	t04	0.00595	1	1	0	0.00595
PB.1112.15	t00	t04	-0.0117	0.849	0.902645	0.0444333	0.0327333
PB.1112.17	t00	t04	0.00368333	1	1	0	0.00368333
PB.1112.26	t00	t04	0.0101667	1	1	0	0.0101667
PB.1112.28	t00	t04	0.0364333	0.121385	0.206894	0	0.0364333
PB.1112.30	t00	t04	0.0111	1	1	0	0.0111
PB.1112.31	t00	t04	0.01525	0.831707	0.889993	0.0277667	0.0430167
PB.1112.34	t00	t04	-0.0781667	0.0413237	0.0852587	0.1253	0.0471333
PB.1112.36	t00	t04	-0.00985	0.708054	0.797109	0.0866	0.07675
PB.1112.69	t00	t04	-0.000383333	0.952192	0.975563	0.0588333	0.05845
PB.1112.179	t00	t04	0.242133	0.00461803	0.0130771	0.4718	0.713933
PB.1112.188	t00	t04	-0.259183	0.00476133	0.0134298	0.383267	0.124083
PB.1112.189	t00	t04	0.0410833	0.210409	0.320519	0	0.0410833
PB.1112.230	t00	t04	-0.0240333	0.793259	0.861855	0.144933	0.1209
PB.1118.40	t00	t04	-0.0501167	0.0333344	0.0711055	0.766867	0.71675
PB.1118.41	t00	t04	0.0158667	0.42435	0.54952	0.0316333	0.0475
PB.1118.48	t00	t04	-0.0263667	0.0212152	0.0485898	0.0316	0.00523333
PB.1118.54	t00	t04	0.00198333	0.56214	0.676796	0	0.00198333
PB.1118.56	t00	t04	0.0612333	0.00131308	0.00434103	0.0423667	0.1036
PB.1118.57	t00	t04	0.00161667	1	1	0	0.00161667
PB.1118.58	t00	t04	0.0155667	0.000381171	0.00143447	0	0.0155667
PB.1118.78	t00	t04	0.00855	0.546876	0.663579	0.0275667	0.0361167
PB.1118.259	t00	t04	0.00768333	0.717394	0.804214	0.0178	0.0254833
PB.1118.264	t00	t04	0.0008	1	1	0	0.0008
PB.1123.5	t00	t04	-0.129883	0.101696	0.179129	0.746033	0.61615
PB.1123.7	t00	t04	0.0399333	0.891711	0.932927	0.0481333	0.0880667
PB.1123.16	t00	t04	0.0100667	0.900375	0.939118	0.0811333	0.0912
PB.1123.25	t00	t04	0.07175	0.152825	0.248829	0.0631667	0.134917
PB.1123.37	t00	t04	0.00811667	0.74694	0.826927	0.0615333	0.06965
PB.1153.98	t00	t04	0.017	2.28555e-06	1.33356e-05	0.00896667	0.0259667
PB.1153.106	t00	t04	0.231633	0.00150447	0.00488882	0.3446	0.576233
PB.1153.111	t00	t04	-0.00615	0.886687	0.929498	0.0435	0.03735
PB.1153.112	t00	t04	0.00388333	0.466404	0.590243	0.0156	0.0194833
PB.1153.160	t00	t04	-0.196783	0.0157496	0.0377577	0.4167	0.219917
PB.1153.161	t00	t04	-0.0735	0.00211961	0.00662197	0.114667	0.0411667
PB.1153.163	t00	t04	0.00211667	0.49066	0.612989	0.0241333	0.02625
PB.1153.166	t00	t04	0.00403333	0.449594	0.574361	0.0137667	0.0178
PB.1153.167	t00	t04	0.01125	0.00190726	0.00602754	0.009	0.02025
PB.1153.193	t00	t04	0.71785	2.36166e-29	8.72094e-28	0.131867	0.849717
PB.1153.214	t00	t04	-0.693733	5.06685e-29	1.84715e-27	0.840633	0.1469
PB.1156.1	t00	t04	-0.0330667	0.00584925	0.0160636	0.0694333	0.0363667
PB.1156.16	t00	t04	0.0103833	0.142058	0.234849	0.00383333	0.0142167
PB.1156.21	t00	t04	0.0168833	0.586148	0.697093	0.118933	0.135817
PB.1156.24	t00	t04	-0.00235	0.90933	0.945336	0.236367	0.234017
PB.1156.27	t00	t04	0.00588333	0.453775	0.57839	0.0115333	0.0174167
PB.1156.38	t00	t04	-0.00135	0.722524	0.808179	0.0193	0.01795
PB.1156.50	t00	t04	-0.00128333	0.981473	0.995836	0.0632333	0.06195
PB.1156.59	t00	t04	-0.01885	0.593906	0.703754	0.165167	0.146317
PB.1156.73	t00	t04	-0.0154167	0.300439	0.423101	0.0674333	0.0520167
PB.1156.82	t00	t04	0.0260167	0.0368981	0.0775432	0.0364	0.0624167
PB.1156.86	t00	t04	0.00461667	0.468045	0.591795	0.0283	0.0329167
PB.1156.118	t00	t04	0.0019	0.792335	0.861203	0.0130667	0.0149667
PB.1156.137	t00	t04	0.00398333	0.537931	0.65543	0.0154	0.0193833
PB.1156.158	t00	t04	0.0146333	0.183204	0.286915	0.0288	0.0434333
PB.1156.188	t00	t04	-0.0107	0.174786	0.276361	0.0238667	0.0131667
PB.1156.209	t00	t04	-0.00261667	0.776401	0.84879	0.0265333	0.0239167
PB.1156.217	t00	t04	-0.00786667	0.125626	0.212636	0.0176333	0.00976667
PB.1156.264	t00	t04	0.00538333	0.242917	0.35891	0.00613333	0.0115167
PB.1156.273	t00	t04	0.00316667	0.683684	0.77814	0.0316667	0.0348333
PB.1156.338	t00	t04	0.00648333	0.161057	0.259207	0.00653333	0.0130167
PB.1162.83	t00	t04	0.044	0.32313	0.447051	0.1948	0.2388
PB.1162.84	t00	t04	0.0205	0.227051	0.339971	0.0329	0.0534
PB.1162.87	t00	t04	0.0233	0.417802	0.543197	0	0.0233
PB.1162.120	t00	t04	0.00203333	0.725779	0.810742	0.0120667	0.0141
PB.1162.122	t00	t04	-0.0912667	0.0390368	0.0813167	0.2622	0.170933
PB.1162.125	t00	t04	-0.00231667	0.810758	0.874473	0.0257333	0.0234167
PB.1162.135	t00	t04	0.00318333	0.717888	0.804576	0.0119	0.0150833
PB.1162.144	t00	t04	0.00786667	0.889077	0.93102	0.2735	0.281367
PB.1162.145	t00	t04	-0.0244333	0.956454	0.978437	0.169967	0.145533
PB.1162.197	t00	t04	0.00591667	0.659586	0.758547	0.0112333	0.01715
PB.1162.203	t00	t04	0.0112	0.306551	0.429706	0.00566667	0.0168667
PB.1162.547	t00	t04	0.0244833	1.76214e-06	1.04562e-05	0.0067	0.0311833
PB.1162.568	t00	t04	0.03495	0.00811841	0.0213127	0.0606	0.09555
PB.1162.681	t00	t04	-0.00195	0.759839	0.836505	0.0623333	0.0603833
PB.1162.717	t00	t04	-0.157067	1.7792e-06	1.0552e-05	0.662167	0.5051
PB.1162.718	t00	t04	0.00823333	0.0224943	0.0511167	0.00703333	0.0152667
PB.1162.793	t00	t04	-0.0061	0.173525	0.274786	0.0234	0.0173
PB.1162.801	t00	t04	0.0980333	0.000404175	0.00151215	0.1551	0.253133
PB.1170.2	t00	t04	-0.103867	6.80947e-15	1.04211e-13	0.271033	0.167167
PB.1170.13	t00	t04	0.0181167	0.266459	0.385781	0.101033	0.11915
PB.1170.29	t00	t04	0.0486333	0.010614	0.0268317	0.1441	0.192733
PB.1170.53	t00	t04	0.0127167	0.676015	0.772028	0.4508	0.463517
PB.1170.81	t00	t04	0.0136333	0.00259115	0.00789244	0.0131667	0.0268
PB.1170.484	t00	t04	0.0064	0.293154	0.415061	0.0192333	0.0256333
PB.1173.57	t00	t04	-0.02115	0.157505	0.254683	0.129267	0.108117
PB.1173.67	t00	t04	-0.00486667	0.126006	0.213157	0.0156333	0.0107667
PB.1173.78	t00	t04	0.00351667	0.244454	0.360621	0.00836667	0.0118833
PB.1173.83	t00	t04	0.01665	0.0450163	0.0916052	0.041	0.05765
PB.1173.150	t00	t04	0.00363333	0.671955	0.768622	0.0068	0.0104333
PB.1173.152	t00	t04	-0.0184333	0.0123107	0.0304776	0.0805333	0.0621
PB.1173.160	t00	t04	0.00171667	0.577745	0.690179	0.00916667	0.0108833
PB.1173.162	t00	t04	-0.0298333	2.19556e-06	1.285e-05	0.0602667	0.0304333
PB.1173.163	t00	t04	0.00545	0.695725	0.787722	0.0596333	0.0650833
PB.1173.164	t00	t04	0.0364667	0.0842513	0.15367	0.244567	0.281033
PB.1173.168	t00	t04	0.0207167	0.00134514	0.00443012	0.0265	0.0472167
PB.1173.292	t00	t04	0.0183167	0.135008	0.225451	0.0969	0.115217
PB.1173.293	t00	t04	-0.00756667	0.335162	0.459751	0.0894667	0.0819
PB.1173.296	t00	t04	0.0028	0.667854	0.765363	0.0189667	0.0217667
PB.1173.297	t00	t04	-0.00905	0.00698139	0.018737	0.0204	0.01135
PB.1173.301	t00	t04	0.0141833	0.000144121	0.000600104	0.00756667	0.02175
PB.1175.2	t00	t04	-0.0132333	0.375647	0.50139	0.236867	0.223633
PB.1175.3	t00	t04	0.17255	6.71982e-79	9.92042e-77	0.00126667	0.173817
PB.1175.4	t00	t04	-0.241367	9.86371e-12	1.13519e-10	0.580233	0.338867
PB.1175.5	t00	t04	0.0989	2.49704e-07	1.68935e-06	0.0942333	0.193133
PB.1175.10	t00	t04	0.03185	4.09229e-08	3.0968e-07	0	0.03185
PB.1184.194	t00	t04	0.1197	1.16748e-18	2.35975e-17	0.0235333	0.143233
PB.1184.197	t00	t04	0.0124333	0.000442864	0.00164112	0.0071	0.0195333
PB.1184.323	t00	t04	0.32375	1.91933e-11	2.14757e-10	0.078	0.40175
PB.1184.344	t00	t04	0.0136333	2.1493e-07	1.46743e-06	0.0029	0.0165333
PB.1184.356	t00	t04	0.0209167	0.000259847	0.00101776	0.0146333	0.03555
PB.1184.375	t00	t04	0.00385	0.22056	0.33271	0.00566667	0.00951667
PB.1184.470	t00	t04	-0.526967	1.30523e-12	1.63631e-11	0.846433	0.319467
PB.1199.4	t00	t04	0.01845	0.759247	0.836014	0.814367	0.832817
PB.1199.7	t00	t04	-0.0144167	0.159622	0.25737	0.114967	0.10055
PB.1199.8	t00	t04	0.01465	0.0421995	0.0867181	0.0154333	0.0300833
PB.1199.13	t00	t04	-0.00116667	0.591302	0.701456	0.0143667	0.0132
PB.1207.3	t00	t04	-0.0650167	0.0458471	0.0929976	0.164067	0.09905
PB.1207.4	t00	t04	0.15835	0.0752913	0.140274	0.513067	0.671417
PB.1207.10	t00	t04	-0.0317	0.515179	0.635119	0.212	0.1803
PB.1207.17	t00	t04	-0.0503833	0.132638	0.222182	0.0921333	0.04175
PB.1207.178	t00	t04	-0.0112833	0.483722	0.606523	0.0187667	0.00748333
PB.1207.309	t00	t04	-0.0129167	0.703008	0.793241	0.3288	0.315883
PB.1207.311	t00	t04	0.00288333	0.493057	0.615244	0.0140667	0.01695
PB.1207.316	t00	t04	-0.00333333	0.501125	0.622611	0.0205667	0.0172333
PB.1207.317	t00	t04	-0.0757333	0.00044209	0.00163905	0.142433	0.0667
PB.1207.321	t00	t04	-0.0179667	1.62764e-05	8.168e-05	0.0339667	0.016
PB.1207.336	t00	t04	0.0981333	2.04893e-06	1.20463e-05	0.362567	0.4607
PB.1207.342	t00	t04	0.00383333	0.238655	0.353728	0.0124667	0.0163
PB.1207.363	t00	t04	0.00426667	0.207147	0.316456	0.0147333	0.019
PB.1207.371	t00	t04	-0.0249	5.36232e-06	2.93808e-05	0.0435	0.0186
PB.1207.372	t00	t04	0.0134	0.0477065	0.0961597	0	0.0134
PB.1207.718	t00	t04	0.0118667	0.436611	0.561766	0.0483333	0.0602
PB.1207.720	t00	t04	-0.00531667	0.902439	0.940613	0.0216667	0.01635
PB.1207.723	t00	t04	0.212267	6.55812e-18	1.258e-16	0.145467	0.357733
PB.1207.728	t00	t04	-0.03825	0.000446782	0.00165457	0.0455333	0.00728333
PB.1207.734	t00	t04	-0.00366667	0.621228	0.726911	0.0164	0.0127333
PB.1207.759	t00	t04	0.00336667	0.602077	0.710645	0.0142667	0.0176333
PB.1207.765	t00	t04	-0.08565	2.17236e-13	2.9258e-12	0.0914	0.00575
PB.1207.771	t00	t04	0.0009	0.962647	0.982834	0.405667	0.406567
PB.1207.790	t00	t04	-0.0188167	0.0109055	0.0274675	0.0309333	0.0121167
PB.1207.791	t00	t04	-0.0488667	6.51873e-10	6.18895e-09	0.0549333	0.00606667
PB.1207.793	t00	t04	0.0267	0.00336891	0.00993331	0.00513333	0.0318333
PB.1207.800	t00	t04	-0.00408333	0.603565	0.711782	0.0282333	0.02415
PB.1207.823	t00	t04	-0.0504667	8.12393e-05	0.000356852	0.092	0.0415333
PB.1207.1590	t00	t04	0.1335	0.00401618	0.0115825	0.731667	0.865167
PB.1207.1595	t00	t04	0.0805833	0.145709	0.239606	0.0329333	0.113517
PB.1207.1635	t00	t04	-0.0175333	0.385859	0.511651	0.0273333	0.0098
PB.1207.1642	t00	t04	-0.196567	1.46397e-06	8.79976e-06	0.208067	0.0115
PB.1207.1652	t00	t04	0.01225	0.563258	0.677742	0.0495333	0.0617833
PB.1207.1654	t00	t04	0.0470167	0.270758	0.390576	0.0495333	0.09655
PB.1207.1655	t00	t04	-0.1638	0.0103541	0.026259	0.7558	0.592
PB.1207.1663	t00	t04	0.104533	0.077448	0.143445	0.1451	0.249633
PB.1207.1699	t00	t04	0.0250667	0.330537	0.454925	0.0655	0.0905667
PB.1207.1701	t00	t04	0			0	0
PB.1207.1706	t00	t04	0.00678333	0.386874	0.512659	0.0313	0.0380833
PB.1207.1707	t00	t04	-0.00753333	0.669269	0.766445	0.0396	0.0320667
PB.1207.1709	t00	t04	0			0	0
PB.1207.1714	t00	t04	-0.0312	0.782626	0.853674	0.4055	0.3743
PB.1207.1722	t00	t04	0.0623667	0.248893	0.365799	0.365367	0.427733
PB.1207.1731	t00	t04	0.01175	0.579949	0.692039	0	0.01175
PB.1207.1766	t00	t04	-0.0739667	0.00157147	0.00507932	0.0927333	0.0187667
PB.1207.1790	t00	t04	0			0	0
PB.1207.1946	t00	t04	0.00111667	0.786742	0.856841	0.850967	0.852083
PB.1207.1981	t00	t04	-0.0114833	0.245207	0.361531	0.105267	0.0937833
PB.1207.2069	t00	t04	0.000416667	0.833041	0.890849	0.0114	0.0118167
PB.1207.2234	t00	t04	0.00678333	0.161569	0.259862	0.0261	0.0328833
PB.1216.3	t00	t04	-0.01905	0.0727084	0.13624	0.931	0.91195
PB.1216.17	t00	t04	0.0265333	0.083123	0.152028	0.0556	0.0821333
PB.1216.166	t00	t04	0.10145	0.0187674	0.0438354	0.0768667	0.178317
PB.1216.167	t00	t04	0.00485	0.923796	0.955545	0.024	0.02885
PB.1216.180	t00	t04	-0.106317	0.0606381	0.117383	0.899167	0.79285
PB.1219.41	t00	t04	0.0211	0.00909823	0.0234985	0	0.0211
PB.1219.44	t00	t04	0.01745	0.00134433	0.00442788	0	0.01745
PB.1219.47	t00	t04	0.0194667	0.0711989	0.133921	0.0285667	0.0480333
PB.1219.48	t00	t04	0.012	0.0190289	0.044339	0	0.012
PB.1219.73	t00	t04	-0.0700333	0.0173889	0.0410894	0.9632	0.893167
PB.1219.81	t00	t04	1.66667e-05	0.820278	0.881543	0.00823333	0.00825
PB.1219.189	t00	t04	-0.0009	0.758439	0.835352	0.147067	0.146167
PB.1219.194	t00	t04	-0.0392667	0.0504925	0.100802	0.843333	0.804067
PB.1219.199	t00	t04	0.0402	3.57537e-05	0.000168256	0.00956667	0.0497667
PB.1258.89	t00	t04	0.0784	1.93289e-34	8.82101e-33	0.00243333	0.0808333
PB.1258.92	t00	t04	0.01175	1.03904e-23	2.87339e-22	0.0004	0.01215
PB.1258.101	t00	t04	-0.074	3.27179e-36	1.60084e-34	0.0753	0.0013
PB.1258.141	t00	t04	0.1234	3.49237e-93	6.83506e-91	0.0075	0.1309
PB.1258.142	t00	t04	-0.681767	5.46063e-78	7.95857e-76	0.693133	0.0113667
PB.1258.143	t00	t04	0.73775	0	0	0.00333333	0.741083
PB.1258.144	t00	t04	-0.158817	1.74196e-78	2.55513e-76	0.162133	0.00331667
PB.1260.4	t00	t04	-0.00431667	0.761627	0.837771	0.0383	0.0339833
PB.1260.27	t00	t04	-0.0114833	0.748692	0.828159	0.7388	0.727317
PB.1260.37	t00	t04	0.0158167	0.607625	0.715296	0.2229	0.238717
PB.1261.1	t00	t04	0.0374833	0.0898926	0.162082	0.0830667	0.12055
PB.1261.2	t00	t04	0.0556	0.386184	0.511943	0.6033	0.6589
PB.1261.3	t00	t04	-0.183383	5.82776e-06	3.16827e-05	0.211267	0.0278833
PB.1261.4	t00	t04	0.0195667	0.149942	0.245038	0.0371667	0.0567333
PB.1261.5	t00	t04	0.00765	0.00284695	0.00858535	0	0.00765
PB.1261.8	t00	t04	0.0498	4.37011e-07	2.84772e-06	0.0359	0.0857
PB.1261.10	t00	t04	0.00971667	0.00157887	0.00510033	0.00146667	0.0111833
PB.1261.17	t00	t04	0.01215	0.0436186	0.0891636	0.0121	0.02425
PB.1263.11	t00	t04	-0.0025	0.316356	0.440124	0.0135667	0.0110667
PB.1263.13	t00	t04	-0.00183333	0.561946	0.676639	0.0123333	0.0105
PB.1263.14	t00	t04	0.00748333	0.250083	0.367187	0.963333	0.970817
PB.1268.1	t00	t04	-0.0178667	0.260033	0.378526	0.219433	0.201567
PB.1268.3	t00	t04	-0.0152833	0.715583	0.802866	0.694667	0.679383
PB.1268.7	t00	t04	0.0122333	4.48013e-06	2.48654e-05	0.00546667	0.0177
PB.1268.11	t00	t04	0.00916667	7.03328e-06	3.7692e-05	0.0053	0.0144667
PB.1268.21	t00	t04	0.00218333	0.339832	0.464668	0.0109667	0.01315
PB.1268.23	t00	t04	0.0127333	8.32082e-07	5.19861e-06	0.00493333	0.0176667
PB.1268.24	t00	t04	-0.0166667	2.23427e-05	0.000109429	0.0415667	0.0249
PB.1270.1	t00	t04	-0.0974833	0.00343037	0.010088	0.339233	0.24175
PB.1270.2	t00	t04	0.119483	1.47987e-05	7.49064e-05	0.536	0.655483
PB.1270.4	t00	t04	-0.00466667	0.543256	0.660216	0.0764333	0.0717667
PB.1270.29	t00	t04	-0.0136167	0.00979371	0.0250328	0.0389	0.0252833
PB.1280.5	t00	t04	0.06525	1	1	0	0.06525
PB.1280.7	t00	t04	0.064	1	1	0	0.064
PB.1280.20	t00	t04	0.189883	0.53654	0.654158	0	0.189883
PB.1280.46	t00	t04	-0.426333	0.00428496	0.0122545	0.5	0.0736667
PB.1280.58	t00	t04	0.0263833	0.541439	0.658636	0	0.0263833
PB.1280.79	t00	t04	0.16	0.807389	0.872309	0	0.16
PB.1280.82	t00	t04	0.153033	0.946716	0.971827	0	0.153033
PB.1280.84	t00	t04	0.106467	1	1	0	0.106467
PB.1280.85	t00	t04	0.0347667	0.678078	0.773687	0	0.0347667
PB.1280.87	t00	t04	-0.453033	0.00114498	0.00384883	0.5	0.0469667
PB.1280.101	t00	t04	0.0796167	1	1	0	0.0796167
PB.1288.1	t00	t04	-0.2712	0.00263396	0.00800791	0.657967	0.386767
PB.1288.4	t00	t04	0.2712	0.00284278	0.00857389	0.342033	0.613233
PB.1288.21	t00	t04	0.169633	0.000277451	0.00107961	0.6944	0.864033
PB.1288.45	t00	t04	-0.169633	0.000479135	0.00176219	0.3056	0.135967
PB.1288.133	t00	t04	0.1922	1.58809e-16	2.78007e-15	0.0994	0.2916
PB.1288.152	t00	t04	-0.0921833	0.000192927	0.000780012	0.2489	0.156717
PB.1288.157	t00	t04	-0.0385667	0.000573637	0.00207127	0.0796333	0.0410667
PB.1288.160	t00	t04	-0.0130667	0.17332	0.274547	0.0731	0.0600333
PB.1288.379	t00	t04	-0.1832	2.93986e-08	2.27061e-07	0.424133	0.240933
PB.1288.381	t00	t04	0.156633	9.38463e-19	1.91153e-17	0.0424667	0.1991
PB.1291.11	t00	t04	0.1186	1.89184e-06	1.11803e-05	0.254633	0.373233
PB.1291.267	t00	t04	-0.1023	4.87137e-06	2.69017e-05	0.671967	0.569667
PB.1291.269	t00	t04	-0.0119	9.66413e-12	1.11353e-10	0.0222	0.0103
PB.1291.271	t00	t04	0.00243333	0.0322616	0.0692092	0.00816667	0.0106
PB.1291.409	t00	t04	-0.0508833	0.0750874	0.139936	0.6493	0.598417
PB.1291.411	t00	t04	-0.09435	2.59905e-05	0.000125651	0.2921	0.19775
PB.1291.415	t00	t04	0.00661667	0.0523577	0.103883	0.000566667	0.00718333
PB.1291.417	t00	t04	0.10535	1.37658e-15	2.22922e-14	0.0246	0.12995
PB.1291.419	t00	t04	-0.00736667	0.117193	0.201126	0.0138333	0.00646667
PB.1291.429	t00	t04	0.0406	0.000112703	0.000480139	0.0196	0.0602
PB.1297.1	t00	t04	0.125183	0.0317346	0.0682669	0.233967	0.35915
PB.1297.2	t00	t04	0.0112833	0.00202966	0.00636562	0.0121333	0.0234167
PB.1297.3	t00	t04	-0.362183	0.0524078	0.103966	0.363933	0.00175
PB.1297.4	t00	t04	0.219217	0.00753615	0.0200181	0.352967	0.572183
PB.1316.5	t00	t04	-0.0174667	0.749472	0.828687	0.2952	0.277733
PB.1316.6	t00	t04	0.0125667	0.217541	0.329171	0.0133333	0.0259
PB.1316.11	t00	t04	0.00488333	0.986474	0.999186	0.691467	0.69635
PB.1316.54	t00	t04	0.0305333	0.000153666	0.00063556	0.0372	0.0677333
PB.1316.60	t00	t04	0.0703333	0.00042998	0.00159952	0.0913333	0.161667
PB.1316.76	t00	t04	-0.0997	0.000129598	0.000545267	0.808733	0.709033
PB.1316.77	t00	t04	0.00621667	0.00551646	0.015269	0.00553333	0.01175
PB.1316.79	t00	t04	-0.00288333	0.488837	0.611358	0.0233333	0.02045
PB.1316.81	t00	t04	-0.000733333	0.679833	0.775084	0.00593333	0.0052
PB.1331.316	t00	t04	-0.167183	4.54302e-10	4.39295e-09	0.727933	0.56075
PB.1331.325	t00	t04	0.0370333	2.30182e-16	3.96466e-15	0.0144667	0.0515
PB.1331.326	t00	t04	0.0932167	3.87858e-11	4.19986e-10	0.166233	0.25945
PB.1331.343	t00	t04	0.0101	0.00515024	0.0143803	0.0159333	0.0260333
PB.1331.351	t00	t04	0.01895	0.0707844	0.133287	0.042	0.06095
PB.1331.396	t00	t04	0.01575	2.72153e-11	2.99382e-10	0.0067	0.02245
PB.1331.659	t00	t04	0.00463333	0.589579	0.700003	0.9793	0.983933
PB.1331.661	t00	t04	-0.00463333	0.587817	0.698459	0.0207	0.0160667
PB.1331.815	t00	t04	0.00961667	0.0031174	0.00929049	0.0101	0.0197167
PB.1331.842	t00	t04	-0.00285	0.900129	0.938948	0.0292333	0.0263833
PB.1331.1319	t00	t04	0.03	9.23649e-32	3.74822e-30	0.000433333	0.0304333
PB.1331.1547	t00	t04	-0.0180667	0.246045	0.36254	0.05	0.0319333
PB.1331.2453	t00	t04	0.0290333	0.00755714	0.0200653	0.162733	0.191767
PB.1331.2580	t00	t04	0.2125	1.00387e-26	3.27921e-25	0.1022	0.3147
PB.1331.2587	t00	t04	0.0641	8.18455e-13	1.0448e-11	0.0292667	0.0933667
PB.1331.2592	t00	t04	0.0592833	3.90673e-06	2.19138e-05	0.0483333	0.107617
PB.1331.2723	t00	t04	-0.110367	9.42985e-24	2.6141e-22	0.1162	0.00583333
PB.1331.2726	t00	t04	-0.0849833	2.20032e-13	2.96114e-12	0.0903333	0.00535
PB.1331.2746	t00	t04	-0.298	5.75585e-43	3.65748e-41	0.3198	0.0218
PB.1331.2768	t00	t04	0.01025	6.39717e-16	1.06335e-14	0	0.01025
PB.1335.34	t00	t04	0.00705	0.61075	0.717975	0.0638	0.07085
PB.1335.35	t00	t04	0.00588333	0.797887	0.865442	0.7114	0.717283
PB.1335.43	t00	t04	0.00743333	0.984247	0.997732	0.0291333	0.0365667
PB.1335.45	t00	t04	-0.0321833	0.00939246	0.0241447	0.0453667	0.0131833
PB.1335.47	t00	t04	-0.0218167	0.000328597	0.00125545	0.0305333	0.00871667
PB.1335.49	t00	t04	0.0472667	0.000396682	0.00148672	0.0670333	0.1143
PB.1335.52	t00	t04	-0.0128	0.0107053	0.0270375	0.0195667	0.00676667
PB.1335.57	t00	t04	-0.00285	0.444405	0.569165	0.0122667	0.00941667
PB.1336.37	t00	t04	-0.0433	0.295896	0.418053	0.2228	0.1795
PB.1336.38	t00	t04	-0.0365333	0.262273	0.381	0.180667	0.144133
PB.1336.42	t00	t04	0.0391	0.410665	0.536188	0.401333	0.440433
PB.1336.44	t00	t04	0.04475	0.131224	0.220244	0.136667	0.181417
PB.1336.46	t00	t04	0.0141833	0.141124	0.233593	0.0120333	0.0262167
PB.1336.52	t00	t04	-0.01995	0.0369661	0.0776623	0.0365667	0.0166167
PB.1336.53	t00	t04	0.00173333	0.68815	0.781677	0.00996667	0.0117
PB.1339.20	t00	t04	-0.623533	0.176155	0.278052	0.623533	0
PB.1339.24	t00	t04	-0.0305333	0.513864	0.634023	0.0305333	0
PB.1339.25	t00	t04	1	0.222556	0.334974	0	1
PB.1339.41	t00	t04	-0.3138	1	1	0.3138	0
PB.1339.65	t00	t04	-0.0190333	0.430645	0.555833	0.0190333	0
PB.1341.28	t00	t04	0.0633833	7.87819e-08	5.71185e-07	0.0822667	0.14565
PB.1341.29	t00	t04	0.0141833	6.46408e-07	4.1056e-06	0.0127	0.0268833
PB.1341.30	t00	t04	0.00156667	0.364891	0.490391	0.0160333	0.0176
PB.1341.32	t00	t04	0.0282167	1.28542e-24	3.7231e-23	0.0037	0.0319167
PB.1341.36	t00	t04	0.0532333	1.3783e-08	1.11481e-07	0.00663333	0.0598667
PB.1341.37	t00	t04	-0.294167	7.14096e-21	1.6729e-19	0.782633	0.488467
PB.1341.42	t00	t04	0.0239167	2.36839e-13	3.17485e-12	0.0158	0.0397167
PB.1341.44	t00	t04	0.0771	7.84494e-06	4.16605e-05	0.0160333	0.0931333
PB.1341.106	t00	t04	-0.01725	0.00055783	0.00202006	0.0357667	0.0185167
PB.1341.142	t00	t04	0.00766667	2.56621e-09	2.2782e-08	0.00286667	0.0105333
PB.1349.33	t00	t04	0.0738333	0.0196991	0.0456414	0.179133	0.252967
PB.1349.34	t00	t04	-0.0808167	0.0614065	0.118609	0.617067	0.53625
PB.1349.35	t00	t04	0.00638333	0.514727	0.634699	0.0853	0.0916833
PB.1349.36	t00	t04	-0.00235	0.667698	0.76526	0.0321	0.02975
PB.1349.39	t00	t04	0.00101667	0.963343	0.983326	0.0314667	0.0324833
PB.1349.41	t00	t04	0.00425	0.348282	0.473238	0.00576667	0.0100167
PB.1349.44	t00	t04	0.0139167	4.75126e-05	0.000218533	0.0024	0.0163167
PB.1349.49	t00	t04	-0.0137333	0.00566398	0.0156268	0.0209	0.00716667
PB.1349.145	t00	t04	0.00291667	0.0604663	0.117116	0.000633333	0.00355
PB.1350.15	t00	t04	-0.0732	0.0539419	0.106549	0.6873	0.6141
PB.1350.16	t00	t04	0.09	2.68608e-08	2.08778e-07	0.0826667	0.172667
PB.1350.18	t00	t04	0.0155167	9.26141e-07	5.74748e-06	0.00273333	0.01825
PB.1350.37	t00	t04	-0.0216167	0.00945437	0.0242902	0.0439333	0.0223167
PB.1350.45	t00	t04	0.0235333	0.202715	0.311044	0.0989	0.122433
PB.1350.53	t00	t04	-0.02595	0.0498358	0.0997211	0.0578667	0.0319167
PB.1357.5	t00	t04	-0.0183667	0.328016	0.452258	0.925567	0.9072
PB.1357.7	t00	t04	0.00431667	0.507047	0.627908	0.0109333	0.01525
PB.1357.15	t00	t04	0.0179667	0.400971	0.526723	0.0595667	0.0775333
PB.1361.2	t00	t04	-0.00971667	0.332712	0.457153	0.0824333	0.0727167
PB.1361.3	t00	t04	-0.0280667	0.00642755	0.017433	0.259633	0.231567
PB.1361.10	t00	t04	0.0384667	0.00123572	0.00411287	0.611833	0.6503
PB.1361.16	t00	t04	0.00326667	0.0487089	0.0978635	0.0159	0.0191667
PB.1372.27	t00	t04	0.01135	0.727385	0.812032	0.647433	0.658783
PB.1372.52	t00	t04	-0.0874	0.000857006	0.00297018	0.211133	0.123733
PB.1372.54	t00	t04	0.0159	0.271722	0.391653	0.0371333	0.0530333
PB.1372.56	t00	t04	0.0119	0.0572532	0.111944	0.0125333	0.0244333
PB.1372.61	t00	t04	0.01165	0.462333	0.586347	0.00533333	0.0169833
PB.1372.161	t00	t04	0.0320333	0.748781	0.828186	0.00533333	0.0373667
PB.1372.194	t00	t04	-0.00328333	0.608922	0.716379	0.029	0.0257167
PB.1372.222	t00	t04	0.00925	0.123988	0.210414	0.0142333	0.0234833
PB.1372.698	t00	t04	0.00533333	0.178814	0.281374	0.0294	0.0347333
PB.1372.702	t00	t04	0.0394	0.0141334	0.0343629	0.777867	0.817267
PB.1372.703	t00	t04	-0.00433333	0.0332073	0.0708873	0.0104333	0.0061
PB.1372.709	t00	t04	-0.02845	0.0227894	0.0516895	0.104233	0.0757833
PB.1372.710	t00	t04	-0.00271667	0.414605	0.540096	0.0238	0.0210833
PB.1377.1	t00	t04	0.16615	0.0218689	0.0498906	0.3361	0.50225
PB.1377.3	t00	t04	-0.163767	0.0111587	0.0280174	0.5443	0.380533
PB.1377.7	t00	t04	0.0216333	0.338844	0.463679	0.0955667	0.1172
PB.1377.41	t00	t04	-0.0240333	0.0259113	0.0576498	0.0240333	0
PB.1381.1	t00	t04	-0.113633	0.00902869	0.0233436	0.929633	0.816
PB.1381.32	t00	t04	0.09545	0.00983992	0.0251346	0.0703667	0.165817
PB.1381.301	t00	t04	-0.0803333	0.0200235	0.0462865	0.3801	0.299767
PB.1381.302	t00	t04	-0.01255	0.425347	0.550468	0.0445667	0.0320167
PB.1381.306	t00	t04	0.0651667	0.0577836	0.112788	0.4405	0.505667
PB.1381.312	t00	t04	0.0112	0.0663136	0.126377	0.0111667	0.0223667
PB.1381.315	t00	t04	-0.00725	0.254611	0.372334	0.0190667	0.0118167
PB.1381.318	t00	t04	0.0262333	1.362e-06	8.21997e-06	0.0014	0.0276333
PB.1381.385	t00	t04	0.00196667	0.954185	0.97679	0.0356333	0.0376
PB.1381.410	t00	t04	-0.00443333	0.739345	0.821268	0.0675333	0.0631
PB.1381.560	t00	t04	-0.0166	0.965651	0.984941	0.3362	0.3196
PB.1381.561	t00	t04	0.0387167	0.7322	0.815726	0.509233	0.54795
PB.1381.566	t00	t04	-0.0406833	0.317486	0.441222	0.1258	0.0851167
PB.1381.567	t00	t04	0.0185333	0.599121	0.70818	0.0288	0.0473333
PB.1381.616	t00	t04	0.00788333	0.357832	0.483232	0.0246667	0.03255
PB.1381.620	t00	t04	-0.0100167	0.282826	0.403895	0.0452667	0.03525
PB.1381.632	t00	t04	-0.0104667	0.554395	0.670186	0.0995	0.0890333
PB.1381.634	t00	t04	0.00261667	0.760645	0.837094	0.0359667	0.0385833
PB.1381.642	t00	t04	0.0705167	0.0219808	0.0501045	0.182667	0.253183
PB.1381.643	t00	t04	-0.0101167	0.089879	0.162062	0.0305667	0.02045
PB.1381.647	t00	t04	0.00968333	0.329475	0.45385	0.0197	0.0293833
PB.1381.658	t00	t04	0.00866667	0.0862507	0.156645	0.00716667	0.0158333
PB.1381.663	t00	t04	0.0154167	0.0817958	0.149982	0.0186667	0.0340833
PB.1381.665	t00	t04	-0.105833	3.46848e-06	1.96356e-05	0.211333	0.1055
PB.1381.678	t00	t04	0.0562	0.0179017	0.0421185	0.0598667	0.116067
PB.1381.679	t00	t04	-0.0325	0.238095	0.353142	0.2142	0.1817
PB.1381.690	t00	t04	-0.00681667	0.492488	0.614714	0.0484333	0.0416167
PB.1381.826	t00	t04	-0.10285	0.0275912	0.0607252	0.143033	0.0401833
PB.1381.827	t00	t04	0.12845	0.0186524	0.0435997	0.186233	0.314683
PB.1381.832	t00	t04	0.1163	0.119475	0.204268	0.171333	0.287633
PB.1381.835	t00	t04	-0.1419	0.112363	0.194252	0.4994	0.3575
PB.1382.31	t00	t04	0.00655	0.850514	0.903722	0.860567	0.867117
PB.1382.32	t00	t04	0.04805	2.76391e-05	0.000132852	0.0328333	0.0808833
PB.1382.93	t00	t04	-0.0503	0.000422194	0.00157341	0.0731333	0.0228333
PB.1400.1	t00	t04	-0.153017	2.10249e-06	1.23464e-05	0.492433	0.339417
PB.1400.2	t00	t04	-0.0715333	0.0898111	0.161973	0.169233	0.0977
PB.1400.14	t00	t04	-0.0121167	0.000485421	0.00178339	0.0201	0.00798333
PB.1400.32	t00	t04	-0.0518333	3.87636e-14	5.59012e-13	0.0771667	0.0253333
PB.1400.48	t00	t04	-0.0205333	2.75648e-10	2.7286e-09	0.0284	0.00786667
PB.1400.228	t00	t04	0.250117	2.97007e-28	1.04763e-26	0.0975333	0.34765
PB.1400.237	t00	t04	0.0462	1.44554e-05	7.33204e-05	0.0125667	0.0587667
PB.1400.241	t00	t04	0.01955	0.0150905	0.0363842	0.0329667	0.0525167
PB.1400.500	t00	t04	0.0834167	4.53799e-05	0.000209469	0.250967	0.334383
PB.1400.504	t00	t04	-0.0123667	0.0172937	0.040894	0.029	0.0166333
PB.1400.505	t00	t04	-0.0999667	4.23201e-05	0.000196576	0.3305	0.230533
PB.1400.506	t00	t04	-0.02305	0.00524203	0.0146038	0.0932667	0.0702167
PB.1400.513	t00	t04	0.0043	0.00577327	0.0158823	0.0053	0.0096
PB.1400.516	t00	t04	-0.000466667	0.800261	0.867159	0.0425667	0.0421
PB.1400.518	t00	t04	0.00923333	1.25294e-05	6.42892e-05	0.0103	0.0195333
PB.1400.524	t00	t04	-0.00128333	0.520994	0.640593	0.0149667	0.0136833
PB.1400.719	t00	t04	0.057	0.0386308	0.0805886	0.106633	0.163633
PB.1400.729	t00	t04	0.00065	0.925427	0.956654	0.0264667	0.0271167
PB.1415.39	t00	t04	0.0089	0.396504	0.522376	0.0373	0.0462
PB.1415.40	t00	t04	-0.10025	0.000363293	0.00137314	0.262267	0.162017
PB.1415.41	t00	t04	-0.0487667	0.00107186	0.00362884	0.101267	0.0525
PB.1415.43	t00	t04	-0.00518333	0.751545	0.830202	0.047	0.0418167
PB.1415.47	t00	t04	-0.0110167	0.580535	0.692482	0.0772333	0.0662167
PB.1415.48	t00	t04	0.06815	2.3403e-07	1.58944e-06	0.0358	0.10395
PB.1415.56	t00	t04	0.0128	0.0961914	0.17123	0.0382	0.051
PB.1415.63	t00	t04	0.00963333	0.113855	0.196335	0.0226333	0.0322667
PB.1415.77	t00	t04	0.0072	0.408594	0.534209	0.0673333	0.0745333
PB.1415.118	t00	t04	0.0202667	0.00548978	0.0152056	0.0349	0.0551667
PB.1415.144	t00	t04	-0.0169	0.0135422	0.0331396	0.0288667	0.0119667
PB.1415.458	t00	t04	-0.0444	3.87097e-06	2.17345e-05	0.0721667	0.0277667
PB.1415.459	t00	t04	-0.00808333	0.261666	0.380337	0.0267	0.0186167
PB.1415.461	t00	t04	-0.00603333	0.276134	0.396541	0.0188667	0.0128333
PB.1415.465	t00	t04	0.0226667	0.000810087	0.00282512	0.0186	0.0412667
PB.1415.466	t00	t04	0.0176667	0.00843929	0.0220251	0.0065	0.0241667
PB.1415.468	t00	t04	-0.00185	0.706688	0.796032	0.0102	0.00835
PB.1415.472	t00	t04	0.00143333	0.735011	0.817992	0.0217333	0.0231667
PB.1415.475	t00	t04	0.00591667	0.176554	0.278559	0.0102667	0.0161833
PB.1415.476	t00	t04	0.00188333	0.548746	0.665277	0.0182667	0.02015
PB.1415.477	t00	t04	0.00975	0.0819488	0.150186	0.00583333	0.0155833
PB.1462.6	t00	t04	-0.0848	0.0949801	0.169518	0.756033	0.671233
PB.1462.7	t00	t04	0.0136	0.476255	0.599629	0.147267	0.160867
PB.1462.10	t00	t04	0.0138333	0.0460901	0.0934213	0.0182	0.0320333
PB.1462.11	t00	t04	0.0573167	0.104237	0.182796	0.0581	0.115417
PB.1470.4	t00	t04	0.00453333	0.805024	0.870454	0.0201333	0.0246667
PB.1470.6	t00	t04	0.266883	0.000470632	0.00173352	0.145733	0.412617
PB.1470.8	t00	t04	0.005	0.205868	0.314965	0.00223333	0.00723333
PB.1470.12	t00	t04	-0.0200833	0.0512638	0.102089	0.0336333	0.01355
PB.1470.21	t00	t04	-0.272283	0.00261676	0.0079627	0.7422	0.469917
PB.1470.26	t00	t04	-0.002	0.968759	0.987118	0.0389	0.0369
PB.1470.28	t00	t04	0.0111167	0.103301	0.181496	0.0115	0.0226167
PB.1470.32	t00	t04	0.00753333	0.0444425	0.090618	0.00223333	0.00976667
PB.1480.25	t00	t04	-0.0963667	5.67758e-08	4.20175e-07	0.788567	0.6922
PB.1480.28	t00	t04	0.0180333	0.0812077	0.149104	0.0559333	0.0739667
PB.1480.29	t00	t04	-0.0322333	0.000164808	0.000676575	0.0980333	0.0658
PB.1480.31	t00	t04	0.05225	2.25409e-44	1.50346e-42	0.00326667	0.0555167
PB.1480.33	t00	t04	0.00726667	2.99138e-10	2.94961e-09	0.000666667	0.00793333
PB.1480.34	t00	t04	-0.00221667	0.29098	0.412699	0.013	0.0107833
PB.1480.40	t00	t04	0.0251833	1.33102e-46	9.52718e-45	0.00116667	0.02635
PB.1480.254	t00	t04	0.0135667	9.58457e-05	0.00041451	0.0049	0.0184667
PB.1480.290	t00	t04	0.118183	4.26312e-12	5.08841e-11	0.0184667	0.13665
PB.1480.295	t00	t04	0.02615	0.00341776	0.0100554	0.00553333	0.0316833
PB.1480.305	t00	t04	0.00928333	0.112393	0.194296	0.00653333	0.0158167
PB.1480.344	t00	t04	0.01625	0.169458	0.269694	0.0210333	0.0372833
PB.1480.350	t00	t04	-0.137733	0.211028	0.321232	0.4683	0.330567
PB.1480.352	t00	t04	-0.0159	0.138099	0.22955	0.0357333	0.0198333
PB.1480.361	t00	t04	0.0366	0.00285738	0.00861188	0.0170667	0.0536667
PB.1480.362	t00	t04	-0.0266333	0.809998	0.873942	0.311267	0.284633
PB.1480.364	t00	t04	-0.00123333	0.979235	0.994126	0.0263667	0.0251333
PB.1480.374	t00	t04	0.0122833	0.0277739	0.061066	0.0036	0.0158833
PB.1480.379	t00	t04	-0.0372833	0.0268616	0.0593842	0.0861	0.0488167
PB.1481.7	t00	t04	0.0100833	8.92516e-06	4.70223e-05	0.0104	0.0204833
PB.1481.8	t00	t04	0.0226833	5.39126e-15	8.33826e-14	0.0148	0.0374833
PB.1481.75	t00	t04	-0.0631333	1.55329e-08	1.24766e-07	0.843633	0.7805
PB.1481.76	t00	t04	0.00035	0.851218	0.904215	0.0373667	0.0377167
PB.1481.82	t00	t04	0.0174	1.10611e-06	6.77958e-06	0.0318667	0.0492667
PB.1481.86	t00	t04	-0.00478333	0.109764	0.190606	0.0143667	0.00958333
PB.1481.92	t00	t04	0.00386667	0.261642	0.380332	0.0125333	0.0164
PB.1481.247	t00	t04	-0.150633	0.102398	0.180172	0.166667	0.0160333
PB.1481.249	t00	t04	-0.1056	0.486109	0.608692	0.466667	0.361067
PB.1481.254	t00	t04	0.0663833	0.403331	0.529092	0	0.0663833
PB.1481.256	t00	t04	-0.15625	0.102197	0.179864	0.166667	0.0104167
PB.1481.261	t00	t04	0.42045	0.000679056	0.00241037	0	0.42045
PB.1481.266	t00	t04	-0.1541	0.12707	0.214635	0.2	0.0459
PB.1481.269	t00	t04	0.046	1	1	0	0.046
PB.1481.277	t00	t04	0.0266667	1	1	0	0.0266667
PB.1481.295	t00	t04	0.0071	0.530341	0.648944	0	0.0071
PB.1481.302	t00	t04	0			0	0
PB.1481.698	t00	t04	0.1285	1.4079e-05	7.16021e-05	0.00743333	0.135933
PB.1481.700	t00	t04	0.0422833	0.262458	0.381204	0.0245667	0.06685
PB.1481.711	t00	t04	0.111217	0.00225412	0.00699308	0.110733	0.22195
PB.1481.722	t00	t04	-0.342867	4.81338e-07	3.11428e-06	0.500267	0.1574
PB.1481.744	t00	t04	0.167267	0.068149	0.129234	0.250633	0.4179
PB.1481.758	t00	t04	-0.1064	2.47984e-06	1.43859e-05	0.1064	0
PB.1481.1321	t00	t04	0.204183	1.62271e-06	9.69353e-06	0.0838	0.287983
PB.1481.1332	t00	t04	-0.0237333	0.412429	0.537804	0.0660667	0.0423333
PB.1481.1336	t00	t04	0.0759667	0.00613502	0.0167436	0.0290333	0.105
PB.1481.1342	t00	t04	-0.23075	2.33648e-06	1.36119e-05	0.3755	0.14475
PB.1481.1370	t00	t04	-0.0256333	0.598045	0.707214	0.445567	0.419933
PB.1481.1578	t00	t04	0.0419833	0.517097	0.637048	0.9164	0.958383
PB.1481.1579	t00	t04	-0.0419833	0.528721	0.647611	0.0836	0.0416167
PB.1488.1	t00	t04	-0.0920667	0.0680155	0.129042	0.587367	0.4953
PB.1488.7	t00	t04	-0.0599667	0.000911231	0.00313602	0.146633	0.0866667
PB.1488.14	t00	t04	-0.00625	0.209285	0.31918	0.0131333	0.00688333
PB.1488.23	t00	t04	0.102483	0.0112395	0.0281862	0.171733	0.274217
PB.1488.28	t00	t04	0.0169833	0.0255426	0.0569535	0.0327667	0.04975
PB.1488.32	t00	t04	0.00918333	0.0176776	0.041671	0.00373333	0.0129167
PB.1488.34	t00	t04	0.0211167	1.40434e-05	7.14476e-05	0.00886667	0.0299833
PB.1494.13	t00	t04	0.00991667	5.8239e-10	5.56088e-09	0.0106	0.0205167
PB.1494.20	t00	t04	0.0047	0.000421722	0.00157196	0.0100333	0.0147333
PB.1494.27	t00	t04	-0.01475	5.24373e-11	5.6133e-10	0.9651	0.95035
PB.1507.3	t00	t04	-0.60465	0.00309272	0.00922577	1	0.39535
PB.1507.8	t00	t04	0.60465	0.00299374	0.00897193	0	0.60465
PB.1507.55	t00	t04	0			0	0
PB.1509.6	t00	t04	0.00395	0.214359	0.325261	0.0039	0.00785
PB.1509.12	t00	t04	0.0288167	0.0758956	0.141177	0.113733	0.14255
PB.1509.28	t00	t04	-0.0564167	0.0316677	0.0681592	0.845233	0.788817
PB.1509.30	t00	t04	0.00735	0.0252289	0.0563587	0.00386667	0.0112167
PB.1509.31	t00	t04	0.0154667	0.00276813	0.0083705	0.00193333	0.0174
PB.1509.38	t00	t04	-0.00711667	0.209125	0.318973	0.0224	0.0152833
PB.1512.12	t00	t04	-0.0196333	0.112357	0.194247	0.717767	0.698133
PB.1512.26	t00	t04	-0.01205	0.0983727	0.174373	0.0154667	0.00341667
PB.1512.39	t00	t04	0.0209167	0.00494725	0.0138859	0.0154	0.0363167
PB.1512.57	t00	t04	-0.0149167	0.227958	0.341031	0.0293333	0.0144167
PB.1512.71	t00	t04	0.01465	0.013352	0.0327313	0.0072	0.02185
PB.1512.135	t00	t04	0.0338333	0.137441	0.228657	0.143267	0.1771
PB.1515.26	t00	t04	-0.00295	0.473331	0.596796	0.831333	0.828383
PB.1515.31	t00	t04	0.00326667	0.843792	0.898831	0.00666667	0.00993333
PB.1515.34	t00	t04	-0.0190833	7.15502e-06	3.82965e-05	0.0247333	0.00565
PB.1515.38	t00	t04	-0.00321667	0.514107	0.634174	0.0159	0.0126833
PB.1515.39	t00	t04	-0.0344833	9.61656e-06	5.03504e-05	0.0481333	0.01365
PB.1515.58	t00	t04	0.0143833	4.78692e-07	3.09928e-06	0.00293333	0.0173167
PB.1515.60	t00	t04	0.0201	0.00248211	0.00760157	0.000433333	0.0205333
PB.1515.64	t00	t04	0.0142167	0.01378	0.0336444	0.00143333	0.01565
PB.1515.72	t00	t04	0.0239667	9.16234e-05	0.00039806	0.00366667	0.0276333
PB.1515.78	t00	t04	-0.0385667	0.000331229	0.00126437	0.0427667	0.0042
PB.1515.177	t00	t04	0.00928333	0.24316	0.359184	0.0215667	0.03085
PB.1515.178	t00	t04	0.168717	0.00607801	0.0166059	0.590433	0.75915
PB.1515.179	t00	t04	0.000116667	0.87787	0.923606	0.0114667	0.0115833
PB.1515.183	t00	t04	-0.00971667	0.0416334	0.0857839	0.0284667	0.01875
PB.1515.184	t00	t04	0.0133833	0.0474443	0.0957088	0.0305	0.0438833
PB.1515.188	t00	t04	0.0048	0.143632	0.23696	0.0161667	0.0209667
PB.1515.207	t00	t04	-0.00266667	0.494535	0.616616	0.0133333	0.0106667
PB.1515.237	t00	t04	-0.1616	0.00233678	0.00721424	0.241433	0.0798333
PB.1521.10	t00	t04	-0.0263	0.679412	0.77477	0.0932333	0.0669333
PB.1521.11	t00	t04	-0.0712167	0.561994	0.676673	0.348733	0.277517
PB.1521.13	t00	t04	0.103433	0.232986	0.347067	0.139967	0.2434
PB.1521.14	t00	t04	0.0586	0.631631	0.735841	0.353567	0.412167
PB.1521.15	t00	t04	-0.0645333	0.0219809	0.0501045	0.0645333	0
PB.1523.6	t00	t04	-0.0450167	0.459929	0.584113	0.635933	0.590917
PB.1523.7	t00	t04	0.00371667	0.277441	0.397946	0.216333	0.22005
PB.1523.8	t00	t04	0.00123333	0.967776	0.986424	0.0052	0.00643333
PB.1523.11	t00	t04	0.00438333	0.00253441	0.00774028	0.00506667	0.00945
PB.1523.13	t00	t04	0.0215833	9.96052e-29	3.56663e-27	0	0.0215833
PB.1523.18	t00	t04	-0.0438833	1.33509e-22	3.46415e-21	0.0498667	0.00598333
PB.1523.54	t00	t04	-0.03445	4.37433e-23	1.16637e-21	0.0406	0.00615
PB.1534.1	t00	t04	0.156633	1.0316e-26	3.36176e-25	0.578367	0.735
PB.1534.139	t00	t04	-0.00186667	0.290645	0.412361	0.0149333	0.0130667
PB.1534.148	t00	t04	-0.105033	1.03354e-18	2.09895e-17	0.2508	0.145767
PB.1534.152	t00	t04	-0.0072	0.119097	0.203734	0.0618	0.0546
PB.1534.186	t00	t04	-0.0260167	9.7668e-10	9.09126e-09	0.0595333	0.0335167
PB.1534.340	t00	t04	-0.0382	0.146089	0.240073	0.5619	0.5237
PB.1534.348	t00	t04	0.0342	0.0316383	0.0681045	0.1786	0.2128
PB.1534.351	t00	t04	0.00605	0.058126	0.11334	0.00433333	0.0103833
PB.1534.370	t00	t04	-0.0268667	3.85493e-06	2.16551e-05	0.041	0.0141333
PB.1534.383	t00	t04	0.00388333	0.0650483	0.124394	0.0022	0.00608333
PB.1534.390	t00	t04	0.0260167	1.46315e-09	1.3351e-08	0.00146667	0.0274833
PB.1534.410	t00	t04	0.00215	0.729348	0.813647	0.00843333	0.0105833
PB.1534.465	t00	t04	-0.00411667	0.579642	0.691757	0.0295333	0.0254167
PB.1534.470	t00	t04	-0.03655	1.29571e-05	6.63199e-05	0.0633333	0.0267833
PB.1534.474	t00	t04	0.0131333	5.01218e-05	0.000229364	0.00136667	0.0145
PB.1534.481	t00	t04	0.00611667	0.217013	0.328531	0.0191	0.0252167
PB.1537.7	t00	t04	0.00655	0.494364	0.616481	0.684267	0.690817
PB.1537.9	t00	t04	0.00045	0.875413	0.921827	0.00846667	0.00891667
PB.1537.11	t00	t04	-0.0262667	0.189402	0.29463	0.247367	0.2211
PB.1537.12	t00	t04	-0.000916667	0.81596	0.878521	0.0234667	0.02255
PB.1537.14	t00	t04	0.00638333	0.018755	0.043811	0.0018	0.00818333
[truncated: 198,000+ more rows]

## Sheet: Summarized switch conseq
condition_1	condition_2	feature	nUp	nDown	propUp	propUpCiLo	propUpCiHi	propUpPval	propUpQval	Significant	Comparison	Genes	Conseq_type
t00	t04	Domain gain	569	752	0.430734	0.403832	0.457945	5.29931e-07	1.01169e-06	TRUE	t00 vs t04	1321	Functional Consequence
t00	t04	IDR gain	523	585	0.472022	0.442283	0.501909	0.0668185	0.0915123	FALSE	t00 vs t04	1108	Functional Consequence
t00	t04	3' UTR is longer	2881	749	0.793664	0.780128	0.806725	2.73275e-292	5.73877e-291	TRUE	t00 vs t04	3630	Functional Consequence
t00	t04	5' UTR is longer	1953	1651	0.541898	0.525464	0.558264	5.257e-07	1.01169e-06	TRUE	t00 vs t04	3604	Functional Consequence
t00	t30	Domain gain	729	1117	0.394908	0.37252	0.417631	1.56071e-19	5.78382e-19	TRUE	t00 vs t30	1846	Functional Consequence
t00	t30	IDR gain	691	866	0.443802	0.418929	0.468888	1.01463e-05	1.72762e-05	TRUE	t00 vs t30	1557	Functional Consequence
t00	t30	3' UTR is longer	3788	953	0.798988	0.787292	0.810314	0	0	TRUE	t00 vs t30	4741	Functional Consequence
t00	t30	5' UTR is longer	2609	2210	0.541399	0.527205	0.555542	9.6672e-09	2.03011e-08	TRUE	t00 vs t30	4819	Functional Consequence
t04	t30	Domain gain	372	554	0.401728	0.369967	0.434115	2.42114e-09	5.64934e-09	TRUE	t04 vs t30	926	Functional Consequence
t04	t30	IDR gain	333	449	0.425831	0.390871	0.461352	3.79828e-05	6.13568e-05	TRUE	t04 vs t30	782	Functional Consequence
t04	t30	3' UTR is longer	1435	684	0.677206	0.656828	0.697093	5.98748e-61	4.71514e-60	TRUE	t04 vs t30	2119	Functional Consequence
t04	t30	5' UTR is longer	1250	1222	0.505663	0.485755	0.525558	0.587105	0.697879	FALSE	t04 vs t30	2472	Functional Consequence
t00	t04	Exon skipping	1179	1032	0.533243	0.512189	0.554208	0.00189643	0.00301197	TRUE	t00 vs t04	2211	Alternative Splicing
t00	t04	Intron retention	927	279	0.768657	0.743804	0.792192	1.40365e-81	9.4746e-81	TRUE	t00 vs t04	1206	Alternative Splicing
t00	t04	Microexon skipping	24	114	0.173913	0.114723	0.247627	3.16894e-15	1.42602e-14	TRUE	t00 vs t04	138	Alternative Splicing
t00	t30	Exon skipping	1659	1327	0.555593	0.537555	0.573521	1.3326e-09	3.27093e-09	TRUE	t00 vs t30	2986	Alternative Splicing
t00	t30	Intron retention	1153	382	0.75114	0.728718	0.772598	6.38395e-90	5.74556e-89	TRUE	t00 vs t30	1535	Alternative Splicing
t00	t30	Microexon skipping	25	111	0.183824	0.122636	0.259285	3.93968e-14	1.51959e-13	TRUE	t00 vs t30	136	Alternative Splicing
t04	t30	Exon skipping	1000	730	0.578035	0.554357	0.601447	9.15866e-11	2.7476e-10	TRUE	t04 vs t30	1730	Alternative Splicing
t04	t30	Intron retention	389	373	0.510499	0.474367	0.546548	0.586888	0.720272	FALSE	t04 vs t30	762	Alternative Splicing
t04	t30	Microexon skipping	50	24	0.675676	0.55684	0.779954	0.00337223	0.00505835	TRUE	t04 vs t30	74	Alternative Splicing
t00	t04	NMD sensitive	415	175	0.70339	0.664732	0.739997	1.84174e-23	8.28784e-23	TRUE	t00 vs t04	590	Functional Consequence
t00	t30	NMD sensitive	614	235	0.723204	0.691779	0.75307	8.44444e-40	5.32e-39	TRUE	t00 vs t30	849	Functional Consequence
t04	t30	NMD sensitive	269	129	0.675879	0.627459	0.72166	1.92161e-12	6.05308e-12	TRUE	t04 vs t30	398	Functional Consequence

## Sheet: Detailed switch AS
isoformDownregulated	AStype	isoformUpregulated	gene_name	condition_1	condition_2	nrDiff
PB.10002.2372	ES	PB.10002.2343	TTC27	t04	t30	1
PB.10002.53	ES	PB.10002.3	SLC30A6	t00	t30	-1
PB.10002.53	ES	PB.10002.45	SLC30A6	t00	t30	1
PB.10002.53	IR	PB.10002.3	SLC30A6	t00	t30	1
PB.10002.65	ES	PB.10002.3	SLC30A6	t00	t30	-1
PB.10002.65	ES	PB.10002.45	SLC30A6	t00	t30	1
PB.10002.65	IR	PB.10002.3	SLC30A6	t00	t30	1
PB.10002.831	IR	PB.10002.1258	BIRC6	t00	t30	1
PB.10002.831	IR	PB.10002.1258	BIRC6	t00	t04	1
PB.100115.18	IR	PB.100115.20	CYB5A	t00	t04	1
PB.10022.10	ES	PB.10022.28	LTBP1	t00	t30	-1
PB.10022.10	MIC	PB.10022.28	LTBP1	t00	t30	-1
PB.10022.14	ES	PB.10022.28	LTBP1	t00	t04	-1
PB.10022.14	MIC	PB.10022.28	LTBP1	t00	t04	-1
PB.10022.30	ES	PB.10022.28	LTBP1	t00	t30	-1
PB.10022.30	MIC	PB.10022.28	LTBP1	t00	t30	-1
PB.100228.33	ES	PB.100228.34	MBP	t00	t30	-1
PB.100228.33	ES	PB.100228.34	MBP	t04	t30	-1
PB.100228.33	ES	PB.100228.63	MBP	t04	t30	-1
PB.100228.33	ES	PB.100228.63	MBP	t00	t30	-1
PB.100228.33	ES	PB.100228.53	MBP	t04	t30	-1
PB.100228.33	ES	PB.100228.53	MBP	t00	t30	-1
PB.100228.62	ES	PB.100228.34	MBP	t00	t30	-1
PB.100228.62	ES	PB.100228.53	MBP	t00	t30	-1
PB.100228.62	ES	PB.100228.63	MBP	t00	t30	-1
PB.100291.103	IR	PB.100291.8	SALL3	t04	t30	-2
PB.100291.64	ES	PB.100291.8	SALL3	t00	t30	-1
PB.100291.64	ES	PB.100291.8	SALL3	t04	t30	-1
PB.100305.1161	ES	PB.100305.1142	NFATC1	t04	t30	1
PB.100305.1161	ES	PB.100305.1143	NFATC1	t04	t30	1
PB.100305.1161	ES	PB.100305.1146	NFATC1	t04	t30	1
PB.100305.1162	ES	PB.100305.1143	NFATC1	t04	t30	1
PB.100305.1162	ES	PB.100305.1142	NFATC1	t00	t30	1
PB.100305.1162	ES	PB.100305.1146	NFATC1	t00	t30	1
PB.100305.1162	ES	PB.100305.1143	NFATC1	t00	t30	1
PB.100305.1162	ES	PB.100305.1142	NFATC1	t04	t30	1
PB.100305.1162	ES	PB.100305.1146	NFATC1	t04	t30	1
PB.100305.12	ES	PB.100305.4	ATP9B	t00	t04	-1
PB.100305.12	ES	PB.100305.4	ATP9B	t00	t30	-1
PB.100305.6	ES	PB.100305.4	ATP9B	t00	t04	-1
PB.100305.6	ES	PB.100305.4	ATP9B	t00	t30	-1
PB.100305.7	ES	PB.100305.4	ATP9B	t00	t04	-1
PB.100305.7	ES	PB.100305.4	ATP9B	t00	t30	-1
PB.100338.320	ES	PB.100338.248	TXNL4A	t00	t04	-1
PB.100338.59	ES	PB.100338.63	SLC66A2	t00	t30	0
PB.100338.59	ES	PB.100338.60	SLC66A2	t00	t30	1
PB.100338.61	ES	PB.100338.60	SLC66A2	t00	t30	1
PB.100338.61	ES	PB.100338.60	SLC66A2	t00	t04	1
PB.100338.61	ES	PB.100338.63	SLC66A2	t00	t30	0
PB.100382.14	ES	PB.100382.4	FSTL3	t00	t04	1
PB.100382.14	ES	PB.100382.4	FSTL3	t00	t30	1
PB.100382.18	ES	PB.100382.4	FSTL3	t00	t30	1
PB.100383.2	ES	PB.100383.8	PALM	t00	t30	-1
PB.100383.2	ES	PB.100383.8	PALM	t00	t04	-1
PB.100387.16	ES	PB.100387.14	PTBP1	t00	t30	1
PB.100387.16	ES	PB.100387.14	PTBP1	t04	t30	1
PB.100398.20	ES	PB.100398.19	WDR18	t04	t30	1
PB.100398.20	IR	PB.100398.19	WDR18	t04	t30	-2
PB.100401.4	IR	PB.100401.9	TMEM259	t00	t30	1
PB.100405.296	ES	PB.100405.339	ARHGAP45	t00	t04	-1
PB.100405.296	ES	PB.100405.339	ARHGAP45	t00	t30	-1
PB.100410.29	ES	PB.100410.62	MIDN	t00	t04	1
PB.100424.14	ES	PB.100424.1	PWWP3A	t00	t30	1
PB.100424.20	ES	PB.100424.1	PWWP3A	t04	t30	1
PB.100424.421	IR	PB.100424.423	NDUFS7	t00	t04	2
PB.100424.423	IR	PB.100424.435	NDUFS7	t04	t30	-2
PB.100424.478	ES	PB.100424.727	DAZAP1	t00	t04	-1
PB.100424.478	IR	PB.100424.727	DAZAP1	t00	t04	1
PB.100424.487	IR	PB.100424.727	DAZAP1	t00	t30	1
PB.100424.766	IR	PB.100424.773	RPS15	t00	t30	1
PB.100426.112	ES	PB.100426.111	REEP6	t00	t30	-1
PB.100426.112	ES	PB.100426.111	REEP6	t00	t04	-1
PB.100426.24	ES	PB.100426.51	APC2	t00	t30	1
PB.100426.5	ES	PB.100426.51	APC2	t00	t30	1
PB.100429.187	ES	PB.100429.4	TCF3	t00	t04	-2
PB.100429.187	ES	PB.100429.5	TCF3	t00	t30	-2
PB.100429.187	ES	PB.100429.4	TCF3	t00	t30	-2
PB.100429.187	IR	PB.100429.4	TCF3	t00	t04	1
PB.100429.187	IR	PB.100429.5	TCF3	t00	t30	0
PB.100429.187	IR	PB.100429.4	TCF3	t00	t30	1
PB.100435.22	ES	PB.100435.21	ATP8B3	t00	t30	1
PB.100435.22	IR	PB.100437.2	ATP8B3	t00	t04	1
PB.100435.22	IR	PB.100437.3	ATP8B3	t00	t04	1
PB.100435.23	ES	PB.100435.21	ATP8B3	t00	t30	1
PB.100435.23	IR	PB.100437.2	ATP8B3	t00	t04	1
PB.100435.23	IR	PB.100437.3	ATP8B3	t00	t04	1
PB.100451.19	ES	PB.100451.12	BTBD2	t00	t04	-1
PB.100451.19	ES	PB.100451.9	BTBD2	t00	t04	-1
PB.100451.19	ES	PB.100451.12	BTBD2	t00	t30	-1
PB.100451.19	ES	PB.100451.9	BTBD2	t00	t30	-1
PB.100451.34	ES	PB.100451.12	BTBD2	t00	t04	-2
PB.100451.34	ES	PB.100451.9	BTBD2	t00	t04	-2
PB.100451.34	ES	PB.100451.12	BTBD2	t00	t30	-2
PB.100451.34	ES	PB.100451.9	BTBD2	t00	t30	-2
PB.100452.39	ES	PB.100452.5	DOT1L	t00	t04	1
PB.100452.5	ES	PB.100452.39	DOT1L	t04	t30	-1
PB.100452.5	ES	PB.100452.50	DOT1L	t04	t30	0
PB.100452.5	IR	PB.100452.50	DOT1L	t04	t30	1
PB.100452.50	ES	PB.100452.5	DOT1L	t00	t04	0
PB.100452.50	IR	PB.100452.5	DOT1L	t00	t04	-1
PB.100453.53	IR	PB.100453.15	PLEKHJ1	t00	t30	1
PB.100457.7	IR	PB.100457.9	LSM7	t00	t04	1
PB.100473.243	ES	PB.100473.251	ZNF554	t00	t30	-1
PB.100473.243	ES	PB.100473.264	ZNF554	t00	t30	-1
PB.100473.243	IR	PB.100473.264	ZNF554	t00	t30	-1
PB.100473.277	ES	PB.100473.264	ZNF554	t00	t30	0
PB.100473.277	ES	PB.100473.251	ZNF554	t00	t30	0
PB.100473.277	IR	PB.100473.264	ZNF554	t00	t30	-1
PB.100473.388	IR	PB.100473.422	ZNF555	t00	t30	-2
PB.100473.388	IR	PB.100473.422	ZNF555	t04	t30	-2
PB.100483.12	IR	PB.100483.7	NCLN	t00	t04	1
PB.100491.2	ES	PB.100491.5	FZR1	t00	t04	-1
PB.100491.21	ES	PB.100491.6	FZR1	t00	t30	1
PB.100491.24	ES	PB.100491.6	FZR1	t00	t30	1
PB.100499.163	ES	PB.100499.164	PIP5K1C	t00	t04	-1
PB.100499.163	ES	PB.100499.164	PIP5K1C	t00	t30	-1
PB.100503.8	ES	PB.100503.2	MATK	t00	t30	1
PB.100504.1	ES	PB.100504.5	TJP3	t00	t04	-1
PB.100504.5	ES	PB.100504.1	TJP3	t04	t30	1
PB.100516.32	IR	PB.100516.24	SIRT6	t00	t30	1
PB.100529.107	ES	PB.100529.126	UBXN6	t00	t04	1
PB.100529.126	ES	PB.100529.188	UBXN6	t04	t30	-1
PB.100529.188	ES	PB.100529.126	UBXN6	t00	t04	1
PB.100540.257	ES	PB.100540.130	DPP9	t00	t30	1
PB.100540.257	ES	PB.100540.130	DPP9	t04	t30	1
PB.100560.130	ES	PB.100560.2	UHRF1	t00	t30	1
PB.100560.130	ES	PB.100560.2	UHRF1	t04	t30	1
PB.100575.62	ES	PB.100575.66	PTPRS	t00	t04	-1
PB.100575.62	MIC	PB.100575.78	PTPRS	t00	t04	1
PB.100575.62	MIC	PB.100575.66	PTPRS	t00	t04	1
PB.100575.68	ES	PB.100575.66	PTPRS	t00	t30	-2
PB.100575.68	ES	PB.100575.78	PTPRS	t00	t04	-1
PB.100575.68	ES	PB.100575.66	PTPRS	t00	t04	-2
PB.100581.428	ES	PB.100581.429	HSD11B1L	t00	t30	1
PB.100581.428	IR	PB.100581.429	HSD11B1L	t00	t30	2
PB.100581.428	IR	PB.100581.432	HSD11B1L	t00	t30	2
PB.100581.481	IR	PB.100581.472	RPL36	t00	t04	1
PB.100581.481	IR	PB.100581.472	RPL36	t00	t30	1
PB.100581.481	IR	PB.100581.455	RPL36	t00	t04	1
PB.100581.481	IR	PB.100581.455	RPL36	t00	t30	1
PB.100581.513	ES	PB.100581.432	HSD11B1L	t00	t30	-1
PB.100581.513	IR	PB.100581.429	HSD11B1L	t00	t30	-1
PB.100581.513	IR	PB.100581.432	HSD11B1L	t00	t30	-1
PB.100581.703	IR	PB.100581.472	RPL36	t00	t04	0
PB.100581.703	IR	PB.100581.472	RPL36	t00	t30	0
PB.100581.703	IR	PB.100581.455	RPL36	t00	t04	0
PB.100581.703	IR	PB.100581.455	RPL36	t00	t30	0
PB.100605.794	ES	PB.100605.685	RFX2	t00	t30	2
PB.100605.794	ES	PB.100605.685	RFX2	t04	t30	2
PB.100605.794	ES	PB.100605.689	RFX2	t00	t30	1
PB.100605.794	ES	PB.100605.689	RFX2	t04	t30	1
PB.100605.813	ES	PB.100605.685	RFX2	t00	t30	2
PB.100605.813	ES	PB.100605.689	RFX2	t00	t30	1
PB.100608.2	IR	PB.100608.10	CLPP	t00	t30	1
PB.100608.2	IR	PB.100608.10	CLPP	t00	t04	1
PB.100615.2	ES	PB.100615.16	DENND1C	t00	t30	0
PB.100615.2	ES	PB.100615.70	DENND1C	t00	t30	0
PB.100615.2	ES	PB.100615.71	DENND1C	t00	t30	0
PB.100615.2	ES	PB.100615.15	DENND1C	t00	t30	0
PB.100615.2	ES	PB.100615.84	DENND1C	t00	t30	0
PB.100615.2	IR	PB.100615.71	DENND1C	t00	t30	1
PB.100615.2	IR	PB.100615.70	DENND1C	t00	t30	1
PB.100615.2	IR	PB.100615.15	DENND1C	t00	t30	1
PB.100615.2	IR	PB.100615.16	DENND1C	t00	t30	1
PB.100615.25	ES	PB.100615.19	DENND1C	t00	t04	1
PB.100615.25	ES	PB.100615.70	DENND1C	t00	t30	1
PB.100615.25	ES	PB.100615.71	DENND1C	t00	t30	1
PB.100615.25	ES	PB.100615.16	DENND1C	t00	t30	1
PB.100615.25	ES	PB.100615.15	DENND1C	t00	t30	1
PB.100615.25	ES	PB.100615.84	DENND1C	t00	t30	1
PB.100615.25	IR	PB.100615.16	DENND1C	t00	t30	-1
PB.100615.25	IR	PB.100615.15	DENND1C	t00	t30	-1
PB.100615.25	IR	PB.100615.19	DENND1C	t00	t04	-2
PB.100615.25	IR	PB.100615.70	DENND1C	t00	t30	-1
PB.100615.25	IR	PB.100615.71	DENND1C	t00	t30	-1
PB.100615.25	IR	PB.100615.84	DENND1C	t00	t30	-2
PB.100615.29	ES	PB.100615.84	DENND1C	t00	t30	1
PB.100615.29	ES	PB.100615.71	DENND1C	t00	t30	1
PB.100615.29	ES	PB.100615.16	DENND1C	t00	t30	1
PB.100615.29	ES	PB.100615.15	DENND1C	t00	t30	1
PB.100615.29	ES	PB.100615.70	DENND1C	t00	t30	1
PB.100615.29	IR	PB.100615.16	DENND1C	t00	t30	1
PB.100615.29	IR	PB.100615.71	DENND1C	t00	t30	1
PB.100615.29	IR	PB.100615.15	DENND1C	t00	t30	1
PB.100615.29	IR	PB.100615.70	DENND1C	t00	t30	1
PB.100615.67	ES	PB.100615.16	DENND1C	t00	t30	0
PB.100615.67	ES	PB.100615.71	DENND1C	t00	t30	0
PB.100615.67	ES	PB.100615.15	DENND1C	t00	t30	0
PB.100615.67	ES	PB.100615.84	DENND1C	t00	t30	0
PB.100615.67	ES	PB.100615.70	DENND1C	t00	t30	0
PB.100615.67	IR	PB.100615.71	DENND1C	t00	t30	1
PB.100615.67	IR	PB.100615.70	DENND1C	t00	t30	1
PB.100615.67	IR	PB.100615.16	DENND1C	t00	t30	1
PB.100615.67	IR	PB.100615.15	DENND1C	t00	t30	1
PB.100615.7	ES	PB.100615.15	DENND1C	t00	t30	1
PB.100615.7	ES	PB.100615.71	DENND1C	t00	t30	1
PB.100615.7	ES	PB.100615.16	DENND1C	t00	t30	1
PB.100615.7	ES	PB.100615.70	DENND1C	t00	t30	1
PB.100615.7	ES	PB.100615.84	DENND1C	t00	t30	1
PB.100615.7	IR	PB.100615.70	DENND1C	t00	t30	-1
PB.100615.7	IR	PB.100615.84	DENND1C	t00	t30	-2
PB.100615.7	IR	PB.100615.16	DENND1C	t00	t30	-1
PB.100615.7	IR	PB.100615.15	DENND1C	t00	t30	-1
PB.100615.7	IR	PB.100615.71	DENND1C	t00	t30	-1
PB.100625.7	ES	PB.100625.2	TRIP10	t04	t30	1
PB.100649.2	IR	PB.100649.1	ARHGEF18	t04	t30	-1
PB.100649.203	ES	PB.100649.208	ENSG00000267952	t00	t04	-1
PB.100649.208	ES	PB.100649.203	ENSG00000267952	t04	t30	1
PB.100649.411	ES	PB.100649.461	PNPLA6	t00	t30	-1
PB.100649.411	ES	PB.100649.384	PNPLA6	t00	t30	1
PB.100649.411	ES	PB.100649.461	PNPLA6	t00	t04	-1
PB.100649.411	ES	PB.100649.389	PNPLA6	t00	t04	1
PB.100649.411	IR	PB.100649.461	PNPLA6	t00	t30	0
PB.100649.411	IR	PB.100649.461	PNPLA6	t00	t04	0
PB.100649.411	IR	PB.100649.389	PNPLA6	t00	t04	-1
PB.100649.411	IR	PB.100649.384	PNPLA6	t00	t30	-1
PB.100649.485	ES	PB.100649.384	PNPLA6	t00	t30	2
PB.100649.485	IR	PB.100649.461	PNPLA6	t00	t30	1
PB.100649.486	ES	PB.100649.461	PNPLA6	t00	t30	-1
PB.100649.486	ES	PB.100649.384	PNPLA6	t00	t30	1
PB.100649.486	IR	PB.100649.461	PNPLA6	t00	t30	1
PB.100653.45	ES	PB.100653.46	ENSG00000268400	t04	t30	1
PB.100664.42	ES	PB.100664.40	EVI5L	t00	t30	-1
PB.100664.42	ES	PB.100664.40	EVI5L	t00	t04	-1
PB.100668.19	ES	PB.100668.6	MAP2K7	t04	t30	-1
PB.100668.212	ES	PB.100668.234	SNAPC2	t00	t30	-1
PB.100668.219	ES	PB.100668.234	SNAPC2	t04	t30	-1
PB.100668.219	ES	PB.100668.234	SNAPC2	t00	t30	-1
PB.100668.219	ES	PB.100668.234	SNAPC2	t00	t04	-1
PB.100668.219	IR	PB.100668.234	SNAPC2	t00	t04	-1
PB.100668.219	IR	PB.100668.234	SNAPC2	t00	t30	-1
PB.100668.219	IR	PB.100668.234	SNAPC2	t04	t30	-1
PB.100683.25	ES	PB.100683.9	CD320	t00	t04	-1
PB.100697.287	ES	PB.100697.288	HNRNPM	t00	t30	1
PB.100697.287	ES	PB.100697.289	HNRNPM	t00	t30	1
PB.100697.287	IR	PB.100697.293	HNRNPM	t00	t04	1
PB.100697.287	IR	PB.100697.289	HNRNPM	t00	t30	1
PB.100697.293	ES	PB.100697.289	HNRNPM	t04	t30	1
PB.100697.297	ES	PB.100697.293	HNRNPM	t00	t04	-1
PB.100697.297	ES	PB.100697.289	HNRNPM	t00	t30	0
PB.100697.297	ES	PB.100697.288	HNRNPM	t00	t30	0
PB.100697.297	IR	PB.100697.293	HNRNPM	t00	t04	1
PB.100697.297	IR	PB.100697.289	HNRNPM	t00	t30	1
PB.100697.298	ES	PB.100697.288	HNRNPM	t00	t30	0
PB.100697.298	ES	PB.100697.293	HNRNPM	t00	t04	-1
PB.100697.298	ES	PB.100697.289	HNRNPM	t00	t30	0
PB.100697.298	IR	PB.100697.288	HNRNPM	t00	t30	-1
PB.100700.52	IR	PB.100700.51	ADAMTS10	t04	t30	2
PB.100714.58	ES	PB.100714.3	ZNF559-ZNF177	t00	t30	-1
PB.100719.1310	ES	PB.100719.1193	ZNF561	t00	t30	1
PB.100719.1310	ES	PB.100719.1145	ZNF561	t00	t30	-1
PB.100719.173	ES	PB.100719.166	ZNF266	t00	t30	-1
PB.100719.173	ES	PB.100719.154	ZNF266	t00	t30	-1
PB.100719.173	IR	PB.100719.166	ZNF266	t00	t30	3
PB.100719.2026	IR	PB.100719.2043	FBXL12	t00	t30	1
PB.100719.2026	IR	PB.100719.2043	FBXL12	t00	t04	1
PB.100719.661	ES	PB.100719.676	ZNF426	t00	t30	1
PB.100719.661	IR	PB.100719.676	ZNF426	t00	t30	1
PB.100724.43	ES	PB.100724.47	PIN1	t00	t30	-1
PB.100724.43	ES	PB.100724.51	PIN1	t00	t30	-1
PB.100724.43	ES	PB.100724.47	PIN1	t00	t04	-1
PB.100724.43	IR	PB.100724.47	PIN1	t00	t30	2
PB.100724.43	IR	PB.100724.51	PIN1	t00	t30	1
PB.100724.43	IR	PB.100724.47	PIN1	t00	t04	2
PB.100726.4	IR	PB.100726.6	SHFL	t00	t30	1
PB.100726.9	IR	PB.100726.6	SHFL	t00	t30	1
PB.100726.9	IR	PB.100726.6	SHFL	t04	t30	1
PB.100741.28	ES	PB.100741.12	DNMT1	t04	t30	1
PB.100744.84	IR	PB.100744.89	RAVER1	t04	t30	-2
PB.100749.35	ES	PB.100749.59	PDE4A	t00	t04	1
PB.100749.35	ES	PB.100749.78	PDE4A	t00	t04	-1
PB.100749.35	ES	PB.100749.78	PDE4A	t00	t30	-1
PB.100749.59	ES	PB.100749.78	PDE4A	t00	t30	-2
PB.100749.59	ES	PB.100749.78	PDE4A	t04	t30	-2
PB.100749.70	ES	PB.100749.78	PDE4A	t00	t04	-1
PB.100749.70	ES	PB.100749.59	PDE4A	t00	t04	1
PB.100749.70	ES	PB.100749.78	PDE4A	t00	t30	-1
PB.100756.205	IR	PB.100756.193	KRI1	t00	t30	-1
PB.100756.205	IR	PB.100756.193	KRI1	t00	t04	-1
PB.100756.301	IR	PB.100756.299	CDKN2D	t04	t30	1
PB.100756.301	IR	PB.100756.299	CDKN2D	t00	t30	1
PB.100766.1345	IR	PB.100766.1343	QTRT1	t04	t30	1
PB.100766.1345	IR	PB.100766.1343	QTRT1	t00	t30	1
PB.100766.1531	ES	PB.100766.1532	DNM2	t00	t30	1
PB.100766.1531	ES	PB.100766.1532	DNM2	t00	t04	1
PB.100766.17	ES	PB.100766.14	SLC44A2	t00	t04	-1
PB.100766.17	ES	PB.100766.31	SLC44A2	t00	t04	-1
PB.100766.17	ES	PB.100766.5	SLC44A2	t00	t04	-1
PB.100766.17	IR	PB.100766.5	SLC44A2	t00	t04	1
PB.100766.255	ES	PB.100766.31	SLC44A2	t00	t30	0
PB.100766.255	ES	PB.100766.5	SLC44A2	t00	t30	0
PB.100766.255	ES	PB.100766.14	SLC44A2	t00	t30	0
PB.100766.255	ES	PB.100766.31	SLC44A2	t00	t04	0
PB.100766.255	ES	PB.100766.14	SLC44A2	t00	t04	0
PB.100766.255	ES	PB.100766.5	SLC44A2	t00	t04	0
PB.100766.255	IR	PB.100766.5	SLC44A2	t00	t30	1
PB.100766.255	IR	PB.100766.5	SLC44A2	t00	t04	1
PB.100766.256	ES	PB.100766.5	SLC44A2	t00	t04	0
PB.100766.256	ES	PB.100766.31	SLC44A2	t00	t04	0
PB.100766.256	ES	PB.100766.31	SLC44A2	t00	t30	0
PB.100766.256	ES	PB.100766.5	SLC44A2	t00	t30	0
PB.100766.256	ES	PB.100766.14	SLC44A2	t00	t04	0
PB.100766.256	ES	PB.100766.14	SLC44A2	t00	t30	0
PB.100766.256	IR	PB.100766.5	SLC44A2	t00	t30	1
PB.100766.256	IR	PB.100766.5	SLC44A2	t00	t04	1
PB.100766.29	ES	PB.100766.14	SLC44A2	t00	t30	-1
PB.100766.29	ES	PB.100766.31	SLC44A2	t00	t30	-1
PB.100766.29	ES	PB.100766.5	SLC44A2	t00	t30	-1
PB.100766.29	ES	PB.100766.5	SLC44A2	t00	t04	-1
PB.100766.29	ES	PB.100766.31	SLC44A2	t00	t04	-1
PB.100766.29	ES	PB.100766.14	SLC44A2	t00	t04	-1
PB.100766.29	IR	PB.100766.5	SLC44A2	t00	t30	1
PB.100766.29	IR	PB.100766.5	SLC44A2	t00	t04	1
PB.100766.800	ES	PB.100766.440	ILF3	t00	t30	2
PB.100766.800	ES	PB.100766.440	ILF3	t00	t04	2
PB.100766.800	IR	PB.100766.440	ILF3	t00	t30	1
PB.100766.800	IR	PB.100766.440	ILF3	t00	t04	1
PB.100774.10	ES	PB.100774.75	CARM1	t00	t04	-1
PB.100774.75	ES	PB.100774.10	CARM1	t04	t30	1
PB.100774.75	ES	PB.100774.5	CARM1	t04	t30	1
PB.100774.75	ES	PB.100774.8	CARM1	t04	t30	2
PB.100774.8	ES	PB.100774.75	CARM1	t00	t04	-2
PB.100774.8	ES	PB.100774.5	CARM1	t00	t30	-1
PB.100774.8	ES	PB.100774.22	CARM1	t00	t30	-1
PB.100774.8	IR	PB.100774.22	CARM1	t00	t30	2
PB.100775.12	ES	PB.100775.24	YIPF2	t00	t30	1
PB.100775.172	ES	PB.100775.24	YIPF2	t00	t30	1
PB.100775.201	ES	PB.100775.24	YIPF2	t00	t30	1
PB.100796.1847	ES	PB.100796.1849	ECSIT	t00	t30	1
PB.100796.459	IR	PB.100796.457	TMEM205	t00	t04	1
PB.100796.459	IR	PB.100796.457	TMEM205	t00	t30	1
PB.100796.464	IR	PB.100796.457	TMEM205	t04	t30	1
PB.100796.464	IR	PB.100796.457	TMEM205	t00	t04	1
PB.100796.464	IR	PB.100796.457	TMEM205	t00	t30	1
PB.100796.487	IR	PB.100796.486	EPOR	t00	t30	2
PB.100796.487	IR	PB.100796.518	EPOR	t00	t04	3
PB.100796.487	IR	PB.100796.518	EPOR	t00	t30	3
PB.100796.488	IR	PB.100796.486	EPOR	t00	t30	2
PB.100796.488	IR	PB.100796.518	EPOR	t00	t30	3
PB.100796.488	IR	PB.100796.518	EPOR	t04	t30	3
PB.100796.515	IR	PB.100796.518	EPOR	t04	t30	2
PB.100796.565	IR	PB.100796.518	EPOR	t00	t30	3
PB.100796.565	IR	PB.100796.486	EPOR	t00	t30	2
PB.100809.13	IR	PB.100809.1	ZNF441	t04	t30	-1
PB.100809.4	IR	PB.100809.1	ZNF441	t04	t30	-1
PB.100821.1238	ES	PB.100821.1209	ZNF709	t00	t30	1
PB.100821.2264	ES	PB.100821.2258	TNPO2	t00	t30	1
PB.100821.2264	ES	PB.100821.2258	TNPO2	t00	t04	1
PB.100821.3095	ES	PB.100821.3100	RTBDN	t00	t30	1
PB.100821.3095	ES	PB.100821.3083	RTBDN	t04	t30	1
PB.100821.3095	ES	PB.100821.3083	RTBDN	t00	t04	1
PB.100821.3095	ES	PB.100821.3083	RTBDN	t00	t30	1
PB.100821.3095	ES	PB.100821.3100	RTBDN	t00	t04	1
PB.100821.3095	IR	PB.100821.3083	RTBDN	t00	t30	2
PB.100821.3095	IR	PB.100821.3083	RTBDN	t04	t30	2
PB.100821.3095	IR	PB.100821.3083	RTBDN	t00	t04	2
PB.100821.3101	ES	PB.100821.3083	RTBDN	t04	t30	1
PB.100821.3101	IR	PB.100821.3083	RTBDN	t04	t30	2
PB.100821.3104	ES	PB.100821.3083	RTBDN	t04	t30	1
PB.100821.3104	ES	PB.100821.3100	RTBDN	t00	t30	1
PB.100821.3104	ES	PB.100821.3083	RTBDN	t00	t30	1
PB.100821.3104	IR	PB.100821.3083	RTBDN	t00	t30	2
PB.100821.3104	IR	PB.100821.3083	RTBDN	t04	t30	2
PB.100821.44	ES	PB.100821.48	ZNF433	t00	t30	1
PB.100821.44	ES	PB.100821.48	ZNF433	t00	t04	1
PB.100821.44	ES	PB.100821.42	ZNF433	t00	t30	1
PB.100823.712	ES	PB.100823.691	MAST1	t00	t04	1
PB.100823.712	ES	PB.100823.666	MAST1	t00	t30	1
PB.100823.712	ES	PB.100823.691	MAST1	t00	t30	1
PB.100823.712	ES	PB.100823.666	MAST1	t00	t04	1
PB.100823.712	IR	PB.100823.691	MAST1	t00	t30	2
PB.100823.712	IR	PB.100823.691	MAST1	t00	t04	2
PB.100823.944	IR	PB.100823.666	MAST1	t00	t04	-2
PB.100823.944	IR	PB.100823.666	MAST1	t00	t30	-2
PB.100823.944	IR	PB.100823.691	MAST1	t00	t30	0
PB.100823.944	IR	PB.100823.691	MAST1	t00	t04	0
PB.100838.3	IR	PB.100838.9	STX10	t00	t30	1
PB.100844.11	ES	PB.100844.14	BRME1	t00	t04	1
PB.100844.11	ES	PB.100844.7	BRME1	t00	t30	1
PB.100844.11	ES	PB.100844.7	BRME1	t00	t04	1
PB.100844.11	ES	PB.100844.16	BRME1	t00	t04	2
PB.100844.14	ES	PB.100844.11	BRME1	t04	t30	-1
PB.100844.8	ES	PB.100844.14	BRME1	t00	t04	1
PB.100844.8	ES	PB.100844.7	BRME1	t00	t04	1
PB.100844.8	ES	PB.100844.16	BRME1	t00	t04	2
PB.100846.250	ES	PB.100846.357	DCAF15	t04	t30	1
PB.100872.319	ES	PB.100872.307	GIPC1	t00	t30	1
PB.100872.537	ES	PB.100872.416	DNAJB1	t00	t30	-1
PB.100872.537	ES	PB.100872.415	DNAJB1	t00	t30	-1
PB.100872.537	ES	PB.100872.413	DNAJB1	t00	t04	-1
PB.100872.537	ES	PB.100872.416	DNAJB1	t00	t04	-1
PB.100872.537	ES	PB.100872.413	DNAJB1	t00	t30	-1
PB.100872.537	ES	PB.100872.415	DNAJB1	t00	t04	-1
PB.100880.80	ES	PB.100880.16	SLC1A6	t04	t30	1
PB.100880.80	ES	PB.100880.16	SLC1A6	t00	t30	1
PB.100887.20	ES	PB.100887.17	EPHX3	t00	t04	1
PB.100887.20	ES	PB.100887.17	EPHX3	t00	t30	1
PB.100887.9	ES	PB.100887.17	EPHX3	t00	t04	1
PB.100887.9	IR	PB.100887.2	EPHX3	t00	t04	-2
PB.100887.9	IR	PB.100887.17	EPHX3	t00	t04	-2
PB.100892.521	ES	PB.100892.527	AKAP8L	t04	t30	-1
PB.100892.528	ES	PB.100892.527	AKAP8L	t00	t30	-1
PB.100892.528	IR	PB.100892.521	AKAP8L	t00	t04	1
PB.100892.528	IR	PB.100892.527	AKAP8L	t00	t30	1
PB.100911.594	IR	PB.100911.593	FAM32A	t00	t30	1
PB.100911.594	IR	PB.100911.593	FAM32A	t00	t04	1
PB.100911.694	ES	PB.100911.696	AP1M1	t00	t30	1
PB.100911.694	ES	PB.100911.696	AP1M1	t00	t04	1
PB.100912.1	ES	PB.100912.10	C19orf44	t00	t04	1
PB.100912.1	ES	PB.100912.10	C19orf44	t00	t30	1
PB.100914.229	ES	PB.100914.41	EPS15L1	t00	t04	-1
PB.100914.229	ES	PB.100914.41	EPS15L1	t04	t30	-1
PB.100914.229	ES	PB.100914.230	EPS15L1	t00	t04	-1
PB.100914.229	ES	PB.100914.41	EPS15L1	t00	t30	-1
PB.100914.229	ES	PB.100914.230	EPS15L1	t00	t30	-1
PB.100926.396	IR	PB.100926.66	SMIM7	t00	t30	1
PB.100926.396	IR	PB.100926.65	SMIM7	t00	t30	1
PB.100926.396	IR	PB.100926.66	SMIM7	t00	t04	1
PB.100926.396	IR	PB.100926.317	SMIM7	t00	t04	1
PB.100926.396	IR	PB.100926.65	SMIM7	t00	t04	1
PB.100926.6	ES	PB.100926.2	MED26	t04	t30	1
PB.100926.6	IR	PB.100926.2	MED26	t04	t30	1
PB.100934.14	ES	PB.100934.2	SIN3B	t00	t30	2
PB.100934.14	ES	PB.100934.15	SIN3B	t00	t04	1
PB.100934.14	ES	PB.100934.27	SIN3B	t00	t04	2
PB.100934.14	ES	PB.100934.15	SIN3B	t00	t30	1
PB.100934.38	ES	PB.100934.2	SIN3B	t00	t30	2
PB.100934.38	ES	PB.100934.15	SIN3B	t00	t30	1
PB.100934.38	ES	PB.100934.27	SIN3B	t00	t04	2
PB.100934.38	ES	PB.100934.15	SIN3B	t00	t04	1
PB.100934.50	ES	PB.100934.2	SIN3B	t00	t30	2
PB.100934.50	ES	PB.100934.15	SIN3B	t00	t04	1
PB.100934.50	ES	PB.100934.27	SIN3B	t00	t04	2
PB.100934.50	ES	PB.100934.15	SIN3B	t00	t30	1
PB.100941.385	ES	PB.100941.429	OCEL1	t00	t30	1
PB.100941.385	IR	PB.100941.429	OCEL1	t00	t30	3
PB.100943.302	IR	PB.100943.337	ANKLE1	t00	t04	2
PB.100943.343	IR	PB.100943.302	ANKLE1	t04	t30	-1
PB.100943.343	IR	PB.100943.302	ANKLE1	t00	t30	-1
PB.100943.363	IR	PB.100943.302	ANKLE1	t00	t30	-1
PB.100946.35	ES	PB.100946.27	DDA1	t00	t04	1
PB.100946.35	ES	PB.100946.27	DDA1	t00	t30	1
PB.100946.35	IR	PB.100946.27	DDA1	t00	t04	1
PB.100946.35	IR	PB.100946.27	DDA1	t00	t30	1
PB.100952.211	ES	PB.100952.42	GTPBP3	t00	t04	1
PB.100952.211	ES	PB.100952.42	GTPBP3	t00	t30	1
PB.100958.176	ES	PB.100958.177	SLC27A1	t04	t30	1
PB.100958.176	IR	PB.100958.177	SLC27A1	t04	t30	1
PB.100958.181	ES	PB.100958.177	SLC27A1	t00	t30	0
PB.100958.181	IR	PB.100958.177	SLC27A1	t00	t30	1
PB.100958.190	ES	PB.100958.177	SLC27A1	t00	t30	0
PB.100958.190	IR	PB.100958.177	SLC27A1	t00	t30	1
PB.100962.3	IR	PB.100962.14	COLGALT1	t00	t30	1
PB.100962.3	IR	PB.100962.14	COLGALT1	t04	t30	1
PB.100964.366	ES	PB.100964.308	FCHO1	t04	t30	1
PB.100964.366	ES	PB.100964.308	FCHO1	t00	t04	1
PB.100964.366	ES	PB.100964.308	FCHO1	t00	t30	1
PB.100964.366	IR	PB.100964.322	FCHO1	t00	t30	-1
PB.100964.366	IR	PB.100964.322	FCHO1	t00	t04	-1
PB.100964.366	IR	PB.100964.308	FCHO1	t00	t04	-1
PB.100964.366	IR	PB.100964.310	FCHO1	t00	t30	-1
PB.100964.366	IR	PB.100964.308	FCHO1	t04	t30	-1
PB.100964.366	IR	PB.100964.308	FCHO1	t00	t30	-1
PB.100964.366	IR	PB.100964.330	FCHO1	t00	t30	-1
PB.100964.366	IR	PB.100964.310	FCHO1	t00	t04	-1
PB.100974.119	ES	PB.100974.210	KCNN1	t00	t04	-1
PB.100974.119	ES	PB.100974.64	KCNN1	t00	t04	-1
PB.100974.97	ES	PB.100974.210	KCNN1	t00	t04	-1
PB.100974.97	ES	PB.100974.64	KCNN1	t00	t30	-1
PB.100974.97	ES	PB.100974.64	KCNN1	t00	t04	-1
PB.100983.128	ES	PB.100983.32	PIK3R2	t04	t30	1
PB.100983.128	ES	PB.100983.43	PIK3R2	t04	t30	1
PB.100983.130	ES	PB.100983.32	PIK3R2	t04	t30	1
PB.100983.130	ES	PB.100983.43	PIK3R2	t04	t30	1
PB.101.8	ES	PB.101.256	MORN1	t00	t04	-2
PB.101.8	ES	PB.101.255	MORN1	t00	t04	-3
PB.101.8	IR	PB.101.255	MORN1	t00	t04	1
PB.101.8	IR	PB.101.256	MORN1	t00	t04	1
PB.101006.10	ES	PB.101006.61	SSBP4	t00	t30	-2
PB.101006.10	IR	PB.101006.61	SSBP4	t00	t30	1
PB.101006.13	ES	PB.101006.61	SSBP4	t00	t30	-1
PB.101006.13	IR	PB.101006.61	SSBP4	t00	t30	1
PB.101017.20	IR	PB.101017.6	REX1BD	t04	t30	-1
PB.101024.1	ES	PB.101024.53	CRTC1	t00	t04	1
PB.101024.1	ES	PB.101024.53	CRTC1	t00	t30	1
PB.101024.102	ES	PB.101024.92	CRTC1	t00	t04	-1
PB.101024.102	ES	PB.101024.53	CRTC1	t00	t30	0
PB.101024.102	ES	PB.101024.92	CRTC1	t00	t30	-1
PB.101024.102	ES	PB.101024.53	CRTC1	t00	t04	0
PB.101024.37	ES	PB.101024.53	CRTC1	t00	t30	1
PB.101024.37	ES	PB.101024.53	CRTC1	t00	t04	1
PB.101024.7	ES	PB.101024.53	CRTC1	t00	t30	1
PB.101024.7	ES	PB.101024.53	CRTC1	t00	t04	1
PB.101029.13	ES	PB.101029.9	DDX49	t04	t30	-1
PB.101029.26	ES	PB.101029.13	DDX49	t00	t04	1
PB.101031.37	IR	PB.101031.32	CERS1	t00	t04	1
PB.101039.15	ES	PB.101039.9	ARMC6	t00	t30	1
PB.101045.48	IR	PB.101045.2	NCAN	t00	t04	-1
PB.101045.48	IR	PB.101045.2	NCAN	t00	t30	-1
PB.101047.17	ES	PB.101047.19	NR2C2AP	t00	t30	1
PB.101047.17	ES	PB.101047.11	NR2C2AP	t00	t30	1
PB.101047.17	ES	PB.101047.11	NR2C2AP	t04	t30	1
PB.101047.17	IR	PB.101047.11	NR2C2AP	t00	t30	-1
PB.101047.17	IR	PB.101047.19	NR2C2AP	t00	t30	-1
PB.101047.17	IR	PB.101047.11	NR2C2AP	t04	t30	-1
PB.101054.4	ES	PB.101054.15	GATAD2A	t04	t30	0
PB.101054.4	ES	PB.101054.15	GATAD2A	t00	t30	0
PB.101061.12	ES	PB.101061.11	PBX4	t00	t04	1
PB.101061.12	IR	PB.101061.11	PBX4	t00	t04	2
PB.101061.12	IR	PB.101061.15	PBX4	t00	t04	3
PB.101061.15	IR	PB.101061.12	PBX4	t04	t30	-3
PB.101061.16	ES	PB.101061.11	PBX4	t00	t04	1
PB.101061.16	ES	PB.101061.11	PBX4	t00	t30	1
PB.101061.16	IR	PB.101061.15	PBX4	t00	t04	3
PB.101061.16	IR	PB.101061.11	PBX4	t00	t30	2
PB.101061.16	IR	PB.101061.11	PBX4	t00	t04	2
PB.101061.342	IR	PB.101061.324	LPAR2	t00	t04	-1
PB.101061.342	IR	PB.101061.339	LPAR2	t00	t04	1
PB.101061.357	IR	PB.101061.339	LPAR2	t00	t04	2
PB.101061.4347	IR	PB.101061.4405	ZNF626	t00	t30	1
PB.101061.4391	ES	PB.101061.4405	ZNF626	t00	t30	-1
PB.101061.4391	ES	PB.101061.4442	ZNF626	t00	t04	-1
PB.101061.4391	ES	PB.101061.4442	ZNF626	t00	t30	-1
PB.101061.4391	ES	PB.101061.4445	ZNF626	t00	t30	-1
PB.101061.4391	IR	PB.101061.4405	ZNF626	t00	t30	1
PB.101061.4466	IR	PB.101061.4405	ZNF626	t00	t30	1
PB.101061.561	ES	PB.101061.565	GMIP	t00	t04	0
PB.101061.578	ES	PB.101061.561	GMIP	t04	t30	1
PB.101061.578	ES	PB.101061.565	GMIP	t00	t30	1
PB.101069.1240	ES	PB.101069.1238	ZNF90	t00	t04	-2
PB.101069.1242	ES	PB.101069.1248	ZNF90	t04	t30	1
PB.101069.1248	ES	PB.101069.1238	ZNF90	t00	t04	-1
PB.101069.1675	ES	PB.101069.1655	ZNF486	t04	t30	0
PB.101069.1675	ES	PB.101069.1678	ZNF486	t04	t30	-1
PB.101069.1675	ES	PB.101069.1669	ZNF486	t04	t30	0
PB.101069.1675	IR	PB.101069.1669	ZNF486	t04	t30	-2
PB.101069.1675	IR	PB.101069.1678	ZNF486	t04	t30	-2
PB.101069.1675	IR	PB.101069.1655	ZNF486	t04	t30	-2
PB.101069.1678	ES	PB.101069.1675	ZNF486	t00	t04	1
PB.101069.1678	ES	PB.101069.1652	ZNF486	t00	t04	1
PB.101069.1678	IR	PB.101069.1675	ZNF486	t00	t04	2
PB.101069.1678	IR	PB.101069.1652	ZNF486	t00	t04	2
PB.101069.1715	ES	PB.101069.1723	ZNF486	t00	t04	-1
PB.101069.1715	ES	PB.101069.1675	ZNF486	t00	t04	0
PB.101069.1715	ES	PB.101069.1652	ZNF486	t00	t04	0
PB.101069.1715	IR	PB.101069.1675	ZNF486	t00	t04	2
PB.101069.1715	IR	PB.101069.1652	ZNF486	t00	t04	2
PB.101069.1760	ES	PB.101069.1675	ZNF486	t00	t30	0
PB.101069.1760	ES	PB.101069.1686	ZNF486	t00	t30	0
PB.101069.1760	IR	PB.101069.1675	ZNF486	t00	t30	0
PB.101069.1760	IR	PB.101069.1686	ZNF486	t00	t30	-2
PB.101069.4169	ES	PB.101069.4211	ZNF431	t00	t04	-2
PB.101069.4169	ES	PB.101069.4211	ZNF431	t00	t30	-2
PB.101069.4169	ES	PB.101069.4212	ZNF431	t00	t30	-1
PB.101069.4169	ES	PB.101069.4230	ZNF431	t04	t30	-2
PB.101069.4169	ES	PB.101069.4211	ZNF431	t04	t30	-2
PB.101069.4169	ES	PB.101069.4212	ZNF431	t04	t30	-1
PB.101069.4169	ES	PB.101069.4230	ZNF431	t00	t30	-2
PB.101069.4169	ES	PB.101069.4204	ZNF431	t00	t30	-2
PB.101069.4169	MIC	PB.101069.4212	ZNF431	t04	t30	1
PB.101069.4169	MIC	PB.101069.4204	ZNF431	t00	t30	1
PB.101069.4169	MIC	PB.101069.4211	ZNF431	t00	t04	1
PB.101069.4169	MIC	PB.101069.4230	ZNF431	t04	t30	1
PB.101069.4169	MIC	PB.101069.4211	ZNF431	t00	t30	1
PB.101069.4169	MIC	PB.101069.4211	ZNF431	t04	t30	1
PB.101069.4169	MIC	PB.101069.4230	ZNF431	t00	t30	1
PB.101069.4169	MIC	PB.101069.4212	ZNF431	t00	t30	1
PB.101069.4188	ES	PB.101069.4204	ZNF431	t00	t30	-2
PB.101069.4188	ES	PB.101069.4211	ZNF431	t04	t30	-2
PB.101069.4188	ES	PB.101069.4212	ZNF431	t04	t30	-1
PB.101069.4188	ES	PB.101069.4211	ZNF431	t00	t30	-2
PB.101069.4188	ES	PB.101069.4230	ZNF431	t00	t30	-2
PB.101069.4188	ES	PB.101069.4212	ZNF431	t00	t30	-1
PB.101069.4188	ES	PB.101069.4230	ZNF431	t04	t30	-2
PB.101069.4188	MIC	PB.101069.4212	ZNF431	t00	t30	1
PB.101069.4188	MIC	PB.101069.4230	ZNF431	t00	t30	1
PB.101069.4188	MIC	PB.101069.4204	ZNF431	t00	t30	1
PB.101069.4188	MIC	PB.101069.4211	ZNF431	t04	t30	1
PB.101069.4188	MIC	PB.101069.4211	ZNF431	t00	t30	1
PB.101069.4188	MIC	PB.101069.4230	ZNF431	t04	t30	1
PB.101069.4188	MIC	PB.101069.4212	ZNF431	t04	t30	1
PB.101069.4205	ES	PB.101069.4204	ZNF431	t00	t30	-2
PB.101069.4205	ES	PB.101069.4212	ZNF431	t00	t30	-1
PB.101069.4205	ES	PB.101069.4212	ZNF431	t04	t30	-1
PB.101069.4205	ES	PB.101069.4230	ZNF431	t04	t30	-2
PB.101069.4205	ES	PB.101069.4230	ZNF431	t00	t30	-2
PB.101069.4205	ES	PB.101069.4211	ZNF431	t04	t30	-2
PB.101069.4205	ES	PB.101069.4211	ZNF431	t00	t30	-2
PB.101069.4205	MIC	PB.101069.4230	ZNF431	t00	t30	1
PB.101069.4205	MIC	PB.101069.4211	ZNF431	t00	t30	1
PB.101069.4205	MIC	PB.101069.4212	ZNF431	t04	t30	1
PB.101069.4205	MIC	PB.101069.4204	ZNF431	t00	t30	1
PB.101069.4205	MIC	PB.101069.4212	ZNF431	t00	t30	1
PB.101069.4205	MIC	PB.101069.4230	ZNF431	t04	t30	1
PB.101069.4205	MIC	PB.101069.4211	ZNF431	t04	t30	1
PB.101069.4219	ES	PB.101069.4204	ZNF431	t00	t30	-2
PB.101069.4219	ES	PB.101069.4211	ZNF431	t00	t30	-2
PB.101069.4219	ES	PB.101069.4230	ZNF431	t00	t30	-2
PB.101069.4219	ES	PB.101069.4212	ZNF431	t00	t30	-1
PB.101069.4219	MIC	PB.101069.4212	ZNF431	t00	t30	1
PB.101069.4219	MIC	PB.101069.4204	ZNF431	t00	t30	1
PB.101069.4219	MIC	PB.101069.4230	ZNF431	t00	t30	1
PB.101069.4219	MIC	PB.101069.4211	ZNF431	t00	t30	1
PB.101069.4911	ES	PB.101069.4910	ZNF738	t00	t04	-1
PB.101069.4911	ES	PB.101069.4910	ZNF738	t00	t30	-1
PB.101069.4911	IR	PB.101069.4910	ZNF738	t00	t04	1
PB.101069.4911	IR	PB.101069.4910	ZNF738	t00	t30	1
PB.101069.4984	ES	PB.101069.4910	ZNF738	t00	t30	-1
PB.101069.4984	ES	PB.101069.4910	ZNF738	t00	t04	-1
PB.101069.4984	IR	PB.101069.4910	ZNF738	t00	t04	1
PB.101069.4984	IR	PB.101069.4910	ZNF738	t00	t30	1
PB.101077.732	ES	PB.101077.731	ZNF708	t00	t30	-1
PB.101077.732	ES	PB.101077.731	ZNF708	t04	t30	-1
PB.101113.1506	ES	PB.101113.1065	ZNF91	t00	t30	2
PB.101113.1545	ES	PB.101113.1065	ZNF91	t00	t30	2
PB.101113.1545	ES	PB.101113.1065	ZNF91	t00	t04	2
PB.101113.1545	ES	PB.101113.1065	ZNF91	t04	t30	2
PB.101123.732	ES	PB.101123.808	ENSG00000268362	t00	t30	-1
PB.101123.732	ES	PB.101123.734	ENSG00000268362	t00	t30	-2
PB.101123.732	ES	PB.101123.797	ENSG00000268362	t00	t04	-1
PB.101123.732	ES	PB.101123.797	ENSG00000268362	t00	t30	-1
PB.101123.732	ES	PB.101123.734	ENSG00000268362	t00	t04	-2
PB.101183.7	ES	PB.101183.8	VSTM2B	t00	t04	1
PB.101183.8	ES	PB.101183.7	VSTM2B	t04	t30	-1
PB.101183.8	ES	PB.101183.3	VSTM2B	t00	t30	-1
PB.101183.8	ES	PB.101183.3	VSTM2B	t04	t30	-1
PB.101183.8	IR	PB.101183.3	VSTM2B	t04	t30	2
PB.101183.8	IR	PB.101183.3	VSTM2B	t00	t30	2
PB.101189.74	ES	PB.101189.28	C19orf12	t00	t30	2
PB.101216.9	ES	PB.101216.293	URI1	t00	t30	-1
PB.101216.9	ES	PB.101216.293	URI1	t04	t30	-1
PB.101280.15	ES	PB.101280.50	ZNF507	t00	t30	-1
PB.101280.15	IR	PB.101280.50	ZNF507	t00	t30	1
PB.101280.35	IR	PB.101280.50	ZNF507	t04	t30	1
PB.101280.35	IR	PB.101280.50	ZNF507	t00	t30	1
PB.101289.1	IR	PB.101289.27	PDCD5	t00	t30	2
PB.101289.1	IR	PB.101289.27	PDCD5	t00	t04	2
PB.101289.1	IR	PB.101289.32	PDCD5	t00	t04	3
PB.101289.1	IR	PB.101289.9	PDCD5	t00	t04	2
PB.101302.172	ES	PB.101302.497	CEP89	t00	t04	-1
PB.101302.172	ES	PB.101302.497	CEP89	t00	t30	-1
PB.101302.172	IR	PB.101302.497	CEP89	t00	t30	1
PB.101302.172	IR	PB.101302.497	CEP89	t00	t04	1
PB.101305.7	ES	PB.101305.3	RHPN2	t04	t30	2
PB.101306.44	IR	PB.101306.39	LRP3	t00	t04	1
PB.101331.571	ES	PB.101331.592	KCTD15	t00	t04	-1
PB.101331.571	ES	PB.101331.590	KCTD15	t00	t04	-1
PB.101331.590	ES	PB.101331.571	KCTD15	t04	t30	1
PB.101331.605	ES	PB.101331.571	KCTD15	t04	t30	1
PB.101360.1270	IR	PB.101360.1204	GPI	t00	t30	1
PB.101360.1270	IR	PB.101360.1204	GPI	t04	t30	1
PB.101360.1271	IR	PB.101360.1204	GPI	t00	t30	1
PB.101360.1332	IR	PB.101360.1204	GPI	t00	t04	1
PB.101360.1332	IR	PB.101360.1204	GPI	t00	t30	1
PB.101360.1734	IR	PB.101360.1740	PDCD2L	t00	t04	1
PB.101360.1734	IR	PB.101360.1740	PDCD2L	t00	t30	1
PB.101360.3	ES	PB.101360.6	LSM14A	t04	t30	-1
PB.101360.6	ES	PB.101360.3	LSM14A	t00	t04	1
PB.101363.6	ES	PB.101363.1	ZNF302	t00	t30	1
PB.101363.6	ES	PB.101363.1	ZNF302	t04	t30	1
PB.101370.11	ES	PB.101370.12	ZNF30	t00	t04	1
PB.101385.110	ES	PB.101385.3	LGI4	t04	t30	1
PB.101385.2	ES	PB.101385.4	LGI4	t00	t04	2
PB.101385.2	ES	PB.101385.110	LGI4	t00	t04	1
PB.101385.2	ES	PB.101385.10	LGI4	t00	t04	1
PB.101385.2	IR	PB.101385.110	LGI4	t00	t04	-1
PB.101385.2	IR	PB.101385.4	LGI4	t00	t04	0
PB.101385.20	ES	PB.101385.4	LGI4	t00	t04	1
PB.101385.20	ES	PB.101385.4	LGI4	t00	t30	1
PB.101385.20	IR	PB.101385.110	LGI4	t00	t04	-1
PB.101385.20	IR	PB.101385.10	LGI4	t00	t04	0
PB.101385.20	IR	PB.101385.4	LGI4	t00	t04	0
PB.101385.20	IR	PB.101385.4	LGI4	t00	t30	0
PB.101385.34	ES	PB.101385.4	LGI4	t00	t04	1
PB.101385.34	ES	PB.101385.4	LGI4	t00	t30	1
PB.101385.34	IR	PB.101385.10	LGI4	t00	t04	1
PB.101385.34	IR	PB.101385.4	LGI4	t00	t04	1
PB.101385.34	IR	PB.101385.4	LGI4	t00	t30	1
PB.101385.39	ES	PB.101385.4	LGI4	t00	t04	1
PB.101385.39	ES	PB.101385.4	LGI4	t00	t30	1
PB.101385.39	IR	PB.101385.4	LGI4	t00	t04	1
PB.101385.39	IR	PB.101385.4	LGI4	t00	t30	1
PB.101385.39	IR	PB.101385.10	LGI4	t00	t04	1
PB.101385.4	ES	PB.101385.8	LGI4	t04	t30	-1
PB.101385.4	ES	PB.101385.3	LGI4	t04	t30	0
PB.101385.4	IR	PB.101385.8	LGI4	t04	t30	-1
PB.101385.4	IR	PB.101385.3	LGI4	t04	t30	-1
PB.101385.8	ES	PB.101385.4	LGI4	t00	t04	1
PB.101385.8	IR	PB.101385.10	LGI4	t00	t04	1
PB.101385.8	IR	PB.101385.4	LGI4	t00	t04	1
PB.101401.102	ES	PB.101401.70	HAUS5	t00	t30	1
PB.101401.102	ES	PB.101401.70	HAUS5	t00	t04	1
PB.101401.102	ES	PB.101401.40	HAUS5	t00	t30	1
PB.101401.102	IR	PB.101401.101	HAUS5	t00	t30	-1
PB.101401.102	IR	PB.101401.70	HAUS5	t00	t04	-1
PB.101401.102	IR	PB.101401.70	HAUS5	t00	t30	-1
PB.101401.33	ES	PB.101401.70	HAUS5	t00	t30	1
PB.101401.33	ES	PB.101401.40	HAUS5	t04	t30	1
PB.101401.33	ES	PB.101401.40	HAUS5	t00	t30	1
PB.101401.33	IR	PB.101401.40	HAUS5	t00	t30	1
PB.101401.33	IR	PB.101401.40	HAUS5	t04	t30	1
PB.101401.43	ES	PB.101401.70	HAUS5	t00	t30	1
PB.101401.43	ES	PB.101401.70	HAUS5	t00	t04	1
PB.101401.43	ES	PB.101401.40	HAUS5	t00	t30	1
PB.101401.43	IR	PB.101401.70	HAUS5	t00	t04	-1
PB.101401.43	IR	PB.101401.101	HAUS5	t00	t30	-1
PB.101401.43	IR	PB.101401.40	HAUS5	t00	t30	0
PB.101401.43	IR	PB.101401.70	HAUS5	t00	t30	-1
PB.101402.2	ES	PB.101402.1	RBM42	t00	t04	1
PB.101402.2	ES	PB.101402.1	RBM42	t04	t30	1
PB.101402.2	ES	PB.101402.1	RBM42	t00	t30	1
PB.101411.44	ES	PB.101411.73	U2AF1L4	t04	t30	1
PB.101411.44	ES	PB.101411.39	U2AF1L4	t04	t30	1
PB.101411.44	IR	PB.101411.39	U2AF1L4	t04	t30	1
PB.101411.44	IR	PB.101411.73	U2AF1L4	t04	t30	2
PB.101411.49	ES	PB.101411.39	U2AF1L4	t04	t30	1
PB.101411.49	ES	PB.101411.73	U2AF1L4	t04	t30	1
PB.101411.49	IR	PB.101411.73	U2AF1L4	t04	t30	1
PB.101411.49	IR	PB.101411.39	U2AF1L4	t04	t30	0
PB.101411.59	ES	PB.101411.73	U2AF1L4	t00	t30	1
PB.101411.59	ES	PB.101411.39	U2AF1L4	t00	t30	1
PB.101411.59	IR	PB.101411.49	U2AF1L4	t00	t04	-1
PB.101411.59	IR	PB.101411.44	U2AF1L4	t00	t04	-2
PB.101411.59	IR	PB.101411.39	U2AF1L4	t00	t30	-1
PB.101413.1	IR	PB.101413.24	PSENEN	t00	t30	1
PB.101419.141	IR	PB.101419.17	ARHGAP33	t00	t30	-1
PB.101419.156	ES	PB.101419.159	KIRREL2	t00	t04	-1
PB.101419.160	ES	PB.101419.183	KIRREL2	t00	t30	0
PB.101419.160	ES	PB.101419.240	KIRREL2	t00	t30	-1
PB.101419.160	IR	PB.101419.240	KIRREL2	t00	t30	1
PB.101419.175	ES	PB.101419.183	KIRREL2	t00	t30	1
PB.101419.175	ES	PB.101419.159	KIRREL2	t00	t30	1
PB.101419.175	ES	PB.101419.159	KIRREL2	t00	t04	1
PB.101419.175	IR	PB.101419.159	KIRREL2	t00	t30	-1
PB.101419.175	IR	PB.101419.183	KIRREL2	t00	t30	-1
PB.101419.175	IR	PB.101419.159	KIRREL2	t00	t04	-1
PB.101419.175	IR	PB.101419.240	KIRREL2	t04	t30	0
PB.101419.175	IR	PB.101419.240	KIRREL2	t00	t30	0
PB.101419.290	ES	PB.101419.159	KIRREL2	t00	t30	0
PB.101419.290	ES	PB.101419.240	KIRREL2	t00	t30	-1
PB.101419.290	ES	PB.101419.159	KIRREL2	t00	t04	0
PB.101419.290	IR	PB.101419.240	KIRREL2	t00	t30	1
PB.101419.301	ES	PB.101419.183	KIRREL2	t00	t30	1
PB.101419.301	ES	PB.101419.159	KIRREL2	t00	t04	1
PB.101419.301	ES	PB.101419.159	KIRREL2	t00	t30	1
PB.101419.301	IR	PB.101419.240	KIRREL2	t00	t30	1
PB.101419.4	IR	PB.101419.17	ARHGAP33	t04	t30	-1
PB.101419.850	ES	PB.101419.343	APLP1	t00	t30	-1
PB.101419.850	ES	PB.101419.343	APLP1	t00	t04	-1
PB.101428.363	ES	PB.101428.326	CAPNS1	t00	t30	1
PB.101428.363	ES	PB.101428.326	CAPNS1	t00	t04	1
PB.101428.365	ES	PB.101428.326	CAPNS1	t00	t30	1
PB.101428.365	ES	PB.101428.326	CAPNS1	t00	t04	1
PB.101438.223	ES	PB.101438.274	ZNF382	t00	t30	-1
PB.101438.223	ES	PB.101438.274	ZNF382	t00	t04	-1
PB.101438.223	ES	PB.101438.296	ZNF382	t00	t04	-1
PB.101438.223	ES	PB.101438.296	ZNF382	t00	t30	-1
PB.101438.223	IR	PB.101438.296	ZNF382	t00	t30	2
PB.101438.223	IR	PB.101438.296	ZNF382	t00	t04	2
PB.101438.234	ES	PB.101438.274	ZNF382	t00	t04	-1
PB.101438.234	ES	PB.101438.274	ZNF382	t00	t30	-1
PB.101438.234	ES	PB.101438.296	ZNF382	t00	t30	-1
PB.101438.234	ES	PB.101438.296	ZNF382	t00	t04	-1
PB.101438.234	IR	PB.101438.296	ZNF382	t00	t04	2
PB.101438.234	IR	PB.101438.296	ZNF382	t00	t30	2
PB.101438.241	ES	PB.101438.274	ZNF382	t00	t04	-1
PB.101438.241	ES	PB.101438.296	ZNF382	t00	t04	-1
PB.101438.241	ES	PB.101438.296	ZNF382	t00	t30	-1
PB.101438.241	ES	PB.101438.274	ZNF382	t00	t30	-1
PB.101438.241	IR	PB.101438.296	ZNF382	t00	t04	2
PB.101438.241	IR	PB.101438.296	ZNF382	t00	t30	2
PB.101438.274	ES	PB.101438.241	ZNF382	t04	t30	1
PB.101443.1793	ES	PB.101443.1798	ZNF566	t00	t30	1
PB.101443.1821	ES	PB.101443.1798	ZNF566	t04	t30	1
PB.101443.1821	IR	PB.101443.1798	ZNF566	t04	t30	-2
PB.101443.2159	IR	PB.101443.2157	ZNF529	t04	t30	2
PB.101443.2864	ES	PB.101443.2865	ZNF790	t04	t30	-1
PB.101443.2867	ES	PB.101443.2864	ZNF790	t00	t04	1
PB.101443.2867	IR	PB.101443.2869	ZNF790	t00	t04	1
PB.101443.2896	ES	PB.101443.2865	ZNF790	t04	t30	-1
PB.101443.2897	ES	PB.101443.2864	ZNF790	t00	t04	1
PB.101443.2897	ES	PB.101443.2864	ZNF790	t00	t30	1
PB.101443.2897	IR	PB.101443.2869	ZNF790	t00	t30	1
PB.101443.2897	IR	PB.101443.2869	ZNF790	t00	t04	1
PB.101443.2899	ES	PB.101443.2864	ZNF790	t00	t04	1
PB.101443.2899	ES	PB.101443.2864	ZNF790	t00	t30	1
PB.101443.2899	IR	PB.101443.2869	ZNF790	t00	t04	1
PB.101443.2899	IR	PB.101443.2869	ZNF790	t00	t30	1
PB.101443.474	ES	PB.101443.436	THAP8	t00	t30	1
PB.101443.528	IR	PB.101443.531	POLR2I	t00	t30	1
PB.101443.528	IR	PB.101443.530	POLR2I	t00	t30	1
PB.101443.624	ES	PB.101443.620	ZNF565	t00	t04	-1
PB.101443.624	ES	PB.101443.620	ZNF565	t00	t30	-1
PB.101443.624	IR	PB.101443.619	ZNF565	t00	t04	-1
PB.101443.624	IR	PB.101443.619	ZNF565	t00	t30	-1
PB.101443.630	ES	PB.101443.619	ZNF565	t00	t30	1
PB.101443.630	ES	PB.101443.619	ZNF565	t00	t04	1
PB.101443.630	IR	PB.101443.620	ZNF565	t00	t04	1
PB.101443.630	IR	PB.101443.620	ZNF565	t00	t30	1
PB.101451.34	ES	PB.101451.43	ZNF345	t00	t30	-1
PB.101451.34	ES	PB.101451.36	ZNF345	t00	t30	-1
PB.101451.34	ES	PB.101451.43	ZNF345	t00	t04	-1
PB.101451.34	ES	PB.101451.36	ZNF345	t00	t04	-1
PB.101456.12	ES	PB.101456.5	ZNF420	t00	t04	1
PB.101456.12	ES	PB.101456.7	ZNF420	t00	t30	1
PB.101456.12	ES	PB.101456.7	ZNF420	t00	t04	1
PB.101456.12	ES	PB.101456.5	ZNF420	t00	t30	1
PB.101456.12	IR	PB.101456.7	ZNF420	t00	t04	1
PB.101456.12	IR	PB.101456.7	ZNF420	t00	t30	1
PB.101456.3	ES	PB.101456.5	ZNF420	t00	t04	1
PB.101456.3	ES	PB.101456.7	ZNF420	t00	t04	1
PB.101456.3	IR	PB.101456.5	ZNF420	t00	t04	-1
PB.101461.176	ES	PB.101461.142	ZNF585B	t04	t30	1
PB.101461.179	ES	PB.101461.142	ZNF585B	t00	t30	1
PB.101461.179	ES	PB.101461.142	ZNF585B	t04	t30	1
PB.101461.183	ES	PB.101461.142	ZNF585B	t04	t30	1
PB.101461.184	IR	PB.101461.142	ZNF585B	t04	t30	1
PB.101461.184	IR	PB.101461.142	ZNF585B	t00	t30	1
PB.101464.12	IR	PB.101464.14	ZNF383	t00	t30	1
PB.101464.25	ES	PB.101464.14	ZNF383	t00	t30	1
PB.101464.25	IR	PB.101464.14	ZNF383	t00	t30	1
PB.101468.1070	ES	PB.101468.1397	ZNF793	t00	t04	0
PB.101468.1070	ES	PB.101468.1393	ZNF793	t00	t04	-1
PB.101468.1070	ES	PB.101468.1398	ZNF793	t00	t04	-1
PB.101468.1096	ES	PB.101468.1393	ZNF793	t00	t04	0
PB.101468.1096	ES	PB.101468.987	ZNF793	t00	t30	1
PB.101468.1096	ES	PB.101468.1397	ZNF793	t00	t04	1
PB.101468.1096	ES	PB.101468.988	ZNF793	t00	t30	1
PB.101468.1096	ES	PB.101468.1398	ZNF793	t00	t04	0
PB.101468.1096	ES	PB.101468.1397	ZNF793	t00	t30	1
PB.101468.1096	ES	PB.101468.1393	ZNF793	t00	t30	0
PB.101468.1096	ES	PB.101468.1008	ZNF793	t00	t30	2
PB.101468.1096	IR	PB.101468.1008	ZNF793	t00	t30	1
PB.101468.1096	IR	PB.101468.987	ZNF793	t00	t30	1
PB.101468.119	ES	PB.101468.14	ZNF875	t00	t30	1
PB.101468.119	ES	PB.101468.357	ZNF875	t00	t30	1
PB.101468.119	ES	PB.101468.357	ZNF875	t00	t04	1
PB.101468.1361	ES	PB.101468.1008	ZNF793	t00	t30	3
PB.101468.1361	ES	PB.101468.1393	ZNF793	t00	t30	1
PB.101468.1361	ES	PB.101468.1008	ZNF793	t04	t30	3
PB.101468.1361	ES	PB.101468.987	ZNF793	t00	t30	2
PB.101468.1361	ES	PB.101468.988	ZNF793	t00	t30	2
PB.101468.1361	ES	PB.101468.1070	ZNF793	t04	t30	2
PB.101468.1361	ES	PB.101468.1397	ZNF793	t00	t30	2
PB.101468.1361	IR	PB.101468.987	ZNF793	t00	t30	1
PB.101468.1361	IR	PB.101468.1008	ZNF793	t04	t30	1
PB.101468.1361	IR	PB.101468.1008	ZNF793	t00	t30	1
PB.101468.1398	ES	PB.101468.1008	ZNF793	t04	t30	2
PB.101468.1398	ES	PB.101468.1070	ZNF793	t04	t30	1
PB.101468.1398	IR	PB.101468.1008	ZNF793	t04	t30	1
PB.101468.728	ES	PB.101468.710	ZNF570	t00	t30	1
PB.101468.728	ES	PB.101468.710	ZNF570	t04	t30	1
PB.101468.738	ES	PB.101468.710	ZNF570	t04	t30	0
PB.101468.738	ES	PB.101468.744	ZNF570	t00	t04	-1
PB.101468.738	ES	PB.101468.710	ZNF570	t00	t30	0
PB.101468.744	ES	PB.101468.710	ZNF570	t04	t30	1
PB.101478.1314	IR	PB.101478.1313	ZNF607	t00	t30	-1
PB.101478.1541	ES	PB.101478.1564	ZNF573	t00	t04	2
PB.101478.1541	ES	PB.101478.1544	ZNF573	t00	t04	1
PB.101478.1544	ES	PB.101478.1572	ZNF573	t04	t30	-3
PB.101478.1545	ES	PB.101478.1544	ZNF573	t00	t04	-1
PB.101478.1545	ES	PB.101478.1572	ZNF573	t00	t30	-4
PB.101478.1548	ES	PB.101478.1564	ZNF573	t00	t04	1
PB.101478.1548	ES	PB.101478.1544	ZNF573	t00	t04	0
PB.101478.1556	ES	PB.101478.1564	ZNF573	t00	t30	1
PB.101478.1556	ES	PB.101478.1572	ZNF573	t00	t30	-3
PB.101478.1556	ES	PB.101478.1564	ZNF573	t00	t04	1
PB.101478.1560	ES	PB.101478.1572	ZNF573	t00	t30	-3
PB.101478.1560	ES	PB.101478.1544	ZNF573	t00	t04	0
PB.101478.1560	ES	PB.101478.1564	ZNF573	t00	t30	1
PB.101478.1560	ES	PB.101478.1564	ZNF573	t00	t04	1
PB.101478.1564	ES	PB.101478.1572	ZNF573	t04	t30	-4
PB.101478.813	IR	PB.101478.630	ZFP30	t00	t30	-1
PB.101478.813	IR	PB.101478.644	ZFP30	t00	t30	-1
PB.101478.813	IR	PB.101478.644	ZFP30	t00	t04	-1
PB.101478.813	IR	PB.101478.811	ZFP30	t00	t04	-1
PB.101483.11	ES	PB.101483.44	DPF1	t04	t30	-1
PB.101483.11	ES	PB.101483.53	DPF1	t04	t30	-1
PB.101483.44	ES	PB.101483.21	DPF1	t00	t04	1
PB.101483.51	ES	PB.101483.53	DPF1	t04	t30	-1
PB.101483.51	ES	PB.101483.44	DPF1	t04	t30	-1
PB.101483.51	ES	PB.101483.53	DPF1	t00	t30	-1
PB.101483.51	ES	PB.101483.80	DPF1	t00	t30	-1
PB.101483.60	ES	PB.101483.53	DPF1	t04	t30	-1
PB.101483.60	ES	PB.101483.44	DPF1	t04	t30	-1
PB.101483.60	ES	PB.101483.80	DPF1	t00	t30	-1
PB.101483.60	ES	PB.101483.53	DPF1	t00	t30	-1
PB.101486.15	ES	PB.101486.11	YIF1B	t00	t30	1
PB.101486.15	ES	PB.101486.11	YIF1B	t00	t04	1
PB.101486.15	IR	PB.101486.11	YIF1B	t00	t04	-2
PB.101486.15	IR	PB.101486.11	YIF1B	t00	t30	-2
PB.101490.3	ES	PB.101490.14	GGN	t00	t30	1
PB.101490.3	ES	PB.101490.14	GGN	t04	t30	1
PB.101490.3	IR	PB.101490.14	GGN	t04	t30	-2
PB.101490.3	IR	PB.101490.14	GGN	t00	t30	-2
PB.101500.287	ES	PB.101500.247	ACTN4	t00	t30	0
PB.101500.287	ES	PB.101500.307	ACTN4	t00	t30	0
PB.101500.287	ES	PB.101500.307	ACTN4	t00	t04	0
PB.101500.307	ES	PB.101500.247	ACTN4	t04	t30	0
PB.101500.80	IR	PB.101500.88	EIF3K	t00	t04	1
PB.101500.80	IR	PB.101500.88	EIF3K	t00	t30	1
PB.101507.462	ES	PB.101507.463	SIRT2	t00	t30	1
PB.101507.462	ES	PB.101507.463	SIRT2	t04	t30	1
PB.101510.111	ES	PB.101510.119	FBXO27	t00	t30	1
PB.101517.20	ES	PB.101517.36	LRFN1	t00	t30	1
PB.101517.33	ES	PB.101517.36	LRFN1	t04	t30	1
PB.101517.38	ES	PB.101517.36	LRFN1	t04	t30	1
PB.101520.3	IR	PB.101520.4	RPS16	t00	t30	1
PB.101523.1	ES	PB.101523.2	PAK4	t00	t30	1
PB.101523.1	ES	PB.101523.50	PAK4	t00	t04	2
PB.101523.1	ES	PB.101523.2	PAK4	t00	t04	1
PB.101523.1	ES	PB.101523.3	PAK4	t04	t30	1
PB.101523.1	ES	PB.101523.3	PAK4	t00	t30	1
PB.101523.1	ES	PB.101523.50	PAK4	t00	t30	2
PB.101523.1	ES	PB.101523.3	PAK4	t00	t04	1
PB.101523.1	ES	PB.101523.50	PAK4	t04	t30	2
PB.101523.13	ES	PB.101523.2	PAK4	t00	t30	0
PB.101523.13	ES	PB.101523.50	PAK4	t00	t30	1
PB.101523.13	ES	PB.101523.2	PAK4	t00	t04	0
PB.101523.13	ES	PB.101523.3	PAK4	t00	t30	0
PB.101523.13	ES	PB.101523.3	PAK4	t00	t04	0
PB.101523.13	ES	PB.101523.50	PAK4	t00	t04	1
PB.101523.254	ES	PB.101523.259	SAMD4B	t00	t04	2
PB.101523.254	IR	PB.101523.259	SAMD4B	t00	t04	0
PB.101523.259	ES	PB.101523.267	SAMD4B	t04	t30	-2
PB.101523.267	ES	PB.101523.259	SAMD4B	t00	t04	2
PB.101523.4	ES	PB.101523.50	PAK4	t04	t30	2
PB.101523.4	ES	PB.101523.2	PAK4	t00	t30	1
PB.101523.4	ES	PB.101523.3	PAK4	t04	t30	1
PB.101523.4	ES	PB.101523.50	PAK4	t00	t30	2
PB.101523.4	ES	PB.101523.3	PAK4	t00	t30	1
PB.101523.597	ES	PB.101523.665	PLEKHG2	t00	t04	-2
PB.101523.597	ES	PB.101523.666	PLEKHG2	t00	t04	-2
PB.101523.597	IR	PB.101523.666	PLEKHG2	t00	t04	1
PB.101523.603	ES	PB.101523.597	PLEKHG2	t00	t30	1
PB.101523.603	ES	PB.101523.597	PLEKHG2	t04	t30	1
PB.101523.603	ES	PB.101523.595	PLEKHG2	t04	t30	1
PB.101523.603	IR	PB.101523.595	PLEKHG2	t04	t30	1
PB.101523.666	ES	PB.101523.595	PLEKHG2	t04	t30	2
PB.101523.666	ES	PB.101523.597	PLEKHG2	t04	t30	2
PB.101523.666	IR	PB.101523.595	PLEKHG2	t04	t30	0
PB.101523.666	IR	PB.101523.597	PLEKHG2	t04	t30	-1
PB.101541.4	ES	PB.101541.2	ZNF546	t00	t04	1
PB.101550.27	ES	PB.101550.37	DYRK1B	t00	t04	-1
PB.101550.37	ES	PB.101550.27	DYRK1B	t00	t30	1
PB.101550.37	ES	PB.101550.27	DYRK1B	t04	t30	1
PB.101550.786	ES	PB.101550.789	ZNF780A	t04	t30	1
PB.101550.786	IR	PB.101550.789	ZNF780A	t04	t30	-1
PB.101550.790	IR	PB.101550.786	ZNF780A	t00	t04	1
PB.101550.792	IR	PB.101550.786	ZNF780A	t00	t04	1
PB.101560.7	ES	PB.101560.20	CCNP	t00	t30	1
PB.101560.706	IR	PB.101560.712	C19orf47	t00	t30	-1
PB.101560.706	IR	PB.101560.733	C19orf47	t00	t30	-1
PB.101560.706	IR	PB.101560.733	C19orf47	t04	t30	-1
PB.101566.1390	ES	PB.101566.1288	SPTBN4	t04	t30	1
PB.101566.1390	IR	PB.101566.1570	SPTBN4	t04	t30	2
PB.101566.1587	ES	PB.101566.1283	SPTBN4	t00	t04	1
PB.101566.1587	ES	PB.101566.1283	SPTBN4	t00	t30	1
PB.101566.1587	ES	PB.101566.1288	SPTBN4	t00	t30	1
PB.101566.1587	IR	PB.101566.1570	SPTBN4	t00	t30	2
PB.101566.1588	ES	PB.101566.1288	SPTBN4	t00	t30	1
PB.101566.1588	ES	PB.101566.1283	SPTBN4	t00	t30	1
PB.101566.1588	ES	PB.101566.1283	SPTBN4	t00	t04	1
PB.101566.1588	IR	PB.101566.1570	SPTBN4	t00	t30	2
PB.101566.24	IR	PB.101566.15	PLD3	t00	t30	-1
PB.101566.24	IR	PB.101566.15	PLD3	t00	t04	-1
PB.101567.233	ES	PB.101567.23	LTBP4	t00	t30	-1
PB.101567.233	ES	PB.101567.10	LTBP4	t00	t30	-1
PB.101572.151	IR	PB.101572.163	COQ8B	t00	t30	2
PB.101572.152	IR	PB.101572.163	COQ8B	t00	t30	2
PB.101572.158	IR	PB.101572.152	COQ8B	t00	t04	-1
PB.101574.11	IR	PB.101574.1	ACTMAP	t04	t30	0
PB.101574.17	IR	PB.101574.11	ACTMAP	t00	t04	2
PB.101581.163	ES	PB.101581.166	RAB4B	t00	t30	1
PB.101581.163	ES	PB.101581.166	RAB4B	t04	t30	1
PB.101581.206	ES	PB.101581.174	RAB4B-EGLN2	t04	t30	1
PB.101581.206	ES	PB.101581.174	RAB4B-EGLN2	t00	t30	1
PB.101599.4	ES	PB.101599.18	CYP2S1	t00	t30	1
PB.101599.4	ES	PB.101599.18	CYP2S1	t04	t30	1
PB.101604.1	ES	PB.101604.2	AXL	t00	t30	-1
PB.101604.1	ES	PB.101604.2	AXL	t00	t04	-1
PB.101604.1	MIC	PB.101604.2	AXL	t00	t30	-1
PB.101604.1	MIC	PB.101604.2	AXL	t00	t04	-1
PB.101604.115	IR	PB.101604.184	HNRNPUL1	t00	t30	3
PB.101604.115	IR	PB.101604.184	HNRNPUL1	t00	t04	3
PB.101604.993	ES	PB.101604.992	CCDC97	t04	t30	1
PB.101613.1	ES	PB.101613.52	DMAC2	t00	t04	-2
PB.101613.1	ES	PB.101613.54	DMAC2	t00	t30	-1
PB.101613.1	ES	PB.101613.43	DMAC2	t00	t30	0
PB.101613.1	ES	PB.101613.11	DMAC2	t00	t30	1
PB.101613.1	ES	PB.101613.54	DMAC2	t00	t04	-1
PB.101613.30	ES	PB.101613.11	DMAC2	t00	t30	2
PB.101613.30	ES	PB.101613.43	DMAC2	t00	t30	1
PB.101613.30	ES	PB.101613.11	DMAC2	t04	t30	2
PB.101613.30	ES	PB.101613.54	DMAC2	t00	t30	0
PB.101613.30	ES	PB.101613.1	DMAC2	t04	t30	1
PB.101613.49	ES	PB.101613.43	DMAC2	t00	t30	1
PB.101613.49	ES	PB.101613.11	DMAC2	t00	t30	2
PB.101613.49	ES	PB.101613.54	DMAC2	t00	t30	0
PB.101613.49	IR	PB.101613.43	DMAC2	t00	t30	-1
PB.101613.49	IR	PB.101613.54	DMAC2	t00	t30	-1
PB.101613.49	IR	PB.101613.11	DMAC2	t00	t30	-1
PB.101613.52	ES	PB.101613.1	DMAC2	t04	t30	2
PB.101613.52	ES	PB.101613.11	DMAC2	t04	t30	3
PB.101629.17	ES	PB.101629.66	ARHGEF1	t04	t30	-3
PB.101629.17	ES	PB.101629.10	ARHGEF1	t04	t30	-2
PB.101629.17	ES	PB.101629.10	ARHGEF1	t00	t30	-2
PB.101629.17	ES	PB.101629.66	ARHGEF1	t00	t30	-3
PB.101629.17	ES	PB.101629.26	ARHGEF1	t00	t30	-2
PB.101629.17	IR	PB.101629.26	ARHGEF1	t00	t30	1
PB.101629.26	ES	PB.101629.10	ARHGEF1	t04	t30	0
PB.101629.26	ES	PB.101629.66	ARHGEF1	t04	t30	-1
PB.101629.26	IR	PB.101629.66	ARHGEF1	t04	t30	-1
PB.101629.26	IR	PB.101629.10	ARHGEF1	t04	t30	-1
PB.101629.4	ES	PB.101629.26	ARHGEF1	t00	t04	-1
PB.101629.4	ES	PB.101629.66	ARHGEF1	t00	t30	-2
PB.101629.4	ES	PB.101629.10	ARHGEF1	t00	t30	-1
PB.101629.4	ES	PB.101629.26	ARHGEF1	t00	t30	-1
PB.101629.4	IR	PB.101629.26	ARHGEF1	t00	t04	1
PB.101629.4	IR	PB.101629.26	ARHGEF1	t00	t30	1
PB.101629.46	ES	PB.101629.10	ARHGEF1	t04	t30	-1
PB.101629.46	ES	PB.101629.10	ARHGEF1	t00	t30	-1
PB.101629.46	ES	PB.101629.26	ARHGEF1	t00	t30	-1
PB.101629.46	ES	PB.101629.66	ARHGEF1	t04	t30	-2
PB.101629.46	ES	PB.101629.66	ARHGEF1	t00	t30	-2
PB.101629.46	IR	PB.101629.26	ARHGEF1	t00	t30	1
PB.101645.5	ES	PB.101645.9	CIC	t00	t04	1
PB.101645.9	ES	PB.101645.5	CIC	t04	t30	-1
PB.101646.1	IR	PB.101646.2	PRR19	t00	t04	1
PB.101646.1	IR	PB.101646.2	PRR19	t00	t30	1
PB.101646.13	ES	PB.101646.2	PRR19	t00	t30	1
PB.101646.13	ES	PB.101646.2	PRR19	t00	t04	1
PB.101646.13	IR	PB.101646.2	PRR19	t00	t30	1
[truncated: 23,665 more rows]

## Sheet: Detailed switch func conseq
gene_id	condition_1	condition_2	isoformUpregulated	isoformDownregulated	featureCompared	switchConsequence
[truncated: 37,933 more rows]

[truncated: 2 more sheets: SFARI Gene Enrichment, GO Term Enrichment]
