# Supplementary material for: Long-read proteogenomic atlas of human neuronal differentiation reveals isoform diversity informing neurodevelopmental risk mechanisms
Source: bioRxiv. 2025 Dec 19:2025.12.16.693263. Preprint. [Version 1] doi: 10.64898/2025.12.16.693263 (PMC12724457; doi:10.64898/2025.12.16.693263)
Supplement: Supplement 6 [file media-6.xlsx]

## Sheet: Table_Names
Table_Names	Description
Quasi - Results	Model coefficient estimates and likelihood ratio tests from quasi-binomial analyses.
Quasi - EMMs	Estimated marginal means (EMMs) for each interaction model.
Fishers - Results	Exon-pA site coordination assessed by Fisher's exact tests.
QAPA	∆PPAU and differential gene expression from QAPA methods.
APA	∆PPAU and differential gene expression from long-read RNA-seq APA methods.

## Sheet: Table_Columns
Table	Column	Description
Quasi - Results	Term	The name of the model parameter.
Quasi - Results	Estimate	The estimated regression coefficient for that term.
Quasi - Results	Std..Error	The standard error of the coefficient estimate.
Quasi - Results	t.value	The t-statistic, calculated as Estimate / Std. Error
Quasi - Results	Pr...t..	The p-value associated with the t-statisitc.
Quasi - Results	event_id	The exon splicing event ID (from SUPPA2)
Quasi - Results	global_LRT_p	The p-value for the global test comparing the full model vs. the reduced model.
Quasi - Results	interaction_LRT_p	The p-value for the interaction test comparing the interaction model vs. the full model.
Quasi - Results	global_LRT_FDR	The FDR corrected p-value for the global test comparing the full model vs. the reduced model.
Quasi - Results	interaction_LRT_FDR	The FDR corrected p-value for the interaction test comparing the interaction model vs. the full model.
Quasi - EMMs	Time	The timepoint (t00, t04, or t30) for which the estimated marginal means were calculated.
Quasi - EMMs	PolyA_Site	The polyA site.
Quasi - EMMs	emmean	The estimated marginal mean (EMM) of the response for that Time X PolyA_Site combination
Quasi - EMMs	SE	The standard error of the EMM
Quasi - EMMs	asymp.LCL	The lower 95% confidence limit for the EMM.
Quasi - EMMs	asymp.UCL	The upper 95% confidence limit for the EMM.
Quasi - EMMs	event_id	The exon splicing event ID (from SUPPA2)
Fishers - Results	timepoint	Timepoint.
Fishers - Results	event_id	The exon splicing event ID (from SUPPA2)
Fishers - Results	pA_id	The polyA site.
Fishers - Results	OR	Odds ratio from the Fisher's exact test.
Fishers - Results	pval	P-value from the Fisher's exact test.
Fishers - Results	pval_adj	BH-corrected p-value.
Fishers - Results	logOR	Log odds ratio.
QAPA	GeneName	Gene name.
QAPA	*_PAU	PAU (calculated as CPM of the polyA site divided by CPM of all polyA sites in the analysis) for each sample. Values shown are PPAU for each gene.
QAPA	MedianPAU_t00	Median PAU at t00.
QAPA	MedianPAU_t04	Median PAU at t04.
QAPA	MedianPAU_t30	Median PAU at t30.
QAPA	UTR3Length	3'UTR length of the most proximal polyA site.
QAPA	dPPAU	Change in PPAU for the comparison in 'timepoint'.
QAPA	change	Indicates whether the gene is lengthening, shortening, or undergoing no change across the comparison in 'timepoint.'
QAPA	log2FoldChange	Gene expression log2 Fold Change (calculated using only the transcripts used in this analysis).
QAPA	padj	Adjusted p-value for the change in gene expression.
QAPA	timepoint	Two timepoints being compared.
APA	GeneName	Gene name.
APA	sequence_cluster	Cluster ID for transcripts with identical sequence up to the 3'UTR.
APA	*_PAU	PAU (calculated as CPM of the polyA site divided by CPM of all polyA sites in the analysis) for each sample. Values shown are PPAU for each sequence cluster.
APA	MedianPAU_t00	Median PAU at t00.
APA	MedianPAU_t04	Median PAU at t04.
APA	MedianPAU_t30	Median PAU at t30.
APA	dPPAU	Change in PPAU for the comparison in 'timepoint'.
APA	change	Indicates whether the sequence cluster is lengthening, shortening, or undergoing no change across the comparison in 'timepoint.'
APA	log2FoldChange	Sequence cluster expression log2 Fold Change (calculated using only the transcripts used in this analysis).
APA	padj	Adjusted p-value for the change in sequence cluster expression.
APA	timepoint	Two timepoints being compared.

## Sheet: Quasi - Results
Term	Estimate	Std..Error	t.value	Pr...t..	event_id	global_LRT_p	interaction_LRT_p	global_LRT_FDR	interaction_LRT_FDR
(Intercept)	6.93549	0.191634	36.1914	6.57739e-30	AAGAB;SE:chr15:67202898-67203548:67203597-67204044:-	4.87507e-08	0.201444	8.94713e-08	0.352025
Timet04	-0.713679	0.227607	-3.13558	0.00340786	AAGAB;SE:chr15:67202898-67203548:67203597-67204044:-	4.87507e-08	0.201444	8.94713e-08	0.352025
Timet30	-0.704628	0.230349	-3.05895	0.00417679	AAGAB;SE:chr15:67202898-67203548:67203597-67204044:-	4.87507e-08	0.201444	8.94713e-08	0.352025
PolyA_SitepA5	-2.94035	0.485791	-6.05271	5.90966e-07	AAGAB;SE:chr15:67202898-67203548:67203597-67204044:-	4.87507e-08	0.201444	8.94713e-08	0.352025
PolyA_SitepA6	-1.19892	0.482724	-2.48365	0.017796	AAGAB;SE:chr15:67202898-67203548:67203597-67204044:-	4.87507e-08	0.201444	8.94713e-08	0.352025
Timet04:PolyA_SitepA5	1.20343	0.591617	2.03413	0.0493574	AAGAB;SE:chr15:67202898-67203548:67203597-67204044:-	4.87507e-08	0.201444	8.94713e-08	0.352025
Timet30:PolyA_SitepA5	0.873568	0.59303	1.47306	0.149425	AAGAB;SE:chr15:67202898-67203548:67203597-67204044:-	4.87507e-08	0.201444	8.94713e-08	0.352025
Timet04:PolyA_SitepA6	1.13444	0.588341	1.9282	0.0617463	AAGAB;SE:chr15:67202898-67203548:67203597-67204044:-	4.87507e-08	0.201444	8.94713e-08	0.352025
Timet30:PolyA_SitepA6	0.891866	0.589453	1.51304	0.139	AAGAB;SE:chr15:67202898-67203548:67203597-67204044:-	4.87507e-08	0.201444	8.94713e-08	0.352025
(Intercept)	-3.50998	0.0573533	-61.1993	5.47688e-38	AAGAB;SE:chr15:67204148-67205019:67205046-67208562:-	0.116282	0.164906	0.132768	0.30298
Timet04	-0.258731	0.0825061	-3.1359	0.00340492	AAGAB;SE:chr15:67204148-67205019:67205046-67208562:-	0.116282	0.164906	0.132768	0.30298
Timet30	-1.21614	0.113384	-10.7258	9.24686e-13	AAGAB;SE:chr15:67204148-67205019:67205046-67208562:-	0.116282	0.164906	0.132768	0.30298
PolyA_SitepA5	-0.485155	0.722185	-0.671788	0.506007	AAGAB;SE:chr15:67204148-67205019:67205046-67208562:-	0.116282	0.164906	0.132768	0.30298
PolyA_SitepA6	0.105458	0.236368	0.44616	0.658154	AAGAB;SE:chr15:67204148-67205019:67205046-67208562:-	0.116282	0.164906	0.132768	0.30298
Timet04:PolyA_SitepA5	-0.231015	0.884525	-0.261174	0.795447	AAGAB;SE:chr15:67204148-67205019:67205046-67208562:-	0.116282	0.164906	0.132768	0.30298
Timet30:PolyA_SitepA5	1.0472	0.888548	1.17855	0.246308	AAGAB;SE:chr15:67204148-67205019:67205046-67208562:-	0.116282	0.164906	0.132768	0.30298
Timet04:PolyA_SitepA6	-0.488141	0.307622	-1.58682	0.121299	AAGAB;SE:chr15:67204148-67205019:67205046-67208562:-	0.116282	0.164906	0.132768	0.30298
Timet30:PolyA_SitepA6	-0.790535	0.467733	-1.69014	0.0996439	AAGAB;SE:chr15:67204148-67205019:67205046-67208562:-	0.116282	0.164906	0.132768	0.30298
(Intercept)	-5.30735	0.0876613	-60.5438	8.04097e-38	AAGAB;SE:chr15:67209544-67231230:67231332-67231814:-	1.96344e-06	0.830255	3.246e-06	0.91674
Timet04	0.0519509	0.117424	0.44242	0.660832	AAGAB;SE:chr15:67209544-67231230:67231332-67231814:-	1.96344e-06	0.830255	3.246e-06	0.91674
Timet30	0.217277	0.115103	1.88768	0.0671512	AAGAB;SE:chr15:67209544-67231230:67231332-67231814:-	1.96344e-06	0.830255	3.246e-06	0.91674
PolyA_SitepA5	1.31221	0.466843	2.81082	0.00794442	AAGAB;SE:chr15:67209544-67231230:67231332-67231814:-	1.96344e-06	0.830255	3.246e-06	0.91674
PolyA_SitepA6	-0.429222	0.463474	-0.926097	0.360563	AAGAB;SE:chr15:67209544-67231230:67231332-67231814:-	1.96344e-06	0.830255	3.246e-06	0.91674
Timet04:PolyA_SitepA5	-0.541697	0.573095	-0.945213	0.350852	AAGAB;SE:chr15:67209544-67231230:67231332-67231814:-	1.96344e-06	0.830255	3.246e-06	0.91674
Timet30:PolyA_SitepA5	-0.386217	0.573009	-0.674016	0.504606	AAGAB;SE:chr15:67209544-67231230:67231332-67231814:-	1.96344e-06	0.830255	3.246e-06	0.91674
Timet04:PolyA_SitepA6	-0.472711	0.569526	-0.830008	0.412005	AAGAB;SE:chr15:67209544-67231230:67231332-67231814:-	1.96344e-06	0.830255	3.246e-06	0.91674
Timet30:PolyA_SitepA6	-0.404515	0.569102	-0.710796	0.481791	AAGAB;SE:chr15:67209544-67231230:67231332-67231814:-	1.96344e-06	0.830255	3.246e-06	0.91674
(Intercept)	5.98823	0.111407	53.751	5.57255e-36	AAGAB;SE:chr15:67209544-67231814:67231897-67235979:-	8.21281e-09	0.886085	1.58387e-08	0.949211
Timet04	0.178573	0.157536	1.13353	0.264483	AAGAB;SE:chr15:67209544-67231814:67231897-67235979:-	8.21281e-09	0.886085	1.58387e-08	0.949211
Timet30	0.236826	0.162909	1.45373	0.154684	AAGAB;SE:chr15:67209544-67231814:67231897-67235979:-	8.21281e-09	0.886085	1.58387e-08	0.949211
PolyA_SitepA5	-1.99309	0.429796	-4.63729	4.52599e-05	AAGAB;SE:chr15:67209544-67231814:67231897-67235979:-	8.21281e-09	0.886085	1.58387e-08	0.949211
PolyA_SitepA6	-0.251655	0.426797	-0.589637	0.559117	AAGAB;SE:chr15:67209544-67231814:67231897-67235979:-	8.21281e-09	0.886085	1.58387e-08	0.949211
Timet04:PolyA_SitepA5	0.311173	0.53168	0.585265	0.562021	AAGAB;SE:chr15:67209544-67231814:67231897-67235979:-	8.21281e-09	0.886085	1.58387e-08	0.949211
Timet30:PolyA_SitepA5	-0.0678858	0.533635	-0.127214	0.899479	AAGAB;SE:chr15:67209544-67231814:67231897-67235979:-	8.21281e-09	0.886085	1.58387e-08	0.949211
Timet04:PolyA_SitepA6	0.242187	0.528527	0.45823	0.649541	AAGAB;SE:chr15:67209544-67231814:67231897-67235979:-	8.21281e-09	0.886085	1.58387e-08	0.949211
Timet30:PolyA_SitepA6	-0.049588	0.530197	-0.0935275	0.926003	AAGAB;SE:chr15:67209544-67231814:67231897-67235979:-	8.21281e-09	0.886085	1.58387e-08	0.949211
(Intercept)	-5.98015	0.12797	-46.731	4.41124e-25	AAR2;SE:chr20:36240625-36242173:36242355-36244697:+	7.86926e-07	0.139564	1.33684e-06	0.267053
Timet04	-0.472836	0.186943	-2.5293	0.0184104	AAR2;SE:chr20:36240625-36242173:36242355-36244697:+	7.86926e-07	0.139564	1.33684e-06	0.267053
Timet30	0.259212	0.162784	1.59237	0.124388	AAR2;SE:chr20:36240625-36242173:36242355-36244697:+	7.86926e-07	0.139564	1.33684e-06	0.267053
PolyA_SitepA4	1.7705	0.498459	3.55194	0.00161991	AAR2;SE:chr20:36240625-36242173:36242355-36244697:+	7.86926e-07	0.139564	1.33684e-06	0.267053
Timet04:PolyA_SitepA4	0.879539	0.619619	1.41948	0.168617	AAR2;SE:chr20:36240625-36242173:36242355-36244697:+	7.86926e-07	0.139564	1.33684e-06	0.267053
Timet30:PolyA_SitepA4	-0.171301	0.612194	-0.279814	0.782018	AAR2;SE:chr20:36240625-36242173:36242355-36244697:+	7.86926e-07	0.139564	1.33684e-06	0.267053
(Intercept)	-7.51547	0.336741	-22.3182	1.4662e-17	AAR2;SE:chr20:36244926-36246201:36246278-36255578:+	6.56042e-08	0.430201	1.19267e-07	0.603811
Timet04	0.287632	0.416459	0.690662	0.496404	AAR2;SE:chr20:36244926-36246201:36246278-36255578:+	6.56042e-08	0.430201	1.19267e-07	0.603811
Timet30	0.799985	0.392739	2.03694	0.0528308	AAR2;SE:chr20:36244926-36246201:36246278-36255578:+	6.56042e-08	0.430201	1.19267e-07	0.603811
PolyA_SitepA4	3.30581	0.677084	4.88242	5.60133e-05	AAR2;SE:chr20:36244926-36246201:36246278-36255578:+	6.56042e-08	0.430201	1.19267e-07	0.603811
Timet04:PolyA_SitepA4	0.119071	0.832033	0.143109	0.887399	AAR2;SE:chr20:36244926-36246201:36246278-36255578:+	6.56042e-08	0.430201	1.19267e-07	0.603811
Timet30:PolyA_SitepA4	-0.712073	0.819786	-0.868609	0.393664	AAR2;SE:chr20:36244926-36246201:36246278-36255578:+	6.56042e-08	0.430201	1.19267e-07	0.603811
(Intercept)	5.0876	0.798494	6.37149	1.37672e-06	AARS2;SE:chr6:44307031-44307249:44307394-44310299:-	3.82714e-08	0.785663	7.06465e-08	0.888419
Timet04	-0.829622	0.97924	-0.84721	0.405248	AARS2;SE:chr6:44307031-44307249:44307394-44310299:-	3.82714e-08	0.785663	7.06465e-08	0.888419
Timet30	-1.30341	0.98063	-1.32915	0.196296	AARS2;SE:chr6:44307031-44307249:44307394-44310299:-	3.82714e-08	0.785663	7.06465e-08	0.888419
PolyA_SitepA3	-2.5437	0.824808	-3.08399	0.00507879	AARS2;SE:chr6:44307031-44307249:44307394-44310299:-	3.82714e-08	0.785663	7.06465e-08	0.888419
Timet04:PolyA_SitepA3	0.466476	1.01624	0.459022	0.650349	AARS2;SE:chr6:44307031-44307249:44307394-44310299:-	3.82714e-08	0.785663	7.06465e-08	0.888419
Timet30:PolyA_SitepA3	0.686536	1.01503	0.676373	0.50527	AARS2;SE:chr6:44307031-44307249:44307394-44310299:-	3.82714e-08	0.785663	7.06465e-08	0.888419
(Intercept)	5.0876	0.67931	7.48936	9.93849e-08	AARS2;SE:chr6:44307394-44310299:44310443-44310994:-	7.04882e-12	0.368098	1.6208e-11	0.544195
Timet04	-0.829622	0.833077	-0.995853	0.329257	AARS2;SE:chr6:44307394-44310299:44310443-44310994:-	7.04882e-12	0.368098	1.6208e-11	0.544195
Timet30	-1.30341	0.834259	-1.56235	0.131296	AARS2;SE:chr6:44307394-44310299:44310443-44310994:-	7.04882e-12	0.368098	1.6208e-11	0.544195
PolyA_SitepA3	-3.27767	0.690994	-4.74341	7.97383e-05	AARS2;SE:chr6:44307394-44310299:44310443-44310994:-	7.04882e-12	0.368098	1.6208e-11	0.544195
Timet04:PolyA_SitepA3	1.05051	0.854243	1.22975	0.23071	AARS2;SE:chr6:44307394-44310299:44310443-44310994:-	7.04882e-12	0.368098	1.6208e-11	0.544195
Timet30:PolyA_SitepA3	1.01504	0.851648	1.19185	0.244971	AARS2;SE:chr6:44307394-44310299:44310443-44310994:-	7.04882e-12	0.368098	1.6208e-11	0.544195
(Intercept)	4.29955	1.87012	2.29908	0.0258958	AASDHPPT;SE:chr11:106079692-106090557:106090678-106091316:+	3.01691e-05	0.930588	4.59568e-05	0.97291
Timet04	-0.259427	2.29193	-0.113191	0.910351	AASDHPPT;SE:chr11:106079692-106090557:106090678-106091316:+	3.01691e-05	0.930588	4.59568e-05	0.97291
Timet30	-0.697682	2.29557	-0.303925	0.762499	AASDHPPT;SE:chr11:106079692-106090557:106090678-106091316:+	3.01691e-05	0.930588	4.59568e-05	0.97291
PolyA_SitepA3	-0.428349	2.64948	-0.161673	0.872242	AASDHPPT;SE:chr11:106079692-106090557:106090678-106091316:+	3.01691e-05	0.930588	4.59568e-05	0.97291
PolyA_SitepA4	1.44878	2.63796	0.549204	0.585412	AASDHPPT;SE:chr11:106079692-106090557:106090678-106091316:+	3.01691e-05	0.930588	4.59568e-05	0.97291
PolyA_SitepA5	0.202315	1.92124	0.105304	0.916573	AASDHPPT;SE:chr11:106079692-106090557:106090678-106091316:+	3.01691e-05	0.930588	4.59568e-05	0.97291
Timet04:PolyA_SitepA3	1.57281	3.24196	0.485144	0.629781	AASDHPPT;SE:chr11:106079692-106090557:106090678-106091316:+	3.01691e-05	0.930588	4.59568e-05	0.97291
Timet30:PolyA_SitepA3	2.2529	3.24421	0.694437	0.490756	AASDHPPT;SE:chr11:106079692-106090557:106090678-106091316:+	3.01691e-05	0.930588	4.59568e-05	0.97291
Timet04:PolyA_SitepA4	2.26128	3.23117	0.699833	0.48741	AASDHPPT;SE:chr11:106079692-106090557:106090678-106091316:+	3.01691e-05	0.930588	4.59568e-05	0.97291
Timet30:PolyA_SitepA4	2.93404	3.23373	0.907324	0.368768	AASDHPPT;SE:chr11:106079692-106090557:106090678-106091316:+	3.01691e-05	0.930588	4.59568e-05	0.97291
Timet04:PolyA_SitepA5	0.158253	2.34455	0.0674984	0.946465	AASDHPPT;SE:chr11:106079692-106090557:106090678-106091316:+	3.01691e-05	0.930588	4.59568e-05	0.97291
Timet30:PolyA_SitepA5	1.75626	2.357	0.745126	0.459828	AASDHPPT;SE:chr11:106079692-106090557:106090678-106091316:+	3.01691e-05	0.930588	4.59568e-05	0.97291
(Intercept)	-4.29955	0.4853	-8.85957	1.14231e-11	AASDHPPT;SE:chr11:106091477-106092965:106093024-106094583:+	1.58071e-12	0.032108	3.76263e-12	0.0858793
Timet04	0.259427	0.594761	0.436187	0.664656	AASDHPPT;SE:chr11:106091477-106092965:106093024-106094583:+	1.58071e-12	0.032108	3.76263e-12	0.0858793
Timet30	0.697682	0.595706	1.17119	0.247305	AASDHPPT;SE:chr11:106091477-106092965:106093024-106094583:+	1.58071e-12	0.032108	3.76263e-12	0.0858793
PolyA_SitepA3	0.428349	0.687545	0.623012	0.536225	AASDHPPT;SE:chr11:106091477-106092965:106093024-106094583:+	1.58071e-12	0.032108	3.76263e-12	0.0858793
PolyA_SitepA4	-1.44878	0.684557	-2.11638	0.0395245	AASDHPPT;SE:chr11:106091477-106092965:106093024-106094583:+	1.58071e-12	0.032108	3.76263e-12	0.0858793
PolyA_SitepA5	-1.716	0.541985	-3.16613	0.00268366	AASDHPPT;SE:chr11:106091477-106092965:106093024-106094583:+	1.58071e-12	0.032108	3.76263e-12	0.0858793
Timet04:PolyA_SitepA3	-1.57281	0.841294	-1.86952	0.0676574	AASDHPPT;SE:chr11:106091477-106092965:106093024-106094583:+	1.58071e-12	0.032108	3.76263e-12	0.0858793
Timet30:PolyA_SitepA3	-2.2529	0.841879	-2.67604	0.0101611	AASDHPPT;SE:chr11:106091477-106092965:106093024-106094583:+	1.58071e-12	0.032108	3.76263e-12	0.0858793
Timet04:PolyA_SitepA4	-2.26128	0.838496	-2.69683	0.00962735	AASDHPPT;SE:chr11:106091477-106092965:106093024-106094583:+	1.58071e-12	0.032108	3.76263e-12	0.0858793
Timet30:PolyA_SitepA4	-2.93404	0.839159	-3.4964	0.00102618	AASDHPPT;SE:chr11:106091477-106092965:106093024-106094583:+	1.58071e-12	0.032108	3.76263e-12	0.0858793
Timet04:PolyA_SitepA5	-1.22784	0.674968	-1.81911	0.0751348	AASDHPPT;SE:chr11:106091477-106092965:106093024-106094583:+	1.58071e-12	0.032108	3.76263e-12	0.0858793
Timet30:PolyA_SitepA5	-2.08377	0.672197	-3.09995	0.00323472	AASDHPPT;SE:chr11:106091477-106092965:106093024-106094583:+	1.58071e-12	0.032108	3.76263e-12	0.0858793
(Intercept)	6.49476	0.621641	10.4478	5.91989e-14	AASS;SE:chr7:122079712-122081500:122081595-122086012:-	3.0902e-18	6.94306e-05	1.03676e-17	0.00050962
Timet04	-2.47838	0.763439	-3.24633	0.0021343	AASS;SE:chr7:122079712-122081500:122081595-122086012:-	3.0902e-18	6.94306e-05	1.03676e-17	0.00050962
Timet30	-3.71181	0.76896	-4.82705	1.44911e-05	AASS;SE:chr7:122079712-122081500:122081595-122086012:-	3.0902e-18	6.94306e-05	1.03676e-17	0.00050962
PolyA_SitepA5	-4.34089	0.627907	-6.91326	9.9875e-09	AASS;SE:chr7:122079712-122081500:122081595-122086012:-	3.0902e-18	6.94306e-05	1.03676e-17	0.00050962
PolyA_SitepA6	-2.80901	0.660212	-4.25472	9.64252e-05	AASS;SE:chr7:122079712-122081500:122081595-122086012:-	3.0902e-18	6.94306e-05	1.03676e-17	0.00050962
PolyA_SitepA8	-0.564287	0.879384	-0.641684	0.524131	AASS;SE:chr7:122079712-122081500:122081595-122086012:-	3.0902e-18	6.94306e-05	1.03676e-17	0.00050962
Timet04:PolyA_SitepA5	3.01235	0.788401	3.82084	0.00038225	AASS;SE:chr7:122079712-122081500:122081595-122086012:-	3.0902e-18	6.94306e-05	1.03676e-17	0.00050962
Timet30:PolyA_SitepA5	3.19929	0.786004	4.07033	0.000174388	AASS;SE:chr7:122079712-122081500:122081595-122086012:-	3.0902e-18	6.94306e-05	1.03676e-17	0.00050962
Timet04:PolyA_SitepA6	2.32225	0.874452	2.65567	0.0107101	AASS;SE:chr7:122079712-122081500:122081595-122086012:-	3.0902e-18	6.94306e-05	1.03676e-17	0.00050962
Timet30:PolyA_SitepA6	3.96764	0.915102	4.33574	7.40958e-05	AASS;SE:chr7:122079712-122081500:122081595-122086012:-	3.0902e-18	6.94306e-05	1.03676e-17	0.00050962
Timet04:PolyA_SitepA8	0.927845	1.07938	0.859609	0.394277	AASS;SE:chr7:122079712-122081500:122081595-122086012:-	3.0902e-18	6.94306e-05	1.03676e-17	0.00050962
Timet30:PolyA_SitepA8	2.50429	1.08297	2.31244	0.0250872	AASS;SE:chr7:122079712-122081500:122081595-122086012:-	3.0902e-18	6.94306e-05	1.03676e-17	0.00050962
(Intercept)	6.49476	0.372083	17.4552	3.75695e-19	AASS;SE:chr7:122098866-122101371:122101438-122101621:-	9.23851e-28	7.69448e-08	5.50103e-27	1.2284e-06
Timet04	-2.47838	0.456956	-5.42367	4.09613e-06	AASS;SE:chr7:122098866-122101371:122101438-122101621:-	9.23851e-28	7.69448e-08	5.50103e-27	1.2284e-06
Timet30	-3.71181	0.46026	-8.06459	1.39015e-09	AASS;SE:chr7:122098866-122101371:122101438-122101621:-	9.23851e-28	7.69448e-08	5.50103e-27	1.2284e-06
PolyA_SitepA5	-5.23225	0.37412	-13.9855	4.01547e-16	AASS;SE:chr7:122098866-122101371:122101438-122101621:-	9.23851e-28	7.69448e-08	5.50103e-27	1.2284e-06
PolyA_SitepA6	-0.707865	0.526408	-1.34471	0.187131	AASS;SE:chr7:122098866-122101371:122101438-122101621:-	9.23851e-28	7.69448e-08	5.50103e-27	1.2284e-06
Timet04:PolyA_SitepA5	2.39244	0.462596	5.17178	8.87979e-06	AASS;SE:chr7:122098866-122101371:122101438-122101621:-	9.23851e-28	7.69448e-08	5.50103e-27	1.2284e-06
Timet30:PolyA_SitepA5	2.86757	0.466003	6.15355	4.33521e-07	AASS;SE:chr7:122098866-122101371:122101438-122101621:-	9.23851e-28	7.69448e-08	5.50103e-27	1.2284e-06
Timet04:PolyA_SitepA6	0.636294	0.646471	0.984259	0.331557	AASS;SE:chr7:122098866-122101371:122101438-122101621:-	9.23851e-28	7.69448e-08	5.50103e-27	1.2284e-06
Timet30:PolyA_SitepA6	1.86649	0.648813	2.87678	0.00671296	AASS;SE:chr7:122098866-122101371:122101438-122101621:-	9.23851e-28	7.69448e-08	5.50103e-27	1.2284e-06
(Intercept)	4.51452	0.584773	7.72011	5.89304e-08	ABCB8;SE:chr7:151028610-151033605:151033917-151034273:+	0.000430076	0.511128	0.000603779	0.675343
Timet04	-0.817338	0.717848	-1.13859	0.266111	ABCB8;SE:chr7:151028610-151033605:151033917-151034273:+	0.000430076	0.511128	0.000603779	0.675343
Timet30	-0.519378	0.71709	-0.724286	0.475892	ABCB8;SE:chr7:151028610-151033605:151033917-151034273:+	0.000430076	0.511128	0.000603779	0.675343
PolyA_SitepA2	-1.45906	0.594675	-2.45355	0.0217868	ABCB8;SE:chr7:151028610-151033605:151033917-151034273:+	0.000430076	0.511128	0.000603779	0.675343
Timet04:PolyA_SitepA2	0.612932	0.734585	0.834393	0.412288	ABCB8;SE:chr7:151028610-151033605:151033917-151034273:+	0.000430076	0.511128	0.000603779	0.675343
Timet30:PolyA_SitepA2	0.816021	0.734185	1.11146	0.277379	ABCB8;SE:chr7:151028610-151033605:151033917-151034273:+	0.000430076	0.511128	0.000603779	0.675343
(Intercept)	4.51452	0.446228	10.1171	3.91423e-10	ABCB8;SE:chr7:151033917-151034273:151034428-151034505:+	0.061871	0.106881	0.0728265	0.21825
Timet04	-0.817338	0.547762	-1.49214	0.148691	ABCB8;SE:chr7:151033917-151034273:151034428-151034505:+	0.061871	0.106881	0.0728265	0.21825
Timet30	-0.519378	0.547187	-0.949178	0.351991	ABCB8;SE:chr7:151033917-151034273:151034428-151034505:+	0.061871	0.106881	0.0728265	0.21825
PolyA_SitepA2	-0.220006	0.470428	-0.467671	0.644239	ABCB8;SE:chr7:151033917-151034273:151034428-151034505:+	0.061871	0.106881	0.0728265	0.21825
Timet04:PolyA_SitepA2	1.29351	0.606683	2.13211	0.0434335	ABCB8;SE:chr7:151033917-151034273:151034428-151034505:+	0.061871	0.106881	0.0728265	0.21825
Timet30:PolyA_SitepA2	0.775793	0.587777	1.31988	0.199328	ABCB8;SE:chr7:151033917-151034273:151034428-151034505:+	0.061871	0.106881	0.0728265	0.21825
(Intercept)	6.66143	0.455489	14.6248	1.01577e-16	ABCC5;SE:chr3:183988727-183989226:183989383-184014264:-	0.515754	0.0162196	0.54269	0.0497368
Timet04	-0.550516	0.483144	-1.13944	0.262044	ABCC5;SE:chr3:183988727-183989226:183989383-184014264:-	0.515754	0.0162196	0.54269	0.0497368
Timet30	-0.194662	0.482052	-0.403819	0.688734	ABCC5;SE:chr3:183988727-183989226:183989383-184014264:-	0.515754	0.0162196	0.54269	0.0497368
PolyA_SitepA4	-1.83578	0.645242	-2.84511	0.00728015	ABCC5;SE:chr3:183988727-183989226:183989383-184014264:-	0.515754	0.0162196	0.54269	0.0497368
PolyA_SitepA6	-0.0489394	0.644169	-0.0759729	0.939861	ABCC5;SE:chr3:183988727-183989226:183989383-184014264:-	0.515754	0.0162196	0.54269	0.0497368
Timet04:PolyA_SitepA4	1.32945	0.739108	1.79872	0.0804517	ABCC5;SE:chr3:183988727-183989226:183989383-184014264:-	0.515754	0.0162196	0.54269	0.0497368
Timet30:PolyA_SitepA4	1.96821	0.738231	2.66611	0.0114194	ABCC5;SE:chr3:183988727-183989226:183989383-184014264:-	0.515754	0.0162196	0.54269	0.0497368
Timet04:PolyA_SitepA6	0.437312	0.738018	0.592549	0.557187	ABCC5;SE:chr3:183988727-183989226:183989383-184014264:-	0.515754	0.0162196	0.54269	0.0497368
Timet30:PolyA_SitepA6	-0.689352	0.737426	-0.934809	0.356115	ABCC5;SE:chr3:183988727-183989226:183989383-184014264:-	0.515754	0.0162196	0.54269	0.0497368
(Intercept)	-6.66143	0.425098	-15.6703	1.17488e-17	ABCC5;SE:chr3:183989383-184009889:184009977-184014264:-	0.784492	0.00593229	0.800341	0.0218024
Timet04	0.368194	0.455883	0.807651	0.424596	ABCC5;SE:chr3:183989383-184009889:184009977-184014264:-	0.784492	0.00593229	0.800341	0.0218024
Timet30	0.502146	0.44347	1.13231	0.264989	ABCC5;SE:chr3:183989383-184009889:184009977-184014264:-	0.784492	0.00593229	0.800341	0.0218024
PolyA_SitepA4	1.83578	0.60219	3.04851	0.00429348	ABCC5;SE:chr3:183989383-184009889:184009977-184014264:-	0.784492	0.00593229	0.800341	0.0218024
PolyA_SitepA6	0.0489394	0.601188	0.0814045	0.935571	ABCC5;SE:chr3:183989383-184009889:184009977-184014264:-	0.784492	0.00593229	0.800341	0.0218024
Timet04:PolyA_SitepA4	-1.14713	0.693054	-1.65517	0.106583	ABCC5;SE:chr3:183989383-184009889:184009977-184014264:-	0.784492	0.00593229	0.800341	0.0218024
Timet30:PolyA_SitepA4	-2.27569	0.684799	-3.32315	0.00205251	ABCC5;SE:chr3:183989383-184009889:184009977-184014264:-	0.784492	0.00593229	0.800341	0.0218024
Timet04:PolyA_SitepA6	-0.254991	0.692042	-0.368461	0.714687	ABCC5;SE:chr3:183989383-184009889:184009977-184014264:-	0.784492	0.00593229	0.800341	0.0218024
Timet30:PolyA_SitepA6	0.381867	0.684044	0.55825	0.580129	ABCC5;SE:chr3:183989383-184009889:184009977-184014264:-	0.784492	0.00593229	0.800341	0.0218024
(Intercept)	3.16166	0.122425	25.8253	5.05354e-19	ABCD3;SE:chr1:94418588-94458607:94458643-94464775:+	1.60101e-12	0.197122	3.81018e-12	0.346376
Timet04	0.713831	0.184639	3.86609	0.000738569	ABCD3;SE:chr1:94418588-94458607:94458643-94464775:+	1.60101e-12	0.197122	3.81018e-12	0.346376
Timet30	0.425202	0.142819	2.9772	0.00655069	ABCD3;SE:chr1:94418588-94458607:94458643-94464775:+	1.60101e-12	0.197122	3.81018e-12	0.346376
PolyA_SitepA2	2.72166	0.639612	4.25518	0.000276005	ABCD3;SE:chr1:94418588-94458607:94458643-94464775:+	1.60101e-12	0.197122	3.81018e-12	0.346376
Timet04:PolyA_SitepA2	-1.04873	0.790875	-1.32603	0.197312	ABCD3;SE:chr1:94418588-94458607:94458643-94464775:+	1.60101e-12	0.197122	3.81018e-12	0.346376
Timet30:PolyA_SitepA2	0.159692	0.781875	0.204243	0.839886	ABCD3;SE:chr1:94418588-94458607:94458643-94464775:+	1.60101e-12	0.197122	3.81018e-12	0.346376
(Intercept)	6.27413	0.383194	16.3733	2.92536e-18	ABCD4;SE:chr14:74287886-74288207:74288259-74288716:-	0.0364033	1.84438e-05	0.0437419	0.000160273
Timet04	-0.740086	0.469476	-1.57641	0.12368	ABCD4;SE:chr14:74287886-74288207:74288259-74288716:-	0.0364033	1.84438e-05	0.0437419	0.000160273
Timet30	-0.838231	0.469508	-1.78534	0.0826338	ABCD4;SE:chr14:74287886-74288207:74288259-74288716:-	0.0364033	1.84438e-05	0.0437419	0.000160273
PolyA_SitepA2	-0.76854	0.401346	-1.91491	0.0634765	ABCD4;SE:chr14:74287886-74288207:74288259-74288716:-	0.0364033	1.84438e-05	0.0437419	0.000160273
PolyA_SitepA3	-0.275198	0.541999	-0.507746	0.614729	ABCD4;SE:chr14:74287886-74288207:74288259-74288716:-	0.0364033	1.84438e-05	0.0437419	0.000160273
Timet04:PolyA_SitepA2	1.66017	0.538236	3.08447	0.00390417	ABCD4;SE:chr14:74287886-74288207:74288259-74288716:-	0.0364033	1.84438e-05	0.0437419	0.000160273
Timet30:PolyA_SitepA2	0.343766	0.50107	0.686065	0.497067	ABCD4;SE:chr14:74287886-74288207:74288259-74288716:-	0.0364033	1.84438e-05	0.0437419	0.000160273
Timet04:PolyA_SitepA3	-1.35688	0.664901	-2.04072	0.0486637	ABCD4;SE:chr14:74287886-74288207:74288259-74288716:-	0.0364033	1.84438e-05	0.0437419	0.000160273
Timet30:PolyA_SitepA3	-1.00704	0.664675	-1.51509	0.138481	ABCD4;SE:chr14:74287886-74288207:74288259-74288716:-	0.0364033	1.84438e-05	0.0437419	0.000160273
(Intercept)	3.24194	0.174287	18.6011	4.75725e-20	ABCD4;SE:chr14:74289519-74290027:74290118-74290291:-	1.44554e-15	0.343749	4.12821e-15	0.517008
Timet04	-0.496204	0.22509	-2.20447	0.033968	ABCD4;SE:chr14:74289519-74290027:74290118-74290291:-	1.44554e-15	0.343749	4.12821e-15	0.517008
Timet30	-1.20805	0.206816	-5.8412	1.13285e-06	ABCD4;SE:chr14:74289519-74290027:74290118-74290291:-	1.44554e-15	0.343749	4.12821e-15	0.517008
PolyA_SitepA2	-0.437739	0.186231	-2.35051	0.0243456	ABCD4;SE:chr14:74289519-74290027:74290118-74290291:-	1.44554e-15	0.343749	4.12821e-15	0.517008
PolyA_SitepA3	2.757	0.785171	3.51133	0.00121975	ABCD4;SE:chr14:74289519-74290027:74290118-74290291:-	1.44554e-15	0.343749	4.12821e-15	0.517008
Timet04:PolyA_SitepA2	-0.359535	0.241309	-1.48994	0.14495	ABCD4;SE:chr14:74289519-74290027:74290118-74290291:-	1.44554e-15	0.343749	4.12821e-15	0.517008
Timet30:PolyA_SitepA2	-0.112728	0.223491	-0.504396	0.617056	ABCD4;SE:chr14:74289519-74290027:74290118-74290291:-	1.44554e-15	0.343749	4.12821e-15	0.517008
Timet04:PolyA_SitepA3	-1.60076	0.966963	-1.65545	0.106526	ABCD4;SE:chr14:74289519-74290027:74290118-74290291:-	1.44554e-15	0.343749	4.12821e-15	0.517008
Timet30:PolyA_SitepA3	-0.637223	0.962188	-0.662264	0.51202	ABCD4;SE:chr14:74289519-74290027:74290118-74290291:-	1.44554e-15	0.343749	4.12821e-15	0.517008
(Intercept)	0.879161	0.107107	8.20828	9.1563e-10	ABCD4;SE:chr14:74292869-74293154:74293248-74295148:-	7.75388e-19	0.00235854	2.71121e-18	0.0101427
Timet04	-0.904128	0.145251	-6.2246	3.48566e-07	ABCD4;SE:chr14:74292869-74293154:74293248-74295148:-	7.75388e-19	0.00235854	2.71121e-18	0.0101427
Timet30	-0.452753	0.151163	-2.99513	0.00493968	ABCD4;SE:chr14:74292869-74293154:74293248-74295148:-	7.75388e-19	0.00235854	2.71121e-18	0.0101427
PolyA_SitepA2	1.59078	0.133644	11.9031	4.86286e-14	ABCD4;SE:chr14:74292869-74293154:74293248-74295148:-	7.75388e-19	0.00235854	2.71121e-18	0.0101427
PolyA_SitepA3	5.11978	1.08207	4.73147	3.40321e-05	ABCD4;SE:chr14:74292869-74293154:74293248-74295148:-	7.75388e-19	0.00235854	2.71121e-18	0.0101427
Timet04:PolyA_SitepA2	-0.576777	0.176332	-3.27098	0.00236629	ABCD4;SE:chr14:74292869-74293154:74293248-74295148:-	7.75388e-19	0.00235854	2.71121e-18	0.0101427
Timet30:PolyA_SitepA2	-0.803619	0.185161	-4.3401	0.000110484	ABCD4;SE:chr14:74292869-74293154:74293248-74295148:-	7.75388e-19	0.00235854	2.71121e-18	0.0101427
Timet04:PolyA_SitepA3	-1.19284	1.33058	-0.896479	0.375953	ABCD4;SE:chr14:74292869-74293154:74293248-74295148:-	7.75388e-19	0.00235854	2.71121e-18	0.0101427
Timet30:PolyA_SitepA3	-1.39252	1.33026	-1.04681	0.302166	ABCD4;SE:chr14:74292869-74293154:74293248-74295148:-	7.75388e-19	0.00235854	2.71121e-18	0.0101427
(Intercept)	2.43155	0.117241	20.7398	1.3105e-21	ABCD4;SE:chr14:74293248-74295148:74295198-74295854:-	1.49002e-18	0.00047182	5.1217e-18	0.00260793
Timet04	-0.128962	0.175688	-0.734039	0.467679	ABCD4;SE:chr14:74293248-74295148:74295198-74295854:-	1.49002e-18	0.00047182	5.1217e-18	0.00260793
Timet30	0.198208	0.187263	1.05845	0.296902	ABCD4;SE:chr14:74293248-74295148:74295198-74295854:-	1.49002e-18	0.00047182	5.1217e-18	0.00260793
PolyA_SitepA2	3.35666	0.255033	13.1617	2.52154e-15	ABCD4;SE:chr14:74293248-74295148:74295198-74295854:-	1.49002e-18	0.00047182	5.1217e-18	0.00260793
PolyA_SitepA3	3.56739	0.610424	5.84411	1.12273e-06	ABCD4;SE:chr14:74293248-74295148:74295198-74295854:-	1.49002e-18	0.00047182	5.1217e-18	0.00260793
Timet04:PolyA_SitepA2	-0.377174	0.377002	-1.00046	0.323767	ABCD4;SE:chr14:74293248-74295148:74295198-74295854:-	1.49002e-18	0.00047182	5.1217e-18	0.00260793
Timet30:PolyA_SitepA2	-1.41571	0.348377	-4.06372	0.000250212	ABCD4;SE:chr14:74293248-74295148:74295198-74295854:-	1.49002e-18	0.00047182	5.1217e-18	0.00260793
Timet04:PolyA_SitepA3	-1.968	0.756535	-2.60133	0.0133919	ABCD4;SE:chr14:74293248-74295148:74295198-74295854:-	1.49002e-18	0.00047182	5.1217e-18	0.00260793
Timet30:PolyA_SitepA3	-2.04348	0.758774	-2.69314	0.0106789	ABCD4;SE:chr14:74293248-74295148:74295198-74295854:-	1.49002e-18	0.00047182	5.1217e-18	0.00260793
(Intercept)	2.74195	0.140746	19.4815	3.24797e-16	ABCD4;SE:chr14:74295198-74295854:74295974-74296333:-	0.000233726	8.35132e-05	0.000334593	0.000596972
Timet04	1.4532	0.345564	4.20529	0.000313273	ABCD4;SE:chr14:74295198-74295854:74295974-74296333:-	0.000233726	8.35132e-05	0.000334593	0.000596972
Timet30	1.34784	0.345802	3.89771	0.000682053	ABCD4;SE:chr14:74295198-74295854:74295974-74296333:-	0.000233726	8.35132e-05	0.000334593	0.000596972
PolyA_SitepA3	3.25698	0.616847	5.28005	2.04827e-05	ABCD4;SE:chr14:74295198-74295854:74295974-74296333:-	0.000233726	8.35132e-05	0.000334593	0.000596972
Timet04:PolyA_SitepA3	-3.55016	0.81464	-4.35795	0.000212566	ABCD4;SE:chr14:74295198-74295854:74295974-74296333:-	0.000233726	8.35132e-05	0.000334593	0.000596972
Timet30:PolyA_SitepA3	-3.19311	0.814244	-3.92157	0.000642262	ABCD4;SE:chr14:74295198-74295854:74295974-74296333:-	0.000233726	8.35132e-05	0.000334593	0.000596972
(Intercept)	2.75566	0.176898	15.5777	4.75478e-14	ABCD4;SE:chr14:74295198-74295854:74295979-74296333:-	1.57003e-10	0.972256	3.35689e-10	0.994222
Timet04	1.08456	0.321263	3.37594	0.00250108	ABCD4;SE:chr14:74295198-74295854:74295979-74296333:-	1.57003e-10	0.972256	3.35689e-10	0.994222
Timet30	0.934086	0.317753	2.93966	0.00715913	ABCD4;SE:chr14:74295198-74295854:74295979-74296333:-	1.57003e-10	0.972256	3.35689e-10	0.994222
PolyA_SitepA2	1.97189	0.256089	7.69999	6.16615e-08	ABCD4;SE:chr14:74295198-74295854:74295979-74296333:-	1.57003e-10	0.972256	3.35689e-10	0.994222
Timet04:PolyA_SitepA2	0.130455	0.563187	0.231638	0.818783	ABCD4;SE:chr14:74295198-74295854:74295979-74296333:-	1.57003e-10	0.972256	3.35689e-10	0.994222
Timet30:PolyA_SitepA2	0.0524064	0.5613	0.0933661	0.926388	ABCD4;SE:chr14:74295198-74295854:74295979-74296333:-	1.57003e-10	0.972256	3.35689e-10	0.994222
(Intercept)	0.940523	0.108802	8.64434	7.79826e-09	ABCD4;SE:chr14:74296449-74297930:74298069-74299548:-	1.95553e-18	0.0100081	6.67694e-18	0.0334531
Timet04	-0.363448	0.139856	-2.59872	0.0157498	ABCD4;SE:chr14:74296449-74297930:74298069-74299548:-	1.95553e-18	0.0100081	6.67694e-18	0.0334531
Timet30	0.0347352	0.145065	0.239446	0.812793	ABCD4;SE:chr14:74296449-74297930:74298069-74299548:-	1.95553e-18	0.0100081	6.67694e-18	0.0334531
PolyA_SitepA2	2.54526	0.163462	15.571	4.79957e-14	ABCD4;SE:chr14:74296449-74297930:74298069-74299548:-	1.95553e-18	0.0100081	6.67694e-18	0.0334531
Timet04:PolyA_SitepA2	-0.282645	0.213422	-1.32435	0.19786	ABCD4;SE:chr14:74296449-74297930:74298069-74299548:-	1.95553e-18	0.0100081	6.67694e-18	0.0334531
Timet30:PolyA_SitepA2	-0.721772	0.219191	-3.29289	0.00306463	ABCD4;SE:chr14:74296449-74297930:74298069-74299548:-	1.95553e-18	0.0100081	6.67694e-18	0.0334531
(Intercept)	0.817017	0.0827427	9.87419	6.29083e-10	ABCD4;SE:chr14:74296449-74297930:74298069-74300150:-	5.95565e-15	1.59444e-07	1.63993e-14	2.32468e-06
Timet04	0.494315	0.137974	3.58267	0.00150089	ABCD4;SE:chr14:74296449-74297930:74298069-74300150:-	5.95565e-15	1.59444e-07	1.63993e-14	2.32468e-06
Timet30	0.699331	0.153545	4.55457	0.000128907	ABCD4;SE:chr14:74296449-74297930:74298069-74300150:-	5.95565e-15	1.59444e-07	1.63993e-14	2.32468e-06
PolyA_SitepA2	4.29597	0.234839	18.2933	1.34195e-15	ABCD4;SE:chr14:74296449-74297930:74298069-74300150:-	5.95565e-15	1.59444e-07	1.63993e-14	2.32468e-06
Timet04:PolyA_SitepA2	-1.99455	0.295824	-6.74235	5.65849e-07	ABCD4;SE:chr14:74296449-74297930:74298069-74300150:-	5.95565e-15	1.59444e-07	1.63993e-14	2.32468e-06
Timet30:PolyA_SitepA2	-2.02722	0.327466	-6.19064	2.13615e-06	ABCD4;SE:chr14:74296449-74297930:74298069-74300150:-	5.95565e-15	1.59444e-07	1.63993e-14	2.32468e-06
(Intercept)	0.248073	0.0912903	2.71741	0.0120168	ABCD4;SE:chr14:74298069-74299548:74299675-74300150:-	1.87411e-06	0.274032	3.10269e-06	0.441499
Timet04	0.209882	0.133271	1.57486	0.12838	ABCD4;SE:chr14:74298069-74299548:74299675-74300150:-	1.87411e-06	0.274032	3.10269e-06	0.441499
Timet30	0.481006	0.13526	3.55615	0.00160307	ABCD4;SE:chr14:74298069-74299548:74299675-74300150:-	1.87411e-06	0.274032	3.10269e-06	0.441499
PolyA_SitepA2	-0.24972	0.0980012	-2.54813	0.0176502	ABCD4;SE:chr14:74298069-74299548:74299675-74300150:-	1.87411e-06	0.274032	3.10269e-06	0.441499
Timet04:PolyA_SitepA2	-0.196136	0.146168	-1.34186	0.1922	ABCD4;SE:chr14:74298069-74299548:74299675-74300150:-	1.87411e-06	0.274032	3.10269e-06	0.441499
Timet30:PolyA_SitepA2	-0.219077	0.150474	-1.45591	0.158376	ABCD4;SE:chr14:74298069-74299548:74299675-74300150:-	1.87411e-06	0.274032	3.10269e-06	0.441499
(Intercept)	1.72353	0.0901398	19.1206	4.95628e-16	ABCD4;SE:chr14:74298069-74299548:74299675-74302875:-	1.68673e-28	0.12638	1.05117e-27	0.247665
Timet04	0.616442	0.139082	4.43222	0.000175982	ABCD4;SE:chr14:74298069-74299548:74299675-74302875:-	1.68673e-28	0.12638	1.05117e-27	0.247665
Timet30	0.493463	0.138908	3.55244	0.00161792	ABCD4;SE:chr14:74298069-74299548:74299675-74302875:-	1.68673e-28	0.12638	1.05117e-27	0.247665
PolyA_SitepA3	-7.72247	0.662549	-11.6557	2.27798e-11	ABCD4;SE:chr14:74298069-74299548:74299675-74302875:-	1.68673e-28	0.12638	1.05117e-27	0.247665
Timet04:PolyA_SitepA3	1.48052	0.818181	1.80953	0.0829117	ABCD4;SE:chr14:74298069-74299548:74299675-74302875:-	1.68673e-28	0.12638	1.05117e-27	0.247665
Timet30:PolyA_SitepA3	1.35181	0.817558	1.65348	0.111257	ABCD4;SE:chr14:74298069-74299548:74299675-74302875:-	1.68673e-28	0.12638	1.05117e-27	0.247665
(Intercept)	0.927273	0.122415	7.57484	5.87001e-09	ABCD4;SE:chr14:74298069-74300150:74300268-74302875:-	3.26822e-35	0.000164801	3.03983e-34	0.00106188
Timet04	0.2989	0.195153	1.53162	0.134357	ABCD4;SE:chr14:74298069-74300150:74300268-74302875:-	3.26822e-35	0.000164801	3.03983e-34	0.00106188
Timet30	0.654672	0.225273	2.90613	0.00622466	ABCD4;SE:chr14:74298069-74300150:74300268-74302875:-	3.26822e-35	0.000164801	3.03983e-34	0.00106188
PolyA_SitepA2	1.8609	0.157863	11.7881	6.43362e-14	ABCD4;SE:chr14:74298069-74300150:74300268-74302875:-	3.26822e-35	0.000164801	3.03983e-34	0.00106188
PolyA_SitepA3	-6.92621	0.774485	-8.94298	1.12518e-10	ABCD4;SE:chr14:74298069-74300150:74300268-74302875:-	3.26822e-35	0.000164801	3.03983e-34	0.00106188
Timet04:PolyA_SitepA2	-0.519078	0.250949	-2.06846	0.0458374	ABCD4;SE:chr14:74298069-74300150:74300268-74302875:-	3.26822e-35	0.000164801	3.03983e-34	0.00106188
Timet30:PolyA_SitepA2	-1.28276	0.27556	-4.65511	4.28864e-05	ABCD4;SE:chr14:74298069-74300150:74300268-74302875:-	3.26822e-35	0.000164801	3.03983e-34	0.00106188
Timet04:PolyA_SitepA3	1.79806	0.959434	1.87409	0.0690523	ABCD4;SE:chr14:74298069-74300150:74300268-74302875:-	3.26822e-35	0.000164801	3.03983e-34	0.00106188
Timet30:PolyA_SitepA3	1.1906	0.965329	1.23337	0.225432	ABCD4;SE:chr14:74298069-74300150:74300268-74302875:-	3.26822e-35	0.000164801	3.03983e-34	0.00106188
(Intercept)	-5.22395	0.108613	-48.0969	2.22488e-25	ABCD4;SE:chr14:74299675-74299844:74299897-74300150:-	0.000725834	1.8292e-09	0.00100061	4.26963e-08
Timet04	0.642393	0.13313	4.82529	6.47583e-05	ABCD4;SE:chr14:74299675-74299844:74299897-74300150:-	0.000725834	1.8292e-09	0.00100061	4.26963e-08
Timet30	0.549568	0.13311	4.12867	0.000380468	ABCD4;SE:chr14:74299675-74299844:74299897-74300150:-	0.000725834	1.8292e-09	0.00100061	4.26963e-08
PolyA_SitepA2	0.308425	0.115492	2.67052	0.0133793	ABCD4;SE:chr14:74299675-74299844:74299897-74300150:-	0.000725834	1.8292e-09	0.00100061	4.26963e-08
Timet04:PolyA_SitepA2	-1.42452	0.158593	-8.9822	3.82992e-09	ABCD4;SE:chr14:74299675-74299844:74299897-74300150:-	0.000725834	1.8292e-09	0.00100061	4.26963e-08
Timet30:PolyA_SitepA2	-1.19856	0.158585	-7.55782	8.50475e-08	ABCD4;SE:chr14:74299675-74299844:74299897-74300150:-	0.000725834	1.8292e-09	0.00100061	4.26963e-08
(Intercept)	1.0343	0.138545	7.46546	1.04957e-07	ABCD4;SE:chr14:74299675-74300150:74300268-74302875:-	0.119203	0.0916415	0.135918	0.194105
Timet04	-0.722435	0.174686	-4.13563	0.000373808	ABCD4;SE:chr14:74299675-74300150:74300268-74302875:-	0.119203	0.0916415	0.135918	0.194105
Timet30	-0.405884	0.178128	-2.27861	0.0318799	ABCD4;SE:chr14:74299675-74300150:74300268-74302875:-	0.119203	0.0916415	0.135918	0.194105
PolyA_SitepA2	0.0441177	0.150719	0.292716	0.772255	ABCD4;SE:chr14:74299675-74300150:74300268-74302875:-	0.119203	0.0916415	0.135918	0.194105
Timet04:PolyA_SitepA2	-0.0729458	0.194123	-0.375771	0.710388	ABCD4;SE:chr14:74299675-74300150:74300268-74302875:-	0.119203	0.0916415	0.135918	0.194105
Timet30:PolyA_SitepA2	-0.407162	0.198434	-2.05187	0.0512454	ABCD4;SE:chr14:74299675-74300150:74300268-74302875:-	0.119203	0.0916415	0.135918	0.194105
(Intercept)	6.04816	0.346536	17.4532	3.45333e-25	ABCE1;SE:chr4:145110444-145110968:145111064-145112239:+	2.79573e-10	0.000126939	5.87822e-10	0.0008491
Timet04	-1.61734	0.425091	-3.8047	0.000335307	ABCE1;SE:chr4:145110444-145110968:145111064-145112239:+	2.79573e-10	0.000126939	5.87822e-10	0.0008491
Timet30	-1.97062	0.425446	-4.6319	1.9954e-05	ABCE1;SE:chr4:145110444-145110968:145111064-145112239:+	2.79573e-10	0.000126939	5.87822e-10	0.0008491
PolyA_SitepA2	1.97397	0.489827	4.02994	0.000159556	ABCE1;SE:chr4:145110444-145110968:145111064-145112239:+	2.79573e-10	0.000126939	5.87822e-10	0.0008491
PolyA_SitepA4	1.30833	0.489865	2.67081	0.00972469	ABCE1;SE:chr4:145110444-145110968:145111064-145112239:+	2.79573e-10	0.000126939	5.87822e-10	0.0008491
PolyA_SitepA5	0.817542	0.39089	2.09149	0.0407258	ABCE1;SE:chr4:145110444-145110968:145111064-145112239:+	2.79573e-10	0.000126939	5.87822e-10	0.0008491
PolyA_SitepA7	-0.187374	0.490135	-0.38229	0.703597	ABCE1;SE:chr4:145110444-145110968:145111064-145112239:+	2.79573e-10	0.000126939	5.87822e-10	0.0008491
Timet04:PolyA_SitepA2	0.104726	0.600447	0.174413	0.862128	ABCE1;SE:chr4:145110444-145110968:145111064-145112239:+	2.79573e-10	0.000126939	5.87822e-10	0.0008491
Timet30:PolyA_SitepA2	0.871463	0.600673	1.45081	0.152041	ABCE1;SE:chr4:145110444-145110968:145111064-145112239:+	2.79573e-10	0.000126939	5.87822e-10	0.0008491
Timet04:PolyA_SitepA4	0.194421	0.600536	0.323746	0.747256	ABCE1;SE:chr4:145110444-145110968:145111064-145112239:+	2.79573e-10	0.000126939	5.87822e-10	0.0008491
Timet30:PolyA_SitepA4	0.857001	0.600752	1.42655	0.158893	ABCE1;SE:chr4:145110444-145110968:145111064-145112239:+	2.79573e-10	0.000126939	5.87822e-10	0.0008491
Timet04:PolyA_SitepA5	1.28124	0.508332	2.52048	0.0143968	ABCE1;SE:chr4:145110444-145110968:145111064-145112239:+	2.79573e-10	0.000126939	5.87822e-10	0.0008491
Timet30:PolyA_SitepA5	0.628849	0.47363	1.32772	0.189299	ABCE1;SE:chr4:145110444-145110968:145111064-145112239:+	2.79573e-10	0.000126939	5.87822e-10	0.0008491
Timet04:PolyA_SitepA7	0.620238	0.601009	1.03199	0.306217	ABCE1;SE:chr4:145110444-145110968:145111064-145112239:+	2.79573e-10	0.000126939	5.87822e-10	0.0008491
Timet30:PolyA_SitepA7	2.01429	0.601011	3.3515	0.00139522	ABCE1;SE:chr4:145110444-145110968:145111064-145112239:+	2.79573e-10	0.000126939	5.87822e-10	0.0008491
(Intercept)	6.04816	0.574545	10.5269	2.95165e-15	ABCE1;SE:chr4:145120153-145121174:145121233-145121333:+	2.82023e-54	6.21135e-07	7.73493e-53	7.88379e-06
Timet04	-1.61734	0.704787	-2.2948	0.0252582	ABCE1;SE:chr4:145120153-145121174:145121233-145121333:+	2.82023e-54	6.21135e-07	7.73493e-53	7.88379e-06
Timet30	-1.97062	0.705376	-2.79372	0.00698392	ABCE1;SE:chr4:145120153-145121174:145121233-145121333:+	2.82023e-54	6.21135e-07	7.73493e-53	7.88379e-06
PolyA_SitepA2	-0.397866	0.600903	-0.662113	0.510434	ABCE1;SE:chr4:145120153-145121174:145121233-145121333:+	2.82023e-54	6.21135e-07	7.73493e-53	7.88379e-06
PolyA_SitepA4	1.30833	0.81218	1.61089	0.112452	ABCE1;SE:chr4:145120153-145121174:145121233-145121333:+	2.82023e-54	6.21135e-07	7.73493e-53	7.88379e-06
PolyA_SitepA5	2.11758	0.812108	2.60751	0.011491	ABCE1;SE:chr4:145120153-145121174:145121233-145121333:+	2.82023e-54	6.21135e-07	7.73493e-53	7.88379e-06
PolyA_SitepA7	-4.95459	0.57886	-8.55922	5.48187e-12	ABCE1;SE:chr4:145120153-145121174:145121233-145121333:+	2.82023e-54	6.21135e-07	7.73493e-53	7.88379e-06
Timet04:PolyA_SitepA2	0.113507	0.737492	0.153909	0.878198	ABCE1;SE:chr4:145120153-145121174:145121233-145121333:+	2.82023e-54	6.21135e-07	7.73493e-53	7.88379e-06
Timet30:PolyA_SitepA2	1.02936	0.739594	1.39179	0.169125	ABCE1;SE:chr4:145120153-145121174:145121233-145121333:+	2.82023e-54	6.21135e-07	7.73493e-53	7.88379e-06
Timet04:PolyA_SitepA4	0.194421	0.995669	0.195267	0.845844	ABCE1;SE:chr4:145120153-145121174:145121233-145121333:+	2.82023e-54	6.21135e-07	7.73493e-53	7.88379e-06
Timet30:PolyA_SitepA4	0.857001	0.996028	0.860419	0.392983	ABCE1;SE:chr4:145120153-145121174:145121233-145121333:+	2.82023e-54	6.21135e-07	7.73493e-53	7.88379e-06
Timet04:PolyA_SitepA5	0.26724	0.995482	0.268453	0.789271	ABCE1;SE:chr4:145120153-145121174:145121233-145121333:+	2.82023e-54	6.21135e-07	7.73493e-53	7.88379e-06
Timet30:PolyA_SitepA5	1.064	0.995867	1.06841	0.289615	ABCE1;SE:chr4:145120153-145121174:145121233-145121333:+	2.82023e-54	6.21135e-07	7.73493e-53	7.88379e-06
Timet04:PolyA_SitepA7	1.73274	0.713323	2.4291	0.0181481	ABCE1;SE:chr4:145120153-145121174:145121233-145121333:+	2.82023e-54	6.21135e-07	7.73493e-53	7.88379e-06
Timet30:PolyA_SitepA7	1.5607	0.710311	2.1972	0.0318784	ABCE1;SE:chr4:145120153-145121174:145121233-145121333:+	2.82023e-54	6.21135e-07	7.73493e-53	7.88379e-06
(Intercept)	8.46428	0.563087	15.0319	1.03653e-13	ABCF1;SE:chr6:30571560-30577409:30577455-30577818:+	2.02702e-25	0.527333	1.06e-24	0.689246
Timet04	-0.991594	0.689679	-1.43776	0.163413	ABCF1;SE:chr6:30571560-30577409:30577455-30577818:+	2.02702e-25	0.527333	1.06e-24	0.689246
Timet30	-1.11441	0.689687	-1.61582	0.119204	ABCF1;SE:chr6:30571560-30577409:30577455-30577818:+	2.02702e-25	0.527333	1.06e-24	0.689246
PolyA_SitepA4	-4.72447	0.570822	-8.27661	1.72013e-08	ABCF1;SE:chr6:30571560-30577409:30577455-30577818:+	2.02702e-25	0.527333	1.06e-24	0.689246
Timet04:PolyA_SitepA4	0.0713936	0.699464	0.102069	0.91955	ABCF1;SE:chr6:30571560-30577409:30577455-30577818:+	2.02702e-25	0.527333	1.06e-24	0.689246
Timet30:PolyA_SitepA4	-0.540598	0.698765	-0.773648	0.446693	ABCF1;SE:chr6:30571560-30577409:30577455-30577818:+	2.02702e-25	0.527333	1.06e-24	0.689246
(Intercept)	6.51711	0.170042	38.3264	4.83815e-23	ABCF1;SE:chr6:30590213-30590306:30590378-30590535:+	0.0847207	0.255874	0.0983061	0.420242
Timet04	0.0384381	0.263424	0.145918	0.885205	ABCF1;SE:chr6:30590213-30590306:30590378-30590535:+	0.0847207	0.255874	0.0983061	0.420242
Timet30	-0.962213	0.21406	-4.49507	0.000149978	ABCF1;SE:chr6:30590213-30590306:30590378-30590535:+	0.0847207	0.255874	0.0983061	0.420242
PolyA_SitepA4	0.856475	0.480775	1.78145	0.0875001	ABCF1;SE:chr6:30590213-30590306:30590378-30590535:+	0.0847207	0.255874	0.0983061	0.420242
Timet04:PolyA_SitepA4	-0.985533	0.610604	-1.61403	0.119593	ABCF1;SE:chr6:30590213-30590306:30590378-30590535:+	0.0847207	0.255874	0.0983061	0.420242
Timet30:PolyA_SitepA4	-0.372307	0.591054	-0.629904	0.534709	ABCF1;SE:chr6:30590213-30590306:30590378-30590535:+	0.0847207	0.255874	0.0983061	0.420242
(Intercept)	5.85556	0.191283	30.612	2.26558e-27	ABCF2;SE:chr7:151214191-151214879:151215082-151215604:-	0.43834	0.0757185	0.46611	0.167212
Timet04	-0.9171	0.225565	-4.0658	0.000248696	ABCF2;SE:chr7:151214191-151214879:151215082-151215604:-	0.43834	0.0757185	0.46611	0.167212
Timet30	-1.46178	0.215716	-6.7764	6.46214e-08	ABCF2;SE:chr7:151214191-151214879:151215082-151215604:-	0.43834	0.0757185	0.46611	0.167212
PolyA_SitepA4	-0.990596	0.312836	-3.1665	0.00313729	ABCF2;SE:chr7:151214191-151214879:151215082-151215604:-	0.43834	0.0757185	0.46611	0.167212
PolyA_SitepA5	-1.00093	0.682319	-1.46696	0.15107	ABCF2;SE:chr7:151214191-151214879:151215082-151215604:-	0.43834	0.0757185	0.46611	0.167212
Timet04:PolyA_SitepA4	0.94859	0.399756	2.37292	0.0231094	ABCF2;SE:chr7:151214191-151214879:151215082-151215604:-	0.43834	0.0757185	0.46611	0.167212
Timet30:PolyA_SitepA4	0.988695	0.363595	2.71922	0.0100066	ABCF2;SE:chr7:151214191-151214879:151215082-151215604:-	0.43834	0.0757185	0.46611	0.167212
Timet04:PolyA_SitepA5	0.528377	0.83374	0.633743	0.530255	ABCF2;SE:chr7:151214191-151214879:151215082-151215604:-	0.43834	0.0757185	0.46611	0.167212
Timet30:PolyA_SitepA5	1.27059	0.830866	1.52923	0.134947	ABCF2;SE:chr7:151214191-151214879:151215082-151215604:-	0.43834	0.0757185	0.46611	0.167212
(Intercept)	5.08826	0.137732	36.9431	3.19768e-30	ABCF2;SE:chr7:151216029-151218081:151218191-151218561:-	0.597911	0.711263	0.622568	0.834208
Timet04	-0.541564	0.172434	-3.1407	0.00336154	ABCF2;SE:chr7:151216029-151218081:151218191-151218561:-	0.597911	0.711263	0.622568	0.834208
Timet30	-0.428103	0.182597	-2.34453	0.0246858	ABCF2;SE:chr7:151216029-151218081:151218191-151218561:-	0.597911	0.711263	0.622568	0.834208
PolyA_SitepA4	0.508305	0.398757	1.27472	0.210573	ABCF2;SE:chr7:151216029-151218081:151218191-151218561:-	0.597911	0.711263	0.622568	0.834208
PolyA_SitepA5	-0.233632	0.698324	-0.334561	0.739897	ABCF2;SE:chr7:151216029-151218081:151218191-151218561:-	0.597911	0.711263	0.622568	0.834208
Timet04:PolyA_SitepA4	-0.276161	0.465475	-0.593289	0.556697	ABCF2;SE:chr7:151216029-151218081:151218191-151218561:-	0.597911	0.711263	0.622568	0.834208
Timet30:PolyA_SitepA4	-0.575462	0.454041	-1.26742	0.213141	ABCF2;SE:chr7:151216029-151218081:151218191-151218561:-	0.597911	0.711263	0.622568	0.834208
Timet04:PolyA_SitepA5	0.152841	0.856519	0.178444	0.859375	ABCF2;SE:chr7:151216029-151218081:151218191-151218561:-	0.597911	0.711263	0.622568	0.834208
Timet30:PolyA_SitepA5	0.236911	0.858344	0.276009	0.784119	ABCF2;SE:chr7:151216029-151218081:151218191-151218561:-	0.597911	0.711263	0.622568	0.834208
(Intercept)	5.74353	0.12177	47.1669	5.76877e-34	ABCF3;SE:chr3:184186875-184187397:184187443-184187664:+	0.0231937	0.000156746	0.0283588	0.00101725
Timet04	0.177097	0.164731	1.07507	0.289496	ABCF3;SE:chr3:184186875-184187397:184187443-184187664:+	0.0231937	0.000156746	0.0283588	0.00101725
Timet30	-0.930717	0.139672	-6.66358	9.10719e-08	ABCF3;SE:chr3:184186875-184187397:184187443-184187664:+	0.0231937	0.000156746	0.0283588	0.00101725
PolyA_SitepA3	-1.47616	0.509538	-2.89706	0.00637182	ABCF3;SE:chr3:184186875-184187397:184187443-184187664:+	0.0231937	0.000156746	0.0283588	0.00101725
PolyA_SitepA5	-2.59364	0.516323	-5.0233	1.39912e-05	ABCF3;SE:chr3:184186875-184187397:184187443-184187664:+	0.0231937	0.000156746	0.0283588	0.00101725
Timet04:PolyA_SitepA3	0.218978	0.627522	0.348957	0.729155	ABCF3;SE:chr3:184186875-184187397:184187443-184187664:+	0.0231937	0.000156746	0.0283588	0.00101725
Timet30:PolyA_SitepA3	1.82623	0.621054	2.94054	0.00569449	ABCF3;SE:chr3:184186875-184187397:184187443-184187664:+	0.0231937	0.000156746	0.0283588	0.00101725
Timet04:PolyA_SitepA5	0.574992	0.634067	0.906832	0.370526	ABCF3;SE:chr3:184186875-184187397:184187443-184187664:+	0.0231937	0.000156746	0.0283588	0.00101725
Timet30:PolyA_SitepA5	2.37427	0.627051	3.7864	0.000559499	ABCF3;SE:chr3:184186875-184187397:184187443-184187664:+	0.0231937	0.000156746	0.0283588	0.00101725
(Intercept)	6.80746	0.130933	51.992	3.492e-26	ABHD12;SE:chr20:25302346-25303550:25303628-25306833:-	0.907945	0.0218984	0.916356	0.0632286
Timet04	-0.581835	0.157383	-3.69694	0.00112891	ABHD12;SE:chr20:25302346-25303550:25303628-25306833:-	0.907945	0.0218984	0.916356	0.0632286
Timet30	-0.826602	0.149752	-5.51979	1.12187e-05	ABHD12;SE:chr20:25302346-25303550:25303628-25306833:-	0.907945	0.0218984	0.916356	0.0632286
PolyA_SitepA3	-1.09263	0.421286	-2.59356	0.0159346	ABHD12;SE:chr20:25302346-25303550:25303628-25306833:-	0.907945	0.0218984	0.916356	0.0632286
Timet04:PolyA_SitepA3	0.760946	0.515013	1.47753	0.152538	ABHD12;SE:chr20:25302346-25303550:25303628-25306833:-	0.907945	0.0218984	0.916356	0.0632286
Timet30:PolyA_SitepA3	1.55005	0.512645	3.02364	0.00586638	ABHD12;SE:chr20:25302346-25303550:25303628-25306833:-	0.907945	0.0218984	0.916356	0.0632286
(Intercept)	8.19718	0.20478	40.0293	1.73095e-23	ABHD12;SE:chr20:25303628-25306833:25306915-25307966:-	0.00520055	1.94227e-05	0.00672487	0.000167665
Timet04	-0.53362	0.248008	-2.15162	0.0417025	ABHD12;SE:chr20:25303628-25306833:25306915-25307966:-	0.00520055	1.94227e-05	0.00672487	0.000167665
Timet30	-1.5936	0.218934	-7.27892	1.61056e-07	ABHD12;SE:chr20:25303628-25306833:25306915-25307966:-	0.00520055	1.94227e-05	0.00672487	0.000167665
PolyA_SitepA3	-2.47797	0.374254	-6.62108	7.55423e-07	ABHD12;SE:chr20:25303628-25306833:25306915-25307966:-	0.00520055	1.94227e-05	0.00672487	0.000167665
Timet04:PolyA_SitepA3	0.717036	0.456817	1.56963	0.129592	ABHD12;SE:chr20:25303628-25306833:25306915-25307966:-	0.00520055	1.94227e-05	0.00672487	0.000167665
Timet30:PolyA_SitepA3	2.32142	0.441646	5.2563	2.17462e-05	ABHD12;SE:chr20:25303628-25306833:25306915-25307966:-	0.00520055	1.94227e-05	0.00672487	0.000167665
(Intercept)	4.26523	0.0852903	50.0084	8.80952e-26	ABHD12;SE:chr20:25309575-25314925:25314970-25317048:-	0.0978101	0.970883	0.112628	0.993923
Timet04	0.339265	0.123721	2.74218	0.0113508	ABHD12;SE:chr20:25309575-25314925:25314970-25317048:-	0.0978101	0.970883	0.112628	0.993923
Timet30	0.331162	0.119738	2.76571	0.0107504	ABHD12;SE:chr20:25309575-25314925:25314970-25317048:-	0.0978101	0.970883	0.112628	0.993923
PolyA_SitepA3	0.244526	0.508854	0.480543	0.635193	ABHD12;SE:chr20:25309575-25314925:25314970-25317048:-	0.0978101	0.970883	0.112628	0.993923
Timet04:PolyA_SitepA3	0.135038	0.65882	0.204969	0.839325	ABHD12;SE:chr20:25309575-25314925:25314970-25317048:-	0.0978101	0.970883	0.112628	0.993923
Timet30:PolyA_SitepA3	0.142948	0.601988	0.23746	0.814315	ABHD12;SE:chr20:25309575-25314925:25314970-25317048:-	0.0978101	0.970883	0.112628	0.993923
(Intercept)	-6.69934	0.204783	-32.7143	2.01845e-21	ABHD12;SE:chr20:25317078-25319052:25319155-25320199:-	0.266179	0.585309	0.291743	0.737418
Timet04	0.393419	0.2538	1.55011	0.134201	ABHD12;SE:chr20:25317078-25319052:25319155-25320199:-	0.266179	0.585309	0.291743	0.737418
Timet30	0.163021	0.259043	0.629322	0.535083	ABHD12;SE:chr20:25317078-25319052:25319155-25320199:-	0.266179	0.585309	0.291743	0.737418
PolyA_SitepA3	1.0056	0.679813	1.47924	0.152084	ABHD12;SE:chr20:25317078-25319052:25319155-25320199:-	0.266179	0.585309	0.291743	0.737418
Timet04:PolyA_SitepA3	-0.589949	0.833437	-0.707851	0.485856	ABHD12;SE:chr20:25317078-25319052:25319155-25320199:-	0.266179	0.585309	0.291743	0.737418
Timet30:PolyA_SitepA3	-0.911829	0.834905	-1.09214	0.285616	ABHD12;SE:chr20:25317078-25319052:25319155-25320199:-	0.266179	0.585309	0.291743	0.737418
(Intercept)	3.62941	0.0575468	63.0688	3.50073e-28	ABHD12;SE:chr20:25317078-25320199:25320318-25323325:-	0.00512013	0.0400975	0.00662744	0.102119
Timet04	0.196401	0.0806191	2.43615	0.0226391	ABHD12;SE:chr20:25317078-25320199:25320318-25323325:-	0.00512013	0.0400975	0.00662744	0.102119
Timet30	-0.167645	0.0728263	-2.30199	0.0303197	ABHD12;SE:chr20:25317078-25320199:25320318-25323325:-	0.00512013	0.0400975	0.00662744	0.102119
PolyA_SitepA3	-0.169266	0.282982	-0.598151	0.555343	ABHD12;SE:chr20:25317078-25320199:25320318-25323325:-	0.00512013	0.0400975	0.00662744	0.102119
Timet04:PolyA_SitepA3	0.414563	0.374903	1.10579	0.27978	ABHD12;SE:chr20:25317078-25320199:25320318-25323325:-	0.00512013	0.0400975	0.00662744	0.102119
Timet30:PolyA_SitepA3	0.934472	0.347153	2.69182	0.0127434	ABHD12;SE:chr20:25317078-25320199:25320318-25323325:-	0.00512013	0.0400975	0.00662744	0.102119
(Intercept)	7.68658	0.323864	23.734	3.56333e-18	ABHD12;SE:chr20:25320318-25323325:25323430-25339227:-	0.172641	0.0320015	0.193493	0.0856528
Timet04	-0.556715	0.391124	-1.42337	0.167499	ABHD12;SE:chr20:25320318-25323325:25323430-25339227:-	0.172641	0.0320015	0.193493	0.0856528
Timet30	-1.44281	0.350631	-4.11489	0.000393984	ABHD12;SE:chr20:25320318-25323325:25323430-25339227:-	0.172641	0.0320015	0.193493	0.0856528
PolyA_SitepA3	-2.00527	0.700436	-2.86289	0.00857496	ABHD12;SE:chr20:25320318-25323325:25323430-25339227:-	0.172641	0.0320015	0.193493	0.0856528
Timet04:PolyA_SitepA3	0.741873	0.855249	0.867435	0.394294	ABHD12;SE:chr20:25320318-25323325:25323430-25339227:-	0.172641	0.0320015	0.193493	0.0856528
Timet30:PolyA_SitepA3	2.1692	0.837369	2.5905	0.0160452	ABHD12;SE:chr20:25320318-25323325:25323430-25339227:-	0.172641	0.0320015	0.193493	0.0856528
(Intercept)	-4.73855	0.1133	-41.8229	6.13212e-24	ABHD12;SE:chr20:25323430-25338885:25339004-25339227:-	0.893668	0.88682	0.903186	0.949211
Timet04	0.0665041	0.150013	0.443321	0.661504	ABHD12;SE:chr20:25323430-25338885:25339004-25339227:-	0.893668	0.88682	0.903186	0.949211
Timet30	0.805668	0.130532	6.17216	2.23468e-06	ABHD12;SE:chr20:25323430-25338885:25339004-25339227:-	0.893668	0.88682	0.903186	0.949211
PolyA_SitepA3	-0.277624	0.688473	-0.403247	0.690337	ABHD12;SE:chr20:25323430-25338885:25339004-25339227:-	0.893668	0.88682	0.903186	0.949211
Timet04:PolyA_SitepA3	0.367956	0.780937	0.471172	0.641772	ABHD12;SE:chr20:25323430-25338885:25339004-25339227:-	0.893668	0.88682	0.903186	0.949211
Timet30:PolyA_SitepA3	0.246163	0.719868	0.341956	0.73536	ABHD12;SE:chr20:25323430-25338885:25339004-25339227:-	0.893668	0.88682	0.903186	0.949211
(Intercept)	5.79419	0.184887	31.3391	5.53067e-21	ABHD12;SE:chr20:25323430-25339227:25339351-25390513:-	0.0239514	0.214114	0.0292458	0.367776
Timet04	0.0226577	0.24971	0.0907361	0.928455	ABHD12;SE:chr20:25323430-25339227:25339351-25390513:-	0.0239514	0.214114	0.0292458	0.367776
Timet30	-0.936186	0.209797	-4.46234	0.000163001	ABHD12;SE:chr20:25323430-25339227:25339351-25390513:-	0.0239514	0.214114	0.0292458	0.367776
PolyA_SitepA3	-0.0848691	0.942832	-0.0900151	0.929022	ABHD12;SE:chr20:25323430-25339227:25339351-25390513:-	0.0239514	0.214114	0.0292458	0.367776
Timet04:PolyA_SitepA3	0.149018	1.15943	0.128527	0.898803	ABHD12;SE:chr20:25323430-25339227:25339351-25390513:-	0.0239514	0.214114	0.0292458	0.367776
Timet30:PolyA_SitepA3	1.64794	1.15129	1.43139	0.165212	ABHD12;SE:chr20:25323430-25339227:25339351-25390513:-	0.0239514	0.214114	0.0292458	0.367776
(Intercept)	6.76465	0.889734	7.60301	7.67626e-08	ABHD17B;SE:chr9:71867006-71870083:71870262-71874614:-	1.89337e-07	0.738237	3.34796e-07	0.853754
Timet04	-0.289479	1.08977	-0.265633	0.79279	ABHD17B;SE:chr9:71867006-71870083:71870262-71874614:-	1.89337e-07	0.738237	3.34796e-07	0.853754
Timet30	-0.673722	1.0899	-0.618151	0.542298	ABHD17B;SE:chr9:71867006-71870083:71870262-71874614:-	1.89337e-07	0.738237	3.34796e-07	0.853754
PolyA_SitepA3	-1.68925	0.9381	-1.80071	0.0843294	ABHD17B;SE:chr9:71867006-71870083:71870262-71874614:-	1.89337e-07	0.738237	3.34796e-07	0.853754
Timet04:PolyA_SitepA3	-0.751522	1.13945	-0.659547	0.515824	ABHD17B;SE:chr9:71867006-71870083:71870262-71874614:-	1.89337e-07	0.738237	3.34796e-07	0.853754
Timet30:PolyA_SitepA3	-0.160357	1.14575	-0.139958	0.889861	ABHD17B;SE:chr9:71867006-71870083:71870262-71874614:-	1.89337e-07	0.738237	3.34796e-07	0.853754
(Intercept)	-6.72982	0.887215	-7.58534	7.98998e-08	ABHD17B;SE:chr9:71875083-71906384:71906650-71910634:-	1.13765e-25	0.983867	6.0133e-25	0.996829
Timet04	0.294475	1.08669	0.270985	0.78872	ABHD17B;SE:chr9:71875083-71906384:71906650-71910634:-	1.13765e-25	0.983867	6.0133e-25	0.996829
Timet30	0.67226	1.08682	0.618557	0.542035	ABHD17B;SE:chr9:71875083-71906384:71906650-71910634:-	1.13765e-25	0.983867	6.0133e-25	0.996829
PolyA_SitepA3	5.50599	0.889011	6.19339	2.12191e-06	ABHD17B;SE:chr9:71875083-71906384:71906650-71910634:-	1.13765e-25	0.983867	6.0133e-25	0.996829
Timet04:PolyA_SitepA3	-0.194059	1.08913	-0.178179	0.860078	ABHD17B;SE:chr9:71875083-71906384:71906650-71910634:-	1.13765e-25	0.983867	6.0133e-25	0.996829
Timet30:PolyA_SitepA3	-0.114725	1.08936	-0.105314	0.917002	ABHD17B;SE:chr9:71875083-71906384:71906650-71910634:-	1.13765e-25	0.983867	6.0133e-25	0.996829
(Intercept)	-4.30208	0.142124	-30.2699	1.24741e-20	ABHD17B;SE:chr9:71875083-71906693:71906783-71910634:-	7.27543e-10	0.0964507	1.49524e-09	0.202072
Timet04	-0.592828	0.211138	-2.80778	0.0097513	ABHD17B;SE:chr9:71875083-71906693:71906783-71910634:-	7.27543e-10	0.0964507	1.49524e-09	0.202072
Timet30	-0.551516	0.233116	-2.36584	0.0264073	ABHD17B;SE:chr9:71875083-71906693:71906783-71910634:-	7.27543e-10	0.0964507	1.49524e-09	0.202072
PolyA_SitepA3	-2.68695	0.496258	-5.41443	1.46093e-05	ABHD17B;SE:chr9:71875083-71906693:71906783-71910634:-	7.27543e-10	0.0964507	1.49524e-09	0.202072
Timet04:PolyA_SitepA3	0.955138	0.619463	1.54188	0.136186	ABHD17B;SE:chr9:71875083-71906693:71906783-71910634:-	7.27543e-10	0.0964507	1.49524e-09	0.202072
Timet30:PolyA_SitepA3	1.33363	0.627356	2.1258	0.0440066	ABHD17B;SE:chr9:71875083-71906693:71906783-71910634:-	7.27543e-10	0.0964507	1.49524e-09	0.202072
(Intercept)	-6.72982	0.516342	-13.0337	2.21775e-12	ABHD17B;SE:chr9:71875083-71906693:71906787-71910634:-	7.01268e-10	0.436214	1.44175e-09	0.6097
Timet04	0.294475	0.63243	0.465625	0.645682	ABHD17B;SE:chr9:71875083-71906693:71906787-71910634:-	7.01268e-10	0.436214	1.44175e-09	0.6097
Timet30	0.67226	0.632507	1.06285	0.298428	ABHD17B;SE:chr9:71875083-71906693:71906787-71910634:-	7.01268e-10	0.436214	1.44175e-09	0.6097
PolyA_SitepA3	2.37985	0.534673	4.45105	0.000167753	ABHD17B;SE:chr9:71875083-71906693:71906787-71910634:-	7.01268e-10	0.436214	1.44175e-09	0.6097
Timet04:PolyA_SitepA3	-0.625312	0.662141	-0.944379	0.354387	ABHD17B;SE:chr9:71875083-71906693:71906787-71910634:-	7.01268e-10	0.436214	1.44175e-09	0.6097
Timet30:PolyA_SitepA3	-0.824453	0.666189	-1.23757	0.227849	ABHD17B;SE:chr9:71875083-71906693:71906787-71910634:-	7.01268e-10	0.436214	1.44175e-09	0.6097
(Intercept)	3.68888	0.290411	12.7023	3.81633e-12	ABHD5;SE:chr3:43715058-43717671:43717857-43718443:+	0.000105196	0.829478	0.000154235	0.916054
Timet04	-0.942677	0.401191	-2.3497	0.0273501	ABHD5;SE:chr3:43715058-43717671:43717857-43718443:+	0.000105196	0.829478	0.000154235	0.916054
Timet30	-0.806476	0.463327	-1.74062	0.0945584	ABHD5;SE:chr3:43715058-43717671:43717857-43718443:+	0.000105196	0.829478	0.000154235	0.916054
PolyA_SitepA4	-1.1276	0.415896	-2.71126	0.0121878	ABHD5;SE:chr3:43715058-43717671:43717857-43718443:+	0.000105196	0.829478	0.000154235	0.916054
Timet04:PolyA_SitepA4	0.183208	0.529231	0.346177	0.732226	ABHD5;SE:chr3:43715058-43717671:43717857-43718443:+	0.000105196	0.829478	0.000154235	0.916054
Timet30:PolyA_SitepA4	0.362189	0.585501	0.618597	0.542009	ABHD5;SE:chr3:43715058-43717671:43717857-43718443:+	0.000105196	0.829478	0.000154235	0.916054
(Intercept)	-4.44657	0.774727	-5.73953	2.09467e-07	ABI1;SE:chr10:26751783-26755655:26755741-26759062:-	9.08851e-41	4.68275e-22	1.18554e-39	1.14786e-19
Timet04	-0.229374	0.948467	-0.241837	0.809594	ABI1;SE:chr10:26751783-26755655:26755741-26759062:-	9.08851e-41	4.68275e-22	1.18554e-39	1.14786e-19
Timet30	-0.252399	0.948434	-0.266122	0.790906	ABI1;SE:chr10:26751783-26755655:26755741-26759062:-	9.08851e-41	4.68275e-22	1.18554e-39	1.14786e-19
PolyA_SitepA3	5.67998	0.77558	7.32352	2.7871e-10	ABI1;SE:chr10:26751783-26755655:26755741-26759062:-	9.08851e-41	4.68275e-22	1.18554e-39	1.14786e-19
PolyA_SitepA7	5.12029	0.78302	6.53916	7.72991e-09	ABI1;SE:chr10:26751783-26755655:26755741-26759062:-	9.08851e-41	4.68275e-22	1.18554e-39	1.14786e-19
PolyA_SitepA10	8.59629	0.821905	10.459	4.28203e-16	ABI1;SE:chr10:26751783-26755655:26755741-26759062:-	9.08851e-41	4.68275e-22	1.18554e-39	1.14786e-19
PolyA_SitepA11	8.28243	1.09829	7.54117	1.09863e-10	ABI1;SE:chr10:26751783-26755655:26755741-26759062:-	9.08851e-41	4.68275e-22	1.18554e-39	1.14786e-19
PolyA_SitepA12	0.844697	1.09981	0.768038	0.444976	ABI1;SE:chr10:26751783-26755655:26755741-26759062:-	9.08851e-41	4.68275e-22	1.18554e-39	1.14786e-19
Timet04:PolyA_SitepA3	-0.300854	0.949505	-0.316853	0.752272	ABI1;SE:chr10:26751783-26755655:26755741-26759062:-	9.08851e-41	4.68275e-22	1.18554e-39	1.14786e-19
Timet30:PolyA_SitepA3	-0.991216	0.94944	-1.044	0.299977	ABI1;SE:chr10:26751783-26755655:26755741-26759062:-	9.08851e-41	4.68275e-22	1.18554e-39	1.14786e-19
Timet04:PolyA_SitepA7	0.0576944	0.95767	0.0602445	0.952128	ABI1;SE:chr10:26751783-26755655:26755741-26759062:-	9.08851e-41	4.68275e-22	1.18554e-39	1.14786e-19
Timet30:PolyA_SitepA7	-0.879928	0.958215	-0.918299	0.361528	ABI1;SE:chr10:26751783-26755655:26755741-26759062:-	9.08851e-41	4.68275e-22	1.18554e-39	1.14786e-19
Timet04:PolyA_SitepA10	-3.2062	0.988228	-3.24439	0.00178636	ABI1;SE:chr10:26751783-26755655:26755741-26759062:-	9.08851e-41	4.68275e-22	1.18554e-39	1.14786e-19
Timet30:PolyA_SitepA10	-3.97311	0.988234	-4.02042	0.000141433	ABI1;SE:chr10:26751783-26755655:26755741-26759062:-	9.08851e-41	4.68275e-22	1.18554e-39	1.14786e-19
Timet04:PolyA_SitepA11	0.462539	1.34437	0.344056	0.731807	ABI1;SE:chr10:26751783-26755655:26755741-26759062:-	9.08851e-41	4.68275e-22	1.18554e-39	1.14786e-19
Timet30:PolyA_SitepA11	-0.0719173	1.34575	-0.0534401	0.957529	ABI1;SE:chr10:26751783-26755655:26755741-26759062:-	9.08851e-41	4.68275e-22	1.18554e-39	1.14786e-19
Timet04:PolyA_SitepA12	-0.173056	1.34574	-0.128596	0.898036	ABI1;SE:chr10:26751783-26755655:26755741-26759062:-	9.08851e-41	4.68275e-22	1.18554e-39	1.14786e-19
Timet30:PolyA_SitepA12	-0.603949	1.34498	-0.449039	0.654752	ABI1;SE:chr10:26751783-26755655:26755741-26759062:-	9.08851e-41	4.68275e-22	1.18554e-39	1.14786e-19
(Intercept)	4.44657	0.604588	7.35471	2.10668e-09	ABI1;SE:chr10:26751783-26759062:26759238-26765218:-	7.45018e-05	0.0505531	0.000110443	0.122894
Timet04	0.229374	0.740173	0.309893	0.757984	ABI1;SE:chr10:26751783-26759062:26759238-26765218:-	7.45018e-05	0.0505531	0.000110443	0.122894
Timet30	0.252399	0.740147	0.341012	0.734583	ABI1;SE:chr10:26751783-26759062:26759238-26765218:-	7.45018e-05	0.0505531	0.000110443	0.122894
PolyA_SitepA3	-1.17631	0.618525	-1.90179	0.063209	ABI1;SE:chr10:26751783-26759062:26759238-26765218:-	7.45018e-05	0.0505531	0.000110443	0.122894
PolyA_SitepA7	-0.207639	0.855586	-0.242687	0.809282	ABI1;SE:chr10:26751783-26759062:26759238-26765218:-	7.45018e-05	0.0505531	0.000110443	0.122894
PolyA_SitepA12	-0.844697	0.85828	-0.984175	0.329965	ABI1;SE:chr10:26751783-26759062:26759238-26765218:-	7.45018e-05	0.0505531	0.000110443	0.122894
Timet04:PolyA_SitepA3	0.796922	0.764539	1.04236	0.302468	ABI1;SE:chr10:26751783-26759062:26759238-26765218:-	7.45018e-05	0.0505531	0.000110443	0.122894
Timet30:PolyA_SitepA3	-0.38109	0.754418	-0.505144	0.615769	ABI1;SE:chr10:26751783-26759062:26759238-26765218:-	7.45018e-05	0.0505531	0.000110443	0.122894
Timet04:PolyA_SitepA7	-0.121253	1.02547	-0.118241	0.90637	ABI1;SE:chr10:26751783-26759062:26759238-26765218:-	7.45018e-05	0.0505531	0.000110443	0.122894
Timet30:PolyA_SitepA7	-1.46778	0.971319	-1.51112	0.137314	ABI1;SE:chr10:26751783-26759062:26759238-26765218:-	7.45018e-05	0.0505531	0.000110443	0.122894
Timet04:PolyA_SitepA12	0.173056	1.0502	0.164784	0.869806	ABI1;SE:chr10:26751783-26759062:26759238-26765218:-	7.45018e-05	0.0505531	0.000110443	0.122894
Timet30:PolyA_SitepA12	0.603949	1.04961	0.575405	0.567705	ABI1;SE:chr10:26751783-26759062:26759238-26765218:-	7.45018e-05	0.0505531	0.000110443	0.122894
(Intercept)	4.51086	0.113936	39.5911	2.24567e-23	ABI1;SE:chr10:26755741-26759062:26759235-26765218:-	3.87462e-38	3.69385e-14	4.30489e-37	2.3118e-12
Timet04	2.69317	0.139307	19.3326	3.86335e-16	ABI1;SE:chr10:26755741-26759062:26759235-26765218:-	3.87462e-38	3.69385e-14	4.30489e-37	2.3118e-12
Timet30	2.3685	0.139313	17.0012	6.89553e-15	ABI1;SE:chr10:26755741-26759062:26759235-26765218:-	3.87462e-38	3.69385e-14	4.30489e-37	2.3118e-12
PolyA_SitepA9	-8.77354	0.161253	-54.4084	1.18412e-26	ABI1;SE:chr10:26755741-26759062:26759235-26765218:-	3.87462e-38	3.69385e-14	4.30489e-37	2.3118e-12
Timet04:PolyA_SitepA9	-3.25747	0.197229	-16.5162	1.3104e-14	ABI1;SE:chr10:26755741-26759062:26759235-26765218:-	3.87462e-38	3.69385e-14	4.30489e-37	2.3118e-12
Timet30:PolyA_SitepA9	-3.9039	0.197152	-19.8014	2.24591e-16	ABI1;SE:chr10:26755741-26759062:26759235-26765218:-	3.87462e-38	3.69385e-14	4.30489e-37	2.3118e-12
(Intercept)	4.91265	0.720584	6.8176	5.70235e-08	ABI1;SE:chr10:26755741-26759062:26759238-26765218:-	4.3655e-28	0.00014351	2.65038e-27	0.000943893
Timet04	-1.95441	0.741574	-2.63549	0.0123159	ABI1;SE:chr10:26755741-26759062:26759238-26765218:-	4.3655e-28	0.00014351	2.65038e-27	0.000943893
Timet30	-4.55626	0.725705	-6.27839	2.95549e-07	ABI1;SE:chr10:26755741-26759062:26759238-26765218:-	4.3655e-28	0.00014351	2.65038e-27	0.000943893
PolyA_SitepA9	-9.17533	1.02076	-8.98872	9.89694e-11	ABI1;SE:chr10:26755741-26759062:26759238-26765218:-	4.3655e-28	0.00014351	2.65038e-27	0.000943893
PolyA_SitepA10	-1.20725	1.02341	-1.17964	0.245882	ABI1;SE:chr10:26755741-26759062:26759238-26765218:-	4.3655e-28	0.00014351	2.65038e-27	0.000943893
Timet04:PolyA_SitepA9	1.39011	1.15431	1.20428	0.236341	ABI1;SE:chr10:26755741-26759062:26759238-26765218:-	4.3655e-28	0.00014351	2.65038e-27	0.000943893
Timet30:PolyA_SitepA9	3.02086	1.14362	2.64149	0.0121352	ABI1;SE:chr10:26755741-26759062:26759238-26765218:-	4.3655e-28	0.00014351	2.65038e-27	0.000943893
Timet04:PolyA_SitepA10	4.51967	1.15597	3.90986	0.000391872	ABI1;SE:chr10:26755741-26759062:26759238-26765218:-	4.3655e-28	0.00014351	2.65038e-27	0.000943893
Timet30:PolyA_SitepA10	6.62851	1.14599	5.7841	1.35057e-06	ABI1;SE:chr10:26755741-26759062:26759238-26765218:-	4.3655e-28	0.00014351	2.65038e-27	0.000943893
(Intercept)	-4.44657	0.368247	-12.0749	1.05672e-17	ABI1;SE:chr10:26759238-26763880:26763960-26765218:-	0.0892594	5.51986e-14	0.103196	3.34777e-12
Timet04	-0.229374	0.45083	-0.508781	0.612771	ABI1;SE:chr10:26759238-26763880:26763960-26765218:-	0.0892594	5.51986e-14	0.103196	3.34777e-12
Timet30	-0.252399	0.450815	-0.559873	0.57765	ABI1;SE:chr10:26759238-26763880:26763960-26765218:-	0.0892594	5.51986e-14	0.103196	3.34777e-12
PolyA_SitepA3	-3.3677	0.519322	-6.4848	1.87882e-08	ABI1;SE:chr10:26759238-26763880:26763960-26765218:-	0.0892594	5.51986e-14	0.103196	3.34777e-12
PolyA_SitepA7	-0.873187	0.519901	-1.67953	0.0982501	ABI1;SE:chr10:26759238-26763880:26763960-26765218:-	0.0892594	5.51986e-14	0.103196	3.34777e-12
PolyA_SitepA10	0.741156	0.522432	1.41867	0.16117	ABI1;SE:chr10:26759238-26763880:26763960-26765218:-	0.0892594	5.51986e-14	0.103196	3.34777e-12
PolyA_SitepA12	0.844697	0.522768	1.61582	0.111381	ABI1;SE:chr10:26759238-26763880:26763960-26765218:-	0.0892594	5.51986e-14	0.103196	3.34777e-12
Timet04:PolyA_SitepA3	2.29721	0.605103	3.79639	0.000344485	ABI1;SE:chr10:26759238-26763880:26763960-26765218:-	0.0892594	5.51986e-14	0.103196	3.34777e-12
Timet30:PolyA_SitepA3	3.86818	0.584521	6.6177	1.11863e-08	ABI1;SE:chr10:26759238-26763880:26763960-26765218:-	0.0892594	5.51986e-14	0.103196	3.34777e-12
Timet04:PolyA_SitepA7	-0.0572879	0.636555	-0.0899967	0.92859	ABI1;SE:chr10:26759238-26763880:26763960-26765218:-	0.0892594	5.51986e-14	0.103196	3.34777e-12
Timet30:PolyA_SitepA7	0.191486	0.636593	0.300799	0.764608	ABI1;SE:chr10:26759238-26763880:26763960-26765218:-	0.0892594	5.51986e-14	0.103196	3.34777e-12
Timet04:PolyA_SitepA10	-2.33589	0.638531	-3.65823	0.000537169	ABI1;SE:chr10:26759238-26763880:26763960-26765218:-	0.0892594	5.51986e-14	0.103196	3.34777e-12
Timet30:PolyA_SitepA10	-1.81984	0.638583	-2.84982	0.00598659	ABI1;SE:chr10:26759238-26763880:26763960-26765218:-	0.0892594	5.51986e-14	0.103196	3.34777e-12
Timet04:PolyA_SitepA12	-0.173056	0.639663	-0.270543	0.787671	ABI1;SE:chr10:26759238-26763880:26763960-26765218:-	0.0892594	5.51986e-14	0.103196	3.34777e-12
Timet30:PolyA_SitepA12	-0.603949	0.639303	-0.944699	0.348601	ABI1;SE:chr10:26759238-26763880:26763960-26765218:-	0.0892594	5.51986e-14	0.103196	3.34777e-12
(Intercept)	-4.44657	0.798303	-5.57002	4.1465e-07	ABI1;SE:chr10:26770345-26771075:26771089-26777065:-	1.14449e-08	2.20419e-10	2.18854e-08	6.48362e-09
Timet04	8.50857	0.901126	9.44216	3.15461e-14	ABI1;SE:chr10:26770345-26771075:26771089-26777065:-	1.14449e-08	2.20419e-10	2.18854e-08	6.48362e-09
Timet30	8.53178	0.901091	9.46827	2.8223e-14	ABI1;SE:chr10:26770345-26771075:26771089-26777065:-	1.14449e-08	2.20419e-10	2.18854e-08	6.48362e-09
PolyA_SitepA3	1.32562	0.802062	1.65277	0.102732	ABI1;SE:chr10:26770345-26771075:26771089-26777065:-	1.14449e-08	2.20419e-10	2.18854e-08	6.48362e-09
PolyA_SitepA7	2.10405	0.821976	2.55974	0.0125746	ABI1;SE:chr10:26770345-26771075:26771089-26777065:-	1.14449e-08	2.20419e-10	2.18854e-08	6.48362e-09
PolyA_SitepA9	3.54256	0.806072	4.39484	3.74911e-05	ABI1;SE:chr10:26770345-26771075:26771089-26777065:-	1.14449e-08	2.20419e-10	2.18854e-08	6.48362e-09
PolyA_SitepA10	2.16304	0.807372	2.67911	0.00914112	ABI1;SE:chr10:26770345-26771075:26771089-26777065:-	1.14449e-08	2.20419e-10	2.18854e-08	6.48362e-09
PolyA_SitepA11	1.4872	0.959816	1.54946	0.125655	ABI1;SE:chr10:26770345-26771075:26771089-26777065:-	1.14449e-08	2.20419e-10	2.18854e-08	6.48362e-09
Timet04:PolyA_SitepA3	-1.70137	0.90795	-1.87386	0.0650075	ABI1;SE:chr10:26770345-26771075:26771089-26777065:-	1.14449e-08	2.20419e-10	2.18854e-08	6.48362e-09
Timet30:PolyA_SitepA3	-1.42008	0.909037	-1.56218	0.12263	ABI1;SE:chr10:26770345-26771075:26771089-26777065:-	1.14449e-08	2.20419e-10	2.18854e-08	6.48362e-09
Timet04:PolyA_SitepA7	-2.59103	0.944784	-2.74246	0.00768894	ABI1;SE:chr10:26770345-26771075:26771089-26777065:-	1.14449e-08	2.20419e-10	2.18854e-08	6.48362e-09
Timet30:PolyA_SitepA7	-2.63452	0.944287	-2.78996	0.006742	ABI1;SE:chr10:26770345-26771075:26771089-26777065:-	1.14449e-08	2.20419e-10	2.18854e-08	6.48362e-09
Timet04:PolyA_SitepA9	-3.85899	0.965379	-3.99738	0.000153158	ABI1;SE:chr10:26770345-26771075:26771089-26777065:-	1.14449e-08	2.20419e-10	2.18854e-08	6.48362e-09
Timet30:PolyA_SitepA9	-3.84169	0.929888	-4.13134	9.60536e-05	ABI1;SE:chr10:26770345-26771075:26771089-26777065:-	1.14449e-08	2.20419e-10	2.18854e-08	6.48362e-09
Timet04:PolyA_SitepA10	-1.78556	0.927756	-1.9246	0.0582317	ABI1;SE:chr10:26770345-26771075:26771089-26777065:-	1.14449e-08	2.20419e-10	2.18854e-08	6.48362e-09
Timet30:PolyA_SitepA10	-1.12181	0.9517	-1.17875	0.24238	ABI1;SE:chr10:26770345-26771075:26771089-26777065:-	1.14449e-08	2.20419e-10	2.18854e-08	6.48362e-09
Timet04:PolyA_SitepA11	-2.00247	1.13596	-1.7628	0.0821775	ABI1;SE:chr10:26770345-26771075:26771089-26777065:-	1.14449e-08	2.20419e-10	2.18854e-08	6.48362e-09
Timet30:PolyA_SitepA11	-2.06087	1.19175	-1.72927	0.0880458	ABI1;SE:chr10:26770345-26771075:26771089-26777065:-	1.14449e-08	2.20419e-10	2.18854e-08	6.48362e-09
(Intercept)	-4.44657	0.128598	-34.5772	1.88694e-51	ABI1;SE:chr10:26823305-26835315:26835407-26860747:-	5.00897e-55	3.45866e-12	1.41672e-53	1.49226e-10
Timet04	-0.229374	0.157438	-1.45692	0.148866	ABI1;SE:chr10:26823305-26835315:26835407-26860747:-	5.00897e-55	3.45866e-12	1.41672e-53	1.49226e-10
Timet30	-0.252399	0.157432	-1.60322	0.112639	ABI1;SE:chr10:26823305-26835315:26835407-26860747:-	5.00897e-55	3.45866e-12	1.41672e-53	1.49226e-10
PolyA_SitepA3	-3.41156	0.181355	-18.8115	7.35758e-32	ABI1;SE:chr10:26823305-26835315:26835407-26860747:-	5.00897e-55	3.45866e-12	1.41672e-53	1.49226e-10
PolyA_SitepA7	-0.873187	0.181558	-4.8094	6.57691e-06	ABI1;SE:chr10:26823305-26835315:26835407-26860747:-	5.00897e-55	3.45866e-12	1.41672e-53	1.49226e-10
PolyA_SitepA9	-1.05605	0.181521	-5.81779	1.05211e-07	ABI1;SE:chr10:26823305-26835315:26835407-26860747:-	5.00897e-55	3.45866e-12	1.41672e-53	1.49226e-10
PolyA_SitepA10	-1.79631	0.181425	-9.90108	9.16756e-16	ABI1;SE:chr10:26823305-26835315:26835407-26860747:-	5.00897e-55	3.45866e-12	1.41672e-53	1.49226e-10
PolyA_SitepA11	0.610704	0.182308	3.34985	0.00121276	ABI1;SE:chr10:26823305-26835315:26835407-26860747:-	5.00897e-55	3.45866e-12	1.41672e-53	1.49226e-10
PolyA_SitepA12	0.844697	0.18256	4.62697	1.33525e-05	ABI1;SE:chr10:26823305-26835315:26835407-26860747:-	5.00897e-55	3.45866e-12	1.41672e-53	1.49226e-10
Timet04:PolyA_SitepA3	0.445135	0.222071	2.00447	0.0482414	ABI1;SE:chr10:26823305-26835315:26835407-26860747:-	5.00897e-55	3.45866e-12	1.41672e-53	1.49226e-10
Timet30:PolyA_SitepA3	0.455607	0.222067	2.05166	0.0433175	ABI1;SE:chr10:26823305-26835315:26835407-26860747:-	5.00897e-55	3.45866e-12	1.41672e-53	1.49226e-10
Timet04:PolyA_SitepA7	-0.0868526	0.222294	-0.390711	0.697	ABI1;SE:chr10:26823305-26835315:26835407-26860747:-	5.00897e-55	3.45866e-12	1.41672e-53	1.49226e-10
Timet30:PolyA_SitepA7	-0.0656098	0.22229	-0.295154	0.768604	ABI1;SE:chr10:26823305-26835315:26835407-26860747:-	5.00897e-55	3.45866e-12	1.41672e-53	1.49226e-10
Timet04:PolyA_SitepA9	0.87218	0.222341	3.92272	0.000178289	ABI1;SE:chr10:26823305-26835315:26835407-26860747:-	5.00897e-55	3.45866e-12	1.41672e-53	1.49226e-10
Timet30:PolyA_SitepA9	-0.130161	0.222245	-0.585663	0.559672	ABI1;SE:chr10:26823305-26835315:26835407-26860747:-	5.00897e-55	3.45866e-12	1.41672e-53	1.49226e-10
Timet04:PolyA_SitepA10	-0.211324	0.222143	-0.951297	0.344183	ABI1;SE:chr10:26823305-26835315:26835407-26860747:-	5.00897e-55	3.45866e-12	1.41672e-53	1.49226e-10
Timet30:PolyA_SitepA10	-0.0219083	0.222143	-0.0986225	0.921673	ABI1;SE:chr10:26823305-26835315:26835407-26860747:-	5.00897e-55	3.45866e-12	1.41672e-53	1.49226e-10
Timet04:PolyA_SitepA11	-0.00379101	0.223154	-0.0169883	0.986486	ABI1;SE:chr10:26823305-26835315:26835407-26860747:-	5.00897e-55	3.45866e-12	1.41672e-53	1.49226e-10
Timet30:PolyA_SitepA11	0.576715	0.223384	2.58172	0.0115659	ABI1;SE:chr10:26823305-26835315:26835407-26860747:-	5.00897e-55	3.45866e-12	1.41672e-53	1.49226e-10
Timet04:PolyA_SitepA12	-0.208881	0.223369	-0.935137	0.352399	ABI1;SE:chr10:26823305-26835315:26835407-26860747:-	5.00897e-55	3.45866e-12	1.41672e-53	1.49226e-10
Timet30:PolyA_SitepA12	-0.775596	0.223222	-3.47455	0.00081189	ABI1;SE:chr10:26823305-26835315:26835407-26860747:-	5.00897e-55	3.45866e-12	1.41672e-53	1.49226e-10
(Intercept)	-6.30506	0.550328	-11.4569	1.45437e-13	ABI2;SE:chr2:203328631-203355154:203355324-203366877:+	6.05183e-05	0.0062939	9.02825e-05	0.0228774
Timet04	2.58865	0.569619	4.54454	5.98733e-05	ABI2;SE:chr2:203328631-203355154:203355324-203366877:+	6.05183e-05	0.0062939	9.02825e-05	0.0228774
Timet30	2.07741	0.594963	3.49167	0.00128858	ABI2;SE:chr2:203328631-203355154:203355324-203366877:+	6.05183e-05	0.0062939	9.02825e-05	0.0228774
PolyA_SitepA4	-0.599024	0.778122	-0.769833	0.446421	ABI2;SE:chr2:203328631-203355154:203355324-203366877:+	6.05183e-05	0.0062939	9.02825e-05	0.0228774
PolyA_SitepA11	1.73379	0.779934	2.22299	0.0325838	ABI2;SE:chr2:203328631-203355154:203355324-203366877:+	6.05183e-05	0.0062939	9.02825e-05	0.0228774
Timet04:PolyA_SitepA4	-1.42276	0.88245	-1.61228	0.115635	ABI2;SE:chr2:203328631-203355154:203355324-203366877:+	6.05183e-05	0.0062939	9.02825e-05	0.0228774
Timet30:PolyA_SitepA4	-0.0624269	0.899381	-0.069411	0.945047	ABI2;SE:chr2:203328631-203355154:203355324-203366877:+	6.05183e-05	0.0062939	9.02825e-05	0.0228774
Timet04:PolyA_SitepA11	-3.21127	0.884248	-3.63164	0.000869652	ABI2;SE:chr2:203328631-203355154:203355324-203366877:+	6.05183e-05	0.0062939	9.02825e-05	0.0228774
Timet30:PolyA_SitepA11	-3.22208	0.900594	-3.57772	0.00101254	ABI2;SE:chr2:203328631-203355154:203355324-203366877:+	6.05183e-05	0.0062939	9.02825e-05	0.0228774
(Intercept)	2.19806	0.0636518	34.5325	3.40096e-29	ABI2;SE:chr2:203328631-203366877:203367044-203380208:+	7.66543e-15	4.37686e-08	2.09894e-14	7.4527e-07
Timet04	1.36471	0.122042	11.1823	2.89009e-13	ABI2;SE:chr2:203328631-203366877:203367044-203380208:+	7.66543e-15	4.37686e-08	2.09894e-14	7.4527e-07
Timet30	2.04538	0.181633	11.261	2.37128e-13	ABI2;SE:chr2:203328631-203366877:203367044-203380208:+	7.66543e-15	4.37686e-08	2.09894e-14	7.4527e-07
PolyA_SitepA4	4.70602	0.407288	11.5545	1.14196e-13	ABI2;SE:chr2:203328631-203366877:203367044-203380208:+	7.66543e-15	4.37686e-08	2.09894e-14	7.4527e-07
PolyA_SitepA11	2.37321	0.409138	5.80051	1.28402e-06	ABI2;SE:chr2:203328631-203366877:203367044-203380208:+	7.66543e-15	4.37686e-08	2.09894e-14	7.4527e-07
Timet04:PolyA_SitepA4	-2.53061	0.507761	-4.98386	1.57833e-05	ABI2;SE:chr2:203328631-203366877:203367044-203380208:+	7.66543e-15	4.37686e-08	2.09894e-14	7.4527e-07
Timet30:PolyA_SitepA4	-4.06037	0.525611	-7.72505	3.76339e-09	ABI2;SE:chr2:203328631-203366877:203367044-203380208:+	7.66543e-15	4.37686e-08	2.09894e-14	7.4527e-07
Timet04:PolyA_SitepA11	-0.7421	0.509431	-1.45672	0.15386	ABI2;SE:chr2:203328631-203366877:203367044-203380208:+	7.66543e-15	4.37686e-08	2.09894e-14	7.4527e-07
Timet30:PolyA_SitepA11	-0.900719	0.52672	-1.71005	0.095863	ABI2;SE:chr2:203328631-203366877:203367044-203380208:+	7.66543e-15	4.37686e-08	2.09894e-14	7.4527e-07
(Intercept)	-0.98585	0.0515028	-19.1417	1.86012e-20	ABI2;SE:chr2:203367044-203376057:203376132-203380208:+	1.02574e-22	7.42761e-06	4.54059e-22	7.23675e-05
Timet04	-1.40424	0.0940953	-14.9236	5.42231e-17	ABI2;SE:chr2:203367044-203376057:203376132-203380208:+	1.02574e-22	7.42761e-06	4.54059e-22	7.23675e-05
Timet30	-2.07554	0.137092	-15.1398	3.46273e-17	ABI2;SE:chr2:203367044-203376057:203376132-203380208:+	1.02574e-22	7.42761e-06	4.54059e-22	7.23675e-05
PolyA_SitepA4	-5.91823	0.539233	-10.9753	4.88154e-13	ABI2;SE:chr2:203367044-203376057:203376132-203380208:+	1.02574e-22	7.42761e-06	4.54059e-22	7.23675e-05
PolyA_SitepA11	-3.58542	0.54172	-6.61858	1.04452e-07	ABI2;SE:chr2:203367044-203376057:203376132-203380208:+	1.02574e-22	7.42761e-06	4.54059e-22	7.23675e-05
Timet04:PolyA_SitepA4	2.57014	0.664344	3.86869	0.000441465	ABI2;SE:chr2:203367044-203376057:203376132-203380208:+	1.02574e-22	7.42761e-06	4.54059e-22	7.23675e-05
Timet30:PolyA_SitepA4	4.09052	0.672245	6.08487	5.35349e-07	ABI2;SE:chr2:203367044-203376057:203376132-203380208:+	1.02574e-22	7.42761e-06	4.54059e-22	7.23675e-05
Timet04:PolyA_SitepA11	0.781626	0.666616	1.17253	0.248686	ABI2;SE:chr2:203367044-203376057:203376132-203380208:+	1.02574e-22	7.42761e-06	4.54059e-22	7.23675e-05
Timet30:PolyA_SitepA11	0.930874	0.673789	1.38155	0.175624	ABI2;SE:chr2:203367044-203376057:203376132-203380208:+	1.02574e-22	7.42761e-06	4.54059e-22	7.23675e-05
(Intercept)	2.06686	0.0624951	33.0724	1.53798e-28	ABI2;SE:chr2:203391143-203394700:203394846-203395656:+	9.0825e-30	0.000103733	6.08916e-29	0.000714176
Timet04	0.363781	0.093203	3.90311	0.000399618	ABI2;SE:chr2:203391143-203394700:203394846-203395656:+	9.0825e-30	0.000103733	6.08916e-29	0.000714176
Timet30	-1.12672	0.0799948	-14.0849	3.23321e-16	ABI2;SE:chr2:203391143-203394700:203394846-203395656:+	9.0825e-30	0.000103733	6.08916e-29	0.000714176
PolyA_SitepA4	4.83722	0.460566	10.5028	1.64841e-12	ABI2;SE:chr2:203391143-203394700:203394846-203395656:+	9.0825e-30	0.000103733	6.08916e-29	0.000714176
PolyA_SitepA11	2.50441	0.462671	5.41293	4.23371e-06	ABI2;SE:chr2:203391143-203394700:203394846-203395656:+	9.0825e-30	0.000103733	6.08916e-29	0.000714176
Timet04:PolyA_SitepA4	-1.52968	0.566781	-2.69889	0.0105272	ABI2;SE:chr2:203391143-203394700:203394846-203395656:+	9.0825e-30	0.000103733	6.08916e-29	0.000714176
Timet30:PolyA_SitepA4	-0.888266	0.565156	-1.57172	0.124765	ABI2;SE:chr2:203391143-203394700:203394846-203395656:+	9.0825e-30	0.000103733	6.08916e-29	0.000714176
Timet04:PolyA_SitepA11	0.258833	0.568706	0.455126	0.651752	ABI2;SE:chr2:203391143-203394700:203394846-203395656:+	9.0825e-30	0.000103733	6.08916e-29	0.000714176
Timet30:PolyA_SitepA11	2.27138	0.566483	4.00962	0.000293133	ABI2;SE:chr2:203391143-203394700:203394846-203395656:+	9.0825e-30	0.000103733	6.08916e-29	0.000714176
(Intercept)	-1.348	0.0748273	-18.0149	1.35129e-19	ABI2;SE:chr2:203395780-203396785:203396967-203402576:+	2.07112e-12	3.92756e-19	4.89629e-12	6.00152e-17
Timet04	3.39326	0.119436	28.4108	2.99698e-26	ABI2;SE:chr2:203395780-203396785:203396967-203402576:+	2.07112e-12	3.92756e-19	4.89629e-12	6.00152e-17
Timet30	3.33714	0.133287	25.0372	2.29122e-24	ABI2;SE:chr2:203395780-203396785:203396967-203402576:+	2.07112e-12	3.92756e-19	4.89629e-12	6.00152e-17
PolyA_SitepA4	-5.55608	0.740528	-7.50286	7.26954e-09	ABI2;SE:chr2:203395780-203396785:203396967-203402576:+	2.07112e-12	3.92756e-19	4.89629e-12	6.00152e-17
PolyA_SitepA11	5.91927	0.74394	7.95665	1.90528e-09	ABI2;SE:chr2:203395780-203396785:203396967-203402576:+	2.07112e-12	3.92756e-19	4.89629e-12	6.00152e-17
Timet04:PolyA_SitepA4	6.51842	0.759241	8.58544	3.09556e-10	ABI2;SE:chr2:203395780-203396785:203396967-203402576:+	2.07112e-12	3.92756e-19	4.89629e-12	6.00152e-17
Timet30:PolyA_SitepA4	4.03088	0.754384	5.34327	5.24487e-06	ABI2;SE:chr2:203395780-203396785:203396967-203402576:+	2.07112e-12	3.92756e-19	4.89629e-12	6.00152e-17
Timet04:PolyA_SitepA11	-2.77064	0.913639	-3.03254	0.00447799	ABI2;SE:chr2:203395780-203396785:203396967-203402576:+	2.07112e-12	3.92756e-19	4.89629e-12	6.00152e-17
Timet30:PolyA_SitepA11	-2.19248	0.915218	-2.39558	0.0219177	ABI2;SE:chr2:203395780-203396785:203396967-203402576:+	2.07112e-12	3.92756e-19	4.89629e-12	6.00152e-17
(Intercept)	0.389787	0.0441681	8.82508	1.56818e-10	ABI2;SE:chr2:203402734-203411285:203411371-203416908:+	1.96392e-06	1.31833e-37	3.24634e-06	3.87787e-34
Timet04	0.429401	0.0618609	6.94139	3.91902e-08	ABI2;SE:chr2:203402734-203411285:203411371-203416908:+	1.96392e-06	1.31833e-37	3.24634e-06	3.87787e-34
Timet30	0.327931	0.0673336	4.87025	2.23206e-05	ABI2;SE:chr2:203402734-203411285:203411371-203416908:+	1.96392e-06	1.31833e-37	3.24634e-06	3.87787e-34
PolyA_SitepA4	6.51429	0.484574	13.4433	1.33386e-15	ABI2;SE:chr2:203402734-203411285:203411371-203416908:+	1.96392e-06	1.31833e-37	3.24634e-06	3.87787e-34
PolyA_SitepA11	4.18148	0.486811	8.58954	3.05959e-10	ABI2;SE:chr2:203402734-203411285:203411371-203416908:+	1.96392e-06	1.31833e-37	3.24634e-06	3.87787e-34
Timet04:PolyA_SitepA4	-10.3411	0.494985	-20.8917	1.02772e-21	ABI2;SE:chr2:203402734-203411285:203411371-203416908:+	1.96392e-06	1.31833e-37	3.24634e-06	3.87787e-34
Timet30:PolyA_SitepA4	-7.69595	0.49098	-15.6747	1.16474e-17	ABI2;SE:chr2:203402734-203411285:203411371-203416908:+	1.96392e-06	1.31833e-37	3.24634e-06	3.87787e-34
Timet04:PolyA_SitepA11	0.193213	0.596507	0.323908	0.747882	ABI2;SE:chr2:203402734-203411285:203411371-203416908:+	1.96392e-06	1.31833e-37	3.24634e-06	3.87787e-34
Timet30:PolyA_SitepA11	0.816731	0.596878	1.36834	0.179686	ABI2;SE:chr2:203402734-203411285:203411371-203416908:+	1.96392e-06	1.31833e-37	3.24634e-06	3.87787e-34
(Intercept)	6.79943	0.46469	14.6322	1.86185e-13	ABITRAM;SE:chr9:108934565-108935638:108935689-108936308:+	0.29395	0.000729828	0.320569	0.00379124
Timet04	-2.20553	0.485535	-4.54248	0.000132935	ABITRAM;SE:chr9:108934565-108935638:108935689-108936308:+	0.29395	0.000729828	0.320569	0.00379124
Timet30	-2.3394	0.478848	-4.88547	5.55807e-05	ABITRAM;SE:chr9:108934565-108935638:108935689-108936308:+	0.29395	0.000729828	0.320569	0.00379124
PolyA_SitepA3	-2.92823	0.6604	-4.43402	0.000175178	ABITRAM;SE:chr9:108934565-108935638:108935689-108936308:+	0.29395	0.000729828	0.320569	0.00379124
Timet04:PolyA_SitepA3	3.60904	0.751223	4.80422	6.83199e-05	ABITRAM;SE:chr9:108934565-108935638:108935689-108936308:+	0.29395	0.000729828	0.320569	0.00379124
Timet30:PolyA_SitepA3	3.58918	0.74698	4.80493	6.81975e-05	ABITRAM;SE:chr9:108934565-108935638:108935689-108936308:+	0.29395	0.000729828	0.320569	0.00379124
(Intercept)	2.58483	0.0790133	32.7139	2.01895e-21	ABITRAM;SE:chr9:108935689-108936308:108936437-108939196:+	9.99325e-09	0.864156	1.91968e-08	0.937376
Timet04	-0.114671	0.10404	-1.10218	0.281313	ABITRAM;SE:chr9:108935689-108936308:108936437-108939196:+	9.99325e-09	0.864156	1.91968e-08	0.937376
Timet30	-0.234397	0.0970694	-2.41474	0.0237306	ABITRAM;SE:chr9:108935689-108936308:108936437-108939196:+	9.99325e-09	0.864156	1.91968e-08	0.937376
PolyA_SitepA3	-0.559459	0.2765	-2.02336	0.0543095	ABITRAM;SE:chr9:108935689-108936308:108936437-108939196:+	9.99325e-09	0.864156	1.91968e-08	0.937376
Timet04:PolyA_SitepA3	-0.00329183	0.298013	-0.0110459	0.991278	ABITRAM;SE:chr9:108935689-108936308:108936437-108939196:+	9.99325e-09	0.864156	1.91968e-08	0.937376
Timet30:PolyA_SitepA3	-0.082241	0.295431	-0.278376	0.783108	ABITRAM;SE:chr9:108935689-108936308:108936437-108939196:+	9.99325e-09	0.864156	1.91968e-08	0.937376
(Intercept)	-2.75154	0.75741	-3.63282	0.00132481	ABR;SE:chr17:1010863-1011605:1011661-1011846:-	0.00998893	0.00885482	0.0126227	0.0301813
Timet04	-1.99918	0.919577	-2.17402	0.0397931	ABR;SE:chr17:1010863-1011605:1011661-1011846:-	0.00998893	0.00885482	0.0126227	0.0301813
Timet30	-0.562651	0.923634	-0.609171	0.548135	ABR;SE:chr17:1010863-1011605:1011661-1011846:-	0.00998893	0.00885482	0.0126227	0.0301813
PolyA_SitepA4	-4.17929	1.0552	-3.96066	0.00058195	ABR;SE:chr17:1010863-1011605:1011661-1011846:-	0.00998893	0.00885482	0.0126227	0.0301813
Timet04:PolyA_SitepA4	3.46656	1.18281	2.93077	0.00731089	ABR;SE:chr17:1010863-1011605:1011661-1011846:-	0.00998893	0.00885482	0.0126227	0.0301813
Timet30:PolyA_SitepA4	1.44239	1.19414	1.20789	0.238858	ABR;SE:chr17:1010863-1011605:1011661-1011846:-	0.00998893	0.00885482	0.0126227	0.0301813
(Intercept)	2.75154	1.53695	1.79026	0.0860376	ABR;SE:chr17:1050634-1056035:1056109-1056998:-	2.77447e-13	0.575038	6.89573e-13	0.729005
Timet04	1.99918	1.86602	1.07136	0.294665	ABR;SE:chr17:1050634-1056035:1056109-1056998:-	2.77447e-13	0.575038	6.89573e-13	0.729005
Timet30	0.562651	1.87425	0.3002	0.76661	ABR;SE:chr17:1050634-1056035:1056109-1056998:-	2.77447e-13	0.575038	6.89573e-13	0.729005
PolyA_SitepA4	-3.07118	1.53984	-1.99448	0.0575775	ABR;SE:chr17:1050634-1056035:1056109-1056998:-	2.77447e-13	0.575038	6.89573e-13	0.729005
Timet04:PolyA_SitepA4	-1.73559	1.86866	-0.928789	0.362246	ABR;SE:chr17:1050634-1056035:1056109-1056998:-	2.77447e-13	0.575038	6.89573e-13	0.729005
Timet30:PolyA_SitepA4	-0.441707	1.87697	-0.23533	0.815949	ABR;SE:chr17:1050634-1056035:1056109-1056998:-	2.77447e-13	0.575038	6.89573e-13	0.729005
(Intercept)	2.75154	0.633359	4.34435	0.000220044	ABR;SE:chr17:1058045-1058745:1058867-1067077:-	1.24008e-05	0.0228634	1.94467e-05	0.0653419
Timet04	1.99918	0.768968	2.59982	0.0157108	ABR;SE:chr17:1058045-1058745:1058867-1067077:-	1.24008e-05	0.0228634	1.94467e-05	0.0653419
Timet30	0.562651	0.772358	0.728484	0.473366	ABR;SE:chr17:1058045-1058745:1058867-1067077:-	1.24008e-05	0.0228634	1.94467e-05	0.0653419
PolyA_SitepA4	3.66781	0.792312	4.62925	0.000106602	ABR;SE:chr17:1058045-1058745:1058867-1067077:-	1.24008e-05	0.0228634	1.94467e-05	0.0653419
Timet04:PolyA_SitepA4	-2.04463	0.917351	-2.22884	0.0354471	ABR;SE:chr17:1058045-1058745:1058867-1067077:-	1.24008e-05	0.0228634	1.94467e-05	0.0653419
Timet30:PolyA_SitepA4	-0.296085	0.930975	-0.318038	0.753207	ABR;SE:chr17:1058045-1058745:1058867-1067077:-	1.24008e-05	0.0228634	1.94467e-05	0.0653419
(Intercept)	2.75154	0.614958	4.47434	0.000158099	ABR;SE:chr17:1079390-1083520:1083627-1091665:-	0.0227248	0.000730241	0.0278086	0.00379171
Timet04	1.99918	0.746626	2.67762	0.0131642	ABR;SE:chr17:1079390-1083520:1083627-1091665:-	0.0227248	0.000730241	0.0278086	0.00379171
Timet30	0.562651	0.749919	0.750282	0.460378	ABR;SE:chr17:1079390-1083520:1083627-1091665:-	0.0227248	0.000730241	0.0278086	0.00379171
PolyA_SitepA4	2.82338	0.689559	4.09447	0.000414898	ABR;SE:chr17:1079390-1083520:1083627-1091665:-	0.0227248	0.000730241	0.0278086	0.00379171
Timet04:PolyA_SitepA4	-2.48564	0.813023	-3.05728	0.00541403	ABR;SE:chr17:1079390-1083520:1083627-1091665:-	0.0227248	0.000730241	0.0278086	0.00379171
Timet30:PolyA_SitepA4	0.225184	0.833161	0.270276	0.789258	ABR;SE:chr17:1079390-1083520:1083627-1091665:-	0.0227248	0.000730241	0.0278086	0.00379171
(Intercept)	2.75154	0.519492	5.29658	1.96475e-05	ABR;SE:chr17:1091850-1100637:1100735-1125183:-	0.352031	6.92949e-05	0.379617	0.000509012
Timet04	1.99918	0.63072	3.16968	0.00413285	ABR;SE:chr17:1091850-1100637:1100735-1125183:-	0.352031	6.92949e-05	0.379617	0.000509012
Timet30	0.562651	0.633502	0.888159	0.38327	ABR;SE:chr17:1091850-1100637:1100735-1125183:-	0.352031	6.92949e-05	0.379617	0.000509012
PolyA_SitepA4	1.77443	0.54723	3.24256	0.00346403	ABR;SE:chr17:1091850-1100637:1100735-1125183:-	0.352031	6.92949e-05	0.379617	0.000509012
Timet04:PolyA_SitepA4	-2.19722	0.655724	-3.35084	0.00265986	ABR;SE:chr17:1091850-1100637:1100735-1125183:-	0.352031	6.92949e-05	0.379617	0.000509012
Timet30:PolyA_SitepA4	0.69968	0.669524	1.04504	0.306416	ABR;SE:chr17:1091850-1100637:1100735-1125183:-	0.352031	6.92949e-05	0.379617	0.000509012
(Intercept)	-2.75154	0.386888	-7.11197	2.37178e-07	ABR;SE:chr17:1100735-1101934:1102027-1125183:-	0.0029808	9.1694e-08	0.00392877	1.43658e-06
Timet04	-1.99918	0.469724	-4.25607	0.000275379	ABR;SE:chr17:1100735-1101934:1102027-1125183:-	0.0029808	9.1694e-08	0.00392877	1.43658e-06
Timet30	-0.562651	0.471796	-1.19257	0.244695	ABR;SE:chr17:1100735-1101934:1102027-1125183:-	0.0029808	9.1694e-08	0.00392877	1.43658e-06
PolyA_SitepA4	-3.93391	0.539036	-7.29805	1.54103e-07	ABR;SE:chr17:1100735-1101934:1102027-1125183:-	0.0029808	9.1694e-08	0.00392877	1.43658e-06
Timet04:PolyA_SitepA4	3.07511	0.605493	5.07868	3.40587e-05	ABR;SE:chr17:1100735-1101934:1102027-1125183:-	0.0029808	9.1694e-08	0.00392877	1.43658e-06
Timet30:PolyA_SitepA4	-0.532625	0.658672	-0.808636	0.426668	ABR;SE:chr17:1100735-1101934:1102027-1125183:-	0.0029808	9.1694e-08	0.00392877	1.43658e-06
(Intercept)	2.75154	1.60744	1.71175	0.0998379	ABR;SE:chr17:1100735-1125183:1125367-1179667:-	3.21241e-06	0.490583	5.2416e-06	0.658025
Timet04	1.99918	1.95161	1.02437	0.315873	ABR;SE:chr17:1100735-1125183:1125367-1179667:-	3.21241e-06	0.490583	5.2416e-06	0.658025
Timet30	0.562651	1.96022	0.287035	0.776549	ABR;SE:chr17:1100735-1125183:1125367-1179667:-	3.21241e-06	0.490583	5.2416e-06	0.658025
PolyA_SitepA4	-1.07401	1.61354	-0.665624	0.511998	ABR;SE:chr17:1100735-1125183:1125367-1179667:-	3.21241e-06	0.490583	5.2416e-06	0.658025
Timet04:PolyA_SitepA4	-2.18161	1.95709	-1.11472	0.276009	ABR;SE:chr17:1100735-1125183:1125367-1179667:-	3.21241e-06	0.490583	5.2416e-06	0.658025
Timet30:PolyA_SitepA4	-0.689161	1.96597	-0.350545	0.728988	ABR;SE:chr17:1100735-1125183:1125367-1179667:-	3.21241e-06	0.490583	5.2416e-06	0.658025
(Intercept)	-2.75154	0.614125	-4.48041	0.000155677	ABR;SE:chr17:1125367-1153806:1154238-1179667:-	0.473274	0.00775059	0.501083	0.0270925
Timet04	-1.99918	0.745614	-2.68125	0.0130554	ABR;SE:chr17:1125367-1153806:1154238-1179667:-	0.473274	0.00775059	0.501083	0.0270925
Timet30	-0.562651	0.748904	-0.751299	0.459777	ABR;SE:chr17:1125367-1153806:1154238-1179667:-	0.473274	0.00775059	0.501083	0.0270925
PolyA_SitepA4	-1.38489	0.636855	-2.17458	0.039746	ABR;SE:chr17:1125367-1153806:1154238-1179667:-	0.473274	0.00775059	0.501083	0.0270925
Timet04:PolyA_SitepA4	1.86202	0.766673	2.4287	0.0230135	ABR;SE:chr17:1125367-1153806:1154238-1179667:-	0.473274	0.00775059	0.501083	0.0270925
Timet30:PolyA_SitepA4	-0.126775	0.773754	-0.163844	0.871226	ABR;SE:chr17:1125367-1153806:1154238-1179667:-	0.473274	0.00775059	0.501083	0.0270925
(Intercept)	-4.66658	0.250257	-18.6471	1.25472e-23	ABRAXAS2;SE:chr10:124806921-124813318:124813564-124816576:+	0.018446	1.61353e-09	0.0227787	3.82758e-08
Timet04	0.718545	0.307001	2.34053	0.0234598	ABRAXAS2;SE:chr10:124806921-124813318:124813564-124816576:+	0.018446	1.61353e-09	0.0227787	3.82758e-08
Timet30	0.928909	0.307229	3.0235	0.00400302	ABRAXAS2;SE:chr10:124806921-124813318:124813564-124816576:+	0.018446	1.61353e-09	0.0227787	3.82758e-08
PolyA_SitepA4	-0.57693	0.353555	-1.6318	0.109267	ABRAXAS2;SE:chr10:124806921-124813318:124813564-124816576:+	0.018446	1.61353e-09	0.0227787	3.82758e-08
PolyA_SitepA5	-0.509571	0.353588	-1.44114	0.156036	ABRAXAS2;SE:chr10:124806921-124813318:124813564-124816576:+	0.018446	1.61353e-09	0.0227787	3.82758e-08
PolyA_SitepA6	0.624325	0.258715	2.41318	0.0196809	ABRAXAS2;SE:chr10:124806921-124813318:124813564-124816576:+	0.018446	1.61353e-09	0.0227787	3.82758e-08
Timet04:PolyA_SitepA4	-0.276321	0.433474	-0.637457	0.526856	ABRAXAS2;SE:chr10:124806921-124813318:124813564-124816576:+	0.018446	1.61353e-09	0.0227787	3.82758e-08
Timet30:PolyA_SitepA4	-0.690464	0.433582	-1.59247	0.117845	ABRAXAS2;SE:chr10:124806921-124813318:124813564-124816576:+	0.018446	1.61353e-09	0.0227787	3.82758e-08
Timet04:PolyA_SitepA5	0.126871	0.433678	0.292547	0.771129	ABRAXAS2;SE:chr10:124806921-124813318:124813564-124816576:+	0.018446	1.61353e-09	0.0227787	3.82758e-08
Timet30:PolyA_SitepA5	-0.0657932	0.433848	-0.151651	0.880098	ABRAXAS2;SE:chr10:124806921-124813318:124813564-124816576:+	0.018446	1.61353e-09	0.0227787	3.82758e-08
Timet04:PolyA_SitepA6	-1.48229	0.319045	-4.64601	2.66067e-05	ABRAXAS2;SE:chr10:124806921-124813318:124813564-124816576:+	0.018446	1.61353e-09	0.0227787	3.82758e-08
Timet30:PolyA_SitepA6	-1.87672	0.319534	-5.8733	3.91263e-07	ABRAXAS2;SE:chr10:124806921-124813318:124813564-124816576:+	0.018446	1.61353e-09	0.0227787	3.82758e-08
(Intercept)	4.66658	0.32019	14.5744	2.98697e-19	ABRAXAS2;SE:chr10:124806921-124816576:124816612-124819384:+	0.000758439	0.0136798	0.0010447	0.0432329
Timet04	-0.718545	0.392791	-1.82933	0.073565	ABRAXAS2;SE:chr10:124806921-124816576:124816612-124819384:+	0.000758439	0.0136798	0.0010447	0.0432329
Timet30	-0.928909	0.393083	-2.36314	0.0222193	ABRAXAS2;SE:chr10:124806921-124816576:124816612-124819384:+	0.000758439	0.0136798	0.0010447	0.0432329
PolyA_SitepA4	0.57693	0.452354	1.2754	0.208308	ABRAXAS2;SE:chr10:124806921-124816576:124816612-124819384:+	0.000758439	0.0136798	0.0010447	0.0432329
PolyA_SitepA5	0.509571	0.452396	1.12638	0.265603	ABRAXAS2;SE:chr10:124806921-124816576:124816612-124819384:+	0.000758439	0.0136798	0.0010447	0.0432329
PolyA_SitepA6	-0.250151	0.335859	-0.74481	0.460018	ABRAXAS2;SE:chr10:124806921-124816576:124816612-124819384:+	0.000758439	0.0136798	0.0010447	0.0432329
Timet04:PolyA_SitepA4	0.276321	0.554606	0.49823	0.620597	ABRAXAS2;SE:chr10:124806921-124816576:124816612-124819384:+	0.000758439	0.0136798	0.0010447	0.0432329
Timet30:PolyA_SitepA4	0.690464	0.554743	1.24466	0.219301	ABRAXAS2;SE:chr10:124806921-124816576:124816612-124819384:+	0.000758439	0.0136798	0.0010447	0.0432329
Timet04:PolyA_SitepA5	-0.126871	0.554866	-0.228652	0.820111	ABRAXAS2;SE:chr10:124806921-124816576:124816612-124819384:+	0.000758439	0.0136798	0.0010447	0.0432329
Timet30:PolyA_SitepA5	0.0657932	0.555083	0.118529	0.906144	ABRAXAS2;SE:chr10:124806921-124816576:124816612-124819384:+	0.000758439	0.0136798	0.0010447	0.0432329
Timet04:PolyA_SitepA6	1.03558	0.411829	2.51459	0.015322	ABRAXAS2;SE:chr10:124806921-124816576:124816612-124819384:+	0.000758439	0.0136798	0.0010447	0.0432329
Timet30:PolyA_SitepA6	0.735752	0.409189	1.79807	0.078456	ABRAXAS2;SE:chr10:124806921-124816576:124816612-124819384:+	0.000758439	0.0136798	0.0010447	0.0432329
(Intercept)	4.66658	0.382346	12.2051	2.52015e-16	ABRAXAS2;SE:chr10:124816612-124819384:124819450-124826595:+	2.86242e-05	0.270695	4.36656e-05	0.4378
Timet04	-0.718545	0.469041	-1.53195	0.132101	ABRAXAS2;SE:chr10:124816612-124819384:124819450-124826595:+	2.86242e-05	0.270695	4.36656e-05	0.4378
Timet30	-0.928909	0.469389	-1.97897	0.0535713	ABRAXAS2;SE:chr10:124816612-124819384:124819450-124826595:+	2.86242e-05	0.270695	4.36656e-05	0.4378
PolyA_SitepA4	0.57693	0.540167	1.06806	0.290836	ABRAXAS2;SE:chr10:124816612-124819384:124819450-124826595:+	2.86242e-05	0.270695	4.36656e-05	0.4378
PolyA_SitepA5	0.509571	0.540216	0.943272	0.350266	ABRAXAS2;SE:chr10:124816612-124819384:124819450-124826595:+	2.86242e-05	0.270695	4.36656e-05	0.4378
PolyA_SitepA6	-0.0514583	0.404648	-0.127168	0.899339	ABRAXAS2;SE:chr10:124816612-124819384:124819450-124826595:+	2.86242e-05	0.270695	4.36656e-05	0.4378
Timet04:PolyA_SitepA4	0.276321	0.662268	0.417235	0.678367	ABRAXAS2;SE:chr10:124816612-124819384:124819450-124826595:+	2.86242e-05	0.270695	4.36656e-05	0.4378
Timet30:PolyA_SitepA4	0.690464	0.662432	1.04232	0.302486	ABRAXAS2;SE:chr10:124816612-124819384:124819450-124826595:+	2.86242e-05	0.270695	4.36656e-05	0.4378
Timet04:PolyA_SitepA5	-0.126871	0.662579	-0.191481	0.848957	ABRAXAS2;SE:chr10:124816612-124819384:124819450-124826595:+	2.86242e-05	0.270695	4.36656e-05	0.4378
Timet30:PolyA_SitepA5	0.0657932	0.662838	0.0992599	0.921345	ABRAXAS2;SE:chr10:124816612-124819384:124819450-124826595:+	2.86242e-05	0.270695	4.36656e-05	0.4378
Timet04:PolyA_SitepA6	-0.126173	0.490216	-0.257383	0.797984	ABRAXAS2;SE:chr10:124816612-124819384:124819450-124826595:+	2.86242e-05	0.270695	4.36656e-05	0.4378
Timet30:PolyA_SitepA6	0.680378	0.492129	1.38252	0.173211	ABRAXAS2;SE:chr10:124816612-124819384:124819450-124826595:+	2.86242e-05	0.270695	4.36656e-05	0.4378
(Intercept)	5.81317	0.154453	37.6371	2.74702e-37	ABT1;SE:chr6:26597223-26597914:26598110-26598265:+	2.20916e-12	0.787855	5.21425e-12	0.889541
Timet04	-0.339497	0.22031	-1.541	0.129884	ABT1;SE:chr6:26597223-26597914:26598110-26598265:+	2.20916e-12	0.787855	5.21425e-12	0.889541
Timet30	-1.11063	0.183782	-6.04319	2.15396e-07	ABT1;SE:chr6:26597223-26597914:26598110-26598265:+	2.20916e-12	0.787855	5.21425e-12	0.889541
PolyA_SitepA3	-1.32453	0.52191	-2.53786	0.0144545	ABT1;SE:chr6:26597223-26597914:26598110-26598265:+	2.20916e-12	0.787855	5.21425e-12	0.889541
PolyA_SitepA5	0.438094	0.519715	0.842951	0.403437	ABT1;SE:chr6:26597223-26597914:26598110-26598265:+	2.20916e-12	0.787855	5.21425e-12	0.889541
PolyA_SitepA8	-0.516518	0.520442	-0.992459	0.32595	ABT1;SE:chr6:26597223-26597914:26598110-26598265:+	2.20916e-12	0.787855	5.21425e-12	0.889541
Timet04:PolyA_SitepA3	0.283659	0.649166	0.43696	0.6641	ABT1;SE:chr6:26597223-26597914:26598110-26598265:+	2.20916e-12	0.787855	5.21425e-12	0.889541
Timet30:PolyA_SitepA3	0.682435	0.638212	1.06929	0.290286	ABT1;SE:chr6:26597223-26597914:26598110-26598265:+	2.20916e-12	0.787855	5.21425e-12	0.889541
Timet04:PolyA_SitepA5	0.365505	0.646453	0.565401	0.574434	ABT1;SE:chr6:26597223-26597914:26598110-26598265:+	2.20916e-12	0.787855	5.21425e-12	0.889541
Timet30:PolyA_SitepA5	0.61194	0.635057	0.963597	0.340077	ABT1;SE:chr6:26597223-26597914:26598110-26598265:+	2.20916e-12	0.787855	5.21425e-12	0.889541
Timet04:PolyA_SitepA8	-0.490526	0.564665	-0.868703	0.389333	ABT1;SE:chr6:26597223-26597914:26598110-26598265:+	2.20916e-12	0.787855	5.21425e-12	0.889541
Timet30:PolyA_SitepA8	-0.445767	0.545151	-0.817694	0.417573	ABT1;SE:chr6:26597223-26597914:26598110-26598265:+	2.20916e-12	0.787855	5.21425e-12	0.889541
(Intercept)	-2.9717	0.13394	-22.1869	7.01151e-27	ACAA2;SE:chr18:49787361-49787506:49787641-49791470:-	4.29735e-37	0.10446	4.43921e-36	0.214423
Timet04	0.0632883	0.174217	0.363274	0.717995	ACAA2;SE:chr18:49787361-49787506:49787641-49791470:-	4.29735e-37	0.10446	4.43921e-36	0.214423
Timet30	0.394674	0.237904	1.65896	0.103644	ACAA2;SE:chr18:49787361-49787506:49787641-49791470:-	4.29735e-37	0.10446	4.43921e-36	0.214423
PolyA_SitepA2	-6.68602	0.495477	-13.4941	5.91302e-18	ACAA2;SE:chr18:49787361-49787506:49787641-49791470:-	4.29735e-37	0.10446	4.43921e-36	0.214423
PolyA_SitepA3	-1.39352	0.498373	-2.79615	0.00741638	ACAA2;SE:chr18:49787361-49787506:49787641-49791470:-	4.29735e-37	0.10446	4.43921e-36	0.214423
PolyA_SitepA6	-1.59612	0.49784	-3.20608	0.00239516	ACAA2;SE:chr18:49787361-49787506:49787641-49791470:-	4.29735e-37	0.10446	4.43921e-36	0.214423
Timet04:PolyA_SitepA2	0.749466	0.60967	1.2293	0.224952	ACAA2;SE:chr18:49787361-49787506:49787641-49791470:-	4.29735e-37	0.10446	4.43921e-36	0.214423
Timet30:PolyA_SitepA2	1.62012	0.630858	2.56812	0.0133931	ACAA2;SE:chr18:49787361-49787506:49787641-49791470:-	4.29735e-37	0.10446	4.43921e-36	0.214423
Timet04:PolyA_SitepA3	0.334789	0.613769	0.545464	0.58796	ACAA2;SE:chr18:49787361-49787506:49787641-49791470:-	4.29735e-37	0.10446	4.43921e-36	0.214423
Timet30:PolyA_SitepA3	0.771873	0.636749	1.21221	0.231366	ACAA2;SE:chr18:49787361-49787506:49787641-49791470:-	4.29735e-37	0.10446	4.43921e-36	0.214423
Timet04:PolyA_SitepA6	-1.11103	0.611917	-1.81566	0.0756722	ACAA2;SE:chr18:49787361-49787506:49787641-49791470:-	4.29735e-37	0.10446	4.43921e-36	0.214423
Timet30:PolyA_SitepA6	-0.579012	0.633449	-0.914062	0.365253	ACAA2;SE:chr18:49787361-49787506:49787641-49791470:-	4.29735e-37	0.10446	4.43921e-36	0.214423
(Intercept)	3.65375	0.161205	22.6653	2.74822e-27	ACAA2;SE:chr18:49794427-49795765:49795881-49797466:-	1.18549e-32	0.0877334	9.46298e-32	0.187618
Timet04	-0.0462118	0.207512	-0.222695	0.824718	ACAA2;SE:chr18:49794427-49795765:49795881-49797466:-	1.18549e-32	0.0877334	9.46298e-32	0.187618
Timet30	-0.536533	0.268848	-1.99568	0.0516605	ACAA2;SE:chr18:49794427-49795765:49795881-49797466:-	1.18549e-32	0.0877334	9.46298e-32	0.187618
PolyA_SitepA2	6.00397	0.450905	13.3154	9.82445e-18	ACAA2;SE:chr18:49794427-49795765:49795881-49797466:-	1.18549e-32	0.0877334	9.46298e-32	0.187618
PolyA_SitepA3	0.711474	0.453385	1.56925	0.123159	ACAA2;SE:chr18:49794427-49795765:49795881-49797466:-	1.18549e-32	0.0877334	9.46298e-32	0.187618
PolyA_SitepA6	0.914069	0.452929	2.01813	0.0491853	ACAA2;SE:chr18:49794427-49795765:49795881-49797466:-	1.18549e-32	0.0877334	9.46298e-32	0.187618
Timet04:PolyA_SitepA2	-0.766542	0.555932	-1.37884	0.174336	ACAA2;SE:chr18:49794427-49795765:49795881-49797466:-	1.18549e-32	0.0877334	9.46298e-32	0.187618
Timet30:PolyA_SitepA2	-1.47826	0.581643	-2.54152	0.0143219	ACAA2;SE:chr18:49794427-49795765:49795881-49797466:-	1.18549e-32	0.0877334	9.46298e-32	0.187618
Timet04:PolyA_SitepA3	-0.351865	0.559436	-0.628965	0.532354	ACAA2;SE:chr18:49794427-49795765:49795881-49797466:-	1.18549e-32	0.0877334	9.46298e-32	0.187618
Timet30:PolyA_SitepA3	-0.630013	0.586623	-1.07396	0.288208	ACAA2;SE:chr18:49794427-49795765:49795881-49797466:-	1.18549e-32	0.0877334	9.46298e-32	0.187618
Timet04:PolyA_SitepA6	1.09396	0.557853	1.96101	0.0556936	ACAA2;SE:chr18:49794427-49795765:49795881-49797466:-	1.18549e-32	0.0877334	9.46298e-32	0.187618
Timet30:PolyA_SitepA6	0.720871	0.583832	1.23472	0.222944	ACAA2;SE:chr18:49794427-49795765:49795881-49797466:-	1.18549e-32	0.0877334	9.46298e-32	0.187618
(Intercept)	2.5412	0.083305	30.5048	4.41991e-33	ACAA2;SE:chr18:49795881-49797466:49797594-49802687:-	5.72056e-34	2.47928e-07	4.95277e-33	3.50194e-06
Timet04	1.54291	0.168466	9.15858	4.14962e-12	ACAA2;SE:chr18:49795881-49797466:49797594-49802687:-	5.72056e-34	2.47928e-07	4.95277e-33	3.50194e-06
Timet30	0.716895	0.225241	3.18279	0.00255959	ACAA2;SE:chr18:49795881-49797466:49797594-49802687:-	5.72056e-34	2.47928e-07	4.95277e-33	3.50194e-06
PolyA_SitepA2	7.11651	0.365326	19.4799	1.95875e-24	ACAA2;SE:chr18:49795881-49797466:49797594-49802687:-	5.72056e-34	2.47928e-07	4.95277e-33	3.50194e-06
PolyA_SitepA3	1.82402	0.36751	4.96318	9.13765e-06	ACAA2;SE:chr18:49795881-49797466:49797594-49802687:-	5.72056e-34	2.47928e-07	4.95277e-33	3.50194e-06
PolyA_SitepA6	2.02661	0.367108	5.52048	1.34221e-06	ACAA2;SE:chr18:49795881-49797466:49797594-49802687:-	5.72056e-34	2.47928e-07	4.95277e-33	3.50194e-06
Timet04:PolyA_SitepA2	-2.35566	0.467088	-5.04329	6.95534e-06	ACAA2;SE:chr18:49795881-49797466:49797594-49802687:-	5.72056e-34	2.47928e-07	4.95277e-33	3.50194e-06
Timet30:PolyA_SitepA2	-2.73169	0.490454	-5.56971	1.13087e-06	ACAA2;SE:chr18:49795881-49797466:49797594-49802687:-	5.72056e-34	2.47928e-07	4.95277e-33	3.50194e-06
Timet04:PolyA_SitepA3	-1.94098	0.470063	-4.1292	0.000144488	ACAA2;SE:chr18:49795881-49797466:49797594-49802687:-	5.72056e-34	2.47928e-07	4.95277e-33	3.50194e-06
Timet30:PolyA_SitepA3	-1.88344	0.494668	-3.80748	0.000398413	ACAA2;SE:chr18:49795881-49797466:49797594-49802687:-	5.72056e-34	2.47928e-07	4.95277e-33	3.50194e-06
Timet04:PolyA_SitepA6	-0.495162	0.468719	-1.05642	0.296067	ACAA2;SE:chr18:49795881-49797466:49797594-49802687:-	5.72056e-34	2.47928e-07	4.95277e-33	3.50194e-06
Timet30:PolyA_SitepA6	-0.532557	0.492307	-1.08176	0.284765	ACAA2;SE:chr18:49795881-49797466:49797594-49802687:-	5.72056e-34	2.47928e-07	4.95277e-33	3.50194e-06
(Intercept)	2.05215	0.117408	17.4787	1.89517e-22	ACAA2;SE:chr18:49797594-49802687:49802853-49813469:-	1.65838e-42	0.273809	2.44518e-41	0.44132
Timet04	-0.0953102	0.146731	-0.649556	0.519076	ACAA2;SE:chr18:49797594-49802687:49802853-49813469:-	1.65838e-42	0.273809	2.44518e-41	0.44132
Timet30	-0.648564	0.1918	-3.38146	0.00144162	ACAA2;SE:chr18:49797594-49802687:49802853-49813469:-	1.65838e-42	0.273809	2.44518e-41	0.44132
PolyA_SitepA2	7.36178	0.527707	13.9505	1.64631e-18	ACAA2;SE:chr18:49797594-49802687:49802853-49813469:-	1.65838e-42	0.273809	2.44518e-41	0.44132
PolyA_SitepA3	2.05872	0.531783	3.87137	0.000326624	ACAA2;SE:chr18:49797594-49802687:49802853-49813469:-	1.65838e-42	0.273809	2.44518e-41	0.44132
PolyA_SitepA6	2.40607	0.530584	4.53475	3.85165e-05	ACAA2;SE:chr18:49797594-49802687:49802853-49813469:-	1.65838e-42	0.273809	2.44518e-41	0.44132
Timet04:PolyA_SitepA2	-0.689621	0.646976	-1.06591	0.291795	ACAA2;SE:chr18:49797594-49802687:49802853-49813469:-	1.65838e-42	0.273809	2.44518e-41	0.44132
Timet30:PolyA_SitepA2	-1.36394	0.658704	-2.07063	0.0437942	ACAA2;SE:chr18:49797594-49802687:49802853-49813469:-	1.65838e-42	0.273809	2.44518e-41	0.44132
Timet04:PolyA_SitepA3	-0.205204	0.652535	-0.314472	0.754525	ACAA2;SE:chr18:49797594-49802687:49802853-49813469:-	1.65838e-42	0.273809	2.44518e-41	0.44132
Timet30:PolyA_SitepA3	-0.378872	0.666477	-0.568471	0.572365	ACAA2;SE:chr18:49797594-49802687:49802853-49813469:-	1.65838e-42	0.273809	2.44518e-41	0.44132
Timet04:PolyA_SitepA6	1.16851	0.64971	1.7985	0.078387	ACAA2;SE:chr18:49797594-49802687:49802853-49813469:-	1.65838e-42	0.273809	2.44518e-41	0.44132
Timet30:PolyA_SitepA6	0.867839	0.661881	1.31117	0.196038	ACAA2;SE:chr18:49797594-49802687:49802853-49813469:-	1.65838e-42	0.273809	2.44518e-41	0.44132
(Intercept)	-5.26786	0.774392	-6.80257	4.90528e-07	ACAD11;SE:chr3:132619545-132621132:132621292-132626691:-	0.00105041	0.0702099	0.00143444	0.158206
Timet04	1.47237	0.951152	1.54798	0.134713	ACAD11;SE:chr3:132619545-132621132:132621292-132626691:-	0.00105041	0.0702099	0.00143444	0.158206
Timet30	1.47237	0.951152	1.54799	0.134712	ACAD11;SE:chr3:132619545-132621132:132621292-132626691:-	0.00105041	0.0702099	0.00143444	0.158206
PolyA_SitepA3	-1.61629	1.09403	-1.47737	0.15258	ACAD11;SE:chr3:132619545-132621132:132621292-132626691:-	0.00105041	0.0702099	0.00143444	0.158206
Timet04:PolyA_SitepA3	3.14063	1.2319	2.54942	0.0175992	ACAD11;SE:chr3:132619545-132621132:132621292-132626691:-	0.00105041	0.0702099	0.00143444	0.158206
Timet30:PolyA_SitepA3	3.2209	1.22972	2.61921	0.0150361	ACAD11;SE:chr3:132619545-132621132:132621292-132626691:-	0.00105041	0.0702099	0.00143444	0.158206
(Intercept)	3.79174	0.318739	11.896	1.49624e-11	ACAD8;SE:chr11:134253709-134256548:134256648-134257088:+	0.12247	0.0580817	0.139467	0.136897
Timet04	0.801698	0.389582	2.05784	0.0506238	ACAD8;SE:chr11:134253709-134256548:134256648-134257088:+	0.12247	0.0580817	0.139467	0.136897
Timet30	0.805065	0.38958	2.06649	0.0497347	ACAD8;SE:chr11:134253709-134256548:134256648-134257088:+	0.12247	0.0580817	0.139467	0.136897
PolyA_SitepA9	0.570146	0.321465	1.77359	0.0888227	ACAD8;SE:chr11:134253709-134256548:134256648-134257088:+	0.12247	0.0580817	0.139467	0.136897
Timet04:PolyA_SitepA9	-1.06924	0.393478	-2.7174	0.0120171	ACAD8;SE:chr11:134253709-134256548:134256648-134257088:+	0.12247	0.0580817	0.139467	0.136897
Timet30:PolyA_SitepA9	-0.815255	0.394933	-2.06429	0.0499602	ACAD8;SE:chr11:134253709-134256548:134256648-134257088:+	0.12247	0.0580817	0.139467	0.136897
(Intercept)	-0.285801	0.229874	-1.24329	0.221797	ACAD8;SE:chr11:134256648-134257088:134257257-134258515:+	0.0651907	6.6678e-06	0.0765349	6.61496e-05
Timet04	1.51194	0.287525	5.25845	6.80605e-06	ACAD8;SE:chr11:134256648-134257088:134257257-134258515:+	0.0651907	6.6678e-06	0.0765349	6.61496e-05
Timet30	1.73272	0.297067	5.83275	1.16268e-06	ACAD8;SE:chr11:134256648-134257088:134257257-134258515:+	0.0651907	6.6678e-06	0.0765349	6.61496e-05
PolyA_SitepA8	1.22678	0.411176	2.9836	0.00509078	ACAD8;SE:chr11:134256648-134257088:134257257-134258515:+	0.0651907	6.6678e-06	0.0765349	6.61496e-05
PolyA_SitepA9	1.70446	0.233153	7.31049	1.29058e-08	ACAD8;SE:chr11:134256648-134257088:134257257-134258515:+	0.0651907	6.6678e-06	0.0765349	6.61496e-05
Timet04:PolyA_SitepA8	-1.39432	0.494281	-2.8209	0.00774362	ACAD8;SE:chr11:134256648-134257088:134257257-134258515:+	0.0651907	6.6678e-06	0.0765349	6.61496e-05
Timet30:PolyA_SitepA8	-1.37442	0.530899	-2.58886	0.0138062	ACAD8;SE:chr11:134256648-134257088:134257257-134258515:+	0.0651907	6.6678e-06	0.0765349	6.61496e-05
Timet04:PolyA_SitepA9	-1.58926	0.29254	-5.43262	3.98498e-06	ACAD8;SE:chr11:134256648-134257088:134257257-134258515:+	0.0651907	6.6678e-06	0.0765349	6.61496e-05
Timet30:PolyA_SitepA9	-1.85691	0.302855	-6.13133	4.64136e-07	ACAD8;SE:chr11:134256648-134257088:134257257-134258515:+	0.0651907	6.6678e-06	0.0765349	6.61496e-05
(Intercept)	-4.62824	0.637968	-7.25465	1.52557e-08	ACAD8;SE:chr11:134261890-134262132:134262276-134262520:+	1.02693e-16	0.414387	3.15975e-16	0.590347
Timet04	-0.214638	0.781105	-0.274788	0.78505	ACAD8;SE:chr11:134261890-134262132:134262276-134262520:+	1.02693e-16	0.414387	3.15975e-16	0.590347
Timet30	-0.171679	0.781149	-0.219777	0.827286	ACAD8;SE:chr11:134261890-134262132:134262276-134262520:+	1.02693e-16	0.414387	3.15975e-16	0.590347
PolyA_SitepA8	1.94428	0.706592	2.75163	0.00922588	ACAD8;SE:chr11:134261890-134262132:134262276-134262520:+	1.02693e-16	0.414387	3.15975e-16	0.590347
PolyA_SitepA9	-1.32122	0.6583	-2.00701	0.0523021	ACAD8;SE:chr11:134261890-134262132:134262276-134262520:+	1.02693e-16	0.414387	3.15975e-16	0.590347
Timet04:PolyA_SitepA8	0.170236	0.857569	0.19851	0.843763	ACAD8;SE:chr11:134261890-134262132:134262276-134262520:+	1.02693e-16	0.414387	3.15975e-16	0.590347
Timet30:PolyA_SitepA8	-0.518898	0.876518	-0.591999	0.557551	ACAD8;SE:chr11:134261890-134262132:134262276-134262520:+	1.02693e-16	0.414387	3.15975e-16	0.590347
Timet04:PolyA_SitepA9	0.025368	0.817038	0.0310487	0.975402	ACAD8;SE:chr11:134261890-134262132:134262276-134262520:+	1.02693e-16	0.414387	3.15975e-16	0.590347
Timet30:PolyA_SitepA9	0.125402	0.821981	0.152561	0.879596	ACAD8;SE:chr11:134261890-134262132:134262276-134262520:+	1.02693e-16	0.414387	3.15975e-16	0.590347
(Intercept)	-4.44657	0.68644	-6.47772	1.60557e-07	ACAD8;SE:chr11:134262622-134262770:134263555-134264908:+	2.93375e-30	0.495079	2.0305e-29	0.662169
Timet04	-0.329753	0.840258	-0.392443	0.697045	ACAD8;SE:chr11:134262622-134262770:134263555-134264908:+	2.93375e-30	0.495079	2.0305e-29	0.662169
Timet30	-0.299815	0.840294	-0.356798	0.723326	ACAD8;SE:chr11:134262622-134262770:134263555-134264908:+	2.93375e-30	0.495079	2.0305e-29	0.662169
PolyA_SitepA8	2.80323	0.727114	3.85527	0.000458899	ACAD8;SE:chr11:134262622-134262770:134263555-134264908:+	2.93375e-30	0.495079	2.0305e-29	0.662169
PolyA_SitepA9	-2.7593	0.760762	-3.62702	0.000881084	ACAD8;SE:chr11:134262622-134262770:134263555-134264908:+	2.93375e-30	0.495079	2.0305e-29	0.662169
Timet04:PolyA_SitepA8	1.13511	0.881207	1.28814	0.205917	ACAD8;SE:chr11:134262622-134262770:134263555-134264908:+	2.93375e-30	0.495079	2.0305e-29	0.662169
Timet30:PolyA_SitepA8	0.210236	0.887174	0.236972	0.814022	ACAD8;SE:chr11:134262622-134262770:134263555-134264908:+	2.93375e-30	0.495079	2.0305e-29	0.662169
Timet04:PolyA_SitepA9	1.11551	0.928359	1.20159	0.237367	ACAD8;SE:chr11:134262622-134262770:134263555-134264908:+	2.93375e-30	0.495079	2.0305e-29	0.662169
Timet30:PolyA_SitepA9	0.662503	0.959816	0.69024	0.49447	ACAD8;SE:chr11:134262622-134262770:134263555-134264908:+	2.93375e-30	0.495079	2.0305e-29	0.662169
(Intercept)	-2.14398	0.149242	-14.3658	1.76325e-16	ACAD8;SE:chr11:134262622-134263121:134263555-134264908:+	5.40721e-28	0.019882	3.26095e-27	0.0585414
Timet04	-0.760536	0.196084	-3.87862	0.00042897	ACAD8;SE:chr11:134262622-134263121:134263555-134264908:+	5.40721e-28	0.019882	3.26095e-27	0.0585414
Timet30	-0.867799	0.201816	-4.29994	0.00012452	ACAD8;SE:chr11:134262622-134263121:134263555-134264908:+	5.40721e-28	0.019882	3.26095e-27	0.0585414
PolyA_SitepA8	-1.76804	0.475003	-3.72217	0.000672394	ACAD8;SE:chr11:134262622-134263121:134263555-134264908:+	5.40721e-28	0.019882	3.26095e-27	0.0585414
PolyA_SitepA9	-6.52822	0.470823	-13.8655	5.22235e-16	ACAD8;SE:chr11:134262622-134263121:134263555-134264908:+	5.40721e-28	0.019882	3.26095e-27	0.0585414
Timet04:PolyA_SitepA8	0.589388	0.585805	1.00612	0.321075	ACAD8;SE:chr11:134262622-134263121:134263555-134264908:+	5.40721e-28	0.019882	3.26095e-27	0.0585414
Timet30:PolyA_SitepA8	0.590167	0.587604	1.00436	0.321907	ACAD8;SE:chr11:134262622-134263121:134263555-134264908:+	5.40721e-28	0.019882	3.26095e-27	0.0585414
Timet04:PolyA_SitepA9	1.43709	0.581006	2.47346	0.0182341	ACAD8;SE:chr11:134262622-134263121:134263555-134264908:+	5.40721e-28	0.019882	3.26095e-27	0.0585414
Timet30:PolyA_SitepA9	1.92363	0.582979	3.29967	0.00218852	ACAD8;SE:chr11:134262622-134263121:134263555-134264908:+	5.40721e-28	0.019882	3.26095e-27	0.0585414
(Intercept)	-2.24934	0.307919	-7.30496	1.31211e-08	ACAD8;SE:chr11:134262622-134263336:134263555-134264908:+	2.14528e-12	0.00636933	5.06854e-12	0.0230945
Timet04	-1.22769	0.450919	-2.72265	0.0099212	ACAD8;SE:chr11:134262622-134263336:134263555-134264908:+	2.14528e-12	0.00636933	5.06854e-12	0.0230945
Timet30	-1.51621	0.492849	-3.07642	0.00398828	ACAD8;SE:chr11:134262622-134263336:134263555-134264908:+	2.14528e-12	0.00636933	5.06854e-12	0.0230945
PolyA_SitepA8	0.234438	0.475437	0.493099	0.624937	ACAD8;SE:chr11:134262622-134263336:134263555-134264908:+	2.14528e-12	0.00636933	5.06854e-12	0.0230945
PolyA_SitepA9	-2.53787	0.332878	-7.62401	5.07379e-09	ACAD8;SE:chr11:134262622-134263336:134263555-134264908:+	2.14528e-12	0.00636933	5.06854e-12	0.0230945
Timet04:PolyA_SitepA8	1.05655	0.631627	1.67274	0.103049	ACAD8;SE:chr11:134262622-134263336:134263555-134264908:+	2.14528e-12	0.00636933	5.06854e-12	0.0230945
Timet30:PolyA_SitepA8	1.3109	0.658656	1.99026	0.054197	ACAD8;SE:chr11:134262622-134263336:134263555-134264908:+	2.14528e-12	0.00636933	5.06854e-12	0.0230945
Timet04:PolyA_SitepA9	0.852471	0.492093	1.73234	0.0917743	ACAD8;SE:chr11:134262622-134263336:134263555-134264908:+	2.14528e-12	0.00636933	5.06854e-12	0.0230945
Timet30:PolyA_SitepA9	1.92573	0.523659	3.67745	0.000763719	ACAD8;SE:chr11:134262622-134263336:134263555-134264908:+	2.14528e-12	0.00636933	5.06854e-12	0.0230945
(Intercept)	-6.75809	0.282672	-23.9079	5.6349e-36	ACADM;SE:chr1:75724817-75726826:75726947-75728401:+	1.37437e-19	0.00215736	5.04235e-19	0.00942074
Timet04	0.298973	0.346224	0.863524	0.390717	ACADM;SE:chr1:75724817-75726826:75726947-75728401:+	1.37437e-19	0.00215736	5.04235e-19	0.00942074
Timet30	0.666785	0.346264	1.92565	0.0580969	ACADM;SE:chr1:75724817-75726826:75726947-75728401:+	1.37437e-19	0.00215736	5.04235e-19	0.00942074
PolyA_SitepA5	1.25276	0.40005	3.13151	0.0025136	ACADM;SE:chr1:75724817-75726826:75726947-75728401:+	1.37437e-19	0.00215736	5.04235e-19	0.00942074
PolyA_SitepA6	0.882228	0.399925	2.20598	0.030577	ACADM;SE:chr1:75724817-75726826:75726947-75728401:+	1.37437e-19	0.00215736	5.04235e-19	0.00942074
PolyA_SitepA7	-1.0165	0.33143	-3.06701	0.00304501	ACADM;SE:chr1:75724817-75726826:75726947-75728401:+	1.37437e-19	0.00215736	5.04235e-19	0.00942074
PolyA_SitepA8	1.39994	0.400114	3.49884	0.000805431	ACADM;SE:chr1:75724817-75726826:75726947-75728401:+	1.37437e-19	0.00215736	5.04235e-19	0.00942074
PolyA_SitepA9	1.55592	0.400194	3.88792	0.000222855	ACADM;SE:chr1:75724817-75726826:75726947-75728401:+	1.37437e-19	0.00215736	5.04235e-19	0.00942074
Timet04:PolyA_SitepA5	0.375382	0.490135	0.765874	0.446255	ACADM;SE:chr1:75724817-75726826:75726947-75728401:+	1.37437e-19	0.00215736	5.04235e-19	0.00942074
Timet30:PolyA_SitepA5	0.64637	0.490454	1.3179	0.191714	ACADM;SE:chr1:75724817-75726826:75726947-75728401:+	1.37437e-19	0.00215736	5.04235e-19	0.00942074
Timet04:PolyA_SitepA6	-0.0673746	0.489852	-0.137541	0.890987	ACADM;SE:chr1:75724817-75726826:75726947-75728401:+	1.37437e-19	0.00215736	5.04235e-19	0.00942074
Timet30:PolyA_SitepA6	0.24974	0.490022	0.509651	0.611855	ACADM;SE:chr1:75724817-75726826:75726947-75728401:+	1.37437e-19	0.00215736	5.04235e-19	0.00942074
Timet04:PolyA_SitepA7	0.857592	0.393592	2.17889	0.0326138	ACADM;SE:chr1:75724817-75726826:75726947-75728401:+	1.37437e-19	0.00215736	5.04235e-19	0.00942074
Timet30:PolyA_SitepA7	1.15712	0.3929	2.94507	0.0043458	ACADM;SE:chr1:75724817-75726826:75726947-75728401:+	1.37437e-19	0.00215736	5.04235e-19	0.00942074
Timet04:PolyA_SitepA8	-0.16027	0.490083	-0.327026	0.744597	ACADM;SE:chr1:75724817-75726826:75726947-75728401:+	1.37437e-19	0.00215736	5.04235e-19	0.00942074
Timet30:PolyA_SitepA8	-0.124868	0.49022	-0.254719	0.799666	ACADM;SE:chr1:75724817-75726826:75726947-75728401:+	1.37437e-19	0.00215736	5.04235e-19	0.00942074
Timet04:PolyA_SitepA9	-0.874968	0.490053	-1.78545	0.078399	ACADM;SE:chr1:75724817-75726826:75726947-75728401:+	1.37437e-19	0.00215736	5.04235e-19	0.00942074
Timet30:PolyA_SitepA9	-0.7359	0.490165	-1.50133	0.137643	ACADM;SE:chr1:75724817-75726826:75726947-75728401:+	1.37437e-19	0.00215736	5.04235e-19	0.00942074
(Intercept)	-3.93834	1.34954	-2.91829	0.00603219	ACADM;SE:chr1:75724817-75728389:75728488-75732644:+	1.53486e-21	0.998886	6.34545e-21	0.999999
Timet04	-0.514067	1.65081	-0.311403	0.75729	ACADM;SE:chr1:75724817-75728389:75728488-75732644:+	1.53486e-21	0.998886	6.34545e-21	0.999999
Timet30	-0.290924	1.65161	-0.176146	0.861167	ACADM;SE:chr1:75724817-75728389:75728488-75732644:+	1.53486e-21	0.998886	6.34545e-21	0.999999
PolyA_SitepA7	4.23426	1.35214	3.13153	0.00344493	ACADM;SE:chr1:75724817-75728389:75728488-75732644:+	1.53486e-21	0.998886	6.34545e-21	0.999999
PolyA_SitepA8	0.0533459	1.90921	0.0279413	0.977863	ACADM;SE:chr1:75724817-75728389:75728488-75732644:+	1.53486e-21	0.998886	6.34545e-21	0.999999
Timet04:PolyA_SitepA7	-0.348049	1.6536	-0.21048	0.83448	ACADM;SE:chr1:75724817-75728389:75728488-75732644:+	1.53486e-21	0.998886	6.34545e-21	0.999999
Timet30:PolyA_SitepA7	-0.358942	1.65462	-0.216934	0.829485	ACADM;SE:chr1:75724817-75728389:75728488-75732644:+	1.53486e-21	0.998886	6.34545e-21	0.999999
Timet04:PolyA_SitepA8	-0.082056	2.3351	-0.0351402	0.972162	ACADM;SE:chr1:75724817-75728389:75728488-75732644:+	1.53486e-21	0.998886	6.34545e-21	0.999999
Timet30:PolyA_SitepA8	-0.0725773	2.33623	-0.031066	0.975389	ACADM;SE:chr1:75724817-75728389:75728488-75732644:+	1.53486e-21	0.998886	6.34545e-21	0.999999
(Intercept)	-3.42751	0.750143	-4.56915	1.6663e-05	ACADM;SE:chr1:75724817-75728401:75728488-75732644:+	7.71618e-64	0.00892543	3.28944e-62	0.0303341
Timet04	1.67198	0.773709	2.161	0.0335425	ACADM;SE:chr1:75724817-75728401:75728488-75732644:+	7.71618e-64	0.00892543	3.28944e-62	0.0303341
Timet30	1.51737	0.783584	1.93644	0.0561759	ACADM;SE:chr1:75724817-75728401:75728488-75732644:+	7.71618e-64	0.00892543	3.28944e-62	0.0303341
PolyA_SitepA3	10.1856	1.21332	8.39483	9.7949e-13	ACADM;SE:chr1:75724817-75728401:75728488-75732644:+	7.71618e-64	0.00892543	3.28944e-62	0.0303341
PolyA_SitepA5	6.13964	0.788684	7.78466	1.6336e-11	ACADM;SE:chr1:75724817-75728401:75728488-75732644:+	7.71618e-64	0.00892543	3.28944e-62	0.0303341
PolyA_SitepA6	6.35894	0.78299	8.12136	3.46607e-12	ACADM;SE:chr1:75724817-75728401:75728488-75732644:+	7.71618e-64	0.00892543	3.28944e-62	0.0303341
PolyA_SitepA7	6.08862	0.751603	8.10084	3.81027e-12	ACADM;SE:chr1:75724817-75728401:75728488-75732644:+	7.71618e-64	0.00892543	3.28944e-62	0.0303341
PolyA_SitepA8	4.90068	0.765283	6.40375	8.30017e-09	ACADM;SE:chr1:75724817-75728401:75728488-75732644:+	7.71618e-64	0.00892543	3.28944e-62	0.0303341
PolyA_SitepA9	6.83793	0.848004	8.06356	4.52528e-12	ACADM;SE:chr1:75724817-75728401:75728488-75732644:+	7.71618e-64	0.00892543	3.28944e-62	0.0303341
Timet04:PolyA_SitepA3	-1.97096	1.40105	-1.40677	0.163186	ACADM;SE:chr1:75724817-75728401:75728488-75732644:+	7.71618e-64	0.00892543	3.28944e-62	0.0303341
Timet30:PolyA_SitepA3	-2.18415	1.40664	-1.55274	0.124246	ACADM;SE:chr1:75724817-75728401:75728488-75732644:+	7.71618e-64	0.00892543	3.28944e-62	0.0303341
Timet04:PolyA_SitepA5	-2.58165	0.826761	-3.12261	0.00245903	ACADM;SE:chr1:75724817-75728401:75728488-75732644:+	7.71618e-64	0.00892543	3.28944e-62	0.0303341
Timet30:PolyA_SitepA5	-2.43521	0.849391	-2.867	0.00523671	ACADM;SE:chr1:75724817-75728401:75728488-75732644:+	7.71618e-64	0.00892543	3.28944e-62	0.0303341
Timet04:PolyA_SitepA6	-2.7319	0.813039	-3.36012	0.00117375	ACADM;SE:chr1:75724817-75728401:75728488-75732644:+	7.71618e-64	0.00892543	3.28944e-62	0.0303341
Timet30:PolyA_SitepA6	-2.52601	0.830271	-3.04239	0.00313171	ACADM;SE:chr1:75724817-75728401:75728488-75732644:+	7.71618e-64	0.00892543	3.28944e-62	0.0303341
Timet04:PolyA_SitepA7	-2.68147	0.775435	-3.45801	0.000856715	ACADM;SE:chr1:75724817-75728401:75728488-75732644:+	7.71618e-64	0.00892543	3.28944e-62	0.0303341
Timet30:PolyA_SitepA7	-2.65702	0.785457	-3.38277	0.00109185	ACADM;SE:chr1:75724817-75728401:75728488-75732644:+	7.71618e-64	0.00892543	3.28944e-62	0.0303341
Timet04:PolyA_SitepA8	-2.40681	0.793201	-3.0343	0.00320824	ACADM;SE:chr1:75724817-75728401:75728488-75732644:+	7.71618e-64	0.00892543	3.28944e-62	0.0303341
Timet30:PolyA_SitepA8	-2.42278	0.804433	-3.01179	0.00343054	ACADM;SE:chr1:75724817-75728401:75728488-75732644:+	7.71618e-64	0.00892543	3.28944e-62	0.0303341
Timet04:PolyA_SitepA9	-2.56233	0.879713	-2.91268	0.00458933	ACADM;SE:chr1:75724817-75728401:75728488-75732644:+	7.71618e-64	0.00892543	3.28944e-62	0.0303341
Timet30:PolyA_SitepA9	-2.57426	0.892907	-2.88301	0.00500086	ACADM;SE:chr1:75724817-75728401:75728488-75732644:+	7.71618e-64	0.00892543	3.28944e-62	0.0303341
(Intercept)	-3.91202	0.526267	-7.43353	8.15093e-11	ACADM;SE:chr1:75732922-75733051:75733149-75733528:+	0.0861143	2.22091e-06	0.0997854	2.46987e-05
Timet04	-0.494696	0.643748	-0.768462	0.444368	ACADM;SE:chr1:75732922-75733051:75733149-75733528:+	0.0861143	2.22091e-06	0.0997854	2.46987e-05
Timet30	-0.223144	0.644153	-0.346414	0.729898	ACADM;SE:chr1:75732922-75733051:75733149-75733528:+	0.0861143	2.22091e-06	0.0997854	2.46987e-05
PolyA_SitepA3	-2.8622	0.740862	-3.86334	0.000219338	ACADM;SE:chr1:75732922-75733051:75733149-75733528:+	0.0861143	2.22091e-06	0.0997854	2.46987e-05
PolyA_SitepA5	-1.65377	0.741357	-2.23074	0.0283638	ACADM;SE:chr1:75732922-75733051:75733149-75733528:+	0.0861143	2.22091e-06	0.0997854	2.46987e-05
PolyA_SitepA6	-2.02551	0.74114	-2.73297	0.00765116	ACADM;SE:chr1:75732922-75733051:75733149-75733528:+	0.0861143	2.22091e-06	0.0997854	2.46987e-05
PolyA_SitepA7	-4.98721	0.740681	-6.73328	1.92576e-09	ACADM;SE:chr1:75732922-75733051:75733149-75733528:+	0.0861143	2.22091e-06	0.0997854	2.46987e-05
PolyA_SitepA8	-1.64609	0.741362	-2.22036	0.0290871	ACADM;SE:chr1:75732922-75733051:75733149-75733528:+	0.0861143	2.22091e-06	0.0997854	2.46987e-05
PolyA_SitepA9	-1.34894	0.741607	-1.81894	0.0724839	ACADM;SE:chr1:75732922-75733051:75733149-75733528:+	0.0861143	2.22091e-06	0.0997854	2.46987e-05
Timet04:PolyA_SitepA3	2.00545	0.85281	2.35158	0.0210347	ACADM;SE:chr1:75732922-75733051:75733149-75733528:+	0.0861143	2.22091e-06	0.0997854	2.46987e-05
Timet30:PolyA_SitepA3	2.57966	0.844169	3.05585	0.00300799	ACADM;SE:chr1:75732922-75733051:75733149-75733528:+	0.0861143	2.22091e-06	0.0997854	2.46987e-05
Timet04:PolyA_SitepA5	1.08376	0.907639	1.19404	0.235823	ACADM;SE:chr1:75732922-75733051:75733149-75733528:+	0.0861143	2.22091e-06	0.0997854	2.46987e-05
Timet30:PolyA_SitepA5	1.45602	0.908392	1.60285	0.112722	ACADM;SE:chr1:75732922-75733051:75733149-75733528:+	0.0861143	2.22091e-06	0.0997854	2.46987e-05
Timet04:PolyA_SitepA6	0.640744	0.907174	0.706308	0.481951	ACADM;SE:chr1:75732922-75733051:75733149-75733528:+	0.0861143	2.22091e-06	0.0997854	2.46987e-05
Timet30:PolyA_SitepA6	1.05676	0.907687	1.16423	0.247627	ACADM;SE:chr1:75732922-75733051:75733149-75733528:+	0.0861143	2.22091e-06	0.0997854	2.46987e-05
Timet04:PolyA_SitepA7	3.87202	0.831059	4.65914	1.17972e-05	ACADM;SE:chr1:75732922-75733051:75733149-75733528:+	0.0861143	2.22091e-06	0.0997854	2.46987e-05
Timet30:PolyA_SitepA7	4.48862	0.830518	5.4046	5.96767e-07	ACADM;SE:chr1:75732922-75733051:75733149-75733528:+	0.0861143	2.22091e-06	0.0997854	2.46987e-05
Timet04:PolyA_SitepA8	0.465562	0.907408	0.513068	0.609251	ACADM;SE:chr1:75732922-75733051:75733149-75733528:+	0.0861143	2.22091e-06	0.0997854	2.46987e-05
Timet30:PolyA_SitepA8	0.536869	0.907809	0.59139	0.555848	ACADM;SE:chr1:75732922-75733051:75733149-75733528:+	0.0861143	2.22091e-06	0.0997854	2.46987e-05
Timet04:PolyA_SitepA9	-0.108447	0.90754	-0.119495	0.905168	ACADM;SE:chr1:75732922-75733051:75733149-75733528:+	0.0861143	2.22091e-06	0.0997854	2.46987e-05
Timet30:PolyA_SitepA9	0.120468	0.907964	0.13268	0.894764	ACADM;SE:chr1:75732922-75733051:75733149-75733528:+	0.0861143	2.22091e-06	0.0997854	2.46987e-05
(Intercept)	3.06473	0.391905	7.82008	1.38829e-11	ACADM;SE:chr1:75732922-75733528:75733628-75734791:+	4.06529e-29	0.688814	2.6446e-28	0.81881
Timet04	-0.233542	0.437147	-0.534242	0.594585	ACADM;SE:chr1:75732922-75733528:75733628-75734791:+	4.06529e-29	0.688814	2.6446e-28	0.81881
Timet30	-0.898999	0.424518	-2.11769	0.0371573	ACADM;SE:chr1:75732922-75733528:75733628-75734791:+	4.06529e-29	0.688814	2.6446e-28	0.81881
PolyA_SitepA3	3.7095	0.704535	5.26517	1.05901e-06	ACADM;SE:chr1:75732922-75733528:75733628-75734791:+	4.06529e-29	0.688814	2.6446e-28	0.81881
PolyA_SitepA5	2.50107	0.705192	3.54665	0.000641069	ACADM;SE:chr1:75732922-75733528:75733628-75734791:+	4.06529e-29	0.688814	2.6446e-28	0.81881
PolyA_SitepA6	2.87281	0.704904	4.07547	0.000103736	ACADM;SE:chr1:75732922-75733528:75733628-75734791:+	4.06529e-29	0.688814	2.6446e-28	0.81881
PolyA_SitepA7	1.88326	0.400276	4.70491	9.88345e-06	ACADM;SE:chr1:75732922-75733528:75733628-75734791:+	4.06529e-29	0.688814	2.6446e-28	0.81881
PolyA_SitepA8	1.98256	0.600283	3.30271	0.00140796	ACADM;SE:chr1:75732922-75733528:75733628-75734791:+	4.06529e-29	0.688814	2.6446e-28	0.81881
PolyA_SitepA9	2.19624	0.705523	3.11292	0.00253246	ACADM;SE:chr1:75732922-75733528:75733628-75734791:+	4.06529e-29	0.688814	2.6446e-28	0.81881
Timet04:PolyA_SitepA3	-0.0732417	0.839844	-0.0872088	0.930713	ACADM;SE:chr1:75732922-75733528:75733628-75734791:+	4.06529e-29	0.688814	2.6446e-28	0.81881
Timet30:PolyA_SitepA3	0.216462	0.833413	0.25973	0.795708	ACADM;SE:chr1:75732922-75733528:75733628-75734791:+	4.06529e-29	0.688814	2.6446e-28	0.81881
Timet04:PolyA_SitepA5	-0.355521	0.840941	-0.422765	0.673547	ACADM;SE:chr1:75732922-75733528:75733628-75734791:+	4.06529e-29	0.688814	2.6446e-28	0.81881
Timet30:PolyA_SitepA5	-0.333874	0.835086	-0.399808	0.690313	ACADM;SE:chr1:75732922-75733528:75733628-75734791:+	4.06529e-29	0.688814	2.6446e-28	0.81881
Timet04:PolyA_SitepA6	0.0874941	0.840308	0.104121	0.917321	ACADM;SE:chr1:75732922-75733528:75733628-75734791:+	4.06529e-29	0.688814	2.6446e-28	0.81881
Timet30:PolyA_SitepA6	0.0653863	0.834118	0.0783897	0.937705	ACADM;SE:chr1:75732922-75733528:75733628-75734791:+	4.06529e-29	0.688814	2.6446e-28	0.81881
Timet04:PolyA_SitepA7	-0.213286	0.447025	-0.477124	0.634513	ACADM;SE:chr1:75732922-75733528:75733628-75734791:+	4.06529e-29	0.688814	2.6446e-28	0.81881
Timet30:PolyA_SitepA7	0.0616613	0.435013	0.141746	0.88762	ACADM;SE:chr1:75732922-75733528:75733628-75734791:+	4.06529e-29	0.688814	2.6446e-28	0.81881
Timet04:PolyA_SitepA8	-1.04566	0.652879	-1.60161	0.112997	ACADM;SE:chr1:75732922-75733528:75733628-75734791:+	4.06529e-29	0.688814	2.6446e-28	0.81881
Timet30:PolyA_SitepA8	-0.290195	0.656254	-0.442199	0.659482	ACADM;SE:chr1:75732922-75733528:75733628-75734791:+	4.06529e-29	0.688814	2.6446e-28	0.81881
Timet04:PolyA_SitepA9	0.836685	0.840806	0.995099	0.322546	ACADM;SE:chr1:75732922-75733528:75733628-75734791:+	4.06529e-29	0.688814	2.6446e-28	0.81881
Timet30:PolyA_SitepA9	1.00167	0.834499	1.20033	0.233385	ACADM;SE:chr1:75732922-75733528:75733628-75734791:+	4.06529e-29	0.688814	2.6446e-28	0.81881
(Intercept)	-3.95124	0.186529	-21.183	1.91265e-35	ACADM;SE:chr1:75740110-75744296:75744391-75745806:+	3.78627e-26	9.18029e-29	2.05486e-25	9.00128e-26
Timet04	-0.650588	0.228107	-2.85212	0.00546518	ACADM;SE:chr1:75740110-75744296:75744391-75745806:+	3.78627e-26	9.18029e-29	2.05486e-25	9.00128e-26
Timet30	-0.403326	0.228212	-1.76733	0.0808047	ACADM;SE:chr1:75740110-75744296:75744391-75745806:+	3.78627e-26	9.18029e-29	2.05486e-25	9.00128e-26
PolyA_SitepA3	-2.82298	0.262619	-10.7493	1.86755e-17	ACADM;SE:chr1:75740110-75744296:75744391-75745806:+	3.78627e-26	9.18029e-29	2.05486e-25	9.00128e-26
PolyA_SitepA5	-1.61455	0.262793	-6.14381	2.5868e-08	ACADM;SE:chr1:75740110-75744296:75744391-75745806:+	3.78627e-26	9.18029e-29	2.05486e-25	9.00128e-26
PolyA_SitepA6	-1.98629	0.262716	-7.5606	4.56216e-11	ACADM;SE:chr1:75740110-75744296:75744391-75745806:+	3.78627e-26	9.18029e-29	2.05486e-25	9.00128e-26
PolyA_SitepA7	-2.43859	0.193818	-12.5818	5.07018e-21	ACADM;SE:chr1:75740110-75744296:75744391-75745806:+	3.78627e-26	9.18029e-29	2.05486e-25	9.00128e-26
PolyA_SitepA8	-1.60944	0.262795	-6.12432	2.81526e-08	ACADM;SE:chr1:75740110-75744296:75744391-75745806:+	3.78627e-26	9.18029e-29	2.05486e-25	9.00128e-26
PolyA_SitepA9	-1.30972	0.262882	-4.98215	3.32207e-06	ACADM;SE:chr1:75740110-75744296:75744391-75745806:+	3.78627e-26	9.18029e-29	2.05486e-25	9.00128e-26
Timet04:PolyA_SitepA3	0.953754	0.321408	2.96743	0.00391095	ACADM;SE:chr1:75740110-75744296:75744391-75745806:+	3.78627e-26	9.18029e-29	2.05486e-25	9.00128e-26
Timet30:PolyA_SitepA3	1.07611	0.321501	3.34715	0.00122323	ACADM;SE:chr1:75740110-75744296:75744391-75745806:+	3.78627e-26	9.18029e-29	2.05486e-25	9.00128e-26
Timet04:PolyA_SitepA5	1.23965	0.321692	3.85353	0.000226937	ACADM;SE:chr1:75740110-75744296:75744391-75745806:+	3.78627e-26	9.18029e-29	2.05486e-25	9.00128e-26
Timet30:PolyA_SitepA5	1.6362	0.321932	5.08243	2.22297e-06	ACADM;SE:chr1:75740110-75744296:75744391-75745806:+	3.78627e-26	9.18029e-29	2.05486e-25	9.00128e-26
Timet04:PolyA_SitepA6	0.796636	0.321527	2.47766	0.015228	ACADM;SE:chr1:75740110-75744296:75744391-75745806:+	3.78627e-26	9.18029e-29	2.05486e-25	9.00128e-26
Timet30:PolyA_SitepA6	1.23694	0.321682	3.84522	0.000233567	ACADM;SE:chr1:75740110-75744296:75744391-75745806:+	3.78627e-26	9.18029e-29	2.05486e-25	9.00128e-26
Timet04:PolyA_SitepA7	-1.89151	0.268096	-7.05532	4.53598e-10	ACADM;SE:chr1:75740110-75744296:75744391-75745806:+	3.78627e-26	9.18029e-29	2.05486e-25	9.00128e-26
Timet30:PolyA_SitepA7	-1.64192	0.268189	-6.12226	2.84055e-08	ACADM;SE:chr1:75740110-75744296:75744391-75745806:+	3.78627e-26	9.18029e-29	2.05486e-25	9.00128e-26
Timet04:PolyA_SitepA8	0.604855	0.321608	1.88072	0.0634751	ACADM;SE:chr1:75740110-75744296:75744391-75745806:+	3.78627e-26	9.18029e-29	2.05486e-25	9.00128e-26
Timet30:PolyA_SitepA8	0.703912	0.321723	2.18794	0.0314513	ACADM;SE:chr1:75740110-75744296:75744391-75745806:+	3.78627e-26	9.18029e-29	2.05486e-25	9.00128e-26
Timet04:PolyA_SitepA9	0.0474446	0.321657	0.147501	0.88309	ACADM;SE:chr1:75740110-75744296:75744391-75745806:+	3.78627e-26	9.18029e-29	2.05486e-25	9.00128e-26
Timet30:PolyA_SitepA9	0.300651	0.321781	0.934335	0.352809	ACADM;SE:chr1:75740110-75744296:75744391-75745806:+	3.78627e-26	9.18029e-29	2.05486e-25	9.00128e-26
(Intercept)	3.95124	0.413178	9.56306	4.37062e-15	ACADM;SE:chr1:75740110-75745806:75745914-75749419:+	1.89723e-08	0.312168	3.57623e-08	0.483696
Timet04	0.650588	0.505297	1.28754	0.201444	ACADM;SE:chr1:75740110-75745806:75745914-75749419:+	1.89723e-08	0.312168	3.57623e-08	0.483696
Timet30	0.403326	0.50553	0.797828	0.42722	ACADM;SE:chr1:75740110-75745806:75745914-75749419:+	1.89723e-08	0.312168	3.57623e-08	0.483696
PolyA_SitepA3	2.82298	0.581761	4.85248	5.55321e-06	ACADM;SE:chr1:75740110-75745806:75745914-75749419:+	1.89723e-08	0.312168	3.57623e-08	0.483696
PolyA_SitepA5	1.61455	0.58215	2.77343	0.00683237	ACADM;SE:chr1:75740110-75745806:75745914-75749419:+	1.89723e-08	0.312168	3.57623e-08	0.483696
PolyA_SitepA6	1.98629	0.581979	3.413	0.000990883	ACADM;SE:chr1:75740110-75745806:75745914-75749419:+	1.89723e-08	0.312168	3.57623e-08	0.483696
PolyA_SitepA7	2.19631	0.42595	5.15628	1.64975e-06	ACADM;SE:chr1:75740110-75745806:75745914-75749419:+	1.89723e-08	0.312168	3.57623e-08	0.483696
PolyA_SitepA8	1.60944	0.582152	2.76463	0.0070033	ACADM;SE:chr1:75740110-75745806:75745914-75749419:+	1.89723e-08	0.312168	3.57623e-08	0.483696
PolyA_SitepA9	1.30972	0.582346	2.24904	0.0271268	ACADM;SE:chr1:75740110-75745806:75745914-75749419:+	1.89723e-08	0.312168	3.57623e-08	0.483696
Timet04:PolyA_SitepA3	-0.953754	0.712006	-1.33953	0.184011	ACADM;SE:chr1:75740110-75745806:75745914-75749419:+	1.89723e-08	0.312168	3.57623e-08	0.483696
Timet30:PolyA_SitepA3	-1.07611	0.712212	-1.51094	0.134556	ACADM;SE:chr1:75740110-75745806:75745914-75749419:+	1.89723e-08	0.312168	3.57623e-08	0.483696
Timet04:PolyA_SitepA5	-1.23965	0.71264	-1.73952	0.0856063	ACADM;SE:chr1:75740110-75745806:75745914-75749419:+	1.89723e-08	0.312168	3.57623e-08	0.483696
Timet30:PolyA_SitepA5	-1.6362	0.713171	-2.29426	0.0242713	ACADM;SE:chr1:75740110-75745806:75745914-75749419:+	1.89723e-08	0.312168	3.57623e-08	0.483696
Timet04:PolyA_SitepA6	-0.796636	0.712274	-1.11844	0.266567	ACADM;SE:chr1:75740110-75745806:75745914-75749419:+	1.89723e-08	0.312168	3.57623e-08	0.483696
Timet30:PolyA_SitepA6	-1.23694	0.712617	-1.73577	0.0862715	ACADM;SE:chr1:75740110-75745806:75745914-75749419:+	1.89723e-08	0.312168	3.57623e-08	0.483696
Timet04:PolyA_SitepA7	-1.27607	0.518488	-2.46113	0.015897	ACADM;SE:chr1:75740110-75745806:75745914-75749419:+	1.89723e-08	0.312168	3.57623e-08	0.483696
Timet30:PolyA_SitepA7	-1.42728	0.519	-2.75007	0.0072949	ACADM;SE:chr1:75740110-75745806:75745914-75749419:+	1.89723e-08	0.312168	3.57623e-08	0.483696
Timet04:PolyA_SitepA8	-0.604855	0.712452	-0.848975	0.398308	ACADM;SE:chr1:75740110-75745806:75745914-75749419:+	1.89723e-08	0.312168	3.57623e-08	0.483696
Timet30:PolyA_SitepA8	-0.703912	0.712707	-0.987659	0.326156	ACADM;SE:chr1:75740110-75745806:75745914-75749419:+	1.89723e-08	0.312168	3.57623e-08	0.483696
Timet04:PolyA_SitepA9	-0.0474446	0.712561	-0.0665832	0.947072	ACADM;SE:chr1:75740110-75745806:75745914-75749419:+	1.89723e-08	0.312168	3.57623e-08	0.483696
Timet30:PolyA_SitepA9	-0.300651	0.712835	-0.421768	0.674272	ACADM;SE:chr1:75740110-75745806:75745914-75749419:+	1.89723e-08	0.312168	3.57623e-08	0.483696
(Intercept)	3.95124	0.395948	9.97919	6.39452e-16	ACADM;SE:chr1:75745914-75749419:75749559-75750451:+	5.12312e-10	0.38517	1.06237e-09	0.56226
Timet04	0.650588	0.484226	1.34356	0.182708	ACADM;SE:chr1:75745914-75749419:75749559-75750451:+	5.12312e-10	0.38517	1.06237e-09	0.56226
Timet30	0.403326	0.48445	0.832545	0.407462	ACADM;SE:chr1:75745914-75749419:75749559-75750451:+	5.12312e-10	0.38517	1.06237e-09	0.56226
PolyA_SitepA3	2.82298	0.557501	5.06363	2.39755e-06	ACADM;SE:chr1:75745914-75749419:75749559-75750451:+	5.12312e-10	0.38517	1.06237e-09	0.56226
PolyA_SitepA5	1.61455	0.557874	2.89412	0.00484298	ACADM;SE:chr1:75745914-75749419:75749559-75750451:+	5.12312e-10	0.38517	1.06237e-09	0.56226
PolyA_SitepA6	1.98629	0.55771	3.56151	0.000610375	ACADM;SE:chr1:75745914-75749419:75749559-75750451:+	5.12312e-10	0.38517	1.06237e-09	0.56226
PolyA_SitepA7	1.7987	0.404215	4.44984	2.6194e-05	ACADM;SE:chr1:75745914-75749419:75749559-75750451:+	5.12312e-10	0.38517	1.06237e-09	0.56226
PolyA_SitepA8	1.60944	0.557876	2.88494	0.00497317	ACADM;SE:chr1:75745914-75749419:75749559-75750451:+	5.12312e-10	0.38517	1.06237e-09	0.56226
PolyA_SitepA9	1.30972	0.558062	2.34691	0.0212836	ACADM;SE:chr1:75745914-75749419:75749559-75750451:+	5.12312e-10	0.38517	1.06237e-09	0.56226
Timet04:PolyA_SitepA3	-0.953754	0.682315	-1.39782	0.165847	ACADM;SE:chr1:75745914-75749419:75749559-75750451:+	5.12312e-10	0.38517	1.06237e-09	0.56226
Timet30:PolyA_SitepA3	-1.07611	0.682512	-1.57669	0.118626	ACADM;SE:chr1:75745914-75749419:75749559-75750451:+	5.12312e-10	0.38517	1.06237e-09	0.56226
Timet04:PolyA_SitepA5	-1.23965	0.682922	-1.81521	0.0730598	ACADM;SE:chr1:75745914-75749419:75749559-75750451:+	5.12312e-10	0.38517	1.06237e-09	0.56226
Timet30:PolyA_SitepA5	-1.6362	0.683432	-2.39409	0.0188879	ACADM;SE:chr1:75745914-75749419:75749559-75750451:+	5.12312e-10	0.38517	1.06237e-09	0.56226
Timet04:PolyA_SitepA6	-0.796636	0.682572	-1.16711	0.246469	ACADM;SE:chr1:75745914-75749419:75749559-75750451:+	5.12312e-10	0.38517	1.06237e-09	0.56226
Timet30:PolyA_SitepA6	-1.23694	0.682901	-1.8113	0.0736687	ACADM;SE:chr1:75745914-75749419:75749559-75750451:+	5.12312e-10	0.38517	1.06237e-09	0.56226
Timet04:PolyA_SitepA7	-0.668551	0.494206	-1.35278	0.179757	ACADM;SE:chr1:75745914-75749419:75749559-75750451:+	5.12312e-10	0.38517	1.06237e-09	0.56226
Timet30:PolyA_SitepA7	-0.521402	0.495969	-1.05128	0.296146	ACADM;SE:chr1:75745914-75749419:75749559-75750451:+	5.12312e-10	0.38517	1.06237e-09	0.56226
Timet04:PolyA_SitepA8	-0.604855	0.682743	-0.885919	0.378191	ACADM;SE:chr1:75745914-75749419:75749559-75750451:+	5.12312e-10	0.38517	1.06237e-09	0.56226
Timet30:PolyA_SitepA8	-0.703912	0.682987	-1.03064	0.30567	ACADM;SE:chr1:75745914-75749419:75749559-75750451:+	5.12312e-10	0.38517	1.06237e-09	0.56226
Timet04:PolyA_SitepA9	-0.0474446	0.682847	-0.0694806	0.944772	ACADM;SE:chr1:75745914-75749419:75749559-75750451:+	5.12312e-10	0.38517	1.06237e-09	0.56226
Timet30:PolyA_SitepA9	-0.300651	0.68311	-0.440121	0.66098	ACADM;SE:chr1:75745914-75749419:75749559-75750451:+	5.12312e-10	0.38517	1.06237e-09	0.56226
(Intercept)	3.95124	0.238851	16.5427	3.70677e-28	ACADM;SE:chr1:75749559-75750451:75750546-75761122:+	8.15376e-21	0.000623976	3.24551e-20	0.00331304
Timet04	0.650588	0.292091	2.22734	0.0285986	ACADM;SE:chr1:75749559-75750451:75750546-75761122:+	8.15376e-21	0.000623976	3.24551e-20	0.00331304
Timet30	0.403326	0.292226	1.38019	0.171192	ACADM;SE:chr1:75749559-75750451:75750546-75761122:+	8.15376e-21	0.000623976	3.24551e-20	0.00331304
PolyA_SitepA3	2.82298	0.336284	8.39463	9.80408e-13	ACADM;SE:chr1:75749559-75750451:75750546-75761122:+	8.15376e-21	0.000623976	3.24551e-20	0.00331304
PolyA_SitepA5	1.61455	0.336508	4.79797	6.87818e-06	ACADM;SE:chr1:75749559-75750451:75750546-75761122:+	8.15376e-21	0.000623976	3.24551e-20	0.00331304
PolyA_SitepA6	1.98629	0.336409	5.9044	7.26689e-08	ACADM;SE:chr1:75749559-75750451:75750546-75761122:+	8.15376e-21	0.000623976	3.24551e-20	0.00331304
PolyA_SitepA7	2.0964	0.245533	8.53815	5.04518e-13	ACADM;SE:chr1:75749559-75750451:75750546-75761122:+	8.15376e-21	0.000623976	3.24551e-20	0.00331304
PolyA_SitepA8	1.60944	0.336509	4.78275	7.30021e-06	ACADM;SE:chr1:75749559-75750451:75750546-75761122:+	8.15376e-21	0.000623976	3.24551e-20	0.00331304
PolyA_SitepA9	1.30972	0.336621	3.89078	0.000199355	ACADM;SE:chr1:75749559-75750451:75750546-75761122:+	8.15376e-21	0.000623976	3.24551e-20	0.00331304
Timet04:PolyA_SitepA3	-0.953754	0.411564	-2.31739	0.0229157	ACADM;SE:chr1:75749559-75750451:75750546-75761122:+	8.15376e-21	0.000623976	3.24551e-20	0.00331304
Timet30:PolyA_SitepA3	-1.07611	0.411683	-2.61393	0.0106056	ACADM;SE:chr1:75749559-75750451:75750546-75761122:+	8.15376e-21	0.000623976	3.24551e-20	0.00331304
Timet04:PolyA_SitepA5	-1.23965	0.411928	-3.00939	0.00345506	ACADM;SE:chr1:75749559-75750451:75750546-75761122:+	8.15376e-21	0.000623976	3.24551e-20	0.00331304
Timet30:PolyA_SitepA5	-1.6362	0.412235	-3.96909	0.000151451	ACADM;SE:chr1:75749559-75750451:75750546-75761122:+	8.15376e-21	0.000623976	3.24551e-20	0.00331304
Timet04:PolyA_SitepA6	-0.796636	0.411716	-1.93491	0.0563663	ACADM;SE:chr1:75749559-75750451:75750546-75761122:+	8.15376e-21	0.000623976	3.24551e-20	0.00331304
Timet30:PolyA_SitepA6	-1.23694	0.411915	-3.0029	0.00352216	ACADM;SE:chr1:75749559-75750451:75750546-75761122:+	8.15376e-21	0.000623976	3.24551e-20	0.00331304
Timet04:PolyA_SitepA7	-0.674345	0.300141	-2.24676	0.0272779	ACADM;SE:chr1:75749559-75750451:75750546-75761122:+	8.15376e-21	0.000623976	3.24551e-20	0.00331304
Timet30:PolyA_SitepA7	-0.454627	0.301782	-1.50647	0.135697	ACADM;SE:chr1:75749559-75750451:75750546-75761122:+	8.15376e-21	0.000623976	3.24551e-20	0.00331304
Timet04:PolyA_SitepA8	-0.604855	0.41182	-1.46874	0.145639	ACADM;SE:chr1:75749559-75750451:75750546-75761122:+	8.15376e-21	0.000623976	3.24551e-20	0.00331304
Timet30:PolyA_SitepA8	-0.703912	0.411967	-1.70866	0.0912066	ACADM;SE:chr1:75749559-75750451:75750546-75761122:+	8.15376e-21	0.000623976	3.24551e-20	0.00331304
Timet04:PolyA_SitepA9	-0.0474446	0.411883	-0.11519	0.90857	ACADM;SE:chr1:75749559-75750451:75750546-75761122:+	8.15376e-21	0.000623976	3.24551e-20	0.00331304
Timet30:PolyA_SitepA9	-0.300651	0.412041	-0.729663	0.467626	ACADM;SE:chr1:75749559-75750451:75750546-75761122:+	8.15376e-21	0.000623976	3.24551e-20	0.00331304
(Intercept)	-3.95124	0.233295	-16.9367	8.05569e-29	ACADM;SE:chr1:75750546-75750770:75750891-75761122:+	5.12596e-29	0.00463564	3.31567e-28	0.0176915
Timet04	-0.650588	0.285296	-2.28039	0.0251173	ACADM;SE:chr1:75750546-75750770:75750891-75761122:+	5.12596e-29	0.00463564	3.31567e-28	0.0176915
Timet30	-0.403326	0.285428	-1.41306	0.161334	ACADM;SE:chr1:75750546-75750770:75750891-75761122:+	5.12596e-29	0.00463564	3.31567e-28	0.0176915
PolyA_SitepA3	-2.82298	0.328461	-8.59456	3.88525e-13	ACADM;SE:chr1:75750546-75750770:75750891-75761122:+	5.12596e-29	0.00463564	3.31567e-28	0.0176915
PolyA_SitepA5	-1.61455	0.328679	-4.91224	4.3859e-06	ACADM;SE:chr1:75750546-75750770:75750891-75761122:+	5.12596e-29	0.00463564	3.31567e-28	0.0176915
PolyA_SitepA6	-1.98629	0.328583	-6.04503	3.96834e-08	ACADM;SE:chr1:75750546-75750770:75750891-75761122:+	5.12596e-29	0.00463564	3.31567e-28	0.0176915
PolyA_SitepA7	-2.87263	0.247201	-11.6206	3.61673e-19	ACADM;SE:chr1:75750546-75750770:75750891-75761122:+	5.12596e-29	0.00463564	3.31567e-28	0.0176915
PolyA_SitepA8	-1.60944	0.328681	-4.89666	4.66493e-06	ACADM;SE:chr1:75750546-75750770:75750891-75761122:+	5.12596e-29	0.00463564	3.31567e-28	0.0176915
PolyA_SitepA9	-1.30972	0.32879	-3.98345	0.000143961	ACADM;SE:chr1:75750546-75750770:75750891-75761122:+	5.12596e-29	0.00463564	3.31567e-28	0.0176915
Timet04:PolyA_SitepA3	0.953754	0.401989	2.37258	0.0199484	ACADM;SE:chr1:75750546-75750770:75750891-75761122:+	5.12596e-29	0.00463564	3.31567e-28	0.0176915
Timet30:PolyA_SitepA3	1.07611	0.402106	2.67619	0.00895158	ACADM;SE:chr1:75750546-75750770:75750891-75761122:+	5.12596e-29	0.00463564	3.31567e-28	0.0176915
Timet04:PolyA_SitepA5	1.23965	0.402345	3.08106	0.00278853	ACADM;SE:chr1:75750546-75750770:75750891-75761122:+	5.12596e-29	0.00463564	3.31567e-28	0.0176915
Timet30:PolyA_SitepA5	1.6362	0.402645	4.06362	0.000108231	ACADM;SE:chr1:75750546-75750770:75750891-75761122:+	5.12596e-29	0.00463564	3.31567e-28	0.0176915
Timet04:PolyA_SitepA6	0.796636	0.402139	1.981	0.0508635	ACADM;SE:chr1:75750546-75750770:75750891-75761122:+	5.12596e-29	0.00463564	3.31567e-28	0.0176915
Timet30:PolyA_SitepA6	1.23694	0.402332	3.07442	0.00284486	ACADM;SE:chr1:75750546-75750770:75750891-75761122:+	5.12596e-29	0.00463564	3.31567e-28	0.0176915
Timet04:PolyA_SitepA7	1.00968	0.300559	3.35933	0.00117671	ACADM;SE:chr1:75750546-75750770:75750891-75761122:+	5.12596e-29	0.00463564	3.31567e-28	0.0176915
Timet30:PolyA_SitepA7	0.944647	0.302056	3.12739	0.00242354	ACADM;SE:chr1:75750546-75750770:75750891-75761122:+	5.12596e-29	0.00463564	3.31567e-28	0.0176915
Timet04:PolyA_SitepA8	0.604855	0.40224	1.50372	0.136405	ACADM;SE:chr1:75750546-75750770:75750891-75761122:+	5.12596e-29	0.00463564	3.31567e-28	0.0176915
Timet30:PolyA_SitepA8	0.703912	0.402383	1.74936	0.083882	ACADM;SE:chr1:75750546-75750770:75750891-75761122:+	5.12596e-29	0.00463564	3.31567e-28	0.0176915
Timet04:PolyA_SitepA9	0.0474446	0.402301	0.117933	0.906402	ACADM;SE:chr1:75750546-75750770:75750891-75761122:+	5.12596e-29	0.00463564	3.31567e-28	0.0176915
Timet30:PolyA_SitepA9	0.300651	0.402456	0.747041	0.457125	ACADM;SE:chr1:75750546-75750770:75750891-75761122:+	5.12596e-29	0.00463564	3.31567e-28	0.0176915
(Intercept)	2.10728	0.255094	8.26078	7.86542e-10	ACADSB;SE:chr10:123034515-123037747:123037847-123040466:+	6.42019e-08	0.488168	1.16826e-07	0.655534
Timet04	-0.0684201	0.396826	-0.172418	0.864074	ACADSB;SE:chr10:123034515-123037747:123037847-123040466:+	6.42019e-08	0.488168	1.16826e-07	0.655534
Timet30	0.358509	0.392138	0.914242	0.366673	ACADSB;SE:chr10:123034515-123037747:123037847-123040466:+	6.42019e-08	0.488168	1.16826e-07	0.655534
PolyA_SitepA7	1.02766	0.277676	3.70093	0.000714374	ACADSB;SE:chr10:123034515-123037747:123037847-123040466:+	6.42019e-08	0.488168	1.16826e-07	0.655534
PolyA_SitepA10	2.35094	0.819484	2.8688	0.00685181	ACADSB;SE:chr10:123034515-123037747:123037847-123040466:+	6.42019e-08	0.488168	1.16826e-07	0.655534
Timet04:PolyA_SitepA7	-0.196186	0.487215	-0.402667	0.689575	ACADSB;SE:chr10:123034515-123037747:123037847-123040466:+	6.42019e-08	0.488168	1.16826e-07	0.655534
Timet30:PolyA_SitepA7	-0.775445	0.462317	-1.6773	0.102147	ACADSB;SE:chr10:123034515-123037747:123037847-123040466:+	6.42019e-08	0.488168	1.16826e-07	0.655534
Timet04:PolyA_SitepA10	-0.202669	1.03357	-0.196086	0.845645	ACADSB;SE:chr10:123034515-123037747:123037847-123040466:+	6.42019e-08	0.488168	1.16826e-07	0.655534
Timet30:PolyA_SitepA10	0.0430874	1.0307	0.0418039	0.966886	ACADSB;SE:chr10:123034515-123037747:123037847-123040466:+	6.42019e-08	0.488168	1.16826e-07	0.655534
(Intercept)	4.65396	2.12709	2.18795	0.0386452	ACAP3;SE:chr1:1294628-1294718:1294816-1295447:-	0.717575	0.991589	0.7368	0.999369
Timet04	-1.41243	2.13714	-0.660898	0.514972	ACAP3;SE:chr1:1294628-1294718:1294816-1295447:-	0.717575	0.991589	0.7368	0.999369
Timet30	-1.7615	2.14788	-0.82011	0.420224	ACAP3;SE:chr1:1294628-1294718:1294816-1295447:-	0.717575	0.991589	0.7368	0.999369
PolyA_SitepA3	-0.204275	3.00976	-0.0678709	0.946451	ACAP3;SE:chr1:1294628-1294718:1294816-1295447:-	0.717575	0.991589	0.7368	0.999369
Timet04:PolyA_SitepA3	0.104785	3.02266	0.0346664	0.972632	ACAP3;SE:chr1:1294628-1294718:1294816-1295447:-	0.717575	0.991589	0.7368	0.999369
Timet30:PolyA_SitepA3	0.166823	3.03871	0.0548994	0.956673	ACAP3;SE:chr1:1294628-1294718:1294816-1295447:-	0.717575	0.991589	0.7368	0.999369
(Intercept)	4.05082	0.478037	8.47386	1.12282e-08	ACAP3;SE:chr1:1299905-1299973:1300068-1300158:-	0.0193668	0.794991	0.0238707	0.894679
Timet04	0.739496	0.496231	1.49022	0.149192	ACAP3;SE:chr1:1299905-1299973:1300068-1300158:-	0.0193668	0.794991	0.0238707	0.894679
Timet30	0.548826	0.519801	1.05584	0.301555	ACAP3;SE:chr1:1299905-1299973:1300068-1300158:-	0.0193668	0.794991	0.0238707	0.894679
PolyA_SitepA3	0.0577109	0.722548	0.0798714	0.937002	ACAP3;SE:chr1:1299905-1299973:1300068-1300158:-	0.0193668	0.794991	0.0238707	0.894679
Timet04:PolyA_SitepA3	-0.445272	0.741967	-0.600124	0.554049	ACAP3;SE:chr1:1299905-1299973:1300068-1300158:-	0.0193668	0.794991	0.0238707	0.894679
Timet30:PolyA_SitepA3	-0.321905	0.771849	-0.417057	0.680344	ACAP3;SE:chr1:1299905-1299973:1300068-1300158:-	0.0193668	0.794991	0.0238707	0.894679
(Intercept)	5.15329	0.796711	6.4682	1.09011e-06	ACAP3;SE:chr1:1300068-1300158:1300202-1300509:-	0.251322	0.924399	0.27649	0.969902
Timet04	0.119281	0.81313	0.146693	0.8846	ACAP3;SE:chr1:1300068-1300158:1300202-1300509:-	0.251322	0.924399	0.27649	0.969902
Timet30	-0.651221	0.818657	-0.795475	0.434134	ACAP3;SE:chr1:1300068-1300158:1300202-1300509:-	0.251322	0.924399	0.27649	0.969902
PolyA_SitepA3	-0.206899	1.12709	-0.183568	0.855894	ACAP3;SE:chr1:1300068-1300158:1300202-1300509:-	0.251322	0.924399	0.27649	0.969902
Timet04:PolyA_SitepA3	0.443136	1.15193	0.38469	0.703855	ACAP3;SE:chr1:1300068-1300158:1300202-1300509:-	0.251322	0.924399	0.27649	0.969902
Timet30:PolyA_SitepA3	0.386754	1.16114	0.333081	0.741966	ACAP3;SE:chr1:1300068-1300158:1300202-1300509:-	0.251322	0.924399	0.27649	0.969902
(Intercept)	3.85015	0.693151	5.55456	1.02845e-05	ACAP3;SE:chr1:1303281-1304086:1304143-1307769:-	0.00511709	0.920191	0.00662424	0.967482
Timet04	-0.00799198	0.706358	-0.0113143	0.991066	ACAP3;SE:chr1:1303281-1304086:1304143-1307769:-	0.00511709	0.920191	0.00662424	0.967482
Timet30	1.52176	0.846626	1.79744	0.0848611	ACAP3;SE:chr1:1303281-1304086:1304143-1307769:-	0.00511709	0.920191	0.00662424	0.967482
PolyA_SitepA3	-0.15711	1.16808	-0.134502	0.894127	ACAP3;SE:chr1:1303281-1304086:1304143-1307769:-	0.00511709	0.920191	0.00662424	0.967482
Timet04:PolyA_SitepA3	-0.37514	1.1836	-0.316948	0.754023	ACAP3;SE:chr1:1303281-1304086:1304143-1307769:-	0.00511709	0.920191	0.00662424	0.967482
Timet30:PolyA_SitepA3	-0.544945	1.35579	-0.401939	0.691286	ACAP3;SE:chr1:1303281-1304086:1304143-1307769:-	0.00511709	0.920191	0.00662424	0.967482
(Intercept)	-4.64247	1.66438	-2.78931	0.0101786	ACAP3;SE:chr1:1304143-1304539:1304775-1307769:-	3.29494e-23	0.864129	1.49642e-22	0.937376
Timet04	-0.970886	1.74675	-0.555824	0.583476	ACAP3;SE:chr1:1304143-1304539:1304775-1307769:-	3.29494e-23	0.864129	1.49642e-22	0.937376
Timet30	-0.739315	1.84295	-0.401159	0.691853	ACAP3;SE:chr1:1304143-1304539:1304775-1307769:-	3.29494e-23	0.864129	1.49642e-22	0.937376
PolyA_SitepA3	4.39942	1.70284	2.58358	0.0162977	ACAP3;SE:chr1:1304143-1304539:1304775-1307769:-	3.29494e-23	0.864129	1.49642e-22	0.937376
Timet04:PolyA_SitepA3	1.1027	1.78443	0.617956	0.542424	ACAP3;SE:chr1:1304143-1304539:1304775-1307769:-	3.29494e-23	0.864129	1.49642e-22	0.937376
Timet30:PolyA_SitepA3	1.07469	1.88073	0.571421	0.573027	ACAP3;SE:chr1:1304143-1304539:1304775-1307769:-	3.29494e-23	0.864129	1.49642e-22	0.937376
(Intercept)	-5.15329	0.753684	-6.83747	4.5166e-07	ACAP3;SE:chr1:1304143-1304682:1304775-1307769:-	0.0754488	0.655792	0.0880099	0.794405
Timet04	0.889867	0.759691	1.17135	0.252955	ACAP3;SE:chr1:1304143-1304682:1304775-1307769:-	0.0754488	0.655792	0.0880099	0.794405
Timet30	-0.275009	0.805653	-0.34135	0.735811	ACAP3;SE:chr1:1304143-1304682:1304775-1307769:-	0.0754488	0.655792	0.0880099	0.794405
PolyA_SitepA3	0.767107	1.06764	0.71851	0.47938	ACAP3;SE:chr1:1304143-1304682:1304775-1307769:-	0.0754488	0.655792	0.0880099	0.794405
Timet04:PolyA_SitepA3	-0.561922	1.07757	-0.52147	0.606818	ACAP3;SE:chr1:1304143-1304682:1304775-1307769:-	0.0754488	0.655792	0.0880099	0.794405
Timet30:PolyA_SitepA3	-0.209328	1.14705	-0.182491	0.85673	ACAP3;SE:chr1:1304143-1304682:1304775-1307769:-	0.0754488	0.655792	0.0880099	0.794405
(Intercept)	-5.15329	0.4125	-12.4928	5.40809e-12	ACAP3;SE:chr1:1304143-1306798:1307156-1307769:-	0.00710112	0.667612	0.00907579	0.803897
Timet04	-2.0493	0.47005	-4.35974	0.000211603	ACAP3;SE:chr1:1304143-1306798:1307156-1307769:-	0.00710112	0.667612	0.00907579	0.803897
Timet30	0.914575	0.421447	2.17008	0.0401228	ACAP3;SE:chr1:1304143-1306798:1307156-1307769:-	0.00710112	0.667612	0.00907579	0.803897
PolyA_SitepA3	0.767107	0.584329	1.3128	0.201666	ACAP3;SE:chr1:1304143-1306798:1307156-1307769:-	0.00710112	0.667612	0.00907579	0.803897
Timet04:PolyA_SitepA3	-0.268935	0.665618	-0.404038	0.689763	ACAP3;SE:chr1:1304143-1306798:1307156-1307769:-	0.00710112	0.667612	0.00907579	0.803897
Timet30:PolyA_SitepA3	-0.460642	0.600126	-0.767575	0.450226	ACAP3;SE:chr1:1304143-1306798:1307156-1307769:-	0.00710112	0.667612	0.00907579	0.803897
(Intercept)	-5.15329	0.500959	-10.2869	2.82127e-10	ACAP3;SE:chr1:1304143-1307252:1307383-1307769:-	0.234931	0.568377	0.259476	0.723738
Timet04	-2.56012	0.613004	-4.17635	0.000337138	ACAP3;SE:chr1:1304143-1307252:1307383-1307769:-	0.234931	0.568377	0.259476	0.723738
Timet30	0.823603	0.512834	1.60599	0.121356	ACAP3;SE:chr1:1304143-1307252:1307383-1307769:-	0.234931	0.568377	0.259476	0.723738
PolyA_SitepA3	0.767107	0.709636	1.08099	0.290446	ACAP3;SE:chr1:1304143-1307252:1307383-1307769:-	0.234931	0.568377	0.259476	0.723738
Timet04:PolyA_SitepA3	-0.268935	0.867898	-0.309869	0.759335	ACAP3;SE:chr1:1304143-1307252:1307383-1307769:-	0.234931	0.568377	0.259476	0.723738
Timet30:PolyA_SitepA3	-0.642964	0.733027	-0.877135	0.389109	ACAP3;SE:chr1:1304143-1307252:1307383-1307769:-	0.234931	0.568377	0.259476	0.723738
(Intercept)	3.66356	0.630193	5.8134	5.40048e-06	ACBD5;SE:chr10:27215641-27217980:27218183-27219723:-	0.450472	0.387066	0.47855	0.56406
Timet04	0.613104	0.77035	0.795878	0.433905	ACBD5;SE:chr10:27215641-27217980:27218183-27219723:-	0.450472	0.387066	0.47855	0.56406
Timet30	0.490099	0.770578	0.636015	0.530786	ACBD5;SE:chr10:27215641-27217980:27218183-27219723:-	0.450472	0.387066	0.47855	0.56406
PolyA_SitepA5	0.808077	0.69359	1.16506	0.255443	ACBD5;SE:chr10:27215641-27217980:27218183-27219723:-	0.450472	0.387066	0.47855	0.56406
Timet04:PolyA_SitepA5	-1.19369	0.829786	-1.43855	0.163191	ACBD5;SE:chr10:27215641-27217980:27218183-27219723:-	0.450472	0.387066	0.47855	0.56406
Timet30:PolyA_SitepA5	-1.14773	0.826797	-1.38817	0.177838	ACBD5;SE:chr10:27215641-27217980:27218183-27219723:-	0.450472	0.387066	0.47855	0.56406
(Intercept)	-1.43922	0.31958	-4.50347	0.000146807	ACBD5;SE:chr10:27219857-27223207:27223239-27223338:-	1.50486e-05	0.33724	2.3424e-05	0.509693
Timet04	3.58184	0.385036	9.3026	1.97842e-09	ACBD5;SE:chr10:27219857-27223207:27223239-27223338:-	1.50486e-05	0.33724	2.3424e-05	0.509693
Timet30	2.36636	0.355279	6.66057	6.87452e-07	ACBD5;SE:chr10:27219857-27223207:27223239-27223338:-	1.50486e-05	0.33724	2.3424e-05	0.509693
PolyA_SitepA5	-0.22108	0.348971	-0.633518	0.532387	ACBD5;SE:chr10:27219857-27223207:27223239-27223338:-	1.50486e-05	0.33724	2.3424e-05	0.509693
Timet04:PolyA_SitepA5	-0.594261	0.413938	-1.43563	0.164014	ACBD5;SE:chr10:27219857-27223207:27223239-27223338:-	1.50486e-05	0.33724	2.3424e-05	0.509693
Timet30:PolyA_SitepA5	-0.341518	0.383819	-0.889789	0.382412	ACBD5;SE:chr10:27219857-27223207:27223239-27223338:-	1.50486e-05	0.33724	2.3424e-05	0.509693
(Intercept)	3.66356	0.563336	6.50333	1.00176e-06	ACBD5;SE:chr10:27231820-27235092:27235212-27240319:-	0.578712	0.714892	0.604396	0.83639
Timet04	0.613104	0.688623	0.890333	0.382125	ACBD5;SE:chr10:27231820-27235092:27235212-27240319:-	0.578712	0.714892	0.604396	0.83639
Timet30	0.490099	0.688828	0.711498	0.483635	ACBD5;SE:chr10:27231820-27235092:27235212-27240319:-	0.578712	0.714892	0.604396	0.83639
PolyA_SitepA5	0.304266	0.598724	0.508191	0.615959	ACBD5;SE:chr10:27231820-27235092:27235212-27240319:-	0.578712	0.714892	0.604396	0.83639
Timet04:PolyA_SitepA5	-0.428549	0.725826	-0.590429	0.560422	ACBD5;SE:chr10:27231820-27235092:27235212-27240319:-	0.578712	0.714892	0.604396	0.83639
Timet30:PolyA_SitepA5	-0.613113	0.721418	-0.849872	0.403795	ACBD5;SE:chr10:27231820-27235092:27235212-27240319:-	0.578712	0.714892	0.604396	0.83639
(Intercept)	6.55725	0.419877	15.6171	1.30788e-17	ACLY;SE:chr17:41867904-41868709:41868785-41869043:-	1.05642e-05	5.22602e-07	1.66441e-05	6.77942e-06
Timet04	-0.744117	0.514375	-1.44664	0.156649	ACLY;SE:chr17:41867904-41868709:41868785-41869043:-	1.05642e-05	5.22602e-07	1.66441e-05	6.77942e-06
Timet30	-1.78798	0.514845	-3.47285	0.00135793	ACLY;SE:chr17:41867904-41868709:41868785-41869043:-	1.05642e-05	5.22602e-07	1.66441e-05	6.77942e-06
PolyA_SitepA2	-0.690784	0.594005	-1.16293	0.25251	ACLY;SE:chr17:41867904-41868709:41868785-41869043:-	1.05642e-05	5.22602e-07	1.66441e-05	6.77942e-06
PolyA_SitepA3	0.128042	0.433952	0.295059	0.769644	ACLY;SE:chr17:41867904-41868709:41868785-41869043:-	1.05642e-05	5.22602e-07	1.66441e-05	6.77942e-06
Timet04:PolyA_SitepA2	1.13019	0.727543	1.55344	0.129066	ACLY;SE:chr17:41867904-41868709:41868785-41869043:-	1.05642e-05	5.22602e-07	1.66441e-05	6.77942e-06
Timet30:PolyA_SitepA2	1.15707	0.728081	1.5892	0.12076	ACLY;SE:chr17:41867904-41868709:41868785-41869043:-	1.05642e-05	5.22602e-07	1.66441e-05	6.77942e-06
Timet04:PolyA_SitepA3	1.90728	0.534822	3.5662	0.00104588	ACLY;SE:chr17:41867904-41868709:41868785-41869043:-	1.05642e-05	5.22602e-07	1.66441e-05	6.77942e-06
Timet30:PolyA_SitepA3	3.56727	0.56666	6.29526	2.80657e-07	ACLY;SE:chr17:41867904-41868709:41868785-41869043:-	1.05642e-05	5.22602e-07	1.66441e-05	6.77942e-06
(Intercept)	6.55725	0.559389	11.7222	7.55971e-14	ACLY;SE:chr17:41869125-41869474:41869587-41871689:-	0.00024085	0.102132	0.000344372	0.210721
Timet04	-0.744117	0.685287	-1.08585	0.284764	ACLY;SE:chr17:41869125-41869474:41869587-41871689:-	0.00024085	0.102132	0.000344372	0.210721
Timet30	-1.78798	0.685913	-2.60672	0.0132168	ACLY;SE:chr17:41869125-41869474:41869587-41871689:-	0.00024085	0.102132	0.000344372	0.210721
PolyA_SitepA2	-0.690784	0.791375	-0.872891	0.388508	ACLY;SE:chr17:41869125-41869474:41869587-41871689:-	0.00024085	0.102132	0.000344372	0.210721
PolyA_SitepA3	0.327889	0.582221	0.563168	0.576811	ACLY;SE:chr17:41869125-41869474:41869587-41871689:-	0.00024085	0.102132	0.000344372	0.210721
Timet04:PolyA_SitepA2	1.13019	0.969285	1.16601	0.251278	ACLY;SE:chr17:41869125-41869474:41869587-41871689:-	0.00024085	0.102132	0.000344372	0.210721
Timet30:PolyA_SitepA2	1.15707	0.970001	1.19285	0.24073	ACLY;SE:chr17:41869125-41869474:41869587-41871689:-	0.00024085	0.102132	0.000344372	0.210721
Timet04:PolyA_SitepA3	0.726748	0.708506	1.02575	0.311854	ACLY;SE:chr17:41869125-41869474:41869587-41871689:-	0.00024085	0.102132	0.000344372	0.210721
Timet30:PolyA_SitepA3	1.69079	0.714987	2.36479	0.0235514	ACLY;SE:chr17:41869125-41869474:41869587-41871689:-	0.00024085	0.102132	0.000344372	0.210721
(Intercept)	0.0321389	0.173519	0.185218	0.854097	ACLY;SE:chr17:41893174-41896620:41896649-41897749:-	0.000352374	0.826915	0.000497783	0.914769
Timet04	0.0911551	0.248706	0.366518	0.716124	ACLY;SE:chr17:41893174-41896620:41896649-41897749:-	0.000352374	0.826915	0.000497783	0.914769
Timet30	-0.685573	0.359611	-1.90643	0.0646016	ACLY;SE:chr17:41893174-41896620:41896649-41897749:-	0.000352374	0.826915	0.000497783	0.914769
PolyA_SitepA2	-0.335768	0.302452	-1.11016	0.274292	ACLY;SE:chr17:41893174-41896620:41896649-41897749:-	0.000352374	0.826915	0.000497783	0.914769
PolyA_SitepA3	-0.464921	0.17891	-2.59863	0.0134806	ACLY;SE:chr17:41893174-41896620:41896649-41897749:-	0.000352374	0.826915	0.000497783	0.914769
Timet04:PolyA_SitepA2	0.0597118	0.379135	0.157495	0.875735	ACLY;SE:chr17:41893174-41896620:41896649-41897749:-	0.000352374	0.826915	0.000497783	0.914769
Timet30:PolyA_SitepA2	-0.532776	0.535023	-0.995799	0.325994	ACLY;SE:chr17:41893174-41896620:41896649-41897749:-	0.000352374	0.826915	0.000497783	0.914769
Timet04:PolyA_SitepA3	0.0182751	0.2534	0.0721195	0.942906	ACLY;SE:chr17:41893174-41896620:41896649-41897749:-	0.000352374	0.826915	0.000497783	0.914769
Timet30:PolyA_SitepA3	-0.30274	0.364708	-0.830088	0.41196	ACLY;SE:chr17:41893174-41896620:41896649-41897749:-	0.000352374	0.826915	0.000497783	0.914769
(Intercept)	5.84932	0.445986	13.1155	2.80149e-15	ACLY;SE:chr17:41893174-41897749:41897839-41898631:-	0.000123024	0.14362	0.000179569	0.272466
Timet04	-0.789899	0.546534	-1.44529	0.157026	ACLY;SE:chr17:41893174-41897749:41897839-41898631:-	0.000123024	0.14362	0.000179569	0.272466
Timet30	-1.49048	0.547118	-2.72424	0.00988176	ACLY;SE:chr17:41893174-41897749:41897839-41898631:-	0.000123024	0.14362	0.000179569	0.272466
PolyA_SitepA2	-0.53284	0.631039	-0.844386	0.404031	ACLY;SE:chr17:41893174-41897749:41897839-41898631:-	0.000123024	0.14362	0.000179569	0.272466
PolyA_SitepA3	0.0741333	0.45757	0.162015	0.8722	ACLY;SE:chr17:41893174-41897749:41897839-41898631:-	0.000123024	0.14362	0.000179569	0.272466
Timet04:PolyA_SitepA2	1.1082	0.772998	1.43364	0.160303	ACLY;SE:chr17:41893174-41897749:41897839-41898631:-	0.000123024	0.14362	0.000179569	0.272466
Timet30:PolyA_SitepA2	1.21742	0.773595	1.57372	0.124301	ACLY;SE:chr17:41893174-41897749:41897839-41898631:-	0.000123024	0.14362	0.000179569	0.272466
Timet04:PolyA_SitepA3	1.18261	0.559589	2.11335	0.0415686	ACLY;SE:chr17:41893174-41897749:41897839-41898631:-	0.000123024	0.14362	0.000179569	0.272466
Timet30:PolyA_SitepA3	1.32704	0.560312	2.3684	0.0233542	ACLY;SE:chr17:41893174-41897749:41897839-41898631:-	0.000123024	0.14362	0.000179569	0.272466
(Intercept)	-6.55725	0.425983	-15.3932	2.05904e-17	ACLY;SE:chr17:41898785-41899784:41899874-41901696:-	7.11267e-11	0.0619101	1.55035e-10	0.143793
Timet04	0.744117	0.521856	1.4259	0.16251	ACLY;SE:chr17:41898785-41899784:41899874-41901696:-	7.11267e-11	0.0619101	1.55035e-10	0.143793
Timet30	1.78798	0.522333	3.42306	0.00155916	ACLY;SE:chr17:41898785-41899784:41899874-41901696:-	7.11267e-11	0.0619101	1.55035e-10	0.143793
PolyA_SitepA2	0.690784	0.602643	1.14626	0.259251	ACLY;SE:chr17:41898785-41899784:41899874-41901696:-	7.11267e-11	0.0619101	1.55035e-10	0.143793
PolyA_SitepA3	-1.27175	0.469368	-2.7095	0.0102523	ACLY;SE:chr17:41898785-41899784:41899874-41901696:-	7.11267e-11	0.0619101	1.55035e-10	0.143793
Timet04:PolyA_SitepA2	-1.13019	0.738124	-1.53117	0.134468	ACLY;SE:chr17:41898785-41899784:41899874-41901696:-	7.11267e-11	0.0619101	1.55035e-10	0.143793
Timet30:PolyA_SitepA2	-1.15707	0.73867	-1.56642	0.125999	ACLY;SE:chr17:41898785-41899784:41899874-41901696:-	7.11267e-11	0.0619101	1.55035e-10	0.143793
Timet04:PolyA_SitepA3	-0.660687	0.565642	-1.16803	0.250472	ACLY;SE:chr17:41898785-41899784:41899874-41901696:-	7.11267e-11	0.0619101	1.55035e-10	0.143793
Timet30:PolyA_SitepA3	-1.47376	0.573779	-2.56851	0.0145069	ACLY;SE:chr17:41898785-41899784:41899874-41901696:-	7.11267e-11	0.0619101	1.55035e-10	0.143793
(Intercept)	6.55725	0.711066	9.22173	5.16914e-11	ACLY;SE:chr17:41898785-41901696:41901813-41904729:-	3.85511e-07	0.437473	6.68424e-07	0.610984
Timet04	-0.744117	0.871101	-0.854225	0.398629	ACLY;SE:chr17:41898785-41901696:41901813-41904729:-	3.85511e-07	0.437473	6.68424e-07	0.610984
Timet30	-1.78798	0.871898	-2.05068	0.0476323	ACLY;SE:chr17:41898785-41901696:41901813-41904729:-	3.85511e-07	0.437473	6.68424e-07	0.610984
PolyA_SitepA2	-0.690784	1.00595	-0.686696	0.496674	ACLY;SE:chr17:41898785-41901696:41901813-41904729:-	3.85511e-07	0.437473	6.68424e-07	0.610984
PolyA_SitepA3	1.60823	0.810633	1.98391	0.0549308	ACLY;SE:chr17:41898785-41901696:41901813-41904729:-	3.85511e-07	0.437473	6.68424e-07	0.610984
Timet04:PolyA_SitepA2	1.13019	1.2321	0.917288	0.365096	ACLY;SE:chr17:41898785-41901696:41901813-41904729:-	3.85511e-07	0.437473	6.68424e-07	0.610984
Timet30:PolyA_SitepA2	1.15707	1.23301	0.938405	0.35429	ACLY;SE:chr17:41898785-41901696:41901813-41904729:-	3.85511e-07	0.437473	6.68424e-07	0.610984
Timet04:PolyA_SitepA3	0.292466	0.96644	0.302622	0.76392	ACLY;SE:chr17:41898785-41901696:41901813-41904729:-	3.85511e-07	0.437473	6.68424e-07	0.610984
Timet30:PolyA_SitepA3	1.27544	0.98379	1.29645	0.20307	ACLY;SE:chr17:41898785-41901696:41901813-41904729:-	3.85511e-07	0.437473	6.68424e-07	0.610984
(Intercept)	6.55725	0.35518	18.4618	6.08224e-20	ACLY;SE:chr17:41904790-41905522:41905658-41906528:-	1.98606e-10	0.0225637	4.21197e-10	0.0647208
Timet04	-0.744117	0.435118	-1.71015	0.0958449	ACLY;SE:chr17:41904790-41905522:41905658-41906528:-	1.98606e-10	0.0225637	4.21197e-10	0.0647208
Timet30	-1.78798	0.435515	-4.10544	0.00022137	ACLY;SE:chr17:41904790-41905522:41905658-41906528:-	1.98606e-10	0.0225637	4.21197e-10	0.0647208
PolyA_SitepA2	-0.690784	0.502478	-1.37475	0.177705	ACLY;SE:chr17:41904790-41905522:41905658-41906528:-	1.98606e-10	0.0225637	4.21197e-10	0.0647208
PolyA_SitepA3	0.543828	0.373089	1.45763	0.15361	ACLY;SE:chr17:41904790-41905522:41905658-41906528:-	1.98606e-10	0.0225637	4.21197e-10	0.0647208
Timet04:PolyA_SitepA2	1.13019	0.61544	1.8364	0.0745673	ACLY;SE:chr17:41904790-41905522:41905658-41906528:-	1.98606e-10	0.0225637	4.21197e-10	0.0647208
Timet30:PolyA_SitepA2	1.15707	0.615895	1.87868	0.0684053	ACLY;SE:chr17:41904790-41905522:41905658-41906528:-	1.98606e-10	0.0225637	4.21197e-10	0.0647208
Timet04:PolyA_SitepA3	1.2969	0.455994	2.84411	0.00729881	ACLY;SE:chr17:41904790-41905522:41905658-41906528:-	1.98606e-10	0.0225637	4.21197e-10	0.0647208
Timet30:PolyA_SitepA3	1.4311	0.456469	3.13516	0.0034117	ACLY;SE:chr17:41904790-41905522:41905658-41906528:-	1.98606e-10	0.0225637	4.21197e-10	0.0647208
(Intercept)	-6.55725	0.458933	-14.288	2.08388e-16	ACLY;SE:chr17:41910284-41911226:41911406-41912420:-	9.81757e-13	0.047985	2.36611e-12	0.117893
Timet04	0.744117	0.562223	1.32353	0.194004	ACLY;SE:chr17:41910284-41911226:41911406-41912420:-	9.81757e-13	0.047985	2.36611e-12	0.117893
Timet30	1.78798	0.562737	3.1773	0.00304775	ACLY;SE:chr17:41910284-41911226:41911406-41912420:-	9.81757e-13	0.047985	2.36611e-12	0.117893
PolyA_SitepA2	0.690784	0.649258	1.06396	0.294432	ACLY;SE:chr17:41910284-41911226:41911406-41912420:-	9.81757e-13	0.047985	2.36611e-12	0.117893
PolyA_SitepA3	-2.11726	0.561959	-3.76764	0.00059043	ACLY;SE:chr17:41910284-41911226:41911406-41912420:-	9.81757e-13	0.047985	2.36611e-12	0.117893
Timet04:PolyA_SitepA2	-1.13019	0.795219	-1.42124	0.163853	ACLY;SE:chr17:41910284-41911226:41911406-41912420:-	9.81757e-13	0.047985	2.36611e-12	0.117893
Timet30:PolyA_SitepA2	-1.15707	0.795808	-1.45395	0.154622	ACLY;SE:chr17:41910284-41911226:41911406-41912420:-	9.81757e-13	0.047985	2.36611e-12	0.117893
Timet04:PolyA_SitepA3	-0.252564	0.661098	-0.382037	0.70468	ACLY;SE:chr17:41910284-41911226:41911406-41912420:-	9.81757e-13	0.047985	2.36611e-12	0.117893
Timet30:PolyA_SitepA3	-1.42309	0.683323	-2.08261	0.0444524	ACLY;SE:chr17:41910284-41911226:41911406-41912420:-	9.81757e-13	0.047985	2.36611e-12	0.117893
(Intercept)	2.19258	0.265213	8.26725	1.75553e-08	ACO1;SE:chr9:32384735-32386371:32386438-32405485:+	3.7183e-28	0.00313494	2.26917e-27	0.0128075
Timet04	-0.924631	0.296163	-3.12203	0.00463561	ACO1;SE:chr9:32384735-32386371:32386438-32405485:+	3.7183e-28	0.00313494	2.26917e-27	0.0128075
Timet30	-2.06583	0.27813	-7.42758	1.1445e-07	ACO1;SE:chr9:32384735-32386371:32386438-32405485:+	3.7183e-28	0.00313494	2.26917e-27	0.0128075
PolyA_SitepA2	-11.0378	0.759349	-14.5358	2.14817e-13	ACO1;SE:chr9:32384735-32386371:32386438-32405485:+	3.7183e-28	0.00313494	2.26917e-27	0.0128075
Timet04:PolyA_SitepA2	1.99267	0.92043	2.16493	0.040558	ACO1;SE:chr9:32384735-32386371:32386438-32405485:+	3.7183e-28	0.00313494	2.26917e-27	0.0128075
Timet30:PolyA_SitepA2	3.40088	0.914805	3.7176	0.00107207	ACO1;SE:chr9:32384735-32386371:32386438-32405485:+	3.7183e-28	0.00313494	2.26917e-27	0.0128075
(Intercept)	1.09861	0.189831	5.78732	5.76106e-06	ACO1;SE:chr9:32384735-32399542:32399596-32405485:+	1.99128e-14	4.13453e-08	5.32486e-14	7.10671e-07
Timet04	-2.48491	0.254938	-9.74712	8.08698e-10	ACO1;SE:chr9:32384735-32399542:32399596-32405485:+	1.99128e-14	4.13453e-08	5.32486e-14	7.10671e-07
Timet30	-3.67344	0.241978	-15.1809	8.3602e-14	ACO1;SE:chr9:32384735-32399542:32399596-32405485:+	1.99128e-14	4.13453e-08	5.32486e-14	7.10671e-07
PolyA_SitepA2	-9.94381	0.502276	-19.7975	2.25601e-16	ACO1;SE:chr9:32384735-32399542:32399596-32405485:+	1.99128e-14	4.13453e-08	5.32486e-14	7.10671e-07
Timet04:PolyA_SitepA2	3.55294	0.624011	5.69372	7.26881e-06	ACO1;SE:chr9:32384735-32399542:32399596-32405485:+	1.99128e-14	4.13453e-08	5.32486e-14	7.10671e-07
Timet30:PolyA_SitepA2	5.00848	0.618841	8.09332	2.56871e-08	ACO1;SE:chr9:32384735-32399542:32399596-32405485:+	1.99128e-14	4.13453e-08	5.32486e-14	7.10671e-07
(Intercept)	0.348307	0.249501	1.39601	0.175492	ACO1;SE:chr9:32384735-32403853:32403907-32405485:+	9.73486e-11	8.63819e-07	2.10514e-10	1.05542e-05
Timet04	-2.12237	0.340831	-6.22704	1.95483e-06	ACO1;SE:chr9:32384735-32403853:32403907-32405485:+	9.73486e-11	8.63819e-07	2.10514e-10	1.05542e-05
Timet30	-4.05453	0.389843	-10.4004	2.2708e-10	ACO1;SE:chr9:32384735-32403853:32403907-32405485:+	9.73486e-11	8.63819e-07	2.10514e-10	1.05542e-05
PolyA_SitepA2	-9.19351	0.59517	-15.4469	5.7193e-14	ACO1;SE:chr9:32384735-32403853:32403907-32405485:+	9.73486e-11	8.63819e-07	2.10514e-10	1.05542e-05
Timet04:PolyA_SitepA2	3.1904	0.744425	4.28573	0.000255396	ACO1;SE:chr9:32384735-32403853:32403907-32405485:+	9.73486e-11	8.63819e-07	2.10514e-10	1.05542e-05
Timet30:PolyA_SitepA2	5.38958	0.768115	7.01663	2.96323e-07	ACO1;SE:chr9:32384735-32403853:32403907-32405485:+	9.73486e-11	8.63819e-07	2.10514e-10	1.05542e-05
(Intercept)	-5.826	1.11901	-5.20641	2.46624e-05	ACO2;SE:chr22:41469182-41469348:41469508-41499726:+	0.00983754	0.444301	0.0124381	0.617123
Timet04	1.80363	1.3739	1.31278	0.201672	ACO2;SE:chr22:41469182-41469348:41469508-41499726:+	0.00983754	0.444301	0.0124381	0.617123
Timet30	1.23257	1.37213	0.898288	0.377956	ACO2;SE:chr22:41469182-41469348:41469508-41499726:+	0.00983754	0.444301	0.0124381	0.617123
PolyA_SitepA4	-1.80656	1.25078	-1.44435	0.16157	ACO2;SE:chr22:41469182-41469348:41469508-41499726:+	0.00983754	0.444301	0.0124381	0.617123
Timet04:PolyA_SitepA4	-1.17188	1.50446	-0.778935	0.443631	ACO2;SE:chr22:41469182-41469348:41469508-41499726:+	0.00983754	0.444301	0.0124381	0.617123
Timet30:PolyA_SitepA4	0.39145	1.49208	0.262353	0.795288	ACO2;SE:chr22:41469182-41469348:41469508-41499726:+	0.00983754	0.444301	0.0124381	0.617123
(Intercept)	-5.826	0.584406	-9.9691	5.2216e-10	ACO2;SE:chr22:41469182-41477913:41478127-41499726:+	5.67632e-05	0.0122614	8.48419e-05	0.0395905
Timet04	1.80363	0.717525	2.51368	0.019064	ACO2;SE:chr22:41469182-41477913:41478127-41499726:+	5.67632e-05	0.0122614	8.48419e-05	0.0395905
Timet30	1.23257	0.7166	1.72002	0.0983006	ACO2;SE:chr22:41469182-41477913:41478127-41499726:+	5.67632e-05	0.0122614	8.48419e-05	0.0395905
PolyA_SitepA4	-0.924173	0.613839	-1.50556	0.145228	ACO2;SE:chr22:41469182-41477913:41478127-41499726:+	5.67632e-05	0.0122614	8.48419e-05	0.0395905
Timet04:PolyA_SitepA4	-2.32514	0.756854	-3.07212	0.00522524	ACO2;SE:chr22:41469182-41477913:41478127-41499726:+	5.67632e-05	0.0122614	8.48419e-05	0.0395905
Timet30:PolyA_SitepA4	-1.51723	0.756678	-2.00512	0.056354	ACO2;SE:chr22:41469182-41477913:41478127-41499726:+	5.67632e-05	0.0122614	8.48419e-05	0.0395905
(Intercept)	5.826	0.910663	6.39754	1.29269e-06	ACO2;SE:chr22:41469182-41499726:41499862-41507791:+	0.281602	0.485819	0.307759	0.653648
Timet04	-1.80363	1.1181	-1.61312	0.119792	ACO2;SE:chr22:41469182-41499726:41499862-41507791:+	0.281602	0.485819	0.307759	0.653648
Timet30	-1.23257	1.11662	-1.10384	0.28061	ACO2;SE:chr22:41469182-41499726:41499862-41507791:+	0.281602	0.485819	0.307759	0.653648
PolyA_SitepA4	-0.304499	0.924373	-0.329411	0.744703	ACO2;SE:chr22:41469182-41499726:41499862-41507791:+	0.281602	0.485819	0.307759	0.653648
Timet04:PolyA_SitepA4	1.06421	1.13134	0.940664	0.356249	ACO2;SE:chr22:41469182-41499726:41499862-41507791:+	0.281602	0.485819	0.307759	0.653648
Timet30:PolyA_SitepA4	1.22214	1.13342	1.07827	0.291632	ACO2;SE:chr22:41469182-41499726:41499862-41507791:+	0.281602	0.485819	0.307759	0.653648
(Intercept)	-5.826	0.458469	-12.7075	3.78347e-12	ACO2;SE:chr22:41499862-41502630:41502771-41507791:+	6.20647e-05	0.011718	9.24722e-05	0.0381183
Timet04	1.80363	0.562901	3.20416	0.00380215	ACO2;SE:chr22:41499862-41502630:41502771-41507791:+	6.20647e-05	0.011718	9.24722e-05	0.0381183
Timet30	1.23257	0.562176	2.19249	0.0382777	ACO2;SE:chr22:41499862-41502630:41502771-41507791:+	6.20647e-05	0.011718	9.24722e-05	0.0381183
PolyA_SitepA4	-0.897592	0.480808	-1.86684	0.0741875	ACO2;SE:chr22:41499862-41502630:41502771-41507791:+	6.20647e-05	0.011718	9.24722e-05	0.0381183
Timet04:PolyA_SitepA4	-1.78913	0.587971	-3.04289	0.00560329	ACO2;SE:chr22:41499862-41502630:41502771-41507791:+	6.20647e-05	0.011718	9.24722e-05	0.0381183
Timet30:PolyA_SitepA4	-0.483564	0.584797	-0.826892	0.416444	ACO2;SE:chr22:41499862-41502630:41502771-41507791:+	6.20647e-05	0.011718	9.24722e-05	0.0381183
(Intercept)	5.826	0.496722	11.7289	2.00292e-11	ACO2;SE:chr22:41515535-41515767:41515917-41517527:+	1.48356e-06	0.00542483	2.47325e-06	0.0201861
Timet04	-1.80363	0.609868	-2.95741	0.00686507	ACO2;SE:chr22:41515535-41515767:41515917-41517527:+	1.48356e-06	0.00542483	2.47325e-06	0.0201861
Timet30	-1.23257	0.609082	-2.02364	0.0542782	ACO2;SE:chr22:41515535-41515767:41515917-41517527:+	1.48356e-06	0.00542483	2.47325e-06	0.0201861
PolyA_SitepA4	1.66918	0.547246	3.05016	0.00550689	ACO2;SE:chr22:41515535-41515767:41515917-41517527:+	1.48356e-06	0.00542483	2.47325e-06	0.0201861
Timet04:PolyA_SitepA4	2.3671	0.678114	3.49071	0.00188517	ACO2;SE:chr22:41515535-41515767:41515917-41517527:+	1.48356e-06	0.00542483	2.47325e-06	0.0201861
Timet30:PolyA_SitepA4	0.878368	0.664974	1.32091	0.19899	ACO2;SE:chr22:41515535-41515767:41515917-41517527:+	1.48356e-06	0.00542483	2.47325e-06	0.0201861
(Intercept)	5.826	0.49745	11.7117	2.06418e-11	ACO2;SE:chr22:41515917-41517527:41517631-41518481:+	7.64749e-09	0.207969	1.4797e-08	0.360271
Timet04	-1.80363	0.610762	-2.95308	0.00693571	ACO2;SE:chr22:41515917-41517527:41517631-41518481:+	7.64749e-09	0.207969	1.4797e-08	0.360271
Timet30	-1.23257	0.609975	-2.02068	0.0546055	ACO2;SE:chr22:41515917-41517527:41517631-41518481:+	7.64749e-09	0.207969	1.4797e-08	0.360271
PolyA_SitepA4	2.6969	0.628906	4.28823	0.000253776	ACO2;SE:chr22:41515917-41517527:41517631-41518481:+	7.64749e-09	0.207969	1.4797e-08	0.360271
Timet04:PolyA_SitepA4	0.917092	0.737726	1.24313	0.225826	ACO2;SE:chr22:41515917-41517527:41517631-41518481:+	7.64749e-09	0.207969	1.4797e-08	0.360271
Timet30:PolyA_SitepA4	-0.0464416	0.735331	-0.0631574	0.950164	ACO2;SE:chr22:41515917-41517527:41517631-41518481:+	7.64749e-09	0.207969	1.4797e-08	0.360271
(Intercept)	5.826	0.571825	10.1884	3.4095e-10	ACO2;SE:chr22:41517631-41518481:41518572-41520171:+	1.35098e-07	0.0746793	2.40916e-07	0.165321
Timet04	-1.80363	0.702079	-2.56898	0.0168423	ACO2;SE:chr22:41517631-41518481:41518572-41520171:+	1.35098e-07	0.0746793	2.40916e-07	0.165321
Timet30	-1.23257	0.701174	-1.75786	0.0915207	ACO2;SE:chr22:41517631-41518481:41518572-41520171:+	1.35098e-07	0.0746793	2.40916e-07	0.165321
PolyA_SitepA4	2.69749	0.722936	3.7313	0.00103593	ACO2;SE:chr22:41517631-41518481:41518572-41520171:+	1.35098e-07	0.0746793	2.40916e-07	0.165321
Timet04:PolyA_SitepA4	1.54976	0.86378	1.79416	0.0853969	ACO2;SE:chr22:41517631-41518481:41518572-41520171:+	1.35098e-07	0.0746793	2.40916e-07	0.165321
Timet30:PolyA_SitepA4	0.0412825	0.846732	0.0487551	0.961518	ACO2;SE:chr22:41517631-41518481:41518572-41520171:+	1.35098e-07	0.0746793	2.40916e-07	0.165321
(Intercept)	-3.82864	0.11462	-33.403	1.23692e-21	ACOT13;SE:chr6:24667344-24687405:24687693-24697883:+	7.97247e-06	0.29012	1.26968e-05	0.459385
Timet04	2.59823e-13	0.173514	1.49742e-12	1	ACOT13;SE:chr6:24667344-24687405:24687693-24697883:+	7.97247e-06	0.29012	1.26968e-05	0.459385
Timet30	0.528698	0.156902	3.3696	0.00254032	ACOT13;SE:chr6:24667344-24687405:24687693-24697883:+	7.97247e-06	0.29012	1.26968e-05	0.459385
PolyA_SitepA5	-0.956069	0.383556	-2.49265	0.0199783	ACOT13;SE:chr6:24667344-24687405:24687693-24697883:+	7.97247e-06	0.29012	1.26968e-05	0.459385
Timet04:PolyA_SitepA5	0.423737	0.481005	0.880941	0.387087	ACOT13;SE:chr6:24667344-24687405:24687693-24697883:+	7.97247e-06	0.29012	1.26968e-05	0.459385
Timet30:PolyA_SitepA5	-0.228872	0.475161	-0.481671	0.634402	ACOT13;SE:chr6:24667344-24687405:24687693-24697883:+	7.97247e-06	0.29012	1.26968e-05	0.459385
(Intercept)	5.37253	0.165253	32.511	2.33677e-21	ACOT9;SE:chrX:23707944-23713135:23713208-23721881:-	0.0180405	0.776501	0.0222944	0.881798
Timet04	-0.540346	0.222992	-2.42316	0.0232958	ACOT9;SE:chrX:23707944-23713135:23713208-23721881:-	0.0180405	0.776501	0.0222944	0.881798
Timet30	-0.613378	0.266175	-2.30441	0.0301618	ACOT9;SE:chrX:23707944-23713135:23713208-23721881:-	0.0180405	0.776501	0.0222944	0.881798
PolyA_SitepA2	-0.426138	0.52314	-0.814578	0.423323	ACOT9;SE:chrX:23707944-23713135:23713208-23721881:-	0.0180405	0.776501	0.0222944	0.881798
Timet04:PolyA_SitepA2	-0.432615	0.648623	-0.666975	0.51115	ACOT9;SE:chrX:23707944-23713135:23713208-23721881:-	0.0180405	0.776501	0.0222944	0.881798
Timet30:PolyA_SitepA2	-0.148423	0.664378	-0.223402	0.825114	ACOT9;SE:chrX:23707944-23713135:23713208-23721881:-	0.0180405	0.776501	0.0222944	0.881798
(Intercept)	7.57934	0.165359	45.8356	6.9831e-25	ACOT9;SE:chrX:23733217-23735919:23736016-23743125:-	1.00072e-34	1.71434e-11	9.04338e-34	6.28379e-10
Timet04	-1.03543	0.202554	-5.11186	3.1317e-05	ACOT9;SE:chrX:23733217-23735919:23736016-23743125:-	1.00072e-34	1.71434e-11	9.04338e-34	6.28379e-10
Timet30	-1.7692	0.202606	-8.73218	6.47274e-09	ACOT9;SE:chrX:23733217-23735919:23736016-23743125:-	1.00072e-34	1.71434e-11	9.04338e-34	6.28379e-10
PolyA_SitepA2	-12.5257	0.234235	-53.475	1.7879e-26	ACOT9;SE:chrX:23733217-23735919:23736016-23743125:-	1.00072e-34	1.71434e-11	9.04338e-34	6.28379e-10
Timet04:PolyA_SitepA2	2.00839	0.28718	6.99348	3.12837e-07	ACOT9;SE:chrX:23733217-23735919:23736016-23743125:-	1.00072e-34	1.71434e-11	9.04338e-34	6.28379e-10
Timet30:PolyA_SitepA2	3.53061	0.287754	12.2696	7.8801e-12	ACOT9;SE:chrX:23733217-23735919:23736016-23743125:-	1.00072e-34	1.71434e-11	9.04338e-34	6.28379e-10
(Intercept)	3.24558	0.152635	21.2636	4.43996e-17	ACOX3;SE:chr4:8367080-8370908:8370994-8373561:-	5.07918e-16	0.262231	1.49666e-15	0.427757
Timet04	-0.0905713	0.188993	-0.479231	0.636112	ACOX3;SE:chr4:8367080-8370908:8370994-8373561:-	5.07918e-16	0.262231	1.49666e-15	0.427757
Timet30	-0.93028	0.181764	-5.11805	3.083e-05	ACOX3;SE:chr4:8367080-8370908:8370994-8373561:-	5.07918e-16	0.262231	1.49666e-15	0.427757
PolyA_SitepA4	2.43573	0.527546	4.61711	0.000109946	ACOX3;SE:chr4:8367080-8370908:8370994-8373561:-	5.07918e-16	0.262231	1.49666e-15	0.427757
Timet04:PolyA_SitepA4	0.224884	0.646663	0.34776	0.731052	ACOX3;SE:chr4:8367080-8370908:8370994-8373561:-	5.07918e-16	0.262231	1.49666e-15	0.427757
Timet30:PolyA_SitepA4	0.935381	0.644629	1.45104	0.159715	ACOX3;SE:chr4:8367080-8370908:8370994-8373561:-	5.07918e-16	0.262231	1.49666e-15	0.427757
(Intercept)	2.33727	0.224039	10.4324	2.1367e-10	ACOX3;SE:chr4:8367080-8370908:8370994-8374978:-	7.69732e-14	0.278654	1.97873e-13	0.44662
Timet04	0.187078	0.254332	0.735566	0.469123	ACOX3;SE:chr4:8367080-8370908:8370994-8374978:-	7.69732e-14	0.278654	1.97873e-13	0.44662
Timet30	-0.0323354	0.245482	-0.131722	0.896302	ACOX3;SE:chr4:8367080-8370908:8370994-8374978:-	7.69732e-14	0.278654	1.97873e-13	0.44662
PolyA_SitepA4	1.78447	0.56016	3.18565	0.00397636	ACOX3;SE:chr4:8367080-8370908:8370994-8374978:-	7.69732e-14	0.278654	1.97873e-13	0.44662
Timet04:PolyA_SitepA4	0.650521	0.677398	0.960322	0.346469	ACOX3;SE:chr4:8367080-8370908:8370994-8374978:-	7.69732e-14	0.278654	1.97873e-13	0.44662
Timet30:PolyA_SitepA4	1.12914	0.673972	1.67536	0.106846	ACOX3;SE:chr4:8367080-8370908:8370994-8374978:-	7.69732e-14	0.278654	1.97873e-13	0.44662
(Intercept)	1.60145	0.121499	13.1808	1.74872e-12	ACOX3;SE:chr4:8370994-8373561:8373628-8374978:-	0.00123837	0.018251	0.00168338	0.0547111
Timet04	-0.872356	0.138524	-6.29749	1.6471e-06	ACOX3;SE:chr4:8370994-8373561:8373628-8374978:-	0.00123837	0.018251	0.00168338	0.0547111
Timet30	-1.5794	0.140649	-11.2293	4.87613e-11	ACOX3;SE:chr4:8370994-8373561:8373628-8374978:-	0.00123837	0.018251	0.00168338	0.0547111
PolyA_SitepA4	-0.0418855	0.17002	-0.246357	0.807501	ACOX3;SE:chr4:8370994-8373561:8373628-8374978:-	0.00123837	0.018251	0.00168338	0.0547111
Timet04:PolyA_SitepA4	0.16907	0.192189	0.879706	0.387742	ACOX3;SE:chr4:8370994-8373561:8373628-8374978:-	0.00123837	0.018251	0.00168338	0.0547111
Timet30:PolyA_SitepA4	0.487688	0.192615	2.53193	0.0183025	ACOX3;SE:chr4:8370994-8373561:8373628-8374978:-	0.00123837	0.018251	0.00168338	0.0547111
(Intercept)	4.07187	0.569879	7.14515	2.19552e-07	ACOX3;SE:chr4:8370994-8374978:8375152-8381492:-	4.88974e-15	0.504894	1.35339e-14	0.671025
Timet04	0.72116	0.696954	1.03473	0.311108	ACOX3;SE:chr4:8370994-8374978:8375152-8381492:-	4.88974e-15	0.504894	1.35339e-14	0.671025
Timet30	0.883955	0.696811	1.26857	0.216761	ACOX3;SE:chr4:8370994-8374978:8375152-8381492:-	4.88974e-15	0.504894	1.35339e-14	0.671025
PolyA_SitepA4	-3.32885	0.583803	-5.70201	7.12038e-06	ACOX3;SE:chr4:8370994-8374978:8375152-8381492:-	4.88974e-15	0.504894	1.35339e-14	0.671025
Timet04:PolyA_SitepA4	0.809585	0.716809	1.12943	0.269879	ACOX3;SE:chr4:8370994-8374978:8375152-8381492:-	4.88974e-15	0.504894	1.35339e-14	0.671025
Timet30:PolyA_SitepA4	0.595846	0.714463	0.833977	0.412518	ACOX3;SE:chr4:8370994-8374978:8375152-8381492:-	4.88974e-15	0.504894	1.35339e-14	0.671025
(Intercept)	3.49953	0.243172	14.3912	1.67003e-16	ACOX3;SE:chr4:8415999-8416378:8416535-8428351:-	3.11596e-16	0.766341	9.30753e-16	0.874396
Timet04	1.07616	0.376796	2.85608	0.00707878	ACOX3;SE:chr4:8415999-8416378:8416535-8428351:-	3.11596e-16	0.766341	9.30753e-16	0.874396
Timet30	1.20458	0.418294	2.87974	0.00666216	ACOX3;SE:chr4:8415999-8416378:8416535-8428351:-	3.11596e-16	0.766341	9.30753e-16	0.874396
PolyA_SitepA3	-2.3601	0.392225	-6.01721	6.59123e-07	ACOX3;SE:chr4:8415999-8416378:8416535-8428351:-	3.11596e-16	0.766341	9.30753e-16	0.874396
PolyA_SitepA4	2.40219	0.796673	3.01528	0.0046857	ACOX3;SE:chr4:8415999-8416378:8416535-8428351:-	3.11596e-16	0.766341	9.30753e-16	0.874396
Timet04:PolyA_SitepA3	-0.123729	0.548787	-0.22546	0.822897	ACOX3;SE:chr4:8415999-8416378:8416535-8428351:-	3.11596e-16	0.766341	9.30753e-16	0.874396
Timet30:PolyA_SitepA3	0.226229	0.57758	0.391685	0.6976	ACOX3;SE:chr4:8415999-8416378:8416535-8428351:-	3.11596e-16	0.766341	9.30753e-16	0.874396
Timet04:PolyA_SitepA4	-0.859417	1.00257	-0.857211	0.396999	ACOX3;SE:chr4:8415999-8416378:8416535-8428351:-	3.11596e-16	0.766341	9.30753e-16	0.874396
Timet30:PolyA_SitepA4	-0.963545	1.01889	-0.945683	0.350615	ACOX3;SE:chr4:8415999-8416378:8416535-8428351:-	3.11596e-16	0.766341	9.30753e-16	0.874396
(Intercept)	-5.50262	0.460112	-11.9593	4.24312e-14	ACP1;SE:chr2:265007-265664:265764-271866:+	1.02531e-09	0.00174796	2.08753e-09	0.00791628
Timet04	1.99606	0.565939	3.52699	0.00116749	ACP1;SE:chr2:265007-265664:265764-271866:+	1.02531e-09	0.00174796	2.08753e-09	0.00791628
Timet30	1.75704	0.565345	3.10791	0.00366856	ACP1;SE:chr2:265007-265664:265764-271866:+	1.02531e-09	0.00174796	2.08753e-09	0.00791628
PolyA_SitepA3	-1.57078	0.510294	-3.07819	0.00396965	ACP1;SE:chr2:265007-265664:265764-271866:+	1.02531e-09	0.00174796	2.08753e-09	0.00791628
PolyA_SitepA6	1.12896	0.652076	1.73133	0.0919562	ACP1;SE:chr2:265007-265664:265764-271866:+	1.02531e-09	0.00174796	2.08753e-09	0.00791628
Timet04:PolyA_SitepA3	-1.61912	0.624576	-2.59235	0.013689	ACP1;SE:chr2:265007-265664:265764-271866:+	1.02531e-09	0.00174796	2.08753e-09	0.00791628
Timet30:PolyA_SitepA3	-2.17366	0.645752	-3.36609	0.00182453	ACP1;SE:chr2:265007-265664:265764-271866:+	1.02531e-09	0.00174796	2.08753e-09	0.00791628
Timet04:PolyA_SitepA6	-3.04072	0.799798	-3.80186	0.000535209	ACP1;SE:chr2:265007-265664:265764-271866:+	1.02531e-09	0.00174796	2.08753e-09	0.00791628
Timet30:PolyA_SitepA6	-2.65124	0.799425	-3.31644	0.00209057	ACP1;SE:chr2:265007-265664:265764-271866:+	1.02531e-09	0.00174796	2.08753e-09	0.00791628
(Intercept)	-5.50262	0.528749	-10.4069	2.11774e-12	ACP1;SE:chr2:265007-269301:269347-271866:+	0.854406	8.53898e-05	0.865812	0.000608907
Timet04	1.99606	0.650371	3.06911	0.0040662	ACP1;SE:chr2:265007-269301:269347-271866:+	0.854406	8.53898e-05	0.865812	0.000608907
Timet30	1.75704	0.649679	2.70448	0.0103815	ACP1;SE:chr2:265007-269301:269347-271866:+	0.854406	8.53898e-05	0.865812	0.000608907
PolyA_SitepA3	1.34491	0.532082	2.52763	0.0160147	ACP1;SE:chr2:265007-269301:269347-271866:+	0.854406	8.53898e-05	0.865812	0.000608907
PolyA_SitepA6	1.12896	0.749365	1.50655	0.14065	ACP1;SE:chr2:265007-269301:269347-271866:+	0.854406	8.53898e-05	0.865812	0.000608907
Timet04:PolyA_SitepA3	-2.98018	0.657598	-4.53191	6.21923e-05	ACP1;SE:chr2:265007-269301:269347-271866:+	0.854406	8.53898e-05	0.865812	0.000608907
Timet30:PolyA_SitepA3	-2.90071	0.657917	-4.40892	8.99546e-05	ACP1;SE:chr2:265007-269301:269347-271866:+	0.854406	8.53898e-05	0.865812	0.000608907
Timet04:PolyA_SitepA6	-3.04072	0.919132	-3.30825	0.00213782	ACP1;SE:chr2:265007-269301:269347-271866:+	0.854406	8.53898e-05	0.865812	0.000608907
Timet30:PolyA_SitepA6	-2.65124	0.918696	-2.88588	0.0065579	ACP1;SE:chr2:265007-269301:269347-271866:+	0.854406	8.53898e-05	0.865812	0.000608907
(Intercept)	3.10662	0.18633	16.6727	1.06331e-14	ACP1;SE:chr2:271939-272037:272150-275140:+	7.02341e-11	0.196246	1.53202e-10	0.34525
Timet04	-1.1764	0.219397	-5.36198	1.66667e-05	ACP1;SE:chr2:271939-272037:272150-275140:+	7.02341e-11	0.196246	1.53202e-10	0.34525
Timet30	-0.968426	0.206946	-4.67962	9.37831e-05	ACP1;SE:chr2:271939-272037:272150-275140:+	7.02341e-11	0.196246	1.53202e-10	0.34525
PolyA_SitepA6	0.948056	0.809025	1.17185	0.252759	ACP1;SE:chr2:271939-272037:272150-275140:+	7.02341e-11	0.196246	1.53202e-10	0.34525
Timet04:PolyA_SitepA6	2.14121	0.987204	2.16896	0.0402171	ACP1;SE:chr2:271939-272037:272150-275140:+	7.02341e-11	0.196246	1.53202e-10	0.34525
Timet30:PolyA_SitepA6	1.75531	0.984709	1.78256	0.0873136	ACP1;SE:chr2:271939-272037:272150-275140:+	7.02341e-11	0.196246	1.53202e-10	0.34525
(Intercept)	0.57305	0.0843561	6.79322	5.01513e-07	ACP1;SE:chr2:272150-275140:275201-276980:+	6.6546e-15	0.297367	1.82768e-14	0.468007
Timet04	-0.356962	0.11768	-3.03333	0.00573246	ACP1;SE:chr2:272150-275140:275201-276980:+	6.6546e-15	0.297367	1.82768e-14	0.468007
Timet30	-0.156702	0.105844	-1.48051	0.151748	ACP1;SE:chr2:272150-275140:275201-276980:+	6.6546e-15	0.297367	1.82768e-14	0.468007
PolyA_SitepA6	1.58451	0.42273	3.74828	0.00099282	ACP1;SE:chr2:272150-275140:275201-276980:+	6.6546e-15	0.297367	1.82768e-14	0.468007
Timet04:PolyA_SitepA6	0.57983	0.474806	1.22119	0.233875	ACP1;SE:chr2:272150-275140:275201-276980:+	6.6546e-15	0.297367	1.82768e-14	0.468007
Timet30:PolyA_SitepA6	0.166553	0.471373	0.353337	0.726921	ACP1;SE:chr2:272150-275140:275201-276980:+	6.6546e-15	0.297367	1.82768e-14	0.468007
(Intercept)	6.40956	0.169612	37.7895	6.75173e-23	ACP1;SE:chr2:272305-275140:275201-276980:+	1.02438e-07	0.124384	1.83901e-07	0.244732
Timet04	-0.0731208	0.213568	-0.342377	0.735047	ACP1;SE:chr2:272305-275140:275201-276980:+	1.02438e-07	0.124384	1.83901e-07	0.244732
Timet30	-0.232604	0.210874	-1.10305	0.280943	ACP1;SE:chr2:272305-275140:275201-276980:+	1.02438e-07	0.124384	1.83901e-07	0.244732
PolyA_SitepA6	-3.57634	0.521599	-6.85651	4.31794e-07	ACP1;SE:chr2:272305-275140:275201-276980:+	1.02438e-07	0.124384	1.83901e-07	0.244732
Timet04:PolyA_SitepA6	1.36973	0.636903	2.1506	0.0417913	ACP1;SE:chr2:272305-275140:275201-276980:+	1.02438e-07	0.124384	1.83901e-07	0.244732
Timet30:PolyA_SitepA6	1.40369	0.636196	2.20638	0.0371731	ACP1;SE:chr2:272305-275140:275201-276980:+	1.02438e-07	0.124384	1.83901e-07	0.244732
(Intercept)	5.50262	0.474363	11.6	1.02068e-13	ACP1;SE:chr2:275201-276980:277085-277227:+	1.45728e-07	0.000792309	2.5936e-07	0.00405151
Timet04	-1.99606	0.583469	-3.42102	0.00156799	ACP1;SE:chr2:275201-276980:277085-277227:+	1.45728e-07	0.000792309	2.5936e-07	0.00405151
Timet30	-1.75704	0.582856	-3.01454	0.00469475	ACP1;SE:chr2:275201-276980:277085-277227:+	1.45728e-07	0.000792309	2.5936e-07	0.00405151
PolyA_SitepA3	1.08004	0.505592	2.13618	0.0395348	ACP1;SE:chr2:275201-276980:277085-277227:+	1.45728e-07	0.000792309	2.5936e-07	0.00405151
PolyA_SitepA6	-1.20307	0.672436	-1.78912	0.0820125	ACP1;SE:chr2:275201-276980:277085-277227:+	1.45728e-07	0.000792309	2.5936e-07	0.00405151
Timet04:PolyA_SitepA3	2.62328	0.639075	4.10481	0.000221779	ACP1;SE:chr2:275201-276980:277085-277227:+	1.45728e-07	0.000792309	2.5936e-07	0.00405151
Timet30:PolyA_SitepA3	1.28381	0.619097	2.07368	0.0453225	ACP1;SE:chr2:275201-276980:277085-277227:+	1.45728e-07	0.000792309	2.5936e-07	0.00405151
Timet04:PolyA_SitepA6	3.05545	0.824722	3.70483	0.000706481	ACP1;SE:chr2:275201-276980:277085-277227:+	1.45728e-07	0.000792309	2.5936e-07	0.00405151
Timet30:PolyA_SitepA6	2.65322	0.824345	3.21858	0.00272712	ACP1;SE:chr2:275201-276980:277085-277227:+	1.45728e-07	0.000792309	2.5936e-07	0.00405151
(Intercept)	2.20154	0.0640996	34.3457	4.11148e-29	ACP2;SE:chr11:47243321-47244735:47244867-47245305:-	2.00485e-41	0.515353	2.73973e-40	0.679095
Timet04	0.28835	0.0848148	3.39976	0.0016629	ACP2;SE:chr11:47243321-47244735:47244867-47245305:-	2.00485e-41	0.515353	2.73973e-40	0.679095
Timet30	0.405008	0.0931349	4.34861	0.000107715	ACP2;SE:chr11:47243321-47244735:47244867-47245305:-	2.00485e-41	0.515353	2.73973e-40	0.679095
PolyA_SitepA3	5.60529	0.314802	17.8058	1.97397e-19	ACP2;SE:chr11:47243321-47244735:47244867-47245305:-	2.00485e-41	0.515353	2.73973e-40	0.679095
PolyA_SitepA6	1.34423	0.319062	4.21309	0.000161133	ACP2;SE:chr11:47243321-47244735:47244867-47245305:-	2.00485e-41	0.515353	2.73973e-40	0.679095
Timet04:PolyA_SitepA3	-0.0429916	0.38688	-0.111124	0.912135	ACP2;SE:chr11:47243321-47244735:47244867-47245305:-	2.00485e-41	0.515353	2.73973e-40	0.679095
Timet30:PolyA_SitepA3	-0.467053	0.388796	-1.20128	0.237486	ACP2;SE:chr11:47243321-47244735:47244867-47245305:-	2.00485e-41	0.515353	2.73973e-40	0.679095
Timet04:PolyA_SitepA6	-0.104427	0.391792	-0.266537	0.791346	ACP2;SE:chr11:47243321-47244735:47244867-47245305:-	2.00485e-41	0.515353	2.73973e-40	0.679095
Timet30:PolyA_SitepA6	0.200254	0.393177	0.509323	0.613634	ACP2;SE:chr11:47243321-47244735:47244867-47245305:-	2.00485e-41	0.515353	2.73973e-40	0.679095
(Intercept)	3.3379	0.153055	21.8085	2.4451e-22	ACP2;SE:chr11:47245394-47245474:47245572-47245682:-	6.46525e-23	0.339502	2.88691e-22	0.511994
Timet04	0.993653	0.243389	4.08257	0.000236754	ACP2;SE:chr11:47245394-47245474:47245572-47245682:-	6.46525e-23	0.339502	2.88691e-22	0.511994
Timet30	0.653724	0.254105	2.57265	0.0143618	ACP2;SE:chr11:47245394-47245474:47245572-47245682:-	6.46525e-23	0.339502	2.88691e-22	0.511994
PolyA_SitepA3	4.46893	0.46046	9.70535	1.37279e-11	ACP2;SE:chr11:47245394-47245474:47245572-47245682:-	6.46525e-23	0.339502	2.88691e-22	0.511994
PolyA_SitepA6	0.207876	0.466246	0.445851	0.658375	ACP2;SE:chr11:47245394-47245474:47245572-47245682:-	6.46525e-23	0.339502	2.88691e-22	0.511994
Timet04:PolyA_SitepA3	-0.748294	0.584916	-1.27932	0.208969	ACP2;SE:chr11:47245394-47245474:47245572-47245682:-	6.46525e-23	0.339502	2.88691e-22	0.511994
Timet30:PolyA_SitepA3	-0.715769	0.589465	-1.21427	0.23255	ACP2;SE:chr11:47245394-47245474:47245572-47245682:-	6.46525e-23	0.339502	2.88691e-22	0.511994
Timet04:PolyA_SitepA6	-0.80973	0.591372	-1.36924	0.179406	ACP2;SE:chr11:47245394-47245474:47245572-47245682:-	6.46525e-23	0.339502	2.88691e-22	0.511994
Timet30:PolyA_SitepA6	-0.0484622	0.595209	-0.0814205	0.935559	ACP2;SE:chr11:47245394-47245474:47245572-47245682:-	6.46525e-23	0.339502	2.88691e-22	0.511994
(Intercept)	4.70275	0.34768	13.5261	1.10817e-15	ACP2;SE:chr11:47247727-47248038:47248133-47248676:-	1.49713e-25	0.0060143	7.86393e-25	0.0220107
Timet04	-2.01847	0.36143	-5.58469	2.49561e-06	ACP2;SE:chr11:47247727-47248038:47248133-47248676:-	1.49713e-25	0.0060143	7.86393e-25	0.0220107
Timet30	-2.40973	0.361843	-6.65962	9.21745e-08	ACP2;SE:chr11:47247727-47248038:47248133-47248676:-	1.49713e-25	0.0060143	7.86393e-25	0.0220107
PolyA_SitepA3	3.10408	0.663675	4.67711	4.01246e-05	ACP2;SE:chr11:47247727-47248038:47248133-47248676:-	1.49713e-25	0.0060143	7.86393e-25	0.0220107
PolyA_SitepA6	-1.15697	0.670484	-1.72558	0.0929992	ACP2;SE:chr11:47247727-47248038:47248133-47248676:-	1.49713e-25	0.0060143	7.86393e-25	0.0220107
Timet04:PolyA_SitepA3	2.26383	0.78102	2.89856	0.00634731	ACP2;SE:chr11:47247727-47248038:47248133-47248676:-	1.49713e-25	0.0060143	7.86393e-25	0.0220107
Timet30:PolyA_SitepA3	2.34769	0.781222	3.00515	0.00481179	ACP2;SE:chr11:47247727-47248038:47248133-47248676:-	1.49713e-25	0.0060143	7.86393e-25	0.0220107
Timet04:PolyA_SitepA6	2.2024	0.789214	2.79062	0.00836194	ACP2;SE:chr11:47247727-47248038:47248133-47248676:-	1.49713e-25	0.0060143	7.86393e-25	0.0220107
Timet30:PolyA_SitepA6	3.015	0.788568	3.82338	0.000503087	ACP2;SE:chr11:47247727-47248038:47248133-47248676:-	1.49713e-25	0.0060143	7.86393e-25	0.0220107
(Intercept)	2.65089	0.851061	3.11481	0.00471678	ACSL1;SE:chr4:184764925-184765891:184765986-184766622:-	9.36742e-16	0.445772	2.70538e-15	0.618435
Timet04	-0.981341	0.896076	-1.09515	0.284319	ACSL1;SE:chr4:184764925-184765891:184765986-184766622:-	9.36742e-16	0.445772	2.70538e-15	0.618435
Timet30	-2.25482	0.8634	-2.61155	0.0152992	ACSL1;SE:chr4:184764925-184765891:184765986-184766622:-	9.36742e-16	0.445772	2.70538e-15	0.618435
PolyA_SitepA5	3.11743	2.19004	1.42346	0.167474	ACSL1;SE:chr4:184764925-184765891:184765986-184766622:-	9.36742e-16	0.445772	2.70538e-15	0.618435
Timet04:PolyA_SitepA5	2.19061	2.62801	0.833562	0.412747	ACSL1;SE:chr4:184764925-184765891:184765986-184766622:-	9.36742e-16	0.445772	2.70538e-15	0.618435
Timet30:PolyA_SitepA5	3.84787	2.61693	1.47037	0.15445	ACSL1;SE:chr4:184764925-184765891:184765986-184766622:-	9.36742e-16	0.445772	2.70538e-15	0.618435
(Intercept)	3.26957	0.252296	12.9593	2.50293e-12	ACSL1;SE:chr4:184776983-184780332:184780433-184783927:-	1.19858e-19	0.0386394	4.41253e-19	0.0994164
Timet04	-0.428118	0.27165	-1.57599	0.12812	ACSL1;SE:chr4:184776983-184780332:184780433-184783927:-	1.19858e-19	0.0386394	4.41253e-19	0.0994164
Timet30	-0.236366	0.263622	-0.896609	0.378834	ACSL1;SE:chr4:184776983-184780332:184780433-184783927:-	1.19858e-19	0.0386394	4.41253e-19	0.0994164
PolyA_SitepA5	2.49875	0.518359	4.82051	6.55505e-05	ACSL1;SE:chr4:184776983-184780332:184780433-184783927:-	1.19858e-19	0.0386394	4.41253e-19	0.0994164
Timet04:PolyA_SitepA5	1.63739	0.617361	2.65224	0.0139489	ACSL1;SE:chr4:184776983-184780332:184780433-184783927:-	1.19858e-19	0.0386394	4.41253e-19	0.0994164
Timet30:PolyA_SitepA5	1.82942	0.613845	2.98026	0.00650336	ACSL1;SE:chr4:184776983-184780332:184780433-184783927:-	1.19858e-19	0.0386394	4.41253e-19	0.0994164
(Intercept)	0.194156	0.575672	0.337269	0.738846	ACSL1;SE:chr4:184788731-184803320:184803546-184825916:-	5.30921e-20	0.772244	1.99898e-19	0.878575
Timet04	-0.339509	0.60124	-0.564682	0.57753	ACSL1;SE:chr4:184788731-184803320:184803546-184825916:-	5.30921e-20	0.772244	1.99898e-19	0.878575
Timet30	0.683869	0.59147	1.15622	0.258971	ACSL1;SE:chr4:184788731-184803320:184803546-184825916:-	5.30921e-20	0.772244	1.99898e-19	0.878575
PolyA_SitepA5	5.57416	1.69812	3.28256	0.00314277	ACSL1;SE:chr4:184788731-184803320:184803546-184825916:-	5.30921e-20	0.772244	1.99898e-19	0.878575
Timet04:PolyA_SitepA5	1.54878	2.04622	0.756899	0.456477	ACSL1;SE:chr4:184788731-184803320:184803546-184825916:-	5.30921e-20	0.772244	1.99898e-19	0.878575
Timet30:PolyA_SitepA5	0.909185	2.04327	0.444965	0.660332	ACSL1;SE:chr4:184788731-184803320:184803546-184825916:-	5.30921e-20	0.772244	1.99898e-19	0.878575
(Intercept)	3.32441	0.218128	15.2406	2.81366e-17	ACSL3;SE:chr2:222861258-222887830:222887888-222900674:+	5.21984e-22	0.0888796	2.22041e-21	0.189518
Timet04	-0.0965747	0.273925	-0.352559	0.726475	ACSL3;SE:chr2:222861258-222887830:222887888-222900674:+	5.21984e-22	0.0888796	2.22041e-21	0.189518
Timet30	-0.158821	0.278089	-0.571116	0.57147	ACSL3;SE:chr2:222861258-222887830:222887888-222900674:+	5.21984e-22	0.0888796	2.22041e-21	0.189518
PolyA_SitepA4	0.288436	0.270941	1.06457	0.294158	ACSL3;SE:chr2:222861258-222887830:222887888-222900674:+	5.21984e-22	0.0888796	2.22041e-21	0.189518
PolyA_SitepA7	2.53638	0.633	4.00691	0.000295463	ACSL3;SE:chr2:222861258-222887830:222887888-222900674:+	5.21984e-22	0.0888796	2.22041e-21	0.189518
Timet04:PolyA_SitepA4	-0.465088	0.332518	-1.39869	0.170463	ACSL3;SE:chr2:222861258-222887830:222887888-222900674:+	5.21984e-22	0.0888796	2.22041e-21	0.189518
Timet30:PolyA_SitepA4	-0.325607	0.332584	-0.97902	0.334104	ACSL3;SE:chr2:222861258-222887830:222887888-222900674:+	5.21984e-22	0.0888796	2.22041e-21	0.189518
Timet04:PolyA_SitepA7	0.323699	0.777558	0.416302	0.679661	ACSL3;SE:chr2:222861258-222887830:222887888-222900674:+	5.21984e-22	0.0888796	2.22041e-21	0.189518
Timet30:PolyA_SitepA7	1.60847	0.778854	2.06518	0.0461641	ACSL3;SE:chr2:222861258-222887830:222887888-222900674:+	5.21984e-22	0.0888796	2.22041e-21	0.189518
(Intercept)	2.73466	0.130363	20.9773	6.04985e-17	ACSL3;SE:chr2:222861258-222887830:222887888-222908733:+	0.00135312	0.471008	0.00183335	0.640558
Timet04	-0.364028	0.171284	-2.12529	0.044053	ACSL3;SE:chr2:222861258-222887830:222887888-222908733:+	0.00135312	0.471008	0.00183335	0.640558
Timet30	-0.374059	0.184378	-2.02876	0.0537173	ACSL3;SE:chr2:222861258-222887830:222887888-222908733:+	0.00135312	0.471008	0.00183335	0.640558
PolyA_SitepA4	0.315625	0.158467	1.99174	0.0578969	ACSL3;SE:chr2:222861258-222887830:222887888-222908733:+	0.00135312	0.471008	0.00183335	0.640558
Timet04:PolyA_SitepA4	-0.120286	0.20613	-0.583543	0.564972	ACSL3;SE:chr2:222861258-222887830:222887888-222908733:+	0.00135312	0.471008	0.00183335	0.640558
Timet30:PolyA_SitepA4	0.126596	0.216366	0.585102	0.56394	ACSL3;SE:chr2:222861258-222887830:222887888-222908733:+	0.00135312	0.471008	0.00183335	0.640558
(Intercept)	-2.25813	0.264589	-8.53449	9.85852e-09	ACSL3;SE:chr2:222861258-222900674:222900780-222908733:+	0.514273	0.767411	0.541326	0.874852
Timet04	0.20722	0.333375	0.621582	0.540077	ACSL3;SE:chr2:222861258-222900674:222900780-222908733:+	0.514273	0.767411	0.541326	0.874852
Timet30	0.448516	0.340377	1.3177	0.200044	ACSL3;SE:chr2:222861258-222900674:222900780-222908733:+	0.514273	0.767411	0.541326	0.874852
PolyA_SitepA4	-0.120089	0.328533	-0.365531	0.717917	ACSL3;SE:chr2:222861258-222900674:222900780-222908733:+	0.514273	0.767411	0.541326	0.874852
Timet04:PolyA_SitepA4	0.285795	0.404715	0.706165	0.486885	ACSL3;SE:chr2:222861258-222900674:222900780-222908733:+	0.514273	0.767411	0.541326	0.874852
Timet30:PolyA_SitepA4	0.252357	0.406785	0.62037	0.540861	ACSL3;SE:chr2:222861258-222900674:222900780-222908733:+	0.514273	0.767411	0.541326	0.874852
(Intercept)	-0.599118	0.0761116	-7.87157	2.44488e-09	ACSL3;SE:chr2:222887888-222892264:222892301-222900674:+	1.48718e-36	0.00167541	1.47789e-35	0.00764362
Timet04	-0.382703	0.10279	-3.72316	0.000670502	ACSL3;SE:chr2:222887888-222892264:222892301-222900674:+	1.48718e-36	0.00167541	1.47789e-35	0.00764362
Timet30	0.27781	0.0967111	2.87257	0.00678586	ACSL3;SE:chr2:222887888-222892264:222892301-222900674:+	1.48718e-36	0.00167541	1.47789e-35	0.00764362
PolyA_SitepA4	-3.57334	0.247629	-14.4302	1.5363e-16	ACSL3;SE:chr2:222887888-222892264:222892301-222900674:+	1.48718e-36	0.00167541	1.47789e-35	0.00764362
PolyA_SitepA7	-5.26167	0.666719	-7.89188	2.30344e-09	ACSL3;SE:chr2:222887888-222892264:222892301-222900674:+	1.48718e-36	0.00167541	1.47789e-35	0.00764362
Timet04:PolyA_SitepA4	-0.667268	0.409382	-1.62994	0.111834	ACSL3;SE:chr2:222887888-222892264:222892301-222900674:+	1.48718e-36	0.00167541	1.47789e-35	0.00764362
Timet30:PolyA_SitepA4	-1.34061	0.371727	-3.60643	0.000933863	ACSL3;SE:chr2:222887888-222892264:222892301-222900674:+	1.48718e-36	0.00167541	1.47789e-35	0.00764362
Timet04:PolyA_SitepA7	0.155578	0.817632	0.190279	0.850159	ACSL3;SE:chr2:222887888-222892264:222892301-222900674:+	1.48718e-36	0.00167541	1.47789e-35	0.00764362
Timet30:PolyA_SitepA7	-1.72746	0.816675	-2.11524	0.0413971	ACSL3;SE:chr2:222887888-222892264:222892301-222900674:+	1.48718e-36	0.00167541	1.47789e-35	0.00764362
(Intercept)	-1.66839	0.085226	-19.576	8.88551e-21	ACSL3;SE:chr2:222887888-222900674:222900780-222908733:+	2.07399e-46	0.47104	3.7199e-45	0.640558
Timet04	0.474674	0.110936	4.27882	0.000132593	ACSL3;SE:chr2:222887888-222900674:222900780-222908733:+	2.07399e-46	0.47104	3.7199e-45	0.640558
Timet30	0.663754	0.115528	5.7454	1.52149e-06	ACSL3;SE:chr2:222887888-222900674:222900780-222908733:+	2.07399e-46	0.47104	3.7199e-45	0.640558
PolyA_SitepA4	-0.147278	0.100894	-1.45972	0.153039	ACSL3;SE:chr2:222887888-222900674:222900780-222908733:+	2.07399e-46	0.47104	3.7199e-45	0.640558
PolyA_SitepA7	7.52917	1.14571	6.57162	1.20533e-07	ACSL3;SE:chr2:222887888-222900674:222900780-222908733:+	2.07399e-46	0.47104	3.7199e-45	0.640558
Timet04:PolyA_SitepA4	-0.0590069	0.131312	-0.449364	0.655863	ACSL3;SE:chr2:222887888-222900674:222900780-222908733:+	2.07399e-46	0.47104	3.7199e-45	0.640558
Timet30:PolyA_SitepA4	-0.199846	0.133106	-1.5014	0.141973	ACSL3;SE:chr2:222887888-222900674:222900780-222908733:+	2.07399e-46	0.47104	3.7199e-45	0.640558
Timet04:PolyA_SitepA7	-0.247549	1.40357	-0.176371	0.860991	ACSL3;SE:chr2:222887888-222900674:222900780-222908733:+	2.07399e-46	0.47104	3.7199e-45	0.640558
Timet30:PolyA_SitepA7	0.785898	1.40357	0.559928	0.578996	ACSL3;SE:chr2:222887888-222900674:222900780-222908733:+	2.07399e-46	0.47104	3.7199e-45	0.640558
(Intercept)	7.33737	0.46799	15.6785	1.15583e-17	ACSL3;SE:chr2:222919202-222921280:222921430-222922708:+	0.000160313	0.0771557	0.000232238	0.169685
Timet04	-0.603374	0.57322	-1.0526	0.299536	ACSL3;SE:chr2:222919202-222921280:222921430-222922708:+	0.000160313	0.0771557	0.000232238	0.169685
Timet30	-0.79899	0.573244	-1.3938	0.171922	ACSL3;SE:chr2:222919202-222921280:222921430-222922708:+	0.000160313	0.0771557	0.000232238	0.169685
PolyA_SitepA4	-1.11307	0.497614	-2.23681	0.0315839	ACSL3;SE:chr2:222919202-222921280:222921430-222922708:+	0.000160313	0.0771557	0.000232238	0.169685
PolyA_SitepA7	-1.47658	0.662201	-2.22981	0.032087	ACSL3;SE:chr2:222919202-222921280:222921430-222922708:+	0.000160313	0.0771557	0.000232238	0.169685
Timet04:PolyA_SitepA4	0.0675119	0.610049	0.110666	0.912496	ACSL3;SE:chr2:222919202-222921280:222921430-222922708:+	0.000160313	0.0771557	0.000232238	0.169685
Timet30:PolyA_SitepA4	0.672015	0.611628	1.09873	0.279179	ACSL3;SE:chr2:222919202-222921280:222921430-222922708:+	0.000160313	0.0771557	0.000232238	0.169685
Timet04:PolyA_SitepA7	0.830498	0.811025	1.02401	0.312662	ACSL3;SE:chr2:222919202-222921280:222921430-222922708:+	0.000160313	0.0771557	0.000232238	0.169685
Timet30:PolyA_SitepA7	2.24864	0.810934	2.7729	0.00874472	ACSL3;SE:chr2:222919202-222921280:222921430-222922708:+	0.000160313	0.0771557	0.000232238	0.169685
(Intercept)	4.68982	0.308223	15.2157	2.96172e-17	ACSL3;SE:chr2:222924595-222927017:222927189-222928862:+	0.00358516	0.591841	0.00469953	0.742943
Timet04	0.0673747	0.433288	0.155496	0.877299	ACSL3;SE:chr2:222924595-222927017:222927189-222928862:+	0.00358516	0.591841	0.00469953	0.742943
Timet30	0.747053	0.561792	1.32977	0.191959	ACSL3;SE:chr2:222924595-222927017:222927189-222928862:+	0.00358516	0.591841	0.00469953	0.742943
PolyA_SitepA4	-0.510694	0.343424	-1.48707	0.145705	ACSL3;SE:chr2:222924595-222927017:222927189-222928862:+	0.00358516	0.591841	0.00469953	0.742943
PolyA_SitepA7	1.17097	1.19024	0.98381	0.331775	ACSL3;SE:chr2:222924595-222927017:222927189-222928862:+	0.00358516	0.591841	0.00469953	0.742943
Timet04:PolyA_SitepA4	0.438586	0.494175	0.887511	0.380695	ACSL3;SE:chr2:222924595-222927017:222927189-222928862:+	0.00358516	0.591841	0.00469953	0.742943
Timet30:PolyA_SitepA4	1.11779	0.659704	1.69438	0.0988293	ACSL3;SE:chr2:222924595-222927017:222927189-222928862:+	0.00358516	0.591841	0.00469953	0.742943
Timet04:PolyA_SitepA7	0.15975	1.47304	0.108449	0.914242	ACSL3;SE:chr2:222924595-222927017:222927189-222928862:+	0.00358516	0.591841	0.00469953	0.742943
Timet30:PolyA_SitepA7	0.702599	1.51548	0.463616	0.645714	ACSL3;SE:chr2:222924595-222927017:222927189-222928862:+	0.00358516	0.591841	0.00469953	0.742943
(Intercept)	-6.15768	2.64152	-2.33111	0.0254634	ACTB;SE:chr7:5528719-5529019:5529059-5529161:-	0.0734798	0.726271	0.0857872	0.844982
Timet04	0.974966	3.23707	0.301188	0.765004	ACTB;SE:chr7:5528719-5529019:5529059-5529161:-	0.0734798	0.726271	0.0857872	0.844982
Timet30	1.39125	3.23863	0.429579	0.670062	ACTB;SE:chr7:5528719-5529019:5529059-5529161:-	0.0734798	0.726271	0.0857872	0.844982
PolyA_SitepA4	1.08043	3.73951	0.288923	0.774298	ACTB;SE:chr7:5528719-5529019:5529059-5529161:-	0.0734798	0.726271	0.0857872	0.844982
PolyA_SitepA5	-1.04522	2.64351	-0.395392	0.694887	ACTB;SE:chr7:5528719-5529019:5529059-5529161:-	0.0734798	0.726271	0.0857872	0.844982
Timet04:PolyA_SitepA4	-0.665566	4.58214	-0.145252	0.885322	ACTB;SE:chr7:5528719-5529019:5529059-5529161:-	0.0734798	0.726271	0.0857872	0.844982
Timet30:PolyA_SitepA4	-0.47807	4.58591	-0.104247	0.917552	ACTB;SE:chr7:5528719-5529019:5529059-5529161:-	0.0734798	0.726271	0.0857872	0.844982
Timet04:PolyA_SitepA5	-2.51309	3.24289	-0.774955	0.443427	ACTB;SE:chr7:5528719-5529019:5529059-5529161:-	0.0734798	0.726271	0.0857872	0.844982
Timet30:PolyA_SitepA5	-3.15856	3.25025	-0.97179	0.337639	ACTB;SE:chr7:5528719-5529019:5529059-5529161:-	0.0734798	0.726271	0.0857872	0.844982
(Intercept)	6.15768	12.6593	0.486415	0.629621	ACTB;SE:chr7:5529400-5529535:5529663-5530524:-	0.936421	0.99987	0.941864	0.999999
Timet04	-0.974966	15.5134	-0.0628465	0.950236	ACTB;SE:chr7:5529400-5529535:5529663-5530524:-	0.936421	0.99987	0.941864	0.999999
Timet30	-1.39125	15.5209	-0.0896369	0.929073	ACTB;SE:chr7:5529400-5529535:5529663-5530524:-	0.936421	0.99987	0.941864	0.999999
PolyA_SitepA4	-1.08043	17.9214	-0.0602872	0.95226	ACTB;SE:chr7:5529400-5529535:5529663-5530524:-	0.936421	0.99987	0.941864	0.999999
PolyA_SitepA5	1.57031	12.6755	0.123885	0.902095	ACTB;SE:chr7:5529400-5529535:5529663-5530524:-	0.936421	0.99987	0.941864	0.999999
Timet04:PolyA_SitepA4	0.665566	21.9596	0.0303087	0.975988	ACTB;SE:chr7:5529400-5529535:5529663-5530524:-	0.936421	0.99987	0.941864	0.999999
Timet30:PolyA_SitepA4	0.47807	21.9777	0.0217525	0.982766	ACTB;SE:chr7:5529400-5529535:5529663-5530524:-	0.936421	0.99987	0.941864	0.999999
Timet04:PolyA_SitepA5	1.04165	15.5345	0.0670539	0.94691	ACTB;SE:chr7:5529400-5529535:5529663-5530524:-	0.936421	0.99987	0.941864	0.999999
Timet30:PolyA_SitepA5	-0.67711	15.5359	-0.0435837	0.965477	ACTB;SE:chr7:5529400-5529535:5529663-5530524:-	0.936421	0.99987	0.941864	0.999999
(Intercept)	2.62244	0.192476	13.6248	8.64122e-13	ACTL6A;SE:chr3:179583448-179586546:179586632-179587930:+	8.4842e-21	0.265077	3.37247e-20	0.431501
Timet04	-0.36138	0.249514	-1.44833	0.160464	ACTL6A;SE:chr3:179583448-179586546:179586632-179587930:+	8.4842e-21	0.265077	3.37247e-20	0.431501
Timet30	0.0260996	0.29176	0.0894557	0.929462	ACTL6A;SE:chr3:179583448-179586546:179586632-179587930:+	8.4842e-21	0.265077	3.37247e-20	0.431501
PolyA_SitepA3	6.98534	0.697193	10.0192	4.7345e-10	ACTL6A;SE:chr3:179583448-179586546:179586632-179587930:+	8.4842e-21	0.265077	3.37247e-20	0.431501
Timet04:PolyA_SitepA3	-0.158371	0.857797	-0.184626	0.855074	ACTL6A;SE:chr3:179583448-179586546:179586632-179587930:+	8.4842e-21	0.265077	3.37247e-20	0.431501
Timet30:PolyA_SitepA3	-1.25109	0.871038	-1.43632	0.16382	ACTL6A;SE:chr3:179583448-179586546:179586632-179587930:+	8.4842e-21	0.265077	3.37247e-20	0.431501
(Intercept)	-8.46414	0.620594	-13.6388	8.62025e-16	ACTN1;SE:chr14:68877240-68878458:68878523-68878989:-	2.9612e-17	0.584356	9.41915e-17	0.736432
Timet04	1.44113	0.760155	1.89583	0.0660318	ACTN1;SE:chr14:68877240-68878458:68878523-68878989:-	2.9612e-17	0.584356	9.41915e-17	0.736432
Timet30	2.35601	0.760324	3.09869	0.00375961	ACTN1;SE:chr14:68877240-68878458:68878523-68878989:-	2.9612e-17	0.584356	9.41915e-17	0.736432
PolyA_SitepA6	2.71165	0.642439	4.22086	0.000157466	ACTN1;SE:chr14:68877240-68878458:68878523-68878989:-	2.9612e-17	0.584356	9.41915e-17	0.736432
PolyA_SitepA9	2.98363	0.648296	4.60227	5.03103e-05	ACTN1;SE:chr14:68877240-68878458:68878523-68878989:-	2.9612e-17	0.584356	9.41915e-17	0.736432
Timet04:PolyA_SitepA6	-0.54027	0.796575	-0.678241	0.501956	ACTN1;SE:chr14:68877240-68878458:68878523-68878989:-	2.9612e-17	0.584356	9.41915e-17	0.736432
Timet30:PolyA_SitepA6	0.394112	0.786865	0.500864	0.619516	ACTN1;SE:chr14:68877240-68878458:68878523-68878989:-	2.9612e-17	0.584356	9.41915e-17	0.736432
Timet04:PolyA_SitepA9	-0.738056	0.803909	-0.918084	0.364685	ACTN1;SE:chr14:68877240-68878458:68878523-68878989:-	2.9612e-17	0.584356	9.41915e-17	0.736432
Timet30:PolyA_SitepA9	0.0944715	0.791112	0.119416	0.90561	ACTN1;SE:chr14:68877240-68878458:68878523-68878989:-	2.9612e-17	0.584356	9.41915e-17	0.736432
(Intercept)	2.73404	0.0443663	61.6243	4.27885e-38	ACTN1;SE:chr14:68877240-68878989:68879069-68879962:-	1.14743e-10	1.93882e-06	2.46902e-10	2.20195e-05
Timet04	4.00129	0.464434	8.61541	2.84209e-10	ACTN1;SE:chr14:68877240-68878989:68879069-68879962:-	1.14743e-10	1.93882e-06	2.46902e-10	2.20195e-05
Timet30	3.37409	0.535948	6.29556	2.80403e-07	ACTN1;SE:chr14:68877240-68878989:68879069-68879962:-	1.14743e-10	1.93882e-06	2.46902e-10	2.20195e-05
PolyA_SitepA6	5.65751	0.755894	7.48453	7.67702e-09	ACTN1;SE:chr14:68877240-68878989:68879069-68879962:-	1.14743e-10	1.93882e-06	2.46902e-10	2.20195e-05
PolyA_SitepA9	0.0547119	0.075438	0.725256	0.472983	ACTN1;SE:chr14:68877240-68878989:68879069-68879962:-	1.14743e-10	1.93882e-06	2.46902e-10	2.20195e-05
Timet04:PolyA_SitepA6	-5.64409	1.03445	-5.45614	3.70678e-06	ACTN1;SE:chr14:68877240-68878989:68879069-68879962:-	1.14743e-10	1.93882e-06	2.46902e-10	2.20195e-05
Timet30:PolyA_SitepA6	-6.05522	1.06875	-5.6657	1.9447e-06	ACTN1;SE:chr14:68877240-68878989:68879069-68879962:-	1.14743e-10	1.93882e-06	2.46902e-10	2.20195e-05
Timet04:PolyA_SitepA9	-0.536699	0.658248	-0.815343	0.420238	ACTN1;SE:chr14:68877240-68878989:68879069-68879962:-	1.14743e-10	1.93882e-06	2.46902e-10	2.20195e-05
Timet30:PolyA_SitepA9	-0.360226	0.75925	-0.474449	0.638045	ACTN1;SE:chr14:68877240-68878989:68879069-68879962:-	1.14743e-10	1.93882e-06	2.46902e-10	2.20195e-05
(Intercept)	8.52688	0.594081	14.3531	1.8122e-16	ACTN1;SE:chr14:68882592-68882873:68883055-68884168:-	7.8563e-16	0.234209	2.28127e-15	0.392886
Timet04	-1.50357	0.727682	-2.06624	0.0460582	ACTN1;SE:chr14:68882592-68882873:68883055-68884168:-	7.8563e-16	0.234209	2.28127e-15	0.392886
Timet30	-2.41874	0.727843	-3.32317	0.00205245	ACTN1;SE:chr14:68882592-68882873:68883055-68884168:-	7.8563e-16	0.234209	2.28127e-15	0.392886
PolyA_SitepA6	-3.34711	0.605459	-5.52823	2.9693e-06	ACTN1;SE:chr14:68882592-68882873:68883055-68884168:-	7.8563e-16	0.234209	2.28127e-15	0.392886
PolyA_SitepA9	-3.1963	0.614549	-5.20105	8.11724e-06	ACTN1;SE:chr14:68882592-68882873:68883055-68884168:-	7.8563e-16	0.234209	2.28127e-15	0.392886
Timet04:PolyA_SitepA6	1.57258	0.763269	2.06032	0.0466517	ACTN1;SE:chr14:68882592-68882873:68883055-68884168:-	7.8563e-16	0.234209	2.28127e-15	0.392886
Timet30:PolyA_SitepA6	0.612184	0.748673	0.817692	0.418912	ACTN1;SE:chr14:68882592-68882873:68883055-68884168:-	7.8563e-16	0.234209	2.28127e-15	0.392886
Timet04:PolyA_SitepA9	1.25295	0.771507	1.62403	0.113094	ACTN1;SE:chr14:68882592-68882873:68883055-68884168:-	7.8563e-16	0.234209	2.28127e-15	0.392886
Timet30:PolyA_SitepA9	0.767562	0.758268	1.01226	0.318171	ACTN1;SE:chr14:68882592-68882873:68883055-68884168:-	7.8563e-16	0.234209	2.28127e-15	0.392886
(Intercept)	-8.52688	0.340136	-25.0691	2.19404e-24	ACTN1;SE:chr14:68893747-68900862:68900946-68902477:-	3.46515e-17	0.00201254	1.09688e-16	0.00891212
Timet04	1.50357	0.416627	3.6089	0.000927364	ACTN1;SE:chr14:68893747-68900862:68900946-68902477:-	3.46515e-17	0.00201254	1.09688e-16	0.00891212
Timet30	2.41874	0.41672	5.80424	1.26935e-06	ACTN1;SE:chr14:68893747-68900862:68900946-68902477:-	3.46515e-17	0.00201254	1.09688e-16	0.00891212
PolyA_SitepA6	1.81923	0.368957	4.93073	1.85629e-05	ACTN1;SE:chr14:68893747-68900862:68900946-68902477:-	3.46515e-17	0.00201254	1.09688e-16	0.00891212
PolyA_SitepA9	1.37696	0.406575	3.38673	0.00172373	ACTN1;SE:chr14:68893747-68900862:68900946-68902477:-	3.46515e-17	0.00201254	1.09688e-16	0.00891212
Timet04:PolyA_SitepA6	0.690484	0.447527	1.54289	0.131603	ACTN1;SE:chr14:68893747-68900862:68900946-68902477:-	3.46515e-17	0.00201254	1.09688e-16	0.00891212
Timet30:PolyA_SitepA6	-0.27074	0.460027	-0.588531	0.55985	ACTN1;SE:chr14:68893747-68900862:68900946-68902477:-	3.46515e-17	0.00201254	1.09688e-16	0.00891212
Timet04:PolyA_SitepA9	1.42757	0.4785	2.98342	0.00509315	ACTN1;SE:chr14:68893747-68900862:68900946-68902477:-	3.46515e-17	0.00201254	1.09688e-16	0.00891212
Timet30:PolyA_SitepA9	0.0616208	0.490693	0.125579	0.900764	ACTN1;SE:chr14:68893747-68900862:68900946-68902477:-	3.46515e-17	0.00201254	1.09688e-16	0.00891212
(Intercept)	8.17047	0.399707	20.4411	1.09104e-16	ACTR10;SE:chr14:58200294-58202855:58202927-58207936:+	0.000244857	0.0316035	0.000349889	0.0847612
Timet04	-0.0224436	0.442805	-0.0506851	0.959996	ACTR10;SE:chr14:58200294-58202855:58202927-58207936:+	0.000244857	0.0316035	0.000349889	0.0847612
Timet30	-1.3617	0.413948	-3.28955	0.00308967	ACTR10;SE:chr14:58200294-58202855:58202927-58207936:+	0.000244857	0.0316035	0.000349889	0.0847612
PolyA_SitepA3	-2.7382	0.653553	-4.18972	0.000325896	ACTR10;SE:chr14:58200294-58202855:58202927-58207936:+	0.000244857	0.0316035	0.000349889	0.0847612
Timet04:PolyA_SitepA3	0.815067	0.772532	1.05506	0.301904	ACTR10;SE:chr14:58200294-58202855:58202927-58207936:+	0.000244857	0.0316035	0.000349889	0.0847612
Timet30:PolyA_SitepA3	1.94397	0.756402	2.57002	0.0168032	ACTR10;SE:chr14:58200294-58202855:58202927-58207936:+	0.000244857	0.0316035	0.000349889	0.0847612
(Intercept)	7.82679	0.377985	20.7066	8.13362e-17	ACTR10;SE:chr14:58209107-58211292:58211399-58213631:+	4.44799e-05	0.543625	6.69846e-05	0.703548
Timet04	-0.0287519	0.418491	-0.0687039	0.945795	ACTR10;SE:chr14:58209107-58211292:58211399-58213631:+	4.44799e-05	0.543625	6.69846e-05	0.703548
Timet30	-0.348018	0.414067	-0.840486	0.408931	ACTR10;SE:chr14:58209107-58211292:58211399-58213631:+	4.44799e-05	0.543625	6.69846e-05	0.703548
PolyA_SitepA3	-2.39452	0.691062	-3.46499	0.00200886	ACTR10;SE:chr14:58209107-58211292:58211399-58213631:+	4.44799e-05	0.543625	6.69846e-05	0.703548
Timet04:PolyA_SitepA3	0.821375	0.822664	0.998433	0.32803	ACTR10;SE:chr14:58209107-58211292:58211399-58213631:+	4.44799e-05	0.543625	6.69846e-05	0.703548
Timet30:PolyA_SitepA3	0.930282	0.82047	1.13384	0.26806	ACTR10;SE:chr14:58209107-58211292:58211399-58213631:+	4.44799e-05	0.543625	6.69846e-05	0.703548
(Intercept)	-6.73448	0.226591	-29.7208	1.91444e-20	ACTR10;SE:chr14:58230480-58231080:58231153-58232066:+	0.0222218	0.404804	0.0272284	0.58134
Timet04	-0.533613	0.267726	-1.99313	0.0577344	ACTR10;SE:chr14:58230480-58231080:58231153-58232066:+	0.0222218	0.404804	0.0272284	0.58134
Timet30	0.346702	0.248228	1.39671	0.175286	ACTR10;SE:chr14:58230480-58231080:58231153-58232066:+	0.0222218	0.404804	0.0272284	0.58134
PolyA_SitepA3	1.30221	0.641786	2.02904	0.053686	ACTR10;SE:chr14:58230480-58231080:58231153-58232066:+	0.0222218	0.404804	0.0272284	0.58134
Timet04:PolyA_SitepA3	-0.25901	0.782347	-0.331068	0.743466	ACTR10;SE:chr14:58230480-58231080:58231153-58232066:+	0.0222218	0.404804	0.0272284	0.58134
Timet30:PolyA_SitepA3	-0.928966	0.775944	-1.19721	0.242917	ACTR10;SE:chr14:58230480-58231080:58231153-58232066:+	0.0222218	0.404804	0.0272284	0.58134
(Intercept)	6.97104	0.957462	7.28075	1.60377e-07	ACTR1A;SE:chr10:102481172-102481837:102481898-102482001:-	2.43387e-05	0.513954	3.73412e-05	0.677965
Timet04	0.070806	1.17263	0.060382	0.952351	ACTR1A;SE:chr10:102481172-102481837:102481898-102482001:-	2.43387e-05	0.513954	3.73412e-05	0.677965
Timet30	0.293337	1.1726	0.25016	0.804593	ACTR1A;SE:chr10:102481172-102481837:102481898-102482001:-	2.43387e-05	0.513954	3.73412e-05	0.677965
PolyA_SitepA3	-1.15428	0.978097	-1.18013	0.249515	ACTR1A;SE:chr10:102481172-102481837:102481898-102482001:-	2.43387e-05	0.513954	3.73412e-05	0.677965
Timet04:PolyA_SitepA3	0.0512013	1.1935	0.0429001	0.966136	ACTR1A;SE:chr10:102481172-102481837:102481898-102482001:-	2.43387e-05	0.513954	3.73412e-05	0.677965
Timet30:PolyA_SitepA3	-0.985785	1.1928	-0.82645	0.41669	ACTR1A;SE:chr10:102481172-102481837:102481898-102482001:-	2.43387e-05	0.513954	3.73412e-05	0.677965
(Intercept)	4.9282	0.206242	23.8953	3.04811e-18	ACTR1A;SE:chr10:102482175-102483011:102483103-102484160:-	0.519627	0.0697605	0.546508	0.157393
Timet04	0.55941	0.278151	2.01117	0.0556679	ACTR1A;SE:chr10:102482175-102483011:102483103-102484160:-	0.519627	0.0697605	0.546508	0.157393
Timet30	0.71772	0.273909	2.62028	0.0149996	ACTR1A;SE:chr10:102482175-102483011:102483103-102484160:-	0.519627	0.0697605	0.546508	0.157393
PolyA_SitepA3	0.359291	0.225564	1.59286	0.124279	ACTR1A;SE:chr10:102482175-102483011:102483103-102484160:-	0.519627	0.0697605	0.546508	0.157393
Timet04:PolyA_SitepA3	-0.723759	0.29529	-2.45101	0.0219094	ACTR1A;SE:chr10:102482175-102483011:102483103-102484160:-	0.519627	0.0697605	0.546508	0.157393
Timet30:PolyA_SitepA3	-0.380062	0.296521	-1.28174	0.21218	ACTR1A;SE:chr10:102482175-102483011:102483103-102484160:-	0.519627	0.0697605	0.546508	0.157393
(Intercept)	-6.96885	0.633683	-10.9974	7.43966e-11	ACTR1A;SE:chr10:102483103-102483912:102484027-102484160:-	0.00622161	0.960721	0.00799339	0.989656
Timet04	-0.065978	0.776092	-0.0850131	0.932956	ACTR1A;SE:chr10:102483103-102483912:102484027-102484160:-	0.00622161	0.960721	0.00799339	0.989656
Timet30	-0.296113	0.776069	-0.381555	0.706149	ACTR1A;SE:chr10:102483103-102483912:102484027-102484160:-	0.00622161	0.960721	0.00799339	0.989656
PolyA_SitepA3	-0.894587	0.731663	-1.22268	0.233323	ACTR1A;SE:chr10:102483103-102483912:102484027-102484160:-	0.00622161	0.960721	0.00799339	0.989656
Timet04:PolyA_SitepA3	-0.230665	0.879612	-0.262235	0.795378	ACTR1A;SE:chr10:102483103-102483912:102484027-102484160:-	0.00622161	0.960721	0.00799339	0.989656
Timet30:PolyA_SitepA3	-0.0878167	0.900722	-0.097496	0.923142	ACTR1A;SE:chr10:102483103-102483912:102484027-102484160:-	0.00622161	0.960721	0.00799339	0.989656
(Intercept)	6.97573	0.57782	12.0725	1.10326e-11	ACTR1A;SE:chr10:102484376-102485609:102485733-102488150:-	0.91603	0.276773	0.923882	0.444513
Timet04	0.0709219	0.707675	0.100218	0.921004	ACTR1A;SE:chr10:102484376-102485609:102485733-102488150:-	0.91603	0.276773	0.923882	0.444513
Timet30	0.299678	0.707654	0.423481	0.675716	ACTR1A;SE:chr10:102484376-102485609:102485733-102488150:-	0.91603	0.276773	0.923882	0.444513
PolyA_SitepA3	0.525187	0.641011	0.81931	0.420672	ACTR1A;SE:chr10:102484376-102485609:102485733-102488150:-	0.91603	0.276773	0.923882	0.444513
Timet04:PolyA_SitepA3	-0.0653131	0.770696	-0.0847456	0.933167	ACTR1A;SE:chr10:102484376-102485609:102485733-102488150:-	0.91603	0.276773	0.923882	0.444513
Timet30:PolyA_SitepA3	-0.948103	0.770198	-1.23099	0.230256	ACTR1A;SE:chr10:102484376-102485609:102485733-102488150:-	0.91603	0.276773	0.923882	0.444513
(Intercept)	6.96697	0.538372	12.9408	2.57932e-12	ACTR1A;SE:chr10:102488275-102489063:102489138-102490549:-	0.482938	0.036745	0.510534	0.0957144
Timet04	0.0721088	0.659361	0.109362	0.913825	ACTR1A;SE:chr10:102488275-102489063:102489138-102490549:-	0.482938	0.036745	0.510534	0.0957144
Timet30	0.298929	0.659341	0.453375	0.654352	ACTR1A;SE:chr10:102488275-102489063:102489138-102490549:-	0.482938	0.036745	0.510534	0.0957144
PolyA_SitepA3	-0.10919	0.571033	-0.191215	0.849965	ACTR1A;SE:chr10:102488275-102489063:102489138-102490549:-	0.482938	0.036745	0.510534	0.0957144
Timet04:PolyA_SitepA3	0.968607	0.701561	1.38065	0.180112	ACTR1A;SE:chr10:102488275-102489063:102489138-102490549:-	0.482938	0.036745	0.510534	0.0957144
Timet30:PolyA_SitepA3	-0.648483	0.693277	-0.935389	0.358905	ACTR1A;SE:chr10:102488275-102489063:102489138-102490549:-	0.482938	0.036745	0.510534	0.0957144
(Intercept)	-6.96697	0.649634	-10.7245	1.23276e-10	ACTR1A;SE:chr10:102489138-102489215:102489306-102490549:-	0.328696	0.202468	0.355823	0.353231
Timet04	-0.0721088	0.795627	-0.0906314	0.928538	ACTR1A;SE:chr10:102489138-102489215:102489306-102490549:-	0.328696	0.202468	0.355823	0.353231
Timet30	-0.298929	0.795603	-0.375726	0.710421	ACTR1A;SE:chr10:102489138-102489215:102489306-102490549:-	0.328696	0.202468	0.355823	0.353231
PolyA_SitepA3	0.514655	0.676177	0.761125	0.453996	ACTR1A;SE:chr10:102489138-102489215:102489306-102490549:-	0.328696	0.202468	0.355823	0.353231
Timet04:PolyA_SitepA3	-1.45006	0.837563	-1.73128	0.096239	ACTR1A;SE:chr10:102489138-102489215:102489306-102490549:-	0.328696	0.202468	0.355823	0.353231
Timet30:PolyA_SitepA3	-1.03792	0.847816	-1.22422	0.23275	ACTR1A;SE:chr10:102489138-102489215:102489306-102490549:-	0.328696	0.202468	0.355823	0.353231
(Intercept)	4.63159	0.2047	22.6263	1.0704e-17	ACTR1A;SE:chr10:102489138-102490549:102490613-102502600:-	4.2709e-09	0.0472047	8.39902e-09	0.116463
Timet04	0.1388	0.253515	0.547502	0.58909	ACTR1A;SE:chr10:102489138-102490549:102490613-102502600:-	4.2709e-09	0.0472047	8.39902e-09	0.116463
Timet30	-0.0512738	0.238056	-0.215386	0.831287	ACTR1A;SE:chr10:102489138-102490549:102490613-102502600:-	4.2709e-09	0.0472047	8.39902e-09	0.116463
PolyA_SitepA3	-0.963949	0.210155	-4.58685	0.000118743	ACTR1A;SE:chr10:102489138-102490549:102490613-102502600:-	4.2709e-09	0.0472047	8.39902e-09	0.116463
Timet04:PolyA_SitepA3	0.0417497	0.259019	0.161184	0.873298	ACTR1A;SE:chr10:102489138-102490549:102490613-102502600:-	4.2709e-09	0.0472047	8.39902e-09	0.116463
Timet30:PolyA_SitepA3	0.493957	0.245467	2.01232	0.0555394	ACTR1A;SE:chr10:102489138-102490549:102490613-102502600:-	4.2709e-09	0.0472047	8.39902e-09	0.116463
(Intercept)	7.58873	0.410422	18.49	1.05518e-15	ACTR1B;SE:chr2:97656960-97657152:97657192-97657448:-	0.00196574	0.00846518	0.00262858	0.0291317
Timet04	-0.228907	0.463943	-0.493395	0.626218	ACTR1B;SE:chr2:97656960-97657152:97657192-97657448:-	0.00196574	0.00846518	0.00262858	0.0291317
Timet30	-1.77572	0.426952	-4.15907	0.000352241	ACTR1B;SE:chr2:97656960-97657152:97657192-97657448:-	0.00196574	0.00846518	0.00262858	0.0291317
PolyA_SitepA2	-2.4608	0.671351	-3.66545	0.00122128	ACTR1B;SE:chr2:97656960-97657152:97657192-97657448:-	0.00196574	0.00846518	0.00262858	0.0291317
Timet04:PolyA_SitepA2	0.219974	0.799156	0.275258	0.785474	ACTR1B;SE:chr2:97656960-97657152:97657192-97657448:-	0.00196574	0.00846518	0.00262858	0.0291317
Timet30:PolyA_SitepA2	1.96918	0.778165	2.53055	0.0183591	ACTR1B;SE:chr2:97656960-97657152:97657192-97657448:-	0.00196574	0.00846518	0.00262858	0.0291317
(Intercept)	6.18378	0.462485	13.3708	1.29046e-12	ACTR1B;SE:chr2:97658316-97658427:97658643-97658879:-	6.00318e-08	0.0482178	1.09458e-07	0.118292
Timet04	-0.619983	0.501833	-1.23544	0.228625	ACTR1B;SE:chr2:97658316-97658427:97658643-97658879:-	6.00318e-08	0.0482178	1.09458e-07	0.118292
Timet30	-1.92883	0.477543	-4.03907	0.000477356	ACTR1B;SE:chr2:97658316-97658427:97658643-97658879:-	6.00318e-08	0.0482178	1.09458e-07	0.118292
PolyA_SitepA2	-3.92724	0.643681	-6.10123	2.65789e-06	ACTR1B;SE:chr2:97658316-97658427:97658643-97658879:-	6.00318e-08	0.0482178	1.09458e-07	0.118292
Timet04:PolyA_SitepA2	0.753401	0.79025	0.95337	0.349907	ACTR1B;SE:chr2:97658316-97658427:97658643-97658879:-	6.00318e-08	0.0482178	1.09458e-07	0.118292
Timet30:PolyA_SitepA2	1.75529	0.738289	2.37752	0.0257441	ACTR1B;SE:chr2:97658316-97658427:97658643-97658879:-	6.00318e-08	0.0482178	1.09458e-07	0.118292
(Intercept)	5.78444	0.507455	11.3989	3.59377e-11	ACTR1B;SE:chr2:97658316-97658427:97659003-97659352:-	0.754102	0.0141251	0.771344	0.0444612
Timet04	-1.16232	0.547105	-2.12449	0.0441265	ACTR1B;SE:chr2:97658316-97658427:97659003-97659352:-	0.754102	0.0141251	0.771344	0.0444612
Timet30	-2.19009	0.532326	-4.11418	0.000394688	ACTR1B;SE:chr2:97658316-97658427:97659003-97659352:-	0.754102	0.0141251	0.771344	0.0444612
PolyA_SitepA2	-2.89407	0.84211	-3.43669	0.00215407	ACTR1B;SE:chr2:97658316-97658427:97659003-97659352:-	0.754102	0.0141251	0.771344	0.0444612
Timet04:PolyA_SitepA2	2.32373	0.984184	2.36107	0.0266825	ACTR1B;SE:chr2:97658316-97658427:97659003-97659352:-	0.754102	0.0141251	0.771344	0.0444612
Timet30:PolyA_SitepA2	3.42685	0.975907	3.51145	0.00179089	ACTR1B;SE:chr2:97658316-97658427:97659003-97659352:-	0.754102	0.0141251	0.771344	0.0444612
(Intercept)	4.44162	0.174628	25.4347	7.19546e-19	ACTR1B;SE:chr2:97659477-97660571:97660646-97661882:-	3.08302e-16	0.00721099	9.21383e-16	0.0256018
Timet04	-0.840223	0.18762	-4.47832	0.000156507	ACTR1B;SE:chr2:97659477-97660571:97660646-97661882:-	3.08302e-16	0.00721099	9.21383e-16	0.0256018
Timet30	-1.12598	0.188348	-5.9782	3.59501e-06	ACTR1B;SE:chr2:97659477-97660571:97660646-97661882:-	3.08302e-16	0.00721099	9.21383e-16	0.0256018
PolyA_SitepA2	-2.13903	0.353531	-6.05048	3.00993e-06	ACTR1B;SE:chr2:97659477-97660571:97660646-97661882:-	3.08302e-16	0.00721099	9.21383e-16	0.0256018
Timet04:PolyA_SitepA2	-0.645049	0.382729	-1.68539	0.104873	ACTR1B;SE:chr2:97659477-97660571:97660646-97661882:-	3.08302e-16	0.00721099	9.21383e-16	0.0256018
Timet30:PolyA_SitepA2	0.0507454	0.380755	0.133276	0.895087	ACTR1B;SE:chr2:97659477-97660571:97660646-97661882:-	3.08302e-16	0.00721099	9.21383e-16	0.0256018
(Intercept)	-1.64516	0.228154	-7.21072	1.88565e-07	ACTR1B;SE:chr2:97659477-97660571:97660822-97661882:-	0.00109704	0.721984	0.00149656	0.841604
Timet04	-1.64271	0.296002	-5.54967	1.04108e-05	ACTR1B;SE:chr2:97659477-97660571:97660822-97661882:-	0.00109704	0.721984	0.00149656	0.841604
Timet30	-1.14294	0.274252	-4.16748	0.000344813	ACTR1B;SE:chr2:97659477-97660571:97660822-97661882:-	0.00109704	0.721984	0.00149656	0.841604
PolyA_SitepA2	-0.945111	0.629313	-1.50181	0.146189	ACTR1B;SE:chr2:97659477-97660571:97660822-97661882:-	0.00109704	0.721984	0.00149656	0.841604
Timet04:PolyA_SitepA2	0.337764	0.77126	0.437938	0.665348	ACTR1B;SE:chr2:97659477-97660571:97660822-97661882:-	0.00109704	0.721984	0.00149656	0.841604
Timet30:PolyA_SitepA2	-0.165396	0.76317	-0.216722	0.830256	ACTR1B;SE:chr2:97659477-97660571:97660822-97661882:-	0.00109704	0.721984	0.00149656	0.841604
(Intercept)	2.43361	0.507987	4.7907	7.07079e-05	ACTR1B;SE:chr2:97659477-97661882:97661946-97663843:-	5.99601e-13	0.212065	1.46246e-12	0.365644
Timet04	0.631112	0.573584	1.1003	0.282117	ACTR1B;SE:chr2:97659477-97661882:97661946-97663843:-	5.99601e-13	0.212065	1.46246e-12	0.365644
Timet30	1.19423	0.621476	1.9216	0.066608	ACTR1B;SE:chr2:97659477-97661882:97661946-97663843:-	5.99601e-13	0.212065	1.46246e-12	0.365644
PolyA_SitepA2	-3.27733	0.585553	-5.59699	9.25019e-06	ACTR1B;SE:chr2:97659477-97661882:97661946-97663843:-	5.99601e-13	0.212065	1.46246e-12	0.365644
Timet04:PolyA_SitepA2	1.10379	0.664431	1.66126	0.109671	ACTR1B;SE:chr2:97659477-97661882:97661946-97663843:-	5.99601e-13	0.212065	1.46246e-12	0.365644
Timet30:PolyA_SitepA2	0.544059	0.70617	0.770436	0.44856	ACTR1B;SE:chr2:97659477-97661882:97661946-97663843:-	5.99601e-13	0.212065	1.46246e-12	0.365644
(Intercept)	4.97137	0.0901798	55.1273	8.66223e-27	ACTR1B;SE:chr2:97660646-97661882:97661946-97663843:-	0.000656348	0.000709632	0.000907472	0.00369776
Timet04	2.0669	0.17521	11.7967	1.77874e-11	ACTR1B;SE:chr2:97660646-97661882:97661946-97663843:-	0.000656348	0.000709632	0.000907472	0.00369776
Timet30	1.81638	0.180986	10.036	4.58232e-10	ACTR1B;SE:chr2:97660646-97661882:97661946-97663843:-	0.000656348	0.000709632	0.000907472	0.00369776
PolyA_SitepA2	-0.0785146	0.435726	-0.180192	0.858514	ACTR1B;SE:chr2:97660646-97661882:97661946-97663843:-	0.000656348	0.000709632	0.000907472	0.00369776
Timet04:PolyA_SitepA2	-2.24723	0.550834	-4.07968	0.000430731	ACTR1B;SE:chr2:97660646-97661882:97661946-97663843:-	0.000656348	0.000709632	0.000907472	0.00369776
Timet30:PolyA_SitepA2	-1.58328	0.552447	-2.86594	0.00851393	ACTR1B;SE:chr2:97660646-97661882:97661946-97663843:-	0.000656348	0.000709632	0.000907472	0.00369776
(Intercept)	5.69597	0.246135	23.1417	1.09913e-27	ACTR2;SE:chr2:65255694-65261247:65261392-65265043:+	1.12584e-13	4.89217e-05	2.86848e-13	0.000375972
Timet04	-1.30772	0.301907	-4.33152	7.51217e-05	ACTR2;SE:chr2:65255694-65261247:65261392-65265043:+	1.12584e-13	4.89217e-05	2.86848e-13	0.000375972
Timet30	-2.08056	0.302633	-6.87487	1.14377e-08	ACTR2;SE:chr2:65255694-65261247:65261392-65265043:+	1.12584e-13	4.89217e-05	2.86848e-13	0.000375972
PolyA_SitepA5	0.772242	0.347938	2.21948	0.0312135	ACTR2;SE:chr2:65255694-65261247:65261392-65265043:+	1.12584e-13	4.89217e-05	2.86848e-13	0.000375972
PolyA_SitepA6	1.15556	0.347895	3.32159	0.00171706	ACTR2;SE:chr2:65255694-65261247:65261392-65265043:+	1.12584e-13	4.89217e-05	2.86848e-13	0.000375972
PolyA_SitepA7	0.654693	0.288559	2.26884	0.0278127	ACTR2;SE:chr2:65255694-65261247:65261392-65265043:+	1.12584e-13	4.89217e-05	2.86848e-13	0.000375972
Timet04:PolyA_SitepA5	0.667956	0.426507	1.56611	0.123893	ACTR2;SE:chr2:65255694-65261247:65261392-65265043:+	1.12584e-13	4.89217e-05	2.86848e-13	0.000375972
Timet30:PolyA_SitepA5	1.09645	0.427064	2.56742	0.0134167	ACTR2;SE:chr2:65255694-65261247:65261392-65265043:+	1.12584e-13	4.89217e-05	2.86848e-13	0.000375972
Timet04:PolyA_SitepA6	1.70646	0.426392	4.00209	0.000216577	ACTR2;SE:chr2:65255694-65261247:65261392-65265043:+	1.12584e-13	4.89217e-05	2.86848e-13	0.000375972
Timet30:PolyA_SitepA6	1.73804	0.426934	4.07098	0.000174023	ACTR2;SE:chr2:65255694-65261247:65261392-65265043:+	1.12584e-13	4.89217e-05	2.86848e-13	0.000375972
Timet04:PolyA_SitepA7	1.60523	0.344578	4.65853	2.5518e-05	ACTR2;SE:chr2:65255694-65261247:65261392-65265043:+	1.12584e-13	4.89217e-05	2.86848e-13	0.000375972
Timet30:PolyA_SitepA7	1.81532	0.342561	5.29926	2.88862e-06	ACTR2;SE:chr2:65255694-65261247:65261392-65265043:+	1.12584e-13	4.89217e-05	2.86848e-13	0.000375972
(Intercept)	5.16097	0.364725	14.1503	5.99807e-24	ACTR3;SE:chr2:113890323-113913172:113913227-113916884:+	6.59652e-28	0.0384185	3.9559e-27	0.0990646
Timet04	-0.226495	0.446803	-0.506924	0.613536	ACTR3;SE:chr2:113890323-113913172:113913227-113916884:+	6.59652e-28	0.0384185	3.9559e-27	0.0990646
Timet30	-0.294718	0.446841	-0.659559	0.511341	ACTR3;SE:chr2:113890323-113913172:113913227-113916884:+	6.59652e-28	0.0384185	3.9559e-27	0.0990646
PolyA_SitepA3	2.63399	0.515115	5.11341	1.96207e-06	ACTR3;SE:chr2:113890323-113913172:113913227-113916884:+	6.59652e-28	0.0384185	3.9559e-27	0.0990646
PolyA_SitepA4	1.04125	0.378443	2.75142	0.00726735	ACTR3;SE:chr2:113890323-113913172:113913227-113916884:+	6.59652e-28	0.0384185	3.9559e-27	0.0990646
PolyA_SitepA6	1.60957	0.39382	4.08706	9.95097e-05	ACTR3;SE:chr2:113890323-113913172:113913227-113916884:+	6.59652e-28	0.0384185	3.9559e-27	0.0990646
PolyA_SitepA11	1.04089	0.515323	2.01988	0.046583	ACTR3;SE:chr2:113890323-113913172:113913227-113916884:+	6.59652e-28	0.0384185	3.9559e-27	0.0990646
PolyA_SitepA13	-1.69523	0.519057	-3.26599	0.0015801	ACTR3;SE:chr2:113890323-113913172:113913227-113916884:+	6.59652e-28	0.0384185	3.9559e-27	0.0990646
PolyA_SitepA15	-1.84074	0.519684	-3.54204	0.000650888	ACTR3;SE:chr2:113890323-113913172:113913227-113916884:+	6.59652e-28	0.0384185	3.9559e-27	0.0990646
Timet04:PolyA_SitepA3	-0.0945442	0.630969	-0.14984	0.88125	ACTR3;SE:chr2:113890323-113913172:113913227-113916884:+	6.59652e-28	0.0384185	3.9559e-27	0.0990646
Timet30:PolyA_SitepA3	0.268361	0.630988	0.425303	0.671704	ACTR3;SE:chr2:113890323-113913172:113913227-113916884:+	6.59652e-28	0.0384185	3.9559e-27	0.0990646
Timet04:PolyA_SitepA4	0.423927	0.464314	0.913016	0.363847	ACTR3;SE:chr2:113890323-113913172:113913227-113916884:+	6.59652e-28	0.0384185	3.9559e-27	0.0990646
Timet30:PolyA_SitepA4	0.774549	0.467241	1.65771	0.101107	ACTR3;SE:chr2:113890323-113913172:113913227-113916884:+	6.59652e-28	0.0384185	3.9559e-27	0.0990646
Timet04:PolyA_SitepA6	-0.225522	0.479567	-0.470262	0.639387	ACTR3;SE:chr2:113890323-113913172:113913227-113916884:+	6.59652e-28	0.0384185	3.9559e-27	0.0990646
Timet30:PolyA_SitepA6	-0.0403236	0.477757	-0.0844019	0.932938	ACTR3;SE:chr2:113890323-113913172:113913227-113916884:+	6.59652e-28	0.0384185	3.9559e-27	0.0990646
Timet04:PolyA_SitepA11	0.550153	0.631186	0.871618	0.385901	ACTR3;SE:chr2:113890323-113913172:113913227-113916884:+	6.59652e-28	0.0384185	3.9559e-27	0.0990646
Timet30:PolyA_SitepA11	0.444034	0.631227	0.703445	0.483724	ACTR3;SE:chr2:113890323-113913172:113913227-113916884:+	6.59652e-28	0.0384185	3.9559e-27	0.0990646
Timet04:PolyA_SitepA13	0.635427	0.635244	1.00029	0.320044	ACTR3;SE:chr2:113890323-113913172:113913227-113916884:+	6.59652e-28	0.0384185	3.9559e-27	0.0990646
Timet30:PolyA_SitepA13	0.817966	0.635153	1.28782	0.201344	ACTR3;SE:chr2:113890323-113913172:113913227-113916884:+	6.59652e-28	0.0384185	3.9559e-27	0.0990646
Timet04:PolyA_SitepA15	1.2736	0.635335	2.00462	0.0482253	ACTR3;SE:chr2:113890323-113913172:113913227-113916884:+	6.59652e-28	0.0384185	3.9559e-27	0.0990646
Timet30:PolyA_SitepA15	1.23482	0.635437	1.94326	0.0553337	ACTR3;SE:chr2:113890323-113913172:113913227-113916884:+	6.59652e-28	0.0384185	3.9559e-27	0.0990646
(Intercept)	5.16097	0.49641	10.3966	9.37906e-17	ACTR3;SE:chr2:113913227-113916884:113917008-113927345:+	1.37376e-36	0.00305196	1.36749e-35	0.0125294
Timet04	-0.226495	0.608123	-0.37245	0.710496	ACTR3;SE:chr2:113913227-113916884:113917008-113927345:+	1.37376e-36	0.00305196	1.36749e-35	0.0125294
Timet30	-0.294718	0.608174	-0.484594	0.629225	ACTR3;SE:chr2:113913227-113916884:113917008-113927345:+	1.37376e-36	0.00305196	1.36749e-35	0.0125294
PolyA_SitepA3	1.02455	0.543624	1.88467	0.0629322	ACTR3;SE:chr2:113913227-113916884:113917008-113927345:+	1.37376e-36	0.00305196	1.36749e-35	0.0125294
PolyA_SitepA4	1.76167	0.533993	3.29906	0.00142425	ACTR3;SE:chr2:113913227-113916884:113917008-113927345:+	1.37376e-36	0.00305196	1.36749e-35	0.0125294
PolyA_SitepA6	3.40253	0.701061	4.8534	5.53298e-06	ACTR3;SE:chr2:113913227-113916884:113917008-113927345:+	1.37376e-36	0.00305196	1.36749e-35	0.0125294
PolyA_SitepA11	1.04089	0.701382	1.48406	0.141536	ACTR3;SE:chr2:113913227-113916884:113917008-113927345:+	1.37376e-36	0.00305196	1.36749e-35	0.0125294
PolyA_SitepA13	-1.69523	0.706464	-2.3996	0.0186244	ACTR3;SE:chr2:113913227-113916884:113917008-113927345:+	1.37376e-36	0.00305196	1.36749e-35	0.0125294
PolyA_SitepA15	-1.84074	0.707317	-2.60243	0.01094	ACTR3;SE:chr2:113913227-113916884:113917008-113927345:+	1.37376e-36	0.00305196	1.36749e-35	0.0125294
Timet04:PolyA_SitepA3	-1.05006	0.65453	-1.60429	0.112404	ACTR3;SE:chr2:113913227-113916884:113917008-113927345:+	1.37376e-36	0.00305196	1.36749e-35	0.0125294
Timet30:PolyA_SitepA3	-0.974833	0.652762	-1.4934	0.13908	ACTR3;SE:chr2:113913227-113916884:113917008-113927345:+	1.37376e-36	0.00305196	1.36749e-35	0.0125294
Timet04:PolyA_SitepA4	-1.43348	0.64184	-2.23339	0.0281812	ACTR3;SE:chr2:113913227-113916884:113917008-113927345:+	1.37376e-36	0.00305196	1.36749e-35	0.0125294
Timet30:PolyA_SitepA4	-1.29877	0.642385	-2.02179	0.0463807	ACTR3;SE:chr2:113913227-113916884:113917008-113927345:+	1.37376e-36	0.00305196	1.36749e-35	0.0125294
Timet04:PolyA_SitepA6	0.065484	0.858728	0.076257	0.939396	ACTR3;SE:chr2:113913227-113916884:113917008-113927345:+	1.37376e-36	0.00305196	1.36749e-35	0.0125294
Timet30:PolyA_SitepA6	0.486715	0.858759	0.566765	0.572385	ACTR3;SE:chr2:113913227-113916884:113917008-113927345:+	1.37376e-36	0.00305196	1.36749e-35	0.0125294
Timet04:PolyA_SitepA11	0.550153	0.859078	0.640399	0.523656	ACTR3;SE:chr2:113913227-113916884:113917008-113927345:+	1.37376e-36	0.00305196	1.36749e-35	0.0125294
Timet30:PolyA_SitepA11	0.444034	0.859134	0.516839	0.606627	ACTR3;SE:chr2:113913227-113916884:113917008-113927345:+	1.37376e-36	0.00305196	1.36749e-35	0.0125294
Timet04:PolyA_SitepA13	0.635427	0.864601	0.734937	0.464425	ACTR3;SE:chr2:113913227-113916884:113917008-113927345:+	1.37376e-36	0.00305196	1.36749e-35	0.0125294
Timet30:PolyA_SitepA13	0.817966	0.864478	0.946197	0.346762	ACTR3;SE:chr2:113913227-113916884:113917008-113927345:+	1.37376e-36	0.00305196	1.36749e-35	0.0125294
Timet04:PolyA_SitepA15	1.2736	0.864725	1.47284	0.144531	ACTR3;SE:chr2:113913227-113916884:113917008-113927345:+	1.37376e-36	0.00305196	1.36749e-35	0.0125294
Timet30:PolyA_SitepA15	1.23482	0.864863	1.42776	0.157067	ACTR3;SE:chr2:113913227-113916884:113917008-113927345:+	1.37376e-36	0.00305196	1.36749e-35	0.0125294
(Intercept)	5.16097	0.341948	15.0929	1.20805e-25	ACTR3;SE:chr2:113917008-113927345:113927455-113931301:+	2.49069e-38	0.057698	2.80167e-37	0.136074
Timet04	-0.226495	0.4189	-0.540691	0.590152	ACTR3;SE:chr2:113917008-113927345:113927455-113931301:+	2.49069e-38	0.057698	2.80167e-37	0.136074
Timet30	-0.294718	0.418935	-0.703492	0.483694	ACTR3;SE:chr2:113917008-113927345:113927455-113931301:+	2.49069e-38	0.057698	2.80167e-37	0.136074
PolyA_SitepA3	2.63399	0.482947	5.454	4.8628e-07	ACTR3;SE:chr2:113917008-113927345:113927455-113931301:+	2.49069e-38	0.057698	2.80167e-37	0.136074
PolyA_SitepA4	3.60947	0.482916	7.47433	6.76666e-11	ACTR3;SE:chr2:113917008-113927345:113927455-113931301:+	2.49069e-38	0.057698	2.80167e-37	0.136074
PolyA_SitepA6	3.404	0.48292	7.04878	4.67181e-10	ACTR3;SE:chr2:113917008-113927345:113927455-113931301:+	2.49069e-38	0.057698	2.80167e-37	0.136074
PolyA_SitepA11	1.04089	0.483141	2.15443	0.0340705	ACTR3;SE:chr2:113917008-113927345:113927455-113931301:+	2.49069e-38	0.057698	2.80167e-37	0.136074
PolyA_SitepA13	-1.69523	0.486644	-3.48352	0.000788517	ACTR3;SE:chr2:113917008-113927345:113927455-113931301:+	2.49069e-38	0.057698	2.80167e-37	0.136074
PolyA_SitepA15	-1.84074	0.487229	-3.77798	0.00029447	ACTR3;SE:chr2:113917008-113927345:113927455-113931301:+	2.49069e-38	0.057698	2.80167e-37	0.136074
Timet04:PolyA_SitepA3	-0.0945442	0.591566	-0.15982	0.873406	ACTR3;SE:chr2:113917008-113927345:113927455-113931301:+	2.49069e-38	0.057698	2.80167e-37	0.136074
Timet30:PolyA_SitepA3	0.268361	0.591584	0.453632	0.651264	ACTR3;SE:chr2:113917008-113927345:113927455-113931301:+	2.49069e-38	0.057698	2.80167e-37	0.136074
Timet04:PolyA_SitepA4	-0.794071	0.557801	-1.42357	0.158274	ACTR3;SE:chr2:113917008-113927345:113927455-113931301:+	2.49069e-38	0.057698	2.80167e-37	0.136074
Timet30:PolyA_SitepA4	-0.831041	0.557828	-1.48978	0.140027	ACTR3;SE:chr2:113917008-113927345:113927455-113931301:+	2.49069e-38	0.057698	2.80167e-37	0.136074
Timet04:PolyA_SitepA6	0.0662244	0.591527	0.111955	0.911126	ACTR3;SE:chr2:113917008-113927345:113927455-113931301:+	2.49069e-38	0.057698	2.80167e-37	0.136074
Timet30:PolyA_SitepA6	0.487587	0.591549	0.824254	0.412129	ACTR3;SE:chr2:113917008-113927345:113927455-113931301:+	2.49069e-38	0.057698	2.80167e-37	0.136074
Timet04:PolyA_SitepA11	0.550153	0.591768	0.929676	0.355203	ACTR3;SE:chr2:113917008-113927345:113927455-113931301:+	2.49069e-38	0.057698	2.80167e-37	0.136074
Timet30:PolyA_SitepA11	0.444034	0.591807	0.750301	0.45517	ACTR3;SE:chr2:113917008-113927345:113927455-113931301:+	2.49069e-38	0.057698	2.80167e-37	0.136074
Timet04:PolyA_SitepA13	0.635427	0.595575	1.06691	0.289068	ACTR3;SE:chr2:113917008-113927345:113927455-113931301:+	2.49069e-38	0.057698	2.80167e-37	0.136074
Timet30:PolyA_SitepA13	0.817966	0.59549	1.3736	0.17322	ACTR3;SE:chr2:113917008-113927345:113927455-113931301:+	2.49069e-38	0.057698	2.80167e-37	0.136074
Timet04:PolyA_SitepA15	1.2736	0.595658	2.13814	0.0354101	ACTR3;SE:chr2:113917008-113927345:113927455-113931301:+	2.49069e-38	0.057698	2.80167e-37	0.136074
Timet30:PolyA_SitepA15	1.23482	0.595753	2.0727	0.0412653	ACTR3;SE:chr2:113917008-113927345:113927455-113931301:+	2.49069e-38	0.057698	2.80167e-37	0.136074
(Intercept)	0.907471	0.0714517	12.7005	7.29576e-15	ACTR3B;SE:chr7:152759926-152783187:152783242-152800531:+	1.80935e-15	0.263808	5.13356e-15	0.429733
Timet04	-0.402017	0.125616	-3.20036	0.00286447	ACTR3B;SE:chr7:152759926-152783187:152783242-152800531:+	1.80935e-15	0.263808	5.13356e-15	0.429733
Timet30	-0.401381	0.120484	-3.3314	0.00200673	ACTR3B;SE:chr7:152759926-152783187:152783242-152800531:+	1.80935e-15	0.263808	5.13356e-15	0.429733
PolyA_SitepA7	-1.17071	0.127847	-9.15708	6.18555e-11	ACTR3B;SE:chr7:152759926-152783187:152783242-152800531:+	1.80935e-15	0.263808	5.13356e-15	0.429733
PolyA_SitepA8	-0.411625	0.0840145	-4.89945	2.04206e-05	ACTR3B;SE:chr7:152759926-152783187:152783242-152800531:+	1.80935e-15	0.263808	5.13356e-15	0.429733
Timet04:PolyA_SitepA7	0.0996552	0.204346	0.487678	0.628735	ACTR3B;SE:chr7:152759926-152783187:152783242-152800531:+	1.80935e-15	0.263808	5.13356e-15	0.429733
Timet30:PolyA_SitepA7	0.339197	0.185668	1.8269	0.0760151	ACTR3B;SE:chr7:152759926-152783187:152783242-152800531:+	1.80935e-15	0.263808	5.13356e-15	0.429733
Timet04:PolyA_SitepA8	0.190374	0.141426	1.3461	0.186686	ACTR3B;SE:chr7:152759926-152783187:152783242-152800531:+	1.80935e-15	0.263808	5.13356e-15	0.429733
Timet30:PolyA_SitepA8	0.242413	0.132136	1.83457	0.0748439	ACTR3B;SE:chr7:152759926-152783187:152783242-152800531:+	1.80935e-15	0.263808	5.13356e-15	0.429733
(Intercept)	5.32301	0.305281	17.4364	3.88948e-19	ACTR3B;SE:chr7:152759926-152800531:152800655-152801621:+	6.07856e-39	0.000429544	7.13776e-38	0.00241012
Timet04	-1.29766	0.374695	-3.46324	0.00139474	ACTR3B;SE:chr7:152759926-152800531:152800655-152801621:+	6.07856e-39	0.000429544	7.13776e-38	0.00241012
Timet30	-1.17197	0.374565	-3.12888	0.0034693	ACTR3B;SE:chr7:152759926-152800531:152800655-152801621:+	6.07856e-39	0.000429544	7.13776e-38	0.00241012
PolyA_SitepA7	-3.91464	0.310303	-12.6155	8.89738e-15	ACTR3B;SE:chr7:152759926-152800531:152800655-152801621:+	6.07856e-39	0.000429544	7.13776e-38	0.00241012
PolyA_SitepA8	1.09753	0.431383	2.5442	0.015387	ACTR3B;SE:chr7:152759926-152800531:152800655-152801621:+	6.07856e-39	0.000429544	7.13776e-38	0.00241012
Timet04:PolyA_SitepA7	1.2732	0.383148	3.323	0.0020534	ACTR3B;SE:chr7:152759926-152800531:152800655-152801621:+	6.07856e-39	0.000429544	7.13776e-38	0.00241012
Timet30:PolyA_SitepA7	0.708061	0.380807	1.85937	0.0711632	ACTR3B;SE:chr7:152759926-152800531:152800655-152801621:+	6.07856e-39	0.000429544	7.13776e-38	0.00241012
Timet04:PolyA_SitepA8	0.540081	0.528985	1.02098	0.314078	ACTR3B;SE:chr7:152759926-152800531:152800655-152801621:+	6.07856e-39	0.000429544	7.13776e-38	0.00241012
Timet30:PolyA_SitepA8	1.2212	0.528808	2.30934	0.026773	ACTR3B;SE:chr7:152759926-152800531:152800655-152801621:+	6.07856e-39	0.000429544	7.13776e-38	0.00241012
(Intercept)	6.23048	0.241317	25.8186	8.02172e-25	ACTR3B;SE:chr7:152783242-152800531:152800655-152801621:+	2.26758e-42	3.50563e-06	3.31021e-41	3.71932e-05
Timet04	-1.69968	0.295985	-5.74244	1.53541e-06	ACTR3B;SE:chr7:152783242-152800531:152800655-152801621:+	2.26758e-42	3.50563e-06	3.31021e-41	3.71932e-05
Timet30	-1.57335	0.295922	-5.31678	5.68975e-06	ACTR3B;SE:chr7:152783242-152800531:152800655-152801621:+	2.26758e-42	3.50563e-06	3.31021e-41	3.71932e-05
PolyA_SitepA7	-4.66432	0.246402	-18.9297	2.68096e-20	ACTR3B;SE:chr7:152783242-152800531:152800655-152801621:+	2.26758e-42	3.50563e-06	3.31021e-41	3.71932e-05
PolyA_SitepA8	0.685903	0.341192	2.01032	0.0519355	ACTR3B;SE:chr7:152783242-152800531:152800655-152801621:+	2.26758e-42	3.50563e-06	3.31021e-41	3.71932e-05
Timet04:PolyA_SitepA7	1.31848	0.304574	4.32894	0.000114219	ACTR3B;SE:chr7:152783242-152800531:152800655-152801621:+	2.26758e-42	3.50563e-06	3.31021e-41	3.71932e-05
Timet30:PolyA_SitepA7	0.731561	0.301688	2.4249	0.0204583	ACTR3B;SE:chr7:152783242-152800531:152800655-152801621:+	2.26758e-42	3.50563e-06	3.31021e-41	3.71932e-05
Timet04:PolyA_SitepA8	0.730455	0.418235	1.74652	0.0892494	ACTR3B;SE:chr7:152783242-152800531:152800655-152801621:+	2.26758e-42	3.50563e-06	3.31021e-41	3.71932e-05
Timet30:PolyA_SitepA8	1.46361	0.418138	3.50031	0.00125789	ACTR3B;SE:chr7:152783242-152800531:152800655-152801621:+	2.26758e-42	3.50563e-06	3.31021e-41	3.71932e-05
(Intercept)	-4.04305	0.266981	-15.1436	6.55285e-20	ACTR3B;SE:chr7:152801731-152811697:152811733-152814550:+	5.26809e-20	8.78018e-24	1.9854e-19	2.95165e-21
Timet04	0.824175	0.328184	2.51132	0.0154476	ACTR3B;SE:chr7:152801731-152811697:152811733-152814550:+	5.26809e-20	8.78018e-24	1.9854e-19	2.95165e-21
Timet30	-0.581922	0.326569	-1.78193	0.0810876	ACTR3B;SE:chr7:152801731-152811697:152811733-152814550:+	5.26809e-20	8.78018e-24	1.9854e-19	2.95165e-21
PolyA_SitepA5	-2.52503	0.376068	-6.71428	2.01714e-08	ACTR3B;SE:chr7:152801731-152811697:152811733-152814550:+	5.26809e-20	8.78018e-24	1.9854e-19	2.95165e-21
PolyA_SitepA7	2.36426	0.268778	8.79634	1.41678e-11	ACTR3B;SE:chr7:152801731-152811697:152811733-152814550:+	5.26809e-20	8.78018e-24	1.9854e-19	2.95165e-21
PolyA_SitepA8	-3.34836	0.375995	-8.90534	9.77707e-12	ACTR3B;SE:chr7:152801731-152811697:152811733-152814550:+	5.26809e-20	8.78018e-24	1.9854e-19	2.95165e-21
Timet04:PolyA_SitepA5	0.747817	0.461645	1.6199	0.111807	ACTR3B;SE:chr7:152801731-152811697:152811733-152814550:+	5.26809e-20	8.78018e-24	1.9854e-19	2.95165e-21
Timet30:PolyA_SitepA5	2.02703	0.460466	4.40212	5.96346e-05	ACTR3B;SE:chr7:152801731-152811697:152811733-152814550:+	5.26809e-20	8.78018e-24	1.9854e-19	2.95165e-21
Timet04:PolyA_SitepA7	-4.08066	0.363573	-11.2238	5.05968e-15	ACTR3B;SE:chr7:152801731-152811697:152811733-152814550:+	5.26809e-20	8.78018e-24	1.9854e-19	2.95165e-21
Timet30:PolyA_SitepA7	-2.15813	0.336249	-6.41825	5.74044e-08	ACTR3B;SE:chr7:152801731-152811697:152811733-152814550:+	5.26809e-20	8.78018e-24	1.9854e-19	2.95165e-21
Timet04:PolyA_SitepA8	0.0604597	0.461385	0.13104	0.896292	ACTR3B;SE:chr7:152801731-152811697:152811733-152814550:+	5.26809e-20	8.78018e-24	1.9854e-19	2.95165e-21
Timet30:PolyA_SitepA8	0.62851	0.460205	1.36572	0.178393	ACTR3B;SE:chr7:152801731-152811697:152811733-152814550:+	5.26809e-20	8.78018e-24	1.9854e-19	2.95165e-21
(Intercept)	4.04305	0.391513	10.3267	8.74746e-14	ACTR3B;SE:chr7:152814645-152816481:152816588-152820299:+	1.81369e-34	0.00218172	1.61543e-33	0.00949826
Timet04	-0.824175	0.481264	-1.71252	0.0932546	ACTR3B;SE:chr7:152814645-152816481:152816588-152820299:+	1.81369e-34	0.00218172	1.61543e-33	0.00949826
Timet30	0.581922	0.478895	1.21513	0.230259	ACTR3B;SE:chr7:152814645-152816481:152816588-152820299:+	1.81369e-34	0.00218172	1.61543e-33	0.00949826
PolyA_SitepA5	2.52503	0.551484	4.57861	3.33019e-05	ACTR3B;SE:chr7:152814645-152816481:152816588-152820299:+	1.81369e-34	0.00218172	1.61543e-33	0.00949826
PolyA_SitepA7	-0.447609	0.404765	-1.10585	0.274305	ACTR3B;SE:chr7:152814645-152816481:152816588-152820299:+	1.81369e-34	0.00218172	1.61543e-33	0.00949826
PolyA_SitepA8	3.34836	0.551376	6.07274	1.94127e-07	ACTR3B;SE:chr7:152814645-152816481:152816588-152820299:+	1.81369e-34	0.00218172	1.61543e-33	0.00949826
Timet04:PolyA_SitepA5	-0.747817	0.676977	-1.10464	0.274821	ACTR3B;SE:chr7:152814645-152816481:152816588-152820299:+	1.81369e-34	0.00218172	1.61543e-33	0.00949826
Timet30:PolyA_SitepA5	-2.02703	0.675249	-3.0019	0.00424937	ACTR3B;SE:chr7:152814645-152816481:152816588-152820299:+	1.81369e-34	0.00218172	1.61543e-33	0.00949826
Timet04:PolyA_SitepA7	0.355162	0.501068	0.70881	0.481871	ACTR3B;SE:chr7:152814645-152816481:152816588-152820299:+	1.81369e-34	0.00218172	1.61543e-33	0.00949826
Timet30:PolyA_SitepA7	-1.14049	0.493002	-2.31336	0.0250322	ACTR3B;SE:chr7:152814645-152816481:152816588-152820299:+	1.81369e-34	0.00218172	1.61543e-33	0.00949826
Timet04:PolyA_SitepA8	-0.0604597	0.676596	-0.0893587	0.929169	ACTR3B;SE:chr7:152814645-152816481:152816588-152820299:+	1.81369e-34	0.00218172	1.61543e-33	0.00949826
Timet30:PolyA_SitepA8	-0.62851	0.674865	-0.931312	0.356353	ACTR3B;SE:chr7:152814645-152816481:152816588-152820299:+	1.81369e-34	0.00218172	1.61543e-33	0.00949826
(Intercept)	6.56808	0.334223	19.6518	7.82234e-21	ACTR3B;SE:chr7:152825122-152852126:152852251-152853494:+	1.16474e-18	4.95234e-05	4.03425e-18	0.000379357
Timet04	-1.57199	0.409704	-3.8369	0.000483872	ACTR3B;SE:chr7:152825122-152852126:152852251-152853494:+	1.16474e-18	4.95234e-05	4.03425e-18	0.000379357
Timet30	-1.44511	0.409648	-3.52768	0.00116525	ACTR3B;SE:chr7:152825122-152852126:152852251-152853494:+	1.16474e-18	4.95234e-05	4.03425e-18	0.000379357
PolyA_SitepA7	-2.67696	0.351398	-7.61803	5.16438e-09	ACTR3B;SE:chr7:152825122-152852126:152852251-152853494:+	1.16474e-18	4.95234e-05	4.03425e-18	0.000379357
PolyA_SitepA8	0.823337	0.472571	1.74225	0.0900028	ACTR3B;SE:chr7:152825122-152852126:152852251-152853494:+	1.16474e-18	4.95234e-05	4.03425e-18	0.000379357
Timet04:PolyA_SitepA7	1.96492	0.44972	4.36921	0.000101292	ACTR3B;SE:chr7:152825122-152852126:152852251-152853494:+	1.16474e-18	4.95234e-05	4.03425e-18	0.000379357
Timet30:PolyA_SitepA7	1.96419	0.435046	4.5149	6.54577e-05	ACTR3B;SE:chr7:152825122-152852126:152852251-152853494:+	1.16474e-18	4.95234e-05	4.03425e-18	0.000379357
Timet04:PolyA_SitepA8	0.687357	0.579079	1.18698	0.243008	ACTR3B;SE:chr7:152825122-152852126:152852251-152853494:+	1.16474e-18	4.95234e-05	4.03425e-18	0.000379357
Timet30:PolyA_SitepA8	1.39852	0.578999	2.41541	0.0209207	ACTR3B;SE:chr7:152825122-152852126:152852251-152853494:+	1.16474e-18	4.95234e-05	4.03425e-18	0.000379357
(Intercept)	4.37513	0.161099	27.158	1.56979e-19	ACTR5;SE:chr20:38748853-38750010:38750239-38752131:+	0.728736	0.419711	0.747152	0.595429
Timet04	-0.170697	0.210256	-0.811855	0.424854	ACTR5;SE:chr20:38748853-38750010:38750239-38752131:+	0.728736	0.419711	0.747152	0.595429
Timet30	0.79086	0.283231	2.79228	0.0101088	ACTR5;SE:chr20:38748853-38750010:38750239-38752131:+	0.728736	0.419711	0.747152	0.595429
PolyA_SitepA2	0.132062	0.609476	0.216681	0.830288	ACTR5;SE:chr20:38748853-38750010:38750239-38752131:+	0.728736	0.419711	0.747152	0.595429
Timet04:PolyA_SitepA2	0.0202162	0.750184	0.0269483	0.978724	ACTR5;SE:chr20:38748853-38750010:38750239-38752131:+	0.728736	0.419711	0.747152	0.595429
Timet30:PolyA_SitepA2	-0.801951	0.77363	-1.03661	0.310251	ACTR5;SE:chr20:38748853-38750010:38750239-38752131:+	0.728736	0.419711	0.747152	0.595429
(Intercept)	4.46973	0.461598	9.68318	9.18343e-10	ACTR6;SE:chr12:100205744-100207663:100207786-100210073:+	1.54328e-09	0.33074	3.11677e-09	0.503166
Timet04	-0.724157	0.566472	-1.27836	0.213346	ACTR6;SE:chr12:100205744-100207663:100207786-100210073:+	1.54328e-09	0.33074	3.11677e-09	0.503166
Timet30	-1.40946	0.56863	-2.4787	0.020607	ACTR6;SE:chr12:100205744-100207663:100207786-100210073:+	1.54328e-09	0.33074	3.11677e-09	0.503166
PolyA_SitepA2	2.41243	0.520175	4.63772	0.00010433	ACTR6;SE:chr12:100205744-100207663:100207786-100210073:+	1.54328e-09	0.33074	3.11677e-09	0.503166
Timet04:PolyA_SitepA2	0.312509	0.631015	0.495248	0.624929	ACTR6;SE:chr12:100205744-100207663:100207786-100210073:+	1.54328e-09	0.33074	3.11677e-09	0.503166
Timet30:PolyA_SitepA2	0.888454	0.632036	1.4057	0.172628	ACTR6;SE:chr12:100205744-100207663:100207786-100210073:+	1.54328e-09	0.33074	3.11677e-09	0.503166
(Intercept)	-4.46973	0.513123	-8.71085	6.7717e-09	ACTR6;SE:chr12:100207786-100208768:100208889-100210073:+	5.52042e-07	0.0638161	9.46703e-07	0.147112
Timet04	0.724157	0.629703	1.15	0.261475	ACTR6;SE:chr12:100207786-100208768:100208889-100210073:+	5.52042e-07	0.0638161	9.46703e-07	0.147112
Timet30	1.40946	0.632102	2.2298	0.0353753	ACTR6;SE:chr12:100207786-100208768:100208889-100210073:+	5.52042e-07	0.0638161	9.46703e-07	0.147112
PolyA_SitepA2	-1.72467	0.546685	-3.15478	0.00428408	ACTR6;SE:chr12:100207786-100208768:100208889-100210073:+	5.52042e-07	0.0638161	9.46703e-07	0.147112
Timet04:PolyA_SitepA2	-0.338133	0.66673	-0.507151	0.616678	ACTR6;SE:chr12:100207786-100208768:100208889-100210073:+	5.52042e-07	0.0638161	9.46703e-07	0.147112
Timet30:PolyA_SitepA2	-1.51052	0.675476	-2.23623	0.0348956	ACTR6;SE:chr12:100207786-100208768:100208889-100210073:+	5.52042e-07	0.0638161	9.46703e-07	0.147112
(Intercept)	4.46973	0.730515	6.1186	2.54722e-06	ACTR6;SE:chr12:100207786-100210073:100210208-100210295:+	0.0771281	0.0432526	0.0899305	0.108463
Timet04	-0.724157	0.896487	-0.807772	0.427156	ACTR6;SE:chr12:100207786-100210073:100210208-100210295:+	0.0771281	0.0432526	0.0899305	0.108463
Timet30	-1.40946	0.899903	-1.56624	0.130385	ACTR6;SE:chr12:100207786-100210073:100210208-100210295:+	0.0771281	0.0432526	0.0899305	0.108463
PolyA_SitepA2	0.379877	0.7434	0.510999	0.61402	ACTR6;SE:chr12:100207786-100210073:100210208-100210295:+	0.0771281	0.0432526	0.0899305	0.108463
Timet04:PolyA_SitepA2	-0.00137607	0.909637	-0.00151277	0.998805	ACTR6;SE:chr12:100207786-100210073:100210208-100210295:+	0.0771281	0.0432526	0.0899305	0.108463
Timet30:PolyA_SitepA2	2.06799	0.921106	2.24512	0.0342427	ACTR6;SE:chr12:100207786-100210073:100210208-100210295:+	0.0771281	0.0432526	0.0899305	0.108463
(Intercept)	4.46973	0.536333	8.33388	1.51895e-08	ACTR6;SE:chr12:100210208-100210295:100210351-100212256:+	6.43364e-05	0.0578716	9.57114e-05	0.136429
Timet04	-0.724157	0.658187	-1.10023	0.282145	ACTR6;SE:chr12:100210208-100210295:100210351-100212256:+	6.43364e-05	0.0578716	9.57114e-05	0.136429
Timet30	-1.40946	0.660694	-2.1333	0.0433254	ACTR6;SE:chr12:100210208-100210295:100210351-100212256:+	6.43364e-05	0.0578716	9.57114e-05	0.136429
PolyA_SitepA2	0.778307	0.550182	1.41464	0.170019	ACTR6;SE:chr12:100210208-100210295:100210351-100212256:+	6.43364e-05	0.0578716	9.57114e-05	0.136429
Timet04:PolyA_SitepA2	0.851633	0.67602	1.25977	0.219864	ACTR6;SE:chr12:100210208-100210295:100210351-100212256:+	6.43364e-05	0.0578716	9.57114e-05	0.136429
Timet30:PolyA_SitepA2	1.66243	0.679714	2.44578	0.0221637	ACTR6;SE:chr12:100210208-100210295:100210351-100212256:+	6.43364e-05	0.0578716	9.57114e-05	0.136429
(Intercept)	4.46973	0.464329	9.62621	1.02893e-09	ACTR6;SE:chr12:100210351-100212256:100212354-100212450:+	1.97434e-09	0.0993793	3.96147e-09	0.206553
Timet04	-0.724157	0.569824	-1.27084	0.215965	ACTR6;SE:chr12:100210351-100212256:100212354-100212450:+	1.97434e-09	0.0993793	3.96147e-09	0.206553
Timet30	-1.40946	0.571995	-2.46412	0.0212836	ACTR6;SE:chr12:100210351-100212256:100212354-100212450:+	1.97434e-09	0.0993793	3.96147e-09	0.206553
PolyA_SitepA2	2.12158	0.508225	4.17448	0.000338739	ACTR6;SE:chr12:100210351-100212256:100212354-100212450:+	1.97434e-09	0.0993793	3.96147e-09	0.206553
Timet04:PolyA_SitepA2	1.40377	0.640353	2.19217	0.0383033	ACTR6;SE:chr12:100210351-100212256:100212354-100212450:+	1.97434e-09	0.0993793	3.96147e-09	0.206553
Timet30:PolyA_SitepA2	0.724803	0.617679	1.17343	0.252138	ACTR6;SE:chr12:100210351-100212256:100212354-100212450:+	1.97434e-09	0.0993793	3.96147e-09	0.206553
(Intercept)	4.89784	0.351798	13.9223	1.88663e-20	ACTR8;SE:chr3:53877751-53878357:53878467-53879939:-	3.23926e-15	0.00153501	9.03155e-15	0.00710222
Timet04	-0.538997	0.431242	-1.24987	0.2162	ACTR8;SE:chr3:53877751-53878357:53878467-53879939:-	3.23926e-15	0.00153501	9.03155e-15	0.00710222
Timet30	-1.04063	0.431836	-2.40977	0.0190463	ACTR8;SE:chr3:53877751-53878357:53878467-53879939:-	3.23926e-15	0.00153501	9.03155e-15	0.00710222
PolyA_SitepA3	-1.09821	0.355893	-3.08578	0.00306975	ACTR8;SE:chr3:53877751-53878357:53878467-53879939:-	3.23926e-15	0.00153501	9.03155e-15	0.00710222
PolyA_SitepA8	0.0742856	0.497451	0.149332	0.881792	ACTR8;SE:chr3:53877751-53878357:53878467-53879939:-	3.23926e-15	0.00153501	9.03155e-15	0.00710222
PolyA_SitepA10	-1.5538	0.500941	-3.10177	0.00293068	ACTR8;SE:chr3:53877751-53878357:53878467-53879939:-	3.23926e-15	0.00153501	9.03155e-15	0.00710222
PolyA_SitepA13	-2.02616	0.503548	-4.02377	0.000162879	ACTR8;SE:chr3:53877751-53878357:53878467-53879939:-	3.23926e-15	0.00153501	9.03155e-15	0.00710222
Timet04:PolyA_SitepA3	1.19007	0.439919	2.70521	0.00887205	ACTR8;SE:chr3:53877751-53878357:53878467-53879939:-	3.23926e-15	0.00153501	9.03155e-15	0.00710222
Timet30:PolyA_SitepA3	1.09495	0.440687	2.48465	0.0157751	ACTR8;SE:chr3:53877751-53878357:53878467-53879939:-	3.23926e-15	0.00153501	9.03155e-15	0.00710222
Timet04:PolyA_SitepA8	1.54195	0.609298	2.5307	0.0140241	ACTR8;SE:chr3:53877751-53878357:53878467-53879939:-	3.23926e-15	0.00153501	9.03155e-15	0.00710222
Timet30:PolyA_SitepA8	1.925	0.609734	3.15712	0.00249323	ACTR8;SE:chr3:53877751-53878357:53878467-53879939:-	3.23926e-15	0.00153501	9.03155e-15	0.00710222
Timet04:PolyA_SitepA10	1.75757	0.612546	2.86928	0.00567249	ACTR8;SE:chr3:53877751-53878357:53878467-53879939:-	3.23926e-15	0.00153501	9.03155e-15	0.00710222
Timet30:PolyA_SitepA10	2.23988	0.612974	3.65412	0.000544235	ACTR8;SE:chr3:53877751-53878357:53878467-53879939:-	3.23926e-15	0.00153501	9.03155e-15	0.00710222
Timet04:PolyA_SitepA13	1.66857	0.615071	2.71281	0.00869334	ACTR8;SE:chr3:53877751-53878357:53878467-53879939:-	3.23926e-15	0.00153501	9.03155e-15	0.00710222
Timet30:PolyA_SitepA13	2.40787	0.615293	3.91337	0.000234949	ACTR8;SE:chr3:53877751-53878357:53878467-53879939:-	3.23926e-15	0.00153501	9.03155e-15	0.00710222
(Intercept)	-5.18365	0.403662	-12.8416	3.03385e-12	ACVR1B;SE:chr12:51951834-51952695:51952771-51975265:+	0.34308	0.197674	0.370677	0.347088
Timet04	-0.482195	0.494207	-0.975695	0.338948	ACVR1B;SE:chr12:51951834-51952695:51952771-51975265:+	0.34308	0.197674	0.370677	0.347088
Timet30	-0.963388	0.494098	-1.94979	0.0629774	ACVR1B;SE:chr12:51951834-51952695:51952771-51975265:+	0.34308	0.197674	0.370677	0.347088
PolyA_SitepA3	-0.329371	0.460161	-0.715773	0.481038	ACVR1B;SE:chr12:51951834-51952695:51952771-51975265:+	0.34308	0.197674	0.370677	0.347088
Timet04:PolyA_SitepA3	0.881935	0.550123	1.60316	0.12198	ACVR1B;SE:chr12:51951834-51952695:51952771-51975265:+	0.34308	0.197674	0.370677	0.347088
Timet30:PolyA_SitepA3	0.245145	0.556034	0.440882	0.663245	ACVR1B;SE:chr12:51951834-51952695:51952771-51975265:+	0.34308	0.197674	0.370677	0.347088
(Intercept)	-5.18365	0.558338	-9.28408	2.05466e-09	ACVR1B;SE:chr12:51951834-51960056:51960187-51975265:+	0.68871	0.340238	0.70939	0.512908
Timet04	-0.482195	0.683578	-0.705399	0.487353	ACVR1B;SE:chr12:51951834-51960056:51960187-51975265:+	0.68871	0.340238	0.70939	0.512908
Timet30	-0.963388	0.683428	-1.40964	0.171473	ACVR1B;SE:chr12:51951834-51960056:51960187-51975265:+	0.68871	0.340238	0.70939	0.512908
PolyA_SitepA3	0.769241	0.585761	1.31323	0.201522	ACVR1B;SE:chr12:51951834-51960056:51960187-51975265:+	0.68871	0.340238	0.70939	0.512908
Timet04:PolyA_SitepA3	-0.852667	0.730212	-1.1677	0.254399	ACVR1B;SE:chr12:51951834-51960056:51960187-51975265:+	0.68871	0.340238	0.70939	0.512908
Timet30:PolyA_SitepA3	-0.996568	0.730945	-1.3634	0.185411	ACVR1B;SE:chr12:51951834-51960056:51960187-51975265:+	0.68871	0.340238	0.70939	0.512908
(Intercept)	5.16288	0.336194	15.3569	6.49934e-14	ACVR1B;SE:chr12:51976575-51980969:51981199-51983999:+	0.263701	0.23789	0.28927	0.397475
Timet04	0.487268	0.411601	1.18384	0.248071	ACVR1B;SE:chr12:51976575-51980969:51981199-51983999:+	0.263701	0.23789	0.28927	0.397475
Timet30	0.970157	0.411509	2.35756	0.026887	ACVR1B;SE:chr12:51976575-51980969:51981199-51983999:+	0.263701	0.23789	0.28927	0.397475
PolyA_SitepA3	-0.474873	0.358458	-1.32477	0.197725	ACVR1B;SE:chr12:51976575-51980969:51981199-51983999:+	0.263701	0.23789	0.28927	0.397475
Timet04:PolyA_SitepA3	0.682659	0.44606	1.53042	0.138988	ACVR1B;SE:chr12:51976575-51980969:51981199-51983999:+	0.263701	0.23789	0.28927	0.397475
Timet30:PolyA_SitepA3	0.147841	0.438543	0.337119	0.738957	ACVR1B;SE:chr12:51976575-51980969:51981199-51983999:+	0.263701	0.23789	0.28927	0.397475
(Intercept)	-3.62243	0.298255	-12.1454	9.73595e-12	ACVR1B;SE:chr12:51981199-51982686:51982808-51983999:+	0.000533628	0.840719	0.000742685	0.923439
Timet04	-0.322965	0.35556	-0.908327	0.372737	ACVR1B;SE:chr12:51981199-51982686:51982808-51983999:+	0.000533628	0.840719	0.000742685	0.923439
Timet30	-0.495699	0.3411	-1.45324	0.15911	ACVR1B;SE:chr12:51981199-51982686:51982808-51983999:+	0.000533628	0.840719	0.000742685	0.923439
PolyA_SitepA3	-0.372425	0.342098	-1.08865	0.28712	ACVR1B;SE:chr12:51981199-51982686:51982808-51983999:+	0.000533628	0.840719	0.000742685	0.923439
Timet04:PolyA_SitepA3	-0.240826	0.410398	-0.586812	0.56281	ACVR1B;SE:chr12:51981199-51982686:51982808-51983999:+	0.000533628	0.840719	0.000742685	0.923439
Timet30:PolyA_SitepA3	-0.166282	0.391213	-0.425042	0.674593	ACVR1B;SE:chr12:51981199-51982686:51982808-51983999:+	0.000533628	0.840719	0.000742685	0.923439
(Intercept)	3.62243	0.361158	10.0301	4.63549e-10	ACVR1B;SE:chr12:51985348-51986818:51986942-51991863:+	5.82691e-05	0.835638	8.70043e-05	0.92036
Timet04	0.386657	0.434568	0.889749	0.382433	ACVR1B;SE:chr12:51985348-51986818:51986942-51991863:+	5.82691e-05	0.835638	8.70043e-05	0.92036
Timet30	0.0302339	0.395139	0.0765148	0.939644	ACVR1B;SE:chr12:51985348-51986818:51986942-51991863:+	5.82691e-05	0.835638	8.70043e-05	0.92036
PolyA_SitepA3	0.735927	0.434215	1.69485	0.103043	ACVR1B;SE:chr12:51985348-51986818:51986942-51991863:+	5.82691e-05	0.835638	8.70043e-05	0.92036
Timet04:PolyA_SitepA3	-0.149186	0.517777	-0.288128	0.775722	ACVR1B;SE:chr12:51985348-51986818:51986942-51991863:+	5.82691e-05	0.835638	8.70043e-05	0.92036
Timet30:PolyA_SitepA3	0.0539219	0.473779	0.113812	0.910333	ACVR1B;SE:chr12:51985348-51986818:51986942-51991863:+	5.82691e-05	0.835638	8.70043e-05	0.92036
(Intercept)	4.00733	0.105133	38.1166	1.06608e-30	ACVR2A;SE:chr2:147899567-147899744:147899898-147915191:+	2.53245e-16	1.31412e-09	7.61677e-16	3.21455e-08
Timet04	0.705196	0.128567	5.48502	3.39157e-06	ACVR2A;SE:chr2:147899567-147899744:147899898-147915191:+	2.53245e-16	1.31412e-09	7.61677e-16	3.21455e-08
Timet30	0.793952	0.128552	6.17614	4.04468e-07	ACVR2A;SE:chr2:147899567-147899744:147899898-147915191:+	2.53245e-16	1.31412e-09	7.61677e-16	3.21455e-08
PolyA_SitepA3	1.4565	0.148171	9.82984	9.80673e-12	ACVR2A;SE:chr2:147899567-147899744:147899898-147915191:+	2.53245e-16	1.31412e-09	7.61677e-16	3.21455e-08
PolyA_SitepA10	0.780159	0.148321	5.25993	6.77532e-06	ACVR2A;SE:chr2:147899567-147899744:147899898-147915191:+	2.53245e-16	1.31412e-09	7.61677e-16	3.21455e-08
Timet04:PolyA_SitepA3	0.0057999	0.181302	0.0319903	0.974656	ACVR2A;SE:chr2:147899567-147899744:147899898-147915191:+	2.53245e-16	1.31412e-09	7.61677e-16	3.21455e-08
Timet30:PolyA_SitepA3	0.163296	0.181284	0.900778	0.373693	ACVR2A;SE:chr2:147899567-147899744:147899898-147915191:+	2.53245e-16	1.31412e-09	7.61677e-16	3.21455e-08
Timet04:PolyA_SitepA10	1.16061	0.181413	6.3976	2.05134e-07	ACVR2A;SE:chr2:147899567-147899744:147899898-147915191:+	2.53245e-16	1.31412e-09	7.61677e-16	3.21455e-08
Timet30:PolyA_SitepA10	1.66552	0.181393	9.18184	5.77413e-11	ACVR2A;SE:chr2:147899567-147899744:147899898-147915191:+	2.53245e-16	1.31412e-09	7.61677e-16	3.21455e-08
(Intercept)	-4.00733	0.703631	-5.69522	1.7757e-06	ACVR2A;SE:chr2:147899898-147911537:147911560-147915191:+	1.54526e-16	0.00863068	4.70781e-16	0.0295801
Timet04	2.17587	0.714782	3.04411	0.00434362	ACVR2A;SE:chr2:147899898-147911537:147911560-147915191:+	1.54526e-16	0.00863068	4.70781e-16	0.0295801
Timet30	1.42162	0.723614	1.96461	0.0572141	ACVR2A;SE:chr2:147899898-147911537:147911560-147915191:+	1.54526e-16	0.00863068	4.70781e-16	0.0295801
PolyA_SitepA3	-1.4565	0.991671	-1.46873	0.15059	ACVR2A;SE:chr2:147899898-147911537:147911560-147915191:+	1.54526e-16	0.00863068	4.70781e-16	0.0295801
PolyA_SitepA10	-0.780159	0.992675	-0.785915	0.43706	ACVR2A;SE:chr2:147899898-147911537:147911560-147915191:+	1.54526e-16	0.00863068	4.70781e-16	0.0295801
Timet04:PolyA_SitepA3	1.30026	1.00171	1.29803	0.202531	ACVR2A;SE:chr2:147899898-147911537:147911560-147915191:+	1.54526e-16	0.00863068	4.70781e-16	0.0295801
Timet30:PolyA_SitepA3	1.31831	1.00914	1.30637	0.199711	ACVR2A;SE:chr2:147899898-147911537:147911560-147915191:+	1.54526e-16	0.00863068	4.70781e-16	0.0295801
Timet04:PolyA_SitepA10	-4.04168	1.11564	-3.62273	0.000891837	ACVR2A;SE:chr2:147899898-147911537:147911560-147915191:+	1.54526e-16	0.00863068	4.70781e-16	0.0295801
Timet30:PolyA_SitepA10	-3.88109	1.12126	-3.46137	0.00140201	ACVR2A;SE:chr2:147899898-147911537:147911560-147915191:+	1.54526e-16	0.00863068	4.70781e-16	0.0295801
(Intercept)	0.299658	0.14389	2.08255	0.0481213	ADAL;SE:chr15:43333434-43334945:43335170-43335696:+	6.78823e-12	0.00184152	1.56149e-11	0.0082763
Timet04	0.0791386	0.177887	0.444881	0.660392	ADAL;SE:chr15:43333434-43334945:43335170-43335696:+	6.78823e-12	0.00184152	1.56149e-11	0.0082763
Timet30	0.753876	0.178061	4.2338	0.000291401	ADAL;SE:chr15:43333434-43334945:43335170-43335696:+	6.78823e-12	0.00184152	1.56149e-11	0.0082763
PolyA_SitepA7	2.40002	0.390332	6.14868	2.36661e-06	ADAL;SE:chr15:43333434-43334945:43335170-43335696:+	6.78823e-12	0.00184152	1.56149e-11	0.0082763
Timet04:PolyA_SitepA7	-0.260688	0.43832	-0.594744	0.557581	ADAL;SE:chr15:43333434-43334945:43335170-43335696:+	6.78823e-12	0.00184152	1.56149e-11	0.0082763
Timet30:PolyA_SitepA7	-1.30698	0.440434	-2.96748	0.00670341	ADAL;SE:chr15:43333434-43334945:43335170-43335696:+	6.78823e-12	0.00184152	1.56149e-11	0.0082763
(Intercept)	2.72458	0.292808	9.30502	1.96868e-09	ADAL;SE:chr15:43335170-43335696:43335826-43336626:+	4.92471e-08	0.199361	9.03401e-08	0.349111
Timet04	-0.463588	0.334756	-1.38485	0.178837	ADAL;SE:chr15:43335170-43335696:43335826-43336626:+	4.92471e-08	0.199361	9.03401e-08	0.349111
Timet30	-0.149076	0.331091	-0.450257	0.656566	ADAL;SE:chr15:43335170-43335696:43335826-43336626:+	4.92471e-08	0.199361	9.03401e-08	0.349111
PolyA_SitepA7	0.955932	0.552906	1.72892	0.0966679	ADAL;SE:chr15:43335170-43335696:43335826-43336626:+	4.92471e-08	0.199361	9.03401e-08	0.349111
Timet04:PolyA_SitepA7	1.12037	0.663861	1.68765	0.104433	ADAL;SE:chr15:43335170-43335696:43335826-43336626:+	4.92471e-08	0.199361	9.03401e-08	0.349111
Timet30:PolyA_SitepA7	0.406905	0.66254	0.614159	0.544889	ADAL;SE:chr15:43335170-43335696:43335826-43336626:+	4.92471e-08	0.199361	9.03401e-08	0.349111
(Intercept)	0.385662	0.117062	3.29451	0.00305252	ADAL;SE:chr15:43345980-43347016:43347096-43348907:+	2.06491e-20	0.882504	7.98152e-20	0.947451
Timet04	0.396891	0.144818	2.74062	0.0113917	ADAL;SE:chr15:43345980-43347016:43347096-43348907:+	2.06491e-20	0.882504	7.98152e-20	0.947451
Timet30	-0.0467408	0.137111	-0.340896	0.736148	ADAL;SE:chr15:43345980-43347016:43347096-43348907:+	2.06491e-20	0.882504	7.98152e-20	0.947451
PolyA_SitepA7	3.29485	0.50064	6.58127	8.30894e-07	ADAL;SE:chr15:43345980-43347016:43347096-43348907:+	2.06491e-20	0.882504	7.98152e-20	0.947451
Timet04:PolyA_SitepA7	0.259888	0.612351	0.424411	0.675047	ADAL;SE:chr15:43345980-43347016:43347096-43348907:+	2.06491e-20	0.882504	7.98152e-20	0.947451
Timet30:PolyA_SitepA7	0.30457	0.611181	0.49833	0.622788	ADAL;SE:chr15:43345980-43347016:43347096-43348907:+	2.06491e-20	0.882504	7.98152e-20	0.947451
(Intercept)	5.17991	0.449574	11.5218	2.00802e-15	ADAM10;SE:chr15:58597641-58599598:58599724-58610297:-	3.4025e-14	0.0502754	8.95812e-14	0.122371
Timet04	-1.1052	0.55165	-2.00345	0.0507923	ADAM10;SE:chr15:58597641-58599598:58599724-58610297:-	3.4025e-14	0.0502754	8.95812e-14	0.122371
Timet30	-2.11186	0.554332	-3.80973	0.000395643	ADAM10;SE:chr15:58597641-58599598:58599724-58610297:-	3.4025e-14	0.0502754	8.95812e-14	0.122371
PolyA_SitepA5	0.657821	0.635365	1.03534	0.305696	ADAM10;SE:chr15:58597641-58599598:58599724-58610297:-	3.4025e-14	0.0502754	8.95812e-14	0.122371
PolyA_SitepA8	1.9899	0.512307	3.8842	0.000313791	ADAM10;SE:chr15:58597641-58599598:58599724-58610297:-	3.4025e-14	0.0502754	8.95812e-14	0.122371
PolyA_SitepA9	-0.180447	0.635969	-0.283736	0.777833	ADAM10;SE:chr15:58597641-58599598:58599724-58610297:-	3.4025e-14	0.0502754	8.95812e-14	0.122371
Timet04:PolyA_SitepA5	0.425567	0.779076	0.546246	0.587427	ADAM10;SE:chr15:58597641-58599598:58599724-58610297:-	3.4025e-14	0.0502754	8.95812e-14	0.122371
Timet30:PolyA_SitepA5	0.302449	0.781752	0.386886	0.70055	ADAM10;SE:chr15:58597641-58599598:58599724-58610297:-	3.4025e-14	0.0502754	8.95812e-14	0.122371
Timet04:PolyA_SitepA8	0.58927	0.616885	0.955234	0.344245	ADAM10;SE:chr15:58597641-58599598:58599724-58610297:-	3.4025e-14	0.0502754	8.95812e-14	0.122371
Timet30:PolyA_SitepA8	1.49744	0.620794	2.41214	0.0197308	ADAM10;SE:chr15:58597641-58599598:58599724-58610297:-	3.4025e-14	0.0502754	8.95812e-14	0.122371
Timet04:PolyA_SitepA9	1.50466	0.77949	1.93031	0.0594886	ADAM10;SE:chr15:58597641-58599598:58599724-58610297:-	3.4025e-14	0.0502754	8.95812e-14	0.122371
Timet30:PolyA_SitepA9	1.91231	0.781629	2.44657	0.0181357	ADAM10;SE:chr15:58597641-58599598:58599724-58610297:-	3.4025e-14	0.0502754	8.95812e-14	0.122371
(Intercept)	2.93661	0.264595	11.0985	7.48626e-15	ADAM10;SE:chr15:58640960-58643886:58643978-58646055:-	5.83608e-09	0.261573	1.13914e-08	0.42688
Timet04	-0.504814	0.370605	-1.36213	0.179514	ADAM10;SE:chr15:58640960-58643886:58643978-58646055:-	5.83608e-09	0.261573	1.13914e-08	0.42688
Timet30	-1.06481	0.430207	-2.47511	0.0169026	ADAM10;SE:chr15:58640960-58643886:58643978-58646055:-	5.83608e-09	0.261573	1.13914e-08	0.42688
PolyA_SitepA5	2.90112	0.8186	3.544	0.000890025	ADAM10;SE:chr15:58640960-58643886:58643978-58646055:-	5.83608e-09	0.261573	1.13914e-08	0.42688
PolyA_SitepA8	0.467214	0.272851	1.71235	0.0932872	ADAM10;SE:chr15:58640960-58643886:58643978-58646055:-	5.83608e-09	0.261573	1.13914e-08	0.42688
PolyA_SitepA9	0.656124	0.472978	1.38722	0.171783	ADAM10;SE:chr15:58640960-58643886:58643978-58646055:-	5.83608e-09	0.261573	1.13914e-08	0.42688
Timet04:PolyA_SitepA5	-0.174819	1.01899	-0.171561	0.864504	ADAM10;SE:chr15:58640960-58643886:58643978-58646055:-	5.83608e-09	0.261573	1.13914e-08	0.42688
Timet30:PolyA_SitepA5	-0.744598	1.04387	-0.713304	0.479112	ADAM10;SE:chr15:58640960-58643886:58643978-58646055:-	5.83608e-09	0.261573	1.13914e-08	0.42688
Timet04:PolyA_SitepA8	0.457827	0.379	1.20799	0.232971	ADAM10;SE:chr15:58640960-58643886:58643978-58646055:-	5.83608e-09	0.261573	1.13914e-08	0.42688
Timet30:PolyA_SitepA8	0.844384	0.437574	1.9297	0.0595663	ADAM10;SE:chr15:58640960-58643886:58643978-58646055:-	5.83608e-09	0.261573	1.13914e-08	0.42688
Timet04:PolyA_SitepA9	0.525311	0.586274	0.896016	0.374716	ADAM10;SE:chr15:58640960-58643886:58643978-58646055:-	5.83608e-09	0.261573	1.13914e-08	0.42688
Timet30:PolyA_SitepA9	0.529499	0.62907	0.841718	0.40412	ADAM10;SE:chr15:58640960-58643886:58643978-58646055:-	5.83608e-09	0.261573	1.13914e-08	0.42688
(Intercept)	5.17991	0.277393	18.6736	1.18172e-23	ADAM10;SE:chr15:58682314-58717577:58717727-58749480:-	4.18206e-20	0.00156888	1.58423e-19	0.00722768
Timet04	-1.1052	0.340374	-3.24702	0.00213012	ADAM10;SE:chr15:58682314-58717577:58717727-58749480:-	4.18206e-20	0.00156888	1.58423e-19	0.00722768
Timet30	-2.11186	0.342029	-6.17449	1.35659e-07	ADAM10;SE:chr15:58682314-58717577:58717727-58749480:-	4.18206e-20	0.00156888	1.58423e-19	0.00722768
PolyA_SitepA5	0.657821	0.392028	1.678	0.0998481	ADAM10;SE:chr15:58682314-58717577:58717727-58749480:-	4.18206e-20	0.00156888	1.58423e-19	0.00722768
PolyA_SitepA8	1.89027	0.312782	6.04343	2.15217e-07	ADAM10;SE:chr15:58682314-58717577:58717727-58749480:-	4.18206e-20	0.00156888	1.58423e-19	0.00722768
PolyA_SitepA9	-0.180447	0.392397	-0.459859	0.647694	ADAM10;SE:chr15:58682314-58717577:58717727-58749480:-	4.18206e-20	0.00156888	1.58423e-19	0.00722768
Timet04:PolyA_SitepA5	0.425567	0.480699	0.885309	0.380404	ADAM10;SE:chr15:58682314-58717577:58717727-58749480:-	4.18206e-20	0.00156888	1.58423e-19	0.00722768
Timet30:PolyA_SitepA5	0.302449	0.48235	0.627032	0.533609	ADAM10;SE:chr15:58682314-58717577:58717727-58749480:-	4.18206e-20	0.00156888	1.58423e-19	0.00722768
Timet04:PolyA_SitepA8	0.710909	0.37809	1.88026	0.0661479	ADAM10;SE:chr15:58682314-58717577:58717727-58749480:-	4.18206e-20	0.00156888	1.58423e-19	0.00722768
Timet30:PolyA_SitepA8	1.28119	0.377981	3.38955	0.00140779	ADAM10;SE:chr15:58682314-58717577:58717727-58749480:-	4.18206e-20	0.00156888	1.58423e-19	0.00722768
Timet04:PolyA_SitepA9	1.50466	0.480951	3.1285	0.00298504	ADAM10;SE:chr15:58682314-58717577:58717727-58749480:-	4.18206e-20	0.00156888	1.58423e-19	0.00722768
Timet30:PolyA_SitepA9	1.91231	0.482271	3.96521	0.000243328	ADAM10;SE:chr15:58682314-58717577:58717727-58749480:-	4.18206e-20	0.00156888	1.58423e-19	0.00722768
(Intercept)	-5.17991	0.451731	-11.4668	2.37941e-15	ADAM10;SE:chr15:58717727-58748795:58749036-58749480:-	2.55686e-16	0.271655	7.68822e-16	0.43887
Timet04	1.1052	0.554296	1.99388	0.0518633	ADAM10;SE:chr15:58717727-58748795:58749036-58749480:-	2.55686e-16	0.271655	7.68822e-16	0.43887
Timet30	2.11186	0.556991	3.79155	0.000418565	ADAM10;SE:chr15:58717727-58748795:58749036-58749480:-	2.55686e-16	0.271655	7.68822e-16	0.43887
PolyA_SitepA5	-0.657821	0.638413	-1.0304	0.307986	ADAM10;SE:chr15:58717727-58748795:58749036-58749480:-	2.55686e-16	0.271655	7.68822e-16	0.43887
PolyA_SitepA8	-3.19249	0.637986	-5.00401	7.9522e-06	ADAM10;SE:chr15:58717727-58748795:58749036-58749480:-	2.55686e-16	0.271655	7.68822e-16	0.43887
PolyA_SitepA9	0.180447	0.63902	0.282381	0.778866	ADAM10;SE:chr15:58717727-58748795:58749036-58749480:-	2.55686e-16	0.271655	7.68822e-16	0.43887
Timet04:PolyA_SitepA5	-0.425567	0.782814	-0.543638	0.589207	ADAM10;SE:chr15:58717727-58748795:58749036-58749480:-	2.55686e-16	0.271655	7.68822e-16	0.43887
Timet30:PolyA_SitepA5	-0.302449	0.785503	-0.385039	0.701909	ADAM10;SE:chr15:58717727-58748795:58749036-58749480:-	2.55686e-16	0.271655	7.68822e-16	0.43887
Timet04:PolyA_SitepA8	-0.0854792	0.73639	-0.116079	0.908074	ADAM10;SE:chr15:58717727-58748795:58749036-58749480:-	2.55686e-16	0.271655	7.68822e-16	0.43887
Timet30:PolyA_SitepA8	0.0292236	0.725384	0.0402871	0.968031	ADAM10;SE:chr15:58717727-58748795:58749036-58749480:-	2.55686e-16	0.271655	7.68822e-16	0.43887
Timet04:PolyA_SitepA9	-1.50466	0.78323	-1.92109	0.06067	ADAM10;SE:chr15:58717727-58748795:58749036-58749480:-	2.55686e-16	0.271655	7.68822e-16	0.43887
Timet30:PolyA_SitepA9	-1.91231	0.785379	-2.43489	0.0186634	ADAM10;SE:chr15:58717727-58748795:58749036-58749480:-	2.55686e-16	0.271655	7.68822e-16	0.43887
(Intercept)	-4.45435	0.465498	-9.56899	1.98894e-11	ADAR;SE:chr1:154602626-154625063:154625153-154627855:-	3.36889e-05	0.774203	5.11859e-05	0.880208
Timet04	0.305936	0.570507	0.536252	0.595083	ADAR;SE:chr1:154602626-154625063:154625153-154627855:-	3.36889e-05	0.774203	5.11859e-05	0.880208
Timet30	0.724646	0.571277	1.26847	0.212773	ADAR;SE:chr1:154602626-154625063:154625153-154627855:-	3.36889e-05	0.774203	5.11859e-05	0.880208
PolyA_SitepA4	-1.44006	0.656868	-2.1923	0.0349058	ADAR;SE:chr1:154602626-154625063:154625153-154627855:-	3.36889e-05	0.774203	5.11859e-05	0.880208
PolyA_SitepA6	-0.689114	0.516146	-1.33511	0.190221	ADAR;SE:chr1:154602626-154625063:154625153-154627855:-	3.36889e-05	0.774203	5.11859e-05	0.880208
Timet04:PolyA_SitepA4	0.0811053	0.80486	0.10077	0.920293	ADAR;SE:chr1:154602626-154625063:154625153-154627855:-	3.36889e-05	0.774203	5.11859e-05	0.880208
Timet30:PolyA_SitepA4	-0.303913	0.805415	-0.377337	0.708138	ADAR;SE:chr1:154602626-154625063:154625153-154627855:-	3.36889e-05	0.774203	5.11859e-05	0.880208
Timet04:PolyA_SitepA6	-0.529423	0.634111	-0.834906	0.409277	ADAR;SE:chr1:154602626-154625063:154625153-154627855:-	3.36889e-05	0.774203	5.11859e-05	0.880208
Timet30:PolyA_SitepA6	-0.600317	0.633995	-0.946879	0.350013	ADAR;SE:chr1:154602626-154625063:154625153-154627855:-	3.36889e-05	0.774203	5.11859e-05	0.880208
(Intercept)	2.67377	0.121824	21.9478	2.15175e-17	ADAT1;SE:chr16:75617272-75618586:75618640-75620266:-	1.12053e-10	0.451728	2.41336e-10	0.623318
Timet04	-0.508761	0.136903	-3.71622	0.00107576	ADAT1;SE:chr16:75617272-75618586:75618640-75620266:-	1.12053e-10	0.451728	2.41336e-10	0.623318
Timet30	-0.550195	0.135244	-4.06815	0.000443486	ADAT1;SE:chr16:75617272-75618586:75618640-75620266:-	1.12053e-10	0.451728	2.41336e-10	0.623318
PolyA_SitepA3	1.3981	0.665689	2.10023	0.0463993	ADAT1;SE:chr16:75617272-75618586:75618640-75620266:-	1.12053e-10	0.451728	2.41336e-10	0.623318
Timet04:PolyA_SitepA3	0.566708	0.813014	0.697045	0.492472	ADAT1;SE:chr16:75617272-75618586:75618640-75620266:-	1.12053e-10	0.451728	2.41336e-10	0.623318
Timet30:PolyA_SitepA3	1.05818	0.811981	1.3032	0.204871	ADAT1;SE:chr16:75617272-75618586:75618640-75620266:-	1.12053e-10	0.451728	2.41336e-10	0.623318
(Intercept)	-4.60517	0.530927	-8.67383	2.40684e-10	ADD1;SE:chr4:2844024-2867972:2868129-2875896:+	7.88871e-06	6.32076e-09	1.25651e-05	1.31344e-07
Timet04	-1.21343	0.649495	-1.86826	0.0698812	ADD1;SE:chr4:2844024-2867972:2868129-2875896:+	7.88871e-06	6.32076e-09	1.25651e-05	1.31344e-07
Timet30	-0.752987	0.649682	-1.15901	0.254083	ADD1;SE:chr4:2844024-2867972:2868129-2875896:+	7.88871e-06	6.32076e-09	1.25651e-05	1.31344e-07
PolyA_SitepA7	-3.24636	0.749056	-4.33394	0.000112532	ADD1;SE:chr4:2844024-2867972:2868129-2875896:+	7.88871e-06	6.32076e-09	1.25651e-05	1.31344e-07
PolyA_SitepA8	0.413261	0.547693	0.75455	0.455427	ADD1;SE:chr4:2844024-2867972:2868129-2875896:+	7.88871e-06	6.32076e-09	1.25651e-05	1.31344e-07
Timet04:PolyA_SitepA7	3.13978	0.843027	3.72441	0.000668109	ADD1;SE:chr4:2844024-2867972:2868129-2875896:+	7.88871e-06	6.32076e-09	1.25651e-05	1.31344e-07
Timet30:PolyA_SitepA7	0.972158	0.878119	1.10709	0.275597	ADD1;SE:chr4:2844024-2867972:2868129-2875896:+	7.88871e-06	6.32076e-09	1.25651e-05	1.31344e-07
Timet04:PolyA_SitepA8	-0.122133	0.671667	-0.181835	0.856732	ADD1;SE:chr4:2844024-2867972:2868129-2875896:+	7.88871e-06	6.32076e-09	1.25651e-05	1.31344e-07
Timet30:PolyA_SitepA8	-0.725113	0.686503	-1.05624	0.297895	ADD1;SE:chr4:2844024-2867972:2868129-2875896:+	7.88871e-06	6.32076e-09	1.25651e-05	1.31344e-07
(Intercept)	4.60517	0.452539	10.1763	3.88674e-12	ADD1;SE:chr4:2844024-2875896:2876110-2881898:+	7.08121e-25	0.200558	3.56668e-24	0.350894
Timet04	1.21343	0.553602	2.19188	0.0349389	ADD1;SE:chr4:2844024-2875896:2876110-2881898:+	7.08121e-25	0.200558	3.56668e-24	0.350894
Timet30	0.752987	0.553761	1.35977	0.182359	ADD1;SE:chr4:2844024-2875896:2876110-2881898:+	7.08121e-25	0.200558	3.56668e-24	0.350894
PolyA_SitepA7	3.24363	0.638463	5.08038	1.17493e-05	ADD1;SE:chr4:2844024-2875896:2876110-2881898:+	7.08121e-25	0.200558	3.56668e-24	0.350894
PolyA_SitepA8	0.342945	0.482325	0.711024	0.481651	ADD1;SE:chr4:2844024-2875896:2876110-2881898:+	7.08121e-25	0.200558	3.56668e-24	0.350894
Timet04:PolyA_SitepA7	-0.467676	0.781485	-0.598446	0.55329	ADD1;SE:chr4:2844024-2875896:2876110-2881898:+	7.08121e-25	0.200558	3.56668e-24	0.350894
Timet30:PolyA_SitepA7	-0.279802	0.781601	-0.357985	0.722445	ADD1;SE:chr4:2844024-2875896:2876110-2881898:+	7.08121e-25	0.200558	3.56668e-24	0.350894
Timet04:PolyA_SitepA8	-1.2529	0.582088	-2.15242	0.0381428	ADD1;SE:chr4:2844024-2875896:2876110-2881898:+	7.08121e-25	0.200558	3.56668e-24	0.350894
Timet30:PolyA_SitepA8	-0.613243	0.589507	-1.04026	0.305154	ADD1;SE:chr4:2844024-2875896:2876110-2881898:+	7.08121e-25	0.200558	3.56668e-24	0.350894
(Intercept)	4.60517	0.533656	8.62947	2.73048e-10	ADD1;SE:chr4:2876110-2881898:2882060-2884515:+	4.94949e-18	6.71905e-10	1.63906e-17	1.75291e-08
Timet04	1.21343	0.652834	1.85871	0.0712591	ADD1;SE:chr4:2876110-2881898:2882060-2884515:+	4.94949e-18	6.71905e-10	1.63906e-17	1.75291e-08
Timet30	0.752987	0.653021	1.15308	0.256475	ADD1;SE:chr4:2876110-2881898:2882060-2884515:+	4.94949e-18	6.71905e-10	1.63906e-17	1.75291e-08
PolyA_SitepA7	1.51215	0.578496	2.61393	0.0129853	ADD1;SE:chr4:2876110-2881898:2882060-2884515:+	4.94949e-18	6.71905e-10	1.63906e-17	1.75291e-08
PolyA_SitepA8	1.25086	0.615668	2.03171	0.0496146	ADD1;SE:chr4:2876110-2881898:2882060-2884515:+	4.94949e-18	6.71905e-10	1.63906e-17	1.75291e-08
Timet04:PolyA_SitepA7	1.26959	0.785539	1.6162	0.114781	ADD1;SE:chr4:2876110-2881898:2882060-2884515:+	4.94949e-18	6.71905e-10	1.63906e-17	1.75291e-08
Timet30:PolyA_SitepA7	-0.44483	0.705328	-0.630671	0.532239	ADD1;SE:chr4:2876110-2881898:2882060-2884515:+	4.94949e-18	6.71905e-10	1.63906e-17	1.75291e-08
Timet04:PolyA_SitepA8	-3.16721	0.723012	-4.38058	9.79085e-05	ADD1;SE:chr4:2876110-2881898:2882060-2884515:+	4.94949e-18	6.71905e-10	1.63906e-17	1.75291e-08
Timet30:PolyA_SitepA8	-2.92721	0.724667	-4.03939	0.000268701	ADD1;SE:chr4:2876110-2881898:2882060-2884515:+	4.94949e-18	6.71905e-10	1.63906e-17	1.75291e-08
(Intercept)	4.60517	0.449192	10.2521	3.18081e-12	ADD1;SE:chr4:2884666-2894013:2894093-2894582:+	7.31378e-10	0.00214644	1.5026e-09	0.00937803
Timet04	1.21343	0.549508	2.20821	0.0336846	ADD1;SE:chr4:2884666-2894013:2894093-2894582:+	7.31378e-10	0.00214644	1.5026e-09	0.00937803
Timet30	0.752987	0.549665	1.3699	0.179202	ADD1;SE:chr4:2884666-2894013:2894093-2894582:+	7.31378e-10	0.00214644	1.5026e-09	0.00937803
PolyA_SitepA7	1.78184	0.497949	3.57836	0.00101073	ADD1;SE:chr4:2884666-2894013:2894093-2894582:+	7.31378e-10	0.00214644	1.5026e-09	0.00937803
PolyA_SitepA8	2.35739	0.633829	3.71928	0.000677961	ADD1;SE:chr4:2884666-2894013:2894093-2894582:+	7.31378e-10	0.00214644	1.5026e-09	0.00937803
Timet04:PolyA_SitepA7	-1.84129	0.594958	-3.09482	0.00379838	ADD1;SE:chr4:2884666-2894013:2894093-2894582:+	7.31378e-10	0.00214644	1.5026e-09	0.00937803
Timet30:PolyA_SitepA7	-0.873927	0.600905	-1.45435	0.154513	ADD1;SE:chr4:2884666-2894013:2894093-2894582:+	7.31378e-10	0.00214644	1.5026e-09	0.00937803
Timet04:PolyA_SitepA8	-0.109413	0.775785	-0.141035	0.888628	ADD1;SE:chr4:2884666-2894013:2894093-2894582:+	7.31378e-10	0.00214644	1.5026e-09	0.00937803
Timet30:PolyA_SitepA8	-0.523239	0.775925	-0.674342	0.504401	ADD1;SE:chr4:2884666-2894013:2894093-2894582:+	7.31378e-10	0.00214644	1.5026e-09	0.00937803
(Intercept)	4.60517	0.834681	5.51728	3.07105e-06	ADD1;SE:chr4:2898327-2898433:2898531-2899259:+	0.141669	1.32036e-07	0.160354	1.96402e-06
Timet04	1.21343	1.02108	1.18837	0.242468	ADD1;SE:chr4:2898327-2898433:2898531-2899259:+	0.141669	1.32036e-07	0.160354	1.96402e-06
Timet30	0.752987	1.02138	0.737227	0.465762	ADD1;SE:chr4:2898327-2898433:2898531-2899259:+	0.141669	1.32036e-07	0.160354	1.96402e-06
PolyA_SitepA7	1.86201	0.932421	1.99696	0.053432	ADD1;SE:chr4:2898327-2898433:2898531-2899259:+	0.141669	1.32036e-07	0.160354	1.96402e-06
PolyA_SitepA8	0.231112	0.883246	0.261662	0.795074	ADD1;SE:chr4:2898327-2898433:2898531-2899259:+	0.141669	1.32036e-07	0.160354	1.96402e-06
Timet04:PolyA_SitepA7	-2.50415	1.10754	-2.26101	0.0298994	ADD1;SE:chr4:2898327-2898433:2898531-2899259:+	0.141669	1.32036e-07	0.160354	1.96402e-06
Timet30:PolyA_SitepA7	-1.73115	1.11189	-1.55694	0.128233	ADD1;SE:chr4:2898327-2898433:2898531-2899259:+	0.141669	1.32036e-07	0.160354	1.96402e-06
Timet04:PolyA_SitepA8	2.02057	1.21287	1.66594	0.104404	ADD1;SE:chr4:2898327-2898433:2898531-2899259:+	0.141669	1.32036e-07	0.160354	1.96402e-06
Timet30:PolyA_SitepA8	-0.367783	1.08399	-0.339287	0.736365	ADD1;SE:chr4:2898327-2898433:2898531-2899259:+	0.141669	1.32036e-07	0.160354	1.96402e-06
(Intercept)	-4.08766	0.955446	-4.27827	0.000132809	ADD1;SE:chr4:2908604-2909339:2909431-2914884:+	1.43804e-16	4.00929e-09	4.38682e-16	8.70356e-08
Timet04	0.103689	1.01807	0.101849	0.919442	ADD1;SE:chr4:2908604-2909339:2909431-2914884:+	1.43804e-16	4.00929e-09	4.38682e-16	8.70356e-08
Timet30	0.424094	1.02799	0.412547	0.682385	ADD1;SE:chr4:2908604-2909339:2909431-2914884:+	1.43804e-16	4.00929e-09	4.38682e-16	8.70356e-08
PolyA_SitepA7	0.279935	0.969635	0.288702	0.774465	ADD1;SE:chr4:2908604-2909339:2909431-2914884:+	1.43804e-16	4.00929e-09	4.38682e-16	8.70356e-08
PolyA_SitepA8	-0.877412	1.05752	-0.829686	0.412185	ADD1;SE:chr4:2908604-2909339:2909431-2914884:+	1.43804e-16	4.00929e-09	4.38682e-16	8.70356e-08
Timet04:PolyA_SitepA7	0.516814	1.03314	0.500236	0.619953	ADD1;SE:chr4:2908604-2909339:2909431-2914884:+	1.43804e-16	4.00929e-09	4.38682e-16	8.70356e-08
Timet30:PolyA_SitepA7	0.120911	1.04363	0.115856	0.90841	ADD1;SE:chr4:2908604-2909339:2909431-2914884:+	1.43804e-16	4.00929e-09	4.38682e-16	8.70356e-08
Timet04:PolyA_SitepA8	2.83076	1.11545	2.53779	0.0156274	ADD1;SE:chr4:2908604-2909339:2909431-2914884:+	1.43804e-16	4.00929e-09	4.38682e-16	8.70356e-08
Timet30:PolyA_SitepA8	3.15827	1.12505	2.80723	0.00801728	ADD1;SE:chr4:2908604-2909339:2909431-2914884:+	1.43804e-16	4.00929e-09	4.38682e-16	8.70356e-08
(Intercept)	-0.326297	0.584789	-0.557974	0.580316	ADD1;SE:chr4:2926112-2926642:2926675-2928171:+	5.69524e-22	0.0705329	2.4174e-21	0.158691
Timet04	4.88467	1.24734	3.91606	0.00038489	ADD1;SE:chr4:2926112-2926642:2926675-2928171:+	5.69524e-22	0.0705329	2.4174e-21	0.158691
Timet30	1.74215	0.683652	2.5483	0.0152353	ADD1;SE:chr4:2926112-2926642:2926675-2928171:+	5.69524e-22	0.0705329	2.4174e-21	0.158691
PolyA_SitepA7	-2.12642	0.621831	-3.41962	0.00157411	ADD1;SE:chr4:2926112-2926642:2926675-2928171:+	5.69524e-22	0.0705329	2.4174e-21	0.158691
PolyA_SitepA8	4.41441	0.919199	4.80246	2.74341e-05	ADD1;SE:chr4:2926112-2926642:2926675-2928171:+	5.69524e-22	0.0705329	2.4174e-21	0.158691
Timet04:PolyA_SitepA7	1.83079	1.28716	1.42234	0.163534	ADD1;SE:chr4:2926112-2926642:2926675-2928171:+	5.69524e-22	0.0705329	2.4174e-21	0.158691
Timet30:PolyA_SitepA7	1.51905	0.718922	2.11296	0.0416042	ADD1;SE:chr4:2926112-2926642:2926675-2928171:+	5.69524e-22	0.0705329	2.4174e-21	0.158691
Timet04:PolyA_SitepA8	-0.908889	2.50293	-0.363129	0.718632	ADD1;SE:chr4:2926112-2926642:2926675-2928171:+	5.69524e-22	0.0705329	2.4174e-21	0.158691
Timet30:PolyA_SitepA8	-0.889134	1.19333	-0.745087	0.461056	ADD1;SE:chr4:2926112-2926642:2926675-2928171:+	5.69524e-22	0.0705329	2.4174e-21	0.158691
(Intercept)	-6.59987	0.105333	-62.6573	4.09241e-28	ADD2;SE:chr2:70673006-70673237:70673347-70674678:-	0.0209103	0.891844	0.0256844	0.951974
Timet04	0.25365	0.129014	1.96606	0.060962	ADD2;SE:chr2:70673006-70673237:70673347-70674678:-	0.0209103	0.891844	0.0256844	0.951974
Timet30	0.939228	0.129051	7.27794	1.61419e-07	ADD2;SE:chr2:70673006-70673237:70673347-70674678:-	0.0209103	0.891844	0.0256844	0.951974
PolyA_SitepA10	0.185319	0.148973	1.24398	0.225522	ADD2;SE:chr2:70673006-70673237:70673347-70674678:-	0.0209103	0.891844	0.0256844	0.951974
Timet04:PolyA_SitepA10	-0.00100857	0.182467	-0.00552739	0.995635	ADD2;SE:chr2:70673006-70673237:70673347-70674678:-	0.0209103	0.891844	0.0256844	0.951974
Timet30:PolyA_SitepA10	-0.0659398	0.182521	-0.361272	0.721057	ADD2;SE:chr2:70673006-70673237:70673347-70674678:-	0.0209103	0.891844	0.0256844	0.951974
(Intercept)	-6.59987	0.105333	-62.6573	4.09241e-28	ADD2;SE:chr2:70673006-70673241:70673326-70674678:-	0.0209103	0.891844	0.0256844	0.951974
Timet04	0.25365	0.129014	1.96606	0.060962	ADD2;SE:chr2:70673006-70673241:70673326-70674678:-	0.0209103	0.891844	0.0256844	0.951974
Timet30	0.939228	0.129051	7.27794	1.61419e-07	ADD2;SE:chr2:70673006-70673241:70673326-70674678:-	0.0209103	0.891844	0.0256844	0.951974
PolyA_SitepA10	0.185319	0.148973	1.24398	0.225522	ADD2;SE:chr2:70673006-70673241:70673326-70674678:-	0.0209103	0.891844	0.0256844	0.951974
Timet04:PolyA_SitepA10	-0.00100857	0.182467	-0.00552739	0.995635	ADD2;SE:chr2:70673006-70673241:70673326-70674678:-	0.0209103	0.891844	0.0256844	0.951974
Timet30:PolyA_SitepA10	-0.0659398	0.182521	-0.361272	0.721057	ADD2;SE:chr2:70673006-70673241:70673326-70674678:-	0.0209103	0.891844	0.0256844	0.951974
(Intercept)	-6.59987	0.105333	-62.6573	4.09241e-28	ADD2;SE:chr2:70673006-70673241:70673347-70674678:-	0.0209103	0.891844	0.0256844	0.951974
Timet04	0.25365	0.129014	1.96606	0.060962	ADD2;SE:chr2:70673006-70673241:70673347-70674678:-	0.0209103	0.891844	0.0256844	0.951974
Timet30	0.939228	0.129051	7.27794	1.61419e-07	ADD2;SE:chr2:70673006-70673241:70673347-70674678:-	0.0209103	0.891844	0.0256844	0.951974
PolyA_SitepA10	0.185319	0.148973	1.24398	0.225522	ADD2;SE:chr2:70673006-70673241:70673347-70674678:-	0.0209103	0.891844	0.0256844	0.951974
Timet04:PolyA_SitepA10	-0.00100857	0.182467	-0.00552739	0.995635	ADD2;SE:chr2:70673006-70673241:70673347-70674678:-	0.0209103	0.891844	0.0256844	0.951974
Timet30:PolyA_SitepA10	-0.0659398	0.182521	-0.361272	0.721057	ADD2;SE:chr2:70673006-70673241:70673347-70674678:-	0.0209103	0.891844	0.0256844	0.951974
(Intercept)	5.47227	0.297965	18.3655	7.21404e-20	ADD2;SE:chr2:70678961-70683591:70683767-70688024:-	0.00224382	0.0967522	0.00298482	0.202524
Timet04	-0.325607	0.31857	-1.02209	0.313558	ADD2;SE:chr2:70678961-70683591:70683767-70688024:-	0.00224382	0.0967522	0.00298482	0.202524
Timet30	0.211916	0.342488	0.618756	0.539973	ADD2;SE:chr2:70678961-70683591:70683767-70688024:-	0.00224382	0.0967522	0.00298482	0.202524
PolyA_SitepA8	1.1276	0.595306	1.89415	0.0662612	ADD2;SE:chr2:70678961-70683591:70683767-70688024:-	0.00224382	0.0967522	0.00298482	0.202524
PolyA_SitepA10	0.942281	0.595368	1.58269	0.12224	ADD2;SE:chr2:70678961-70683591:70683767-70688024:-	0.00224382	0.0967522	0.00298482	0.202524
Timet04:PolyA_SitepA8	0.0719576	0.70707	0.101769	0.919505	ADD2;SE:chr2:70678961-70683591:70683767-70688024:-	0.00224382	0.0967522	0.00298482	0.202524
Timet30:PolyA_SitepA8	-1.15114	0.718323	-1.60254	0.117775	ADD2;SE:chr2:70678961-70683591:70683767-70688024:-	0.00224382	0.0967522	0.00298482	0.202524
Timet04:PolyA_SitepA10	0.0729662	0.707154	0.103183	0.918391	ADD2;SE:chr2:70678961-70683591:70683767-70688024:-	0.00224382	0.0967522	0.00298482	0.202524
Timet30:PolyA_SitepA10	-1.0852	0.718415	-1.51055	0.139631	ADD2;SE:chr2:70678961-70683591:70683767-70688024:-	0.00224382	0.0967522	0.00298482	0.202524
(Intercept)	-6.56573	0.100601	-65.2652	5.51603e-39	ADD2;SE:chr2:70706442-70711133:70711250-70713066:-	3.81359e-13	7.45363e-10	9.41079e-13	1.91484e-08
Timet04	-0.934611	0.123193	-7.58657	5.66931e-09	ADD2;SE:chr2:70706442-70711133:70711250-70713066:-	3.81359e-13	7.45363e-10	9.41079e-13	1.91484e-08
Timet30	-0.659383	0.123196	-5.35229	5.10151e-06	ADD2;SE:chr2:70706442-70711133:70711250-70713066:-	3.81359e-13	7.45363e-10	9.41079e-13	1.91484e-08
PolyA_SitepA8	-0.0341362	0.142269	-0.23994	0.811738	ADD2;SE:chr2:70706442-70711133:70711250-70713066:-	3.81359e-13	7.45363e-10	9.41079e-13	1.91484e-08
PolyA_SitepA10	0.151183	0.142279	1.06258	0.295049	ADD2;SE:chr2:70706442-70711133:70711250-70713066:-	3.81359e-13	7.45363e-10	9.41079e-13	1.91484e-08
Timet04:PolyA_SitepA8	1.18826	0.174237	6.81979	5.66455e-08	ADD2;SE:chr2:70706442-70711133:70711250-70713066:-	3.81359e-13	7.45363e-10	9.41079e-13	1.91484e-08
Timet30:PolyA_SitepA8	1.59861	0.174265	9.17346	5.91016e-11	ADD2;SE:chr2:70706442-70711133:70711250-70713066:-	3.81359e-13	7.45363e-10	9.41079e-13	1.91484e-08
Timet04:PolyA_SitepA10	1.18725	0.17425	6.81349	5.77386e-08	ADD2;SE:chr2:70706442-70711133:70711250-70713066:-	3.81359e-13	7.45363e-10	9.41079e-13	1.91484e-08
Timet30:PolyA_SitepA10	1.53267	0.174279	8.79435	1.7104e-10	ADD2;SE:chr2:70706442-70711133:70711250-70713066:-	3.81359e-13	7.45363e-10	9.41079e-13	1.91484e-08
(Intercept)	4.66861	0.142237	32.8227	2.00322e-28	ADD2;SE:chr2:70706442-70713066:70713184-70767886:-	0.0017228	7.59171e-05	0.00231187	0.000549687
Timet04	0.985904	0.175549	5.61612	2.26541e-06	ADD2;SE:chr2:70706442-70713066:70713184-70767886:-	0.0017228	7.59171e-05	0.00231187	0.000549687
Timet30	1.17021	0.192307	6.0851	5.34976e-07	ADD2;SE:chr2:70706442-70713066:70713184-70767886:-	0.0017228	7.59171e-05	0.00231187	0.000549687
PolyA_SitepA8	1.93126	0.392473	4.92074	1.9137e-05	ADD2;SE:chr2:70706442-70713066:70713184-70767886:-	0.0017228	7.59171e-05	0.00231187	0.000549687
PolyA_SitepA10	1.74594	0.39252	4.44802	8.00141e-05	ADD2;SE:chr2:70706442-70713066:70713184-70767886:-	0.0017228	7.59171e-05	0.00231187	0.000549687
Timet04:PolyA_SitepA8	-1.23955	0.481195	-2.57599	0.0142456	ADD2;SE:chr2:70706442-70713066:70713184-70767886:-	0.0017228	7.59171e-05	0.00231187	0.000549687
Timet30:PolyA_SitepA8	-2.10944	0.487677	-4.32548	0.000115405	ADD2;SE:chr2:70706442-70713066:70713184-70767886:-	0.0017228	7.59171e-05	0.00231187	0.000549687
Timet04:PolyA_SitepA10	-1.23855	0.481257	-2.57356	0.01433	ADD2;SE:chr2:70706442-70713066:70713184-70767886:-	0.0017228	7.59171e-05	0.00231187	0.000549687
Timet30:PolyA_SitepA10	-2.0435	0.487745	-4.18968	0.000172684	ADD2;SE:chr2:70706442-70713066:70713184-70767886:-	0.0017228	7.59171e-05	0.00231187	0.000549687
(Intercept)	-6.02587	0.400541	-15.0443	1.01808e-13	ADD3;SE:chr10:110008299-110079240:110079297-110100625:+	0.000612123	0.000538103	0.00084832	0.00291229
Timet04	1.66489	0.491402	3.38804	0.00242788	ADD3;SE:chr10:110008299-110079240:110079297-110100625:+	0.000612123	0.000538103	0.00084832	0.00291229
Timet30	1.71283	0.491455	3.48523	0.00191089	ADD3;SE:chr10:110008299-110079240:110079297-110100625:+	0.000612123	0.000538103	0.00084832	0.00291229
PolyA_SitepA2	2.01194	0.408388	4.92654	5.00792e-05	ADD3;SE:chr10:110008299-110079240:110079297-110100625:+	0.000612123	0.000538103	0.00084832	0.00291229
Timet04:PolyA_SitepA2	-1.74036	0.51566	-3.37502	0.00250675	ADD3;SE:chr10:110008299-110079240:110079297-110100625:+	0.000612123	0.000538103	0.00084832	0.00291229
Timet30:PolyA_SitepA2	-2.01551	0.513901	-3.92198	0.000641595	ADD3;SE:chr10:110008299-110079240:110079297-110100625:+	0.000612123	0.000538103	0.00084832	0.00291229
(Intercept)	-6.02587	0.459857	-13.1038	2.87736e-15	ADD3;SE:chr10:110100848-110106000:110106053-110112777:+	0.7043	0.00552117	0.724307	0.0204928
Timet04	1.66489	0.564176	2.95101	0.00554172	ADD3;SE:chr10:110100848-110106000:110106053-110112777:+	0.7043	0.00552117	0.724307	0.0204928
Timet30	1.71283	0.564235	3.03567	0.00444119	ADD3;SE:chr10:110100848-110106000:110106053-110112777:+	0.7043	0.00552117	0.724307	0.0204928
PolyA_SitepA2	0.868666	0.481666	1.80346	0.07969	ADD3;SE:chr10:110100848-110106000:110106053-110112777:+	0.7043	0.00552117	0.724307	0.0204928
PolyA_SitepA3	0.409095	0.650535	0.62886	0.533411	ADD3;SE:chr10:110100848-110106000:110106053-110112777:+	0.7043	0.00552117	0.724307	0.0204928
Timet04:PolyA_SitepA2	-1.62014	0.622739	-2.60164	0.0133818	ADD3;SE:chr10:110100848-110106000:110106053-110112777:+	0.7043	0.00552117	0.724307	0.0204928
Timet30:PolyA_SitepA2	-1.80383	0.602044	-2.99617	0.00492626	ADD3;SE:chr10:110100848-110106000:110106053-110112777:+	0.7043	0.00552117	0.724307	0.0204928
Timet04:PolyA_SitepA3	-0.0882447	0.798346	-0.110534	0.9126	ADD3;SE:chr10:110100848-110106000:110106053-110112777:+	0.7043	0.00552117	0.724307	0.0204928
Timet30:PolyA_SitepA3	-1.40762	0.797551	-1.76493	0.086058	ADD3;SE:chr10:110100848-110106000:110106053-110112777:+	0.7043	0.00552117	0.724307	0.0204928
(Intercept)	6.02587	0.35167	17.135	6.82287e-19	ADD3;SE:chr10:110112915-110116259:110116410-110117342:+	0.962249	4.13704e-06	0.966108	4.28867e-05
Timet04	-1.66489	0.431445	-3.85887	0.000454158	ADD3;SE:chr10:110112915-110116259:110116410-110117342:+	0.962249	4.13704e-06	0.966108	4.28867e-05
Timet30	-1.71283	0.431491	-3.96956	0.000329459	ADD3;SE:chr10:110112915-110116259:110116410-110117342:+	0.962249	4.13704e-06	0.966108	4.28867e-05
PolyA_SitepA2	-1.22129	0.363528	-3.35954	0.00185766	ADD3;SE:chr10:110112915-110116259:110116410-110117342:+	0.962249	4.13704e-06	0.966108	4.28867e-05
PolyA_SitepA3	-0.409095	0.497488	-0.822321	0.416308	ADD3;SE:chr10:110112915-110116259:110116410-110117342:+	0.962249	4.13704e-06	0.966108	4.28867e-05
Timet04:PolyA_SitepA2	1.59049	0.462902	3.43592	0.00150463	ADD3;SE:chr10:110112915-110116259:110116410-110117342:+	0.962249	4.13704e-06	0.966108	4.28867e-05
Timet30:PolyA_SitepA2	2.68183	0.466764	5.74558	1.52061e-06	ADD3;SE:chr10:110112915-110116259:110116410-110117342:+	0.962249	4.13704e-06	0.966108	4.28867e-05
Timet04:PolyA_SitepA3	0.0882447	0.610524	0.144539	0.885881	ADD3;SE:chr10:110112915-110116259:110116410-110117342:+	0.962249	4.13704e-06	0.966108	4.28867e-05
Timet30:PolyA_SitepA3	1.40762	0.609917	2.30789	0.0268623	ADD3;SE:chr10:110112915-110116259:110116410-110117342:+	0.962249	4.13704e-06	0.966108	4.28867e-05
(Intercept)	6.02587	0.464288	12.9787	3.8317e-15	ADD3;SE:chr10:110130486-110132305:110132400-110133326:+	4.97485e-06	9.43058e-09	8.02167e-06	1.89352e-07
Timet04	-1.66489	0.56961	-2.92286	0.0059613	ADD3;SE:chr10:110130486-110132305:110132400-110133326:+	4.97485e-06	9.43058e-09	8.02167e-06	1.89352e-07
Timet30	-1.71283	0.569671	-3.0067	0.00479221	ADD3;SE:chr10:110130486-110132305:110132400-110133326:+	4.97485e-06	9.43058e-09	8.02167e-06	1.89352e-07
PolyA_SitepA2	-0.32598	0.501522	-0.649982	0.51983	ADD3;SE:chr10:110130486-110132305:110132400-110133326:+	4.97485e-06	9.43058e-09	8.02167e-06	1.89352e-07
PolyA_SitepA3	-0.409095	0.656803	-0.622858	0.537304	ADD3;SE:chr10:110130486-110132305:110132400-110133326:+	4.97485e-06	9.43058e-09	8.02167e-06	1.89352e-07
Timet04:PolyA_SitepA2	1.3197	0.652101	2.02377	0.0504645	ADD3;SE:chr10:110130486-110132305:110132400-110133326:+	4.97485e-06	9.43058e-09	8.02167e-06	1.89352e-07
Timet30:PolyA_SitepA2	-1.53471	0.601869	-2.5499	0.0151764	ADD3;SE:chr10:110130486-110132305:110132400-110133326:+	4.97485e-06	9.43058e-09	8.02167e-06	1.89352e-07
Timet04:PolyA_SitepA3	0.0882447	0.806037	0.10948	0.91343	ADD3;SE:chr10:110130486-110132305:110132400-110133326:+	4.97485e-06	9.43058e-09	8.02167e-06	1.89352e-07
Timet30:PolyA_SitepA3	1.40762	0.805235	1.74809	0.0889733	ADD3;SE:chr10:110130486-110132305:110132400-110133326:+	4.97485e-06	9.43058e-09	8.02167e-06	1.89352e-07
(Intercept)	-6.19983	0.200994	-30.8459	8.02182e-21	ADGRL2;SE:chr1:81445089-81579300:81579380-81580876:+	1.58493e-11	0.000321923	3.57795e-11	0.00189104
Timet04	1.99763	0.246695	8.09757	2.54482e-08	ADGRL2;SE:chr1:81445089-81579300:81579380-81580876:+	1.58493e-11	0.000321923	3.57795e-11	0.00189104
Timet30	1.10608	0.246334	4.49017	0.000151859	ADGRL2;SE:chr1:81445089-81579300:81579380-81580876:+	1.58493e-11	0.000321923	3.57795e-11	0.00189104
PolyA_SitepA9	-1.36216	0.284141	-4.79394	7.01279e-05	ADGRL2;SE:chr1:81445089-81579300:81579380-81580876:+	1.58493e-11	0.000321923	3.57795e-11	0.00189104
Timet04:PolyA_SitepA9	-1.6456	0.348381	-4.72356	8.38665e-05	ADGRL2;SE:chr1:81445089-81579300:81579380-81580876:+	1.58493e-11	0.000321923	3.57795e-11	0.00189104
Timet30:PolyA_SitepA9	-0.806138	0.348124	-2.31566	0.0294398	ADGRL2;SE:chr1:81445089-81579300:81579380-81580876:+	1.58493e-11	0.000321923	3.57795e-11	0.00189104
(Intercept)	-6.19983	0.200994	-30.8459	8.02182e-21	ADGRL2;SE:chr1:81580980-81699747:81699808-81761811:+	1.58493e-11	0.000321923	3.57795e-11	0.00189104
Timet04	1.99763	0.246695	8.09757	2.54482e-08	ADGRL2;SE:chr1:81580980-81699747:81699808-81761811:+	1.58493e-11	0.000321923	3.57795e-11	0.00189104
Timet30	1.10608	0.246334	4.49017	0.000151859	ADGRL2;SE:chr1:81580980-81699747:81699808-81761811:+	1.58493e-11	0.000321923	3.57795e-11	0.00189104
PolyA_SitepA9	-1.36216	0.284141	-4.79394	7.01279e-05	ADGRL2;SE:chr1:81580980-81699747:81699808-81761811:+	1.58493e-11	0.000321923	3.57795e-11	0.00189104
Timet04:PolyA_SitepA9	-1.6456	0.348381	-4.72356	8.38665e-05	ADGRL2;SE:chr1:81580980-81699747:81699808-81761811:+	1.58493e-11	0.000321923	3.57795e-11	0.00189104
Timet30:PolyA_SitepA9	-0.806138	0.348124	-2.31566	0.0294398	ADGRL2;SE:chr1:81580980-81699747:81699808-81761811:+	1.58493e-11	0.000321923	3.57795e-11	0.00189104
(Intercept)	-6.44731	0.151256	-42.625	2.07468e-32	ADGRL2;SE:chr1:81837057-81890456:81890560-81907017:+	9.27049e-29	0.0066077	5.87697e-28	0.0237683
Timet04	0.61347	0.185291	3.31084	0.00212277	ADGRL2;SE:chr1:81837057-81890456:81890560-81907017:+	9.27049e-29	0.0066077	5.87697e-28	0.0237683
Timet30	1.01796	0.185337	5.49249	3.31452e-06	ADGRL2;SE:chr1:81837057-81890456:81890560-81907017:+	9.27049e-29	0.0066077	5.87697e-28	0.0237683
PolyA_SitepA5	2.20358	0.214589	10.2688	3.04346e-12	ADGRL2;SE:chr1:81837057-81890456:81890560-81907017:+	9.27049e-29	0.0066077	5.87697e-28	0.0237683
PolyA_SitepA9	-1.21092	0.213849	-5.6625	1.96393e-06	ADGRL2;SE:chr1:81837057-81890456:81890560-81907017:+	9.27049e-29	0.0066077	5.87697e-28	0.0237683
Timet04:PolyA_SitepA5	-0.244416	0.262985	-0.929389	0.358878	ADGRL2;SE:chr1:81837057-81890456:81890560-81907017:+	9.27049e-29	0.0066077	5.87697e-28	0.0237683
Timet30:PolyA_SitepA5	-0.076229	0.263365	-0.289442	0.773904	ADGRL2;SE:chr1:81837057-81890456:81890560-81907017:+	9.27049e-29	0.0066077	5.87697e-28	0.0237683
Timet04:PolyA_SitepA9	-0.90733	0.261937	-3.46392	0.00139208	ADGRL2;SE:chr1:81837057-81890456:81890560-81907017:+	9.27049e-29	0.0066077	5.87697e-28	0.0237683
Timet30:PolyA_SitepA9	-0.937878	0.261973	-3.58006	0.0010059	ADGRL2;SE:chr1:81837057-81890456:81890560-81907017:+	9.27049e-29	0.0066077	5.87697e-28	0.0237683
(Intercept)	-2.89875	0.571717	-5.07026	3.47928e-05	ADGRL2;SE:chr1:81952142-81952987:81953025-81955877:+	0.0212214	0.00912503	0.0260502	0.0309231
Timet04	4.07138	0.639923	6.36229	1.40771e-06	ADGRL2;SE:chr1:81952142-81952987:81953025-81955877:+	0.0212214	0.00912503	0.0260502	0.0309231
Timet30	1.43897	0.687591	2.09277	0.047119	ADGRL2;SE:chr1:81952142-81952987:81953025-81955877:+	0.0212214	0.00912503	0.0260502	0.0309231
PolyA_SitepA9	0.301369	0.633708	0.475565	0.638684	ADGRL2;SE:chr1:81952142-81952987:81953025-81955877:+	0.0212214	0.00912503	0.0260502	0.0309231
Timet04:PolyA_SitepA9	-1.50688	0.700711	-2.15049	0.0418009	ADGRL2;SE:chr1:81952142-81952987:81953025-81955877:+	0.0212214	0.00912503	0.0260502	0.0309231
Timet30:PolyA_SitepA9	-0.0808758	0.749846	-0.107857	0.915006	ADGRL2;SE:chr1:81952142-81952987:81953025-81955877:+	0.0212214	0.00912503	0.0260502	0.0309231
(Intercept)	-6.44731	0.432666	-14.9013	1.25332e-13	ADGRL2;SE:chr1:81979960-81980795:81980839-81981808:+	0.0168422	0.0158814	0.0208816	0.048827
Timet04	0.61347	0.530023	1.15744	0.258482	ADGRL2;SE:chr1:81979960-81980795:81980839-81981808:+	0.0168422	0.0158814	0.0208816	0.048827
Timet30	1.01796	0.530152	1.92013	0.0668028	ADGRL2;SE:chr1:81979960-81980795:81980839-81981808:+	0.0168422	0.0158814	0.0208816	0.048827
PolyA_SitepA9	-0.112309	0.499589	-0.224803	0.824035	ADGRL2;SE:chr1:81979960-81980795:81980839-81981808:+	0.0168422	0.0158814	0.0208816	0.048827
Timet04:PolyA_SitepA9	-1.76518	0.642987	-2.74528	0.0112699	ADGRL2;SE:chr1:81979960-81980795:81980839-81981808:+	0.0168422	0.0158814	0.0208816	0.048827
Timet30:PolyA_SitepA9	-0.304614	0.599991	-0.507697	0.6163	ADGRL2;SE:chr1:81979960-81980795:81980839-81981808:+	0.0168422	0.0158814	0.0208816	0.048827
(Intercept)	-6.37502	0.556317	-11.4593	3.22617e-11	ADGRL2;SE:chr1:81985355-81986901:81986989-81990391:+	0.000328401	0.959325	0.000464921	0.98891
[truncated: 103,967 more rows]

## Sheet: Quasi - EMMs
Time	PolyA_Site	emmean	SE	asymp.LCL	asymp.UCL	event_id
t00	pA4	6.93549	0.191634	6.5599	7.31109	AAGAB;SE:chr15:67202898-67203548:67203597-67204044:-
t04	pA4	6.22181	0.122806	5.98112	6.46251	AAGAB;SE:chr15:67202898-67203548:67203597-67204044:-
t30	pA4	6.23086	0.127817	5.98035	6.48138	AAGAB;SE:chr15:67202898-67203548:67203597-67204044:-
t00	pA5	3.99514	0.446396	3.12022	4.87006	AAGAB;SE:chr15:67202898-67203548:67203597-67204044:-
t04	pA5	4.48488	0.314542	3.86839	5.10137	AAGAB;SE:chr15:67202898-67203548:67203597-67204044:-
t30	pA5	4.16408	0.315205	3.54629	4.78187	AAGAB;SE:chr15:67202898-67203548:67203597-67204044:-
t00	pA6	5.73657	0.443056	4.8682	6.60495	AAGAB;SE:chr15:67202898-67203548:67203597-67204044:-
t04	pA6	6.15733	0.313115	5.54364	6.77103	AAGAB;SE:chr15:67202898-67203548:67203597-67204044:-
t30	pA6	5.92381	0.313201	5.30995	6.53767	AAGAB;SE:chr15:67202898-67203548:67203597-67204044:-
t00	pA4	-3.50998	0.0573533	-3.62239	-3.39757	AAGAB;SE:chr15:67204148-67205019:67205046-67208562:-
t04	pA4	-3.76871	0.0593115	-3.88496	-3.65247	AAGAB;SE:chr15:67204148-67205019:67205046-67208562:-
t30	pA4	-4.72612	0.0978089	-4.91782	-4.53442	AAGAB;SE:chr15:67204148-67205019:67205046-67208562:-
t00	pA5	-3.99514	0.719904	-5.40612	-2.58415	AAGAB;SE:chr15:67204148-67205019:67205046-67208562:-
t04	pA5	-4.48488	0.507262	-5.4791	-3.49067	AAGAB;SE:chr15:67204148-67205019:67205046-67208562:-
t30	pA5	-4.16408	0.508331	-5.16039	-3.16777	AAGAB;SE:chr15:67204148-67205019:67205046-67208562:-
t00	pA6	-3.40453	0.229304	-3.85395	-2.9551	AAGAB;SE:chr15:67204148-67205019:67205046-67208562:-
t04	pA6	-4.1514	0.187733	-4.51935	-3.78345	AAGAB;SE:chr15:67204148-67205019:67205046-67208562:-
t30	pA6	-5.4112	0.391584	-6.17869	-4.64371	AAGAB;SE:chr15:67204148-67205019:67205046-67208562:-
t00	pA4	-5.30735	0.0876613	-5.47916	-5.13554	AAGAB;SE:chr15:67209544-67231230:67231332-67231814:-
t04	pA4	-5.2554	0.078128	-5.40853	-5.10227	AAGAB;SE:chr15:67209544-67231230:67231332-67231814:-
t30	pA4	-5.09007	0.0745935	-5.23627	-4.94387	AAGAB;SE:chr15:67209544-67231230:67231332-67231814:-
t00	pA5	-3.99514	0.458539	-4.89386	-3.09642	AAGAB;SE:chr15:67209544-67231230:67231332-67231814:-
t04	pA5	-4.48488	0.323098	-5.11814	-3.85162	AAGAB;SE:chr15:67209544-67231230:67231332-67231814:-
t30	pA5	-4.16408	0.323779	-4.79867	-3.52948	AAGAB;SE:chr15:67209544-67231230:67231332-67231814:-
t00	pA6	-5.73657	0.455108	-6.62857	-4.84458	AAGAB;SE:chr15:67209544-67231230:67231332-67231814:-
t04	pA6	-6.15733	0.321632	-6.78772	-5.52694	AAGAB;SE:chr15:67209544-67231230:67231332-67231814:-
t30	pA6	-5.92381	0.321721	-6.55437	-5.29325	AAGAB;SE:chr15:67209544-67231230:67231332-67231814:-
t00	pA4	5.98823	0.111407	5.76987	6.20658	AAGAB;SE:chr15:67209544-67231814:67231897-67235979:-
t04	pA4	6.1668	0.111383	5.94849	6.38511	AAGAB;SE:chr15:67209544-67231814:67231897-67235979:-
t30	pA4	6.22505	0.118861	5.99209	6.45802	AAGAB;SE:chr15:67209544-67231814:67231897-67235979:-
t00	pA5	3.99514	0.415106	3.18155	4.80873	AAGAB;SE:chr15:67209544-67231814:67231897-67235979:-
t04	pA5	4.48488	0.292494	3.91161	5.05816	AAGAB;SE:chr15:67209544-67231814:67231897-67235979:-
t30	pA5	4.16408	0.29311	3.58959	4.73856	AAGAB;SE:chr15:67209544-67231814:67231897-67235979:-
t00	pA6	5.73657	0.412	4.92907	6.54408	AAGAB;SE:chr15:67209544-67231814:67231897-67235979:-
t04	pA6	6.15733	0.291167	5.58665	6.72801	AAGAB;SE:chr15:67209544-67231814:67231897-67235979:-
t30	pA6	5.92381	0.291248	5.35298	6.49464	AAGAB;SE:chr15:67209544-67231814:67231897-67235979:-
t00	pA3	-5.98015	0.12797	-6.23097	-5.72933	AAR2;SE:chr20:36240625-36242173:36242355-36244697:+
t04	pA3	-6.45299	0.136277	-6.72009	-6.18589	AAR2;SE:chr20:36240625-36242173:36242355-36244697:+
t30	pA3	-5.72094	0.10061	-5.91813	-5.52375	AAR2;SE:chr20:36240625-36242173:36242355-36244697:+
t00	pA4	-4.20966	0.481752	-5.15387	-3.26544	AAR2;SE:chr20:36240625-36242173:36242355-36244697:+
t04	pA4	-3.80295	0.341899	-4.47306	-3.13284	AAR2;SE:chr20:36240625-36242173:36242355-36244697:+
t30	pA4	-4.12174	0.340879	-4.78985	-3.45363	AAR2;SE:chr20:36240625-36242173:36242355-36244697:+
t00	pA3	-7.51547	0.336741	-8.17547	-6.85546	AAR2;SE:chr20:36244926-36246201:36246278-36255578:+
t04	pA3	-7.22783	0.245038	-7.7081	-6.74757	AAR2;SE:chr20:36244926-36246201:36246278-36255578:+
t30	pA3	-6.71548	0.202112	-7.11161	-6.31935	AAR2;SE:chr20:36244926-36246201:36246278-36255578:+
t00	pA4	-4.20966	0.587408	-5.36095	-3.05836	AAR2;SE:chr20:36244926-36246201:36246278-36255578:+
t04	pA4	-3.80295	0.416883	-4.62003	-2.98588	AAR2;SE:chr20:36244926-36246201:36246278-36255578:+
t30	pA4	-4.12174	0.41564	-4.93638	-3.3071	AAR2;SE:chr20:36244926-36246201:36246278-36255578:+
t00	pA2	5.0876	0.798494	3.52258	6.65262	AARS2;SE:chr6:44307031-44307249:44307394-44310299:-
t04	pA2	4.25797	0.56685	3.14697	5.36898	AARS2;SE:chr6:44307031-44307249:44307394-44310299:-
t30	pA2	3.78419	0.569247	2.66849	4.89989	AARS2;SE:chr6:44307031-44307249:44307394-44310299:-
t00	pA3	2.5439	0.206678	2.13881	2.94898	AARS2;SE:chr6:44307031-44307249:44307394-44310299:-
t04	pA3	2.18075	0.176393	1.83503	2.52647	AARS2;SE:chr6:44307031-44307249:44307394-44310299:-
t30	pA3	1.92703	0.161016	1.61144	2.24261	AARS2;SE:chr6:44307031-44307249:44307394-44310299:-
t00	pA2	5.0876	0.67931	3.75617	6.41902	AARS2;SE:chr6:44307394-44310299:44310443-44310994:-
t04	pA2	4.25797	0.482241	3.3128	5.20315	AARS2;SE:chr6:44307394-44310299:44310443-44310994:-
t30	pA2	3.78419	0.48428	2.83502	4.73336	AARS2;SE:chr6:44307394-44310299:44310443-44310994:-
t00	pA3	1.80993	0.126534	1.56192	2.05793	AARS2;SE:chr6:44307394-44310299:44310443-44310994:-
t04	pA3	2.03081	0.140363	1.7557	2.30592	AARS2;SE:chr6:44307394-44310299:44310443-44310994:-
t30	pA3	1.52156	0.115345	1.29549	1.74763	AARS2;SE:chr6:44307394-44310299:44310443-44310994:-
t00	pA2	4.29955	1.87012	0.634182	7.96492	AASDHPPT;SE:chr11:106079692-106090557:106090678-106091316:+
t04	pA2	4.04012	1.32499	1.44318	6.63707	AASDHPPT;SE:chr11:106079692-106090557:106090678-106091316:+
t30	pA2	3.60187	1.33128	0.992607	6.21113	AASDHPPT;SE:chr11:106079692-106090557:106090678-106091316:+
t00	pA3	3.8712	1.8768	0.192732	7.54967	AASDHPPT;SE:chr11:106079692-106090557:106090678-106091316:+
t04	pA3	5.18459	1.31716	2.603	7.76618	AASDHPPT;SE:chr11:106079692-106090557:106090678-106091316:+
t30	pA3	5.42642	1.31638	2.84637	8.00647	AASDHPPT;SE:chr11:106079692-106090557:106090678-106091316:+
t00	pA4	5.74833	1.86051	2.10179	9.39487	AASDHPPT;SE:chr11:106079692-106090557:106090678-106091316:+
t04	pA4	7.75018	1.31377	5.17524	10.3251	AASDHPPT;SE:chr11:106079692-106090557:106090678-106091316:+
t30	pA4	7.98469	1.31371	5.40986	10.5595	AASDHPPT;SE:chr11:106079692-106090557:106090678-106091316:+
t00	pA5	4.50187	0.440248	3.639	5.36473	AASDHPPT;SE:chr11:106079692-106090557:106090678-106091316:+
t04	pA5	4.40069	0.22391	3.96183	4.83955	AASDHPPT;SE:chr11:106079692-106090557:106090678-106091316:+
t30	pA5	5.56044	0.303246	4.96609	6.15479	AASDHPPT;SE:chr11:106079692-106090557:106090678-106091316:+
t00	pA2	-4.29955	0.4853	-5.25072	-3.34838	AASDHPPT;SE:chr11:106091477-106092965:106093024-106094583:+
t04	pA2	-4.04012	0.343839	-4.71403	-3.36621	AASDHPPT;SE:chr11:106091477-106092965:106093024-106094583:+
t30	pA2	-3.60187	0.34547	-4.27898	-2.92476	AASDHPPT;SE:chr11:106091477-106092965:106093024-106094583:+
t00	pA3	-3.8712	0.487035	-4.82577	-2.91663	AASDHPPT;SE:chr11:106091477-106092965:106093024-106094583:+
t04	pA3	-5.18459	0.341807	-5.85452	-4.51466	AASDHPPT;SE:chr11:106091477-106092965:106093024-106094583:+
t30	pA3	-5.42642	0.341602	-6.09595	-4.75689	AASDHPPT;SE:chr11:106091477-106092965:106093024-106094583:+
t00	pA4	-5.74833	0.482807	-6.69462	-4.80205	AASDHPPT;SE:chr11:106091477-106092965:106093024-106094583:+
t04	pA4	-7.75018	0.340927	-8.41839	-7.08198	AASDHPPT;SE:chr11:106091477-106092965:106093024-106094583:+
t30	pA4	-7.98469	0.340911	-8.65286	-7.31652	AASDHPPT;SE:chr11:106091477-106092965:106093024-106094583:+
t00	pA5	-6.01555	0.241313	-6.48851	-5.54258	AASDHPPT;SE:chr11:106091477-106092965:106093024-106094583:+
t04	pA5	-6.98396	0.208826	-7.39325	-6.57467	AASDHPPT;SE:chr11:106091477-106092965:106093024-106094583:+
t30	pA5	-7.40164	0.196852	-7.78746	-7.01582	AASDHPPT;SE:chr11:106091477-106092965:106093024-106094583:+
t00	pA2	6.49476	0.621641	5.27637	7.71316	AASS;SE:chr7:122079712-122081500:122081595-122086012:-
t04	pA2	4.01638	0.443172	3.14778	4.88498	AASS;SE:chr7:122079712-122081500:122081595-122086012:-
t30	pA2	2.78295	0.452617	1.89584	3.67006	AASS;SE:chr7:122079712-122081500:122081595-122086012:-
t00	pA5	2.15387	0.0884851	1.98045	2.3273	AASS;SE:chr7:122079712-122081500:122081595-122086012:-
t04	pA5	2.68785	0.175805	2.34328	3.03242	AASS;SE:chr7:122079712-122081500:122081595-122086012:-
t30	pA5	1.64136	0.13665	1.37353	1.90918	AASS;SE:chr7:122079712-122081500:122081595-122086012:-
t00	pA6	3.68575	0.222355	3.24994	4.12156	AASS;SE:chr7:122079712-122081500:122081595-122086012:-
t04	pA6	3.52962	0.363849	2.81649	4.24275	AASS;SE:chr7:122079712-122081500:122081595-122086012:-
t30	pA6	3.94158	0.443476	3.07238	4.81078	AASS;SE:chr7:122079712-122081500:122081595-122086012:-
t00	pA8	5.93048	0.621996	4.71139	7.14957	AASS;SE:chr7:122079712-122081500:122081595-122086012:-
t04	pA8	4.37994	0.441975	3.51369	5.2462	AASS;SE:chr7:122079712-122081500:122081595-122086012:-
t30	pA8	4.72295	0.441176	3.85826	5.58764	AASS;SE:chr7:122079712-122081500:122081595-122086012:-
t00	pA2	6.49476	0.372083	5.76549	7.22403	AASS;SE:chr7:122098866-122101371:122101438-122101621:-
t04	pA2	4.01638	0.26526	3.49648	4.53628	AASS;SE:chr7:122098866-122101371:122101438-122101621:-
t30	pA2	2.78295	0.270913	2.25197	3.31393	AASS;SE:chr7:122098866-122101371:122101438-122101621:-
t00	pA5	1.26251	0.0389891	1.18609	1.33893	AASS;SE:chr7:122098866-122101371:122101438-122101621:-
t04	pA5	1.17657	0.0605483	1.0579	1.29525	AASS;SE:chr7:122098866-122101371:122101438-122101621:-
t30	pA5	0.418274	0.0616382	0.297465	0.539083	AASS;SE:chr7:122098866-122101371:122101438-122101621:-
t00	pA6	5.7869	0.37237	5.05707	6.51673	AASS;SE:chr7:122098866-122101371:122101438-122101621:-
t04	pA6	3.94481	0.265436	3.42457	4.46506	AASS;SE:chr7:122098866-122101371:122101438-122101621:-
t30	pA6	3.94158	0.265442	3.42132	4.46184	AASS;SE:chr7:122098866-122101371:122101438-122101621:-
t00	pA1	4.51452	0.584773	3.36838	5.66065	ABCB8;SE:chr7:151028610-151033605:151033917-151034273:+
t04	pA1	3.69718	0.416348	2.88115	4.51321	ABCB8;SE:chr7:151028610-151033605:151033917-151034273:+
t30	pA1	3.99514	0.41504	3.18167	4.8086	ABCB8;SE:chr7:151028610-151033605:151033917-151034273:+
t00	pA2	3.05545	0.108069	2.84364	3.26726	ABCB8;SE:chr7:151028610-151033605:151033917-151034273:+
t04	pA2	2.85105	0.112387	2.63077	3.07132	ABCB8;SE:chr7:151028610-151033605:151033917-151034273:+
t30	pA2	3.35209	0.114591	3.1275	3.57669	ABCB8;SE:chr7:151028610-151033605:151033917-151034273:+
t00	pA1	4.51452	0.446228	3.63992	5.38911	ABCB8;SE:chr7:151033917-151034273:151034428-151034505:+
t04	pA1	3.69718	0.317684	3.07453	4.31983	ABCB8;SE:chr7:151033917-151034273:151034428-151034505:+
t30	pA1	3.99514	0.316692	3.37443	4.61584	ABCB8;SE:chr7:151033917-151034273:151034428-151034505:+
t00	pA2	4.29451	0.148941	4.00259	4.58643	ABCB8;SE:chr7:151033917-151034273:151034428-151034505:+
t04	pA2	4.77068	0.214099	4.35106	5.19031	ABCB8;SE:chr7:151033917-151034273:151034428-151034505:+
t30	pA2	4.55093	0.154548	4.24802	4.85383	ABCB8;SE:chr7:151033917-151034273:151034428-151034505:+
t00	pA3	6.66143	0.455489	5.76869	7.55417	ABCC5;SE:chr3:183988727-183989226:183989383-184014264:-
t04	pA3	6.11091	0.161115	5.79513	6.42669	ABCC5;SE:chr3:183988727-183989226:183989383-184014264:-
t30	pA3	6.46677	0.157808	6.15747	6.77606	ABCC5;SE:chr3:183988727-183989226:183989383-184014264:-
t00	pA4	4.82564	0.45702	3.9299	5.72139	ABCC5;SE:chr3:183988727-183989226:183989383-184014264:-
t04	pA4	5.60458	0.322466	4.97256	6.2366	ABCC5;SE:chr3:183988727-183989226:183989383-184014264:-
t30	pA4	6.59919	0.322093	5.9679	7.23048	ABCC5;SE:chr3:183988727-183989226:183989383-184014264:-
t00	pA6	6.61249	0.455504	5.71972	7.50526	ABCC5;SE:chr3:183988727-183989226:183989383-184014264:-
t04	pA6	6.49929	0.322116	5.86795	7.13062	ABCC5;SE:chr3:183988727-183989226:183989383-184014264:-
t30	pA6	5.72848	0.322397	5.09659	6.36036	ABCC5;SE:chr3:183988727-183989226:183989383-184014264:-
t00	pA3	-6.66143	0.425098	-7.4946	-5.82825	ABCC5;SE:chr3:183989383-184009889:184009977-184014264:-
t04	pA3	-6.29323	0.164684	-6.61601	-5.97046	ABCC5;SE:chr3:183989383-184009889:184009977-184014264:-
t30	pA3	-6.15928	0.126322	-6.40687	-5.9117	ABCC5;SE:chr3:183989383-184009889:184009977-184014264:-
t00	pA4	-4.82564	0.426527	-5.66162	-3.98967	ABCC5;SE:chr3:183989383-184009889:184009977-184014264:-
t04	pA4	-5.60458	0.300949	-6.19442	-5.01473	ABCC5;SE:chr3:183989383-184009889:184009977-184014264:-
t30	pA4	-6.59919	0.300598	-7.18835	-6.01003	ABCC5;SE:chr3:183989383-184009889:184009977-184014264:-
t00	pA6	-6.61249	0.42511	-7.44569	-5.77929	ABCC5;SE:chr3:183989383-184009889:184009977-184014264:-
t04	pA6	-6.49929	0.300623	-7.08849	-5.91008	ABCC5;SE:chr3:183989383-184009889:184009977-184014264:-
t30	pA6	-5.72848	0.300885	-6.3182	-5.13875	ABCC5;SE:chr3:183989383-184009889:184009977-184014264:-
t00	pA1	3.16166	0.122425	2.92171	3.40161	ABCD3;SE:chr1:94418588-94458607:94458643-94464775:+
t04	pA1	3.87549	0.138216	3.60459	4.14639	ABCD3;SE:chr1:94418588-94458607:94458643-94464775:+
t30	pA1	3.58686	0.0735487	3.44271	3.73101	ABCD3;SE:chr1:94418588-94458607:94458643-94464775:+
t00	pA2	5.88332	0.627786	4.65288	7.11376	ABCD3;SE:chr1:94418588-94458607:94458643-94464775:+
t04	pA2	5.54843	0.444157	4.6779	6.41896	ABCD3;SE:chr1:94418588-94458607:94458643-94464775:+
t30	pA2	6.46822	0.443639	5.5987	7.33773	ABCD3;SE:chr1:94418588-94458607:94458643-94464775:+
t00	pA1	6.27413	0.383194	5.52309	7.02518	ABCD4;SE:chr14:74287886-74288207:74288259-74288716:-
t04	pA1	5.53405	0.271238	5.00243	6.06567	ABCD4;SE:chr14:74287886-74288207:74288259-74288716:-
t30	pA1	5.4359	0.271293	4.90418	5.96763	ABCD4;SE:chr14:74287886-74288207:74288259-74288716:-
t00	pA2	5.50559	0.119336	5.2717	5.73949	ABCD4;SE:chr14:74287886-74288207:74288259-74288716:-
t04	pA2	6.42568	0.234625	5.96582	6.88554	ABCD4;SE:chr14:74287886-74288207:74288259-74288716:-
t30	pA2	5.01113	0.128033	4.76019	5.26207	ABCD4;SE:chr14:74287886-74288207:74288259-74288716:-
t00	pA3	5.99894	0.383308	5.24767	6.75021	ABCD4;SE:chr14:74287886-74288207:74288259-74288716:-
t04	pA3	3.90197	0.273424	3.36607	4.43787	ABCD4;SE:chr14:74287886-74288207:74288259-74288716:-
t30	pA3	4.15366	0.272818	3.61895	4.68837	ABCD4;SE:chr14:74287886-74288207:74288259-74288716:-
t00	pA1	3.24194	0.174287	2.90034	3.58354	ABCD4;SE:chr14:74289519-74290027:74290118-74290291:-
t04	pA1	2.74574	0.14244	2.46656	3.02492	ABCD4;SE:chr14:74289519-74290027:74290118-74290291:-
t30	pA1	2.03389	0.111341	1.81566	2.25211	ABCD4;SE:chr14:74289519-74290027:74290118-74290291:-
t00	pA2	2.8042	0.0656206	2.67559	2.93282	ABCD4;SE:chr14:74289519-74290027:74290118-74290291:-
t04	pA2	1.94846	0.0570827	1.83658	2.06034	ABCD4;SE:chr14:74289519-74290027:74290118-74290291:-
t30	pA2	1.48342	0.0535652	1.37844	1.58841	ABCD4;SE:chr14:74289519-74290027:74290118-74290291:-
t00	pA3	5.99894	0.765583	4.49842	7.49945	ABCD4;SE:chr14:74289519-74290027:74290118-74290291:-
t04	pA3	3.90197	0.54611	2.83162	4.97233	ABCD4;SE:chr14:74289519-74290027:74290118-74290291:-
t30	pA3	4.15366	0.544901	3.08568	5.22165	ABCD4;SE:chr14:74289519-74290027:74290118-74290291:-
t00	pA1	0.879161	0.107107	0.669236	1.08909	ABCD4;SE:chr14:74292869-74293154:74293248-74295148:-
t04	pA1	-0.0249666	0.0981118	-0.217262	0.167329	ABCD4;SE:chr14:74292869-74293154:74293248-74295148:-
t30	pA1	0.426408	0.10667	0.217339	0.635477	ABCD4;SE:chr14:74292869-74293154:74293248-74295148:-
t00	pA2	2.46994	0.079931	2.31328	2.6266	ABCD4;SE:chr14:74292869-74293154:74293248-74295148:-
t04	pA2	0.989034	0.060051	0.871336	1.10673	ABCD4;SE:chr14:74292869-74293154:74293248-74295148:-
t30	pA2	1.21357	0.0710314	1.07435	1.35279	ABCD4;SE:chr14:74292869-74293154:74293248-74295148:-
t00	pA3	5.99894	1.07675	3.88854	8.10934	ABCD4;SE:chr14:74292869-74293154:74293248-74295148:-
t04	pA3	3.90197	0.768077	2.39657	5.40738	ABCD4;SE:chr14:74292869-74293154:74293248-74295148:-
t30	pA3	4.15366	0.766376	2.65159	5.65573	ABCD4;SE:chr14:74292869-74293154:74293248-74295148:-
t00	pA1	2.43155	0.117241	2.20176	2.66133	ABCD4;SE:chr14:74293248-74295148:74295198-74295854:-
t04	pA1	2.30259	0.130848	2.04613	2.55904	ABCD4;SE:chr14:74293248-74295148:74295198-74295854:-
t30	pA1	2.62975	0.14602	2.34356	2.91595	ABCD4;SE:chr14:74293248-74295148:74295198-74295854:-
t00	pA2	5.78821	0.226488	5.3443	6.23212	ABCD4;SE:chr14:74293248-74295148:74295198-74295854:-
t04	pA2	5.28208	0.244882	4.80211	5.76204	ABCD4;SE:chr14:74293248-74295148:74295198-74295854:-
t30	pA2	4.57071	0.187089	4.20402	4.9374	ABCD4;SE:chr14:74293248-74295148:74295198-74295854:-
t00	pA3	5.99894	0.59906	4.8248	7.17307	ABCD4;SE:chr14:74293248-74295148:74295198-74295854:-
t04	pA3	3.90197	0.427325	3.06443	4.73951	ABCD4;SE:chr14:74293248-74295148:74295198-74295854:-
t30	pA3	4.15366	0.426379	3.31797	4.98935	ABCD4;SE:chr14:74293248-74295148:74295198-74295854:-
t00	pA2	2.74195	0.140746	2.46609	3.01781	ABCD4;SE:chr14:74295198-74295854:74295974-74296333:-
t04	pA2	4.19515	0.315603	3.57658	4.81372	ABCD4;SE:chr14:74295198-74295854:74295974-74296333:-
t30	pA2	4.08979	0.315863	3.47071	4.70887	ABCD4;SE:chr14:74295198-74295854:74295974-74296333:-
t00	pA3	5.99894	0.600575	4.82183	7.17604	ABCD4;SE:chr14:74295198-74295854:74295974-74296333:-
t04	pA3	3.90197	0.428408	3.06231	4.74164	ABCD4;SE:chr14:74295198-74295854:74295974-74296333:-
t30	pA3	4.15366	0.427463	3.31585	4.99147	ABCD4;SE:chr14:74295198-74295854:74295974-74296333:-
t00	pA1	2.75566	0.176898	2.40894	3.10237	ABCD4;SE:chr14:74295198-74295854:74295979-74296333:-
t04	pA1	3.84022	0.268173	3.31461	4.36583	ABCD4;SE:chr14:74295198-74295854:74295979-74296333:-
t30	pA1	3.68974	0.263959	3.17239	4.20709	ABCD4;SE:chr14:74295198-74295854:74295979-74296333:-
t00	pA2	4.72754	0.185173	4.36461	5.09047	ABCD4;SE:chr14:74295198-74295854:74295979-74296333:-
t04	pA2	5.94256	0.423888	5.11176	6.77337	ABCD4;SE:chr14:74295198-74295854:74295979-74296333:-
t30	pA2	5.71403	0.42403	4.88295	6.54512	ABCD4;SE:chr14:74295198-74295854:74295979-74296333:-
t00	pA1	0.940523	0.108802	0.727275	1.15377	ABCD4;SE:chr14:74296449-74297930:74298069-74299548:-
t04	pA1	0.577075	0.0878743	0.404845	0.749305	ABCD4;SE:chr14:74296449-74297930:74298069-74299548:-
t30	pA1	0.975258	0.0959471	0.787205	1.16331	ABCD4;SE:chr14:74296449-74297930:74298069-74299548:-
t00	pA2	3.48578	0.121991	3.24669	3.72488	ABCD4;SE:chr14:74296449-74297930:74298069-74299548:-
t04	pA2	2.83969	0.10539	2.63313	3.04625	ABCD4;SE:chr14:74296449-74297930:74298069-74299548:-
t30	pA2	2.79875	0.110087	2.58298	3.01451	ABCD4;SE:chr14:74296449-74297930:74298069-74299548:-
t00	pA1	0.817017	0.0827427	0.654844	0.979189	ABCD4;SE:chr14:74296449-74297930:74298069-74300150:-
t04	pA1	1.31133	0.11041	1.09493	1.52773	ABCD4;SE:chr14:74296449-74297930:74298069-74300150:-
t30	pA1	1.51635	0.129343	1.26284	1.76986	ABCD4;SE:chr14:74296449-74297930:74298069-74300150:-
t00	pA2	5.11299	0.219779	4.68223	5.54375	ABCD4;SE:chr14:74296449-74297930:74298069-74300150:-
t04	pA2	3.61276	0.142028	3.33439	3.89113	ABCD4;SE:chr14:74296449-74297930:74298069-74300150:-
t30	pA2	3.7851	0.188029	3.41657	4.15363	ABCD4;SE:chr14:74296449-74297930:74298069-74300150:-
t00	pA1	0.248073	0.0912903	0.0691473	0.426999	ABCD4;SE:chr14:74298069-74299548:74299675-74300150:-
t04	pA1	0.457955	0.0970934	0.267656	0.648255	ABCD4;SE:chr14:74298069-74299548:74299675-74300150:-
t30	pA1	0.729079	0.099807	0.533461	0.924697	ABCD4;SE:chr14:74298069-74299548:74299675-74300150:-
t00	pA2	-0.00164663	0.0356414	-0.0715025	0.0682092	ABCD4;SE:chr14:74298069-74299548:74299675-74300150:-
t04	pA2	0.0120994	0.0483073	-0.0825812	0.10678	ABCD4;SE:chr14:74298069-74299548:74299675-74300150:-
t30	pA2	0.260283	0.0554694	0.151565	0.369001	ABCD4;SE:chr14:74298069-74299548:74299675-74300150:-
t00	pA2	1.72353	0.0901398	1.54686	1.9002	ABCD4;SE:chr14:74298069-74299548:74299675-74302875:-
t04	pA2	2.33997	0.105918	2.13238	2.54757	ABCD4;SE:chr14:74298069-74299548:74299675-74302875:-
t30	pA2	2.21699	0.10569	2.00985	2.42414	ABCD4;SE:chr14:74298069-74299548:74299675-74302875:-
t00	pA3	-5.99894	0.656389	-7.28544	-4.71244	ABCD4;SE:chr14:74298069-74299548:74299675-74302875:-
t04	pA3	-3.90197	0.468219	-4.81967	-2.98428	ABCD4;SE:chr14:74298069-74299548:74299675-74302875:-
t30	pA3	-4.15366	0.467182	-5.06932	-3.238	ABCD4;SE:chr14:74298069-74299548:74299675-74302875:-
t00	pA1	0.927273	0.122415	0.687344	1.1672	ABCD4;SE:chr14:74298069-74300150:74300268-74302875:-
t04	pA1	1.22617	0.151984	0.92829	1.52406	ABCD4;SE:chr14:74298069-74300150:74300268-74302875:-
t30	pA1	1.58194	0.18911	1.2113	1.95259	ABCD4;SE:chr14:74298069-74300150:74300268-74302875:-
t00	pA2	2.78818	0.0996756	2.59281	2.98354	ABCD4;SE:chr14:74298069-74300150:74300268-74302875:-
t04	pA2	2.568	0.122293	2.32831	2.80769	ABCD4;SE:chr14:74298069-74300150:74300268-74302875:-
t30	pA2	2.16009	0.123491	1.91805	2.40212	ABCD4;SE:chr14:74298069-74300150:74300268-74302875:-
t00	pA3	-5.99894	0.76475	-7.49782	-4.50005	ABCD4;SE:chr14:74298069-74300150:74300268-74302875:-
t04	pA3	-3.90197	0.545516	-4.97116	-2.83278	ABCD4;SE:chr14:74298069-74300150:74300268-74302875:-
t30	pA3	-4.15366	0.544308	-5.22048	-3.08684	ABCD4;SE:chr14:74298069-74300150:74300268-74302875:-
t00	pA1	-5.22395	0.108613	-5.43683	-5.01108	ABCD4;SE:chr14:74299675-74299844:74299897-74300150:-
t04	pA1	-4.58156	0.0769862	-4.73245	-4.43067	ABCD4;SE:chr14:74299675-74299844:74299897-74300150:-
t30	pA1	-4.67439	0.0769516	-4.82521	-4.52356	ABCD4;SE:chr14:74299675-74299844:74299897-74300150:-
t00	pA2	-4.91553	0.0392645	-4.99248	-4.83857	ABCD4;SE:chr14:74299675-74299844:74299897-74300150:-
t04	pA2	-5.69765	0.0767234	-5.84803	-5.54728	ABCD4;SE:chr14:74299675-74299844:74299897-74300150:-
t30	pA2	-5.56452	0.0767417	-5.71493	-5.41411	ABCD4;SE:chr14:74299675-74299844:74299897-74300150:-
t00	pA1	1.0343	0.138545	0.762756	1.30584	ABCD4;SE:chr14:74299675-74300150:74300268-74302875:-
t04	pA1	0.311863	0.106398	0.103327	0.520398	ABCD4;SE:chr14:74299675-74300150:74300268-74302875:-
t30	pA1	0.628414	0.11196	0.408978	0.847851	ABCD4;SE:chr14:74299675-74300150:74300268-74302875:-
t00	pA2	1.07842	0.0593428	0.962106	1.19473	ABCD4;SE:chr14:74299675-74300150:74300268-74302875:-
t04	pA2	0.283035	0.0603925	0.164668	0.401402	ABCD4;SE:chr14:74299675-74300150:74300268-74302875:-
t30	pA2	0.26537	0.0642264	0.139489	0.391251	ABCD4;SE:chr14:74299675-74300150:74300268-74302875:-
t00	pA1	6.04816	0.346536	5.36896	6.72736	ABCE1;SE:chr4:145110444-145110968:145111064-145112239:+
t04	pA1	4.43082	0.246201	3.94827	4.91336	ABCE1;SE:chr4:145110444-145110968:145111064-145112239:+
t30	pA1	4.07754	0.246814	3.59379	4.56128	ABCE1;SE:chr4:145110444-145110968:145111064-145112239:+
t00	pA2	8.02213	0.346184	7.34362	8.70064	ABCE1;SE:chr4:145110444-145110968:145111064-145112239:+
t04	pA2	6.50951	0.244931	6.02946	6.98957	ABCE1;SE:chr4:145110444-145110968:145111064-145112239:+
t30	pA2	6.92297	0.244869	6.44304	7.40291	ABCE1;SE:chr4:145110444-145110968:145111064-145112239:+
t00	pA4	7.35649	0.346237	6.67788	8.03511	ABCE1;SE:chr4:145110444-145110968:145111064-145112239:+
t04	pA4	5.93357	0.245073	5.45324	6.4139	ABCE1;SE:chr4:145110444-145110968:145111064-145112239:+
t30	pA4	6.24287	0.244987	5.76271	6.72304	ABCE1;SE:chr4:145110444-145110968:145111064-145112239:+
t00	pA5	6.8657	0.180853	6.51124	7.22017	ABCE1;SE:chr4:145110444-145110968:145111064-145112239:+
t04	pA5	6.5296	0.212113	6.11387	6.94534	ABCE1;SE:chr4:145110444-145110968:145111064-145112239:+
t30	pA5	5.52393	0.10302	5.32201	5.72584	ABCE1;SE:chr4:145110444-145110968:145111064-145112239:+
t00	pA7	5.86079	0.34662	5.18142	6.54015	ABCE1;SE:chr4:145110444-145110968:145111064-145112239:+
t04	pA7	4.86368	0.245692	4.38213	5.34523	ABCE1;SE:chr4:145110444-145110968:145111064-145112239:+
t30	pA7	5.90445	0.245082	5.4241	6.38481	ABCE1;SE:chr4:145110444-145110968:145111064-145112239:+
t00	pA1	6.04816	0.574545	4.92207	7.17425	ABCE1;SE:chr4:145120153-145121174:145121233-145121333:+
t04	pA1	4.43082	0.408194	3.63077	5.23086	ABCE1;SE:chr4:145120153-145121174:145121233-145121333:+
t30	pA1	4.07754	0.409211	3.2755	4.87958	ABCE1;SE:chr4:145120153-145121174:145121233-145121333:+
t00	pA2	5.65029	0.17602	5.3053	5.99529	ABCE1;SE:chr4:145120153-145121174:145121233-145121333:+
t04	pA2	4.14646	0.127229	3.89709	4.39582	ABCE1;SE:chr4:145120153-145121174:145121233-145121333:+
t30	pA2	4.70903	0.135871	4.44273	4.97533	ABCE1;SE:chr4:145120153-145121174:145121233-145121333:+
t00	pA4	7.35649	0.574051	6.23137	8.48161	ABCE1;SE:chr4:145120153-145121174:145121233-145121333:+
t04	pA4	5.93357	0.406323	5.13719	6.72995	ABCE1;SE:chr4:145120153-145121174:145121233-145121333:+
t30	pA4	6.24287	0.40618	5.44677	7.03897	ABCE1;SE:chr4:145120153-145121174:145121233-145121333:+
t00	pA5	8.16574	0.573949	7.04082	9.29066	ABCE1;SE:chr4:145120153-145121174:145121233-145121333:+
t04	pA5	6.81564	0.406008	6.01988	7.6114	ABCE1;SE:chr4:145120153-145121174:145121233-145121333:+
t30	pA5	7.25912	0.405929	6.46351	8.05472	ABCE1;SE:chr4:145120153-145121174:145121233-145121333:+
t00	pA7	1.09357	0.0705496	0.955293	1.23184	ABCE1;SE:chr4:145120153-145121174:145121233-145121333:+
t04	pA7	1.20896	0.0844228	1.04349	1.37443	ABCE1;SE:chr4:145120153-145121174:145121233-145121333:+
t30	pA7	0.683643	0.0448222	0.595793	0.771493	ABCE1;SE:chr4:145120153-145121174:145121233-145121333:+
t00	pA1	8.46428	0.563087	7.36065	9.56791	ABCF1;SE:chr6:30571560-30577409:30577455-30577818:+
t04	pA1	7.47269	0.398233	6.69217	8.25321	ABCF1;SE:chr6:30571560-30577409:30577455-30577818:+
t30	pA1	7.34987	0.398248	6.56932	8.13043	ABCF1;SE:chr6:30571560-30577409:30577455-30577818:+
t00	pA4	3.73981	0.0936544	3.55625	3.92337	ABCF1;SE:chr6:30571560-30577409:30577455-30577818:+
t04	pA4	2.81961	0.0694376	2.68352	2.95571	ABCF1;SE:chr6:30571560-30577409:30577455-30577818:+
t30	pA4	2.0848	0.0619065	1.96347	2.20614	ABCF1;SE:chr6:30571560-30577409:30577455-30577818:+
t00	pA1	6.51711	0.170042	6.18383	6.85039	ABCF1;SE:chr6:30590213-30590306:30590378-30590535:+
t04	pA1	6.55555	0.20119	6.16122	6.94987	ABCF1;SE:chr6:30590213-30590306:30590378-30590535:+
t30	pA1	5.5549	0.130027	5.30005	5.80974	ABCF1;SE:chr6:30590213-30590306:30590378-30590535:+
t00	pA4	7.37358	0.4497	6.49219	8.25498	ABCF1;SE:chr6:30590213-30590306:30590378-30590535:+
t04	pA4	6.42649	0.318143	5.80294	7.05004	ABCF1;SE:chr6:30590213-30590306:30590378-30590535:+
t30	pA4	6.03906	0.318265	5.41528	6.66285	ABCF1;SE:chr6:30590213-30590306:30590378-30590535:+
t00	pA1	5.85556	0.191283	5.48065	6.23047	ABCF2;SE:chr7:151214191-151214879:151215082-151215604:-
t04	pA1	4.93846	0.119541	4.70417	5.17276	ABCF2;SE:chr7:151214191-151214879:151215082-151215604:-
t30	pA1	4.39378	0.0997206	4.19834	4.58923	ABCF2;SE:chr7:151214191-151214879:151215082-151215604:-
t00	pA4	4.86497	0.247542	4.37979	5.35014	ABCF2;SE:chr7:151214191-151214879:151215082-151215604:-
t04	pA4	4.89646	0.218285	4.46863	5.32429	ABCF2;SE:chr7:151214191-151214879:151215082-151215604:-
t30	pA4	4.39188	0.156176	4.08578	4.69798	ABCF2;SE:chr7:151214191-151214879:151215082-151215604:-
t00	pA5	4.85463	0.654958	3.57094	6.13833	ABCF2;SE:chr7:151214191-151214879:151215082-151215604:-
t04	pA5	4.46591	0.463976	3.55653	5.37528	ABCF2;SE:chr7:151214191-151214879:151215082-151215604:-
t30	pA5	4.66344	0.463502	3.75499	5.57189	ABCF2;SE:chr7:151214191-151214879:151215082-151215604:-
t00	pA1	5.08826	0.137732	4.81831	5.35821	ABCF2;SE:chr7:151216029-151218081:151218191-151218561:-
t04	pA1	4.5467	0.103746	4.34336	4.75004	ABCF2;SE:chr7:151216029-151218081:151218191-151218561:-
t30	pA1	4.66016	0.119881	4.4252	4.89512	ABCF2;SE:chr7:151216029-151218081:151218191-151218561:-
t00	pA4	5.59657	0.374215	4.86312	6.33002	ABCF2;SE:chr7:151216029-151218081:151218191-151218561:-
t04	pA4	4.77884	0.216558	4.3544	5.20329	ABCF2;SE:chr7:151216029-151218081:151218191-151218561:-
t30	pA4	4.593	0.181038	4.23818	4.94783	ABCF2;SE:chr7:151216029-151218081:151218191-151218561:-
t00	pA5	4.85463	0.684607	3.51283	6.19644	ABCF2;SE:chr7:151216029-151218081:151218191-151218561:-
t04	pA5	4.46591	0.484979	3.51537	5.41645	ABCF2;SE:chr7:151216029-151218081:151218191-151218561:-
t30	pA5	4.66344	0.484484	3.71387	5.61301	ABCF2;SE:chr7:151216029-151218081:151218191-151218561:-
t00	pA2	5.74353	0.12177	5.50486	5.98219	ABCF3;SE:chr3:184186875-184187397:184187443-184187664:+
t04	pA2	5.92062	0.110943	5.70318	6.13807	ABCF3;SE:chr3:184186875-184187397:184187443-184187664:+
t30	pA2	4.81281	0.0684132	4.67872	4.9469	ABCF3;SE:chr3:184186875-184187397:184187443-184187664:+
t00	pA3	4.26736	0.494773	3.29763	5.2371	ABCF3;SE:chr3:184186875-184187397:184187443-184187664:+
t04	pA3	4.66344	0.349065	3.97928	5.34759	ABCF3;SE:chr3:184186875-184187397:184187443-184187664:+
t30	pA3	5.16288	0.348423	4.47998	5.84578	ABCF3;SE:chr3:184186875-184187397:184187443-184187664:+
t00	pA5	3.14988	0.501758	2.16645	4.13331	ABCF3;SE:chr3:184186875-184187397:184187443-184187664:+
t04	pA5	3.90197	0.350918	3.21419	4.58976	ABCF3;SE:chr3:184186875-184187397:184187443-184187664:+
t30	pA5	4.59343	0.349175	3.90906	5.27781	ABCF3;SE:chr3:184186875-184187397:184187443-184187664:+
t00	pA2	6.80746	0.130933	6.55084	7.06408	ABHD12;SE:chr20:25302346-25303550:25303628-25306833:-
t04	pA2	6.22563	0.0873266	6.05447	6.39678	ABHD12;SE:chr20:25302346-25303550:25303628-25306833:-
t30	pA2	5.98086	0.07268	5.83841	6.12331	ABHD12;SE:chr20:25302346-25303550:25303628-25306833:-
t00	pA3	5.71483	0.400422	4.93002	6.49965	ABHD12;SE:chr20:25302346-25303550:25303628-25306833:-
t04	pA3	5.89394	0.283074	5.33913	6.44876	ABHD12;SE:chr20:25302346-25303550:25303628-25306833:-
t30	pA3	6.43828	0.282916	5.88378	6.99279	ABHD12;SE:chr20:25302346-25303550:25303628-25306833:-
t00	pA2	8.19718	0.20478	7.79582	8.59855	ABHD12;SE:chr20:25303628-25306833:25306915-25307966:-
t04	pA2	7.66356	0.139905	7.38936	7.93777	ABHD12;SE:chr20:25303628-25306833:25306915-25307966:-
t30	pA2	6.60358	0.0774414	6.4518	6.75537	ABHD12;SE:chr20:25303628-25306833:25306915-25307966:-
t00	pA3	5.71922	0.313259	5.10524	6.3332	ABHD12;SE:chr20:25303628-25306833:25306915-25307966:-
t04	pA3	5.90263	0.221455	5.46859	6.33668	ABHD12;SE:chr20:25303628-25306833:25306915-25307966:-
t30	pA3	6.44704	0.221332	6.01324	6.88084	ABHD12;SE:chr20:25303628-25306833:25306915-25307966:-
t00	pA2	4.26523	0.0852903	4.09807	4.4324	ABHD12;SE:chr20:25309575-25314925:25314970-25317048:-
t04	pA2	4.6045	0.0896241	4.42884	4.78016	ABHD12;SE:chr20:25309575-25314925:25314970-25317048:-
t30	pA2	4.5964	0.0840407	4.43168	4.76111	ABHD12;SE:chr20:25309575-25314925:25314970-25317048:-
t00	pA3	4.50976	0.501655	3.52653	5.49299	ABHD12;SE:chr20:25309575-25314925:25314970-25317048:-
t04	pA3	4.98406	0.408754	4.18292	5.78521	ABHD12;SE:chr20:25309575-25314925:25314970-25317048:-
t30	pA3	4.98387	0.310474	4.37535	5.59239	ABHD12;SE:chr20:25309575-25314925:25314970-25317048:-
t00	pA2	-6.69934	0.204783	-7.1007	-6.29797	ABHD12;SE:chr20:25317078-25319052:25319155-25320199:-
t04	pA2	-6.30592	0.149928	-6.59977	-6.01206	ABHD12;SE:chr20:25317078-25319052:25319155-25320199:-
t30	pA2	-6.53631	0.158641	-6.84725	-6.22538	ABHD12;SE:chr20:25317078-25319052:25319155-25320199:-
t00	pA3	-5.69373	0.648235	-6.96425	-4.42321	ABHD12;SE:chr20:25317078-25319052:25319155-25320199:-
t04	pA3	-5.89026	0.458251	-6.78842	-4.99211	ABHD12;SE:chr20:25317078-25319052:25319155-25320199:-
t30	pA3	-6.44254	0.45799	-7.34018	-5.5449	ABHD12;SE:chr20:25317078-25319052:25319155-25320199:-
t00	pA2	3.62941	0.0575468	3.51662	3.7422	ABHD12;SE:chr20:25317078-25320199:25320318-25323325:-
t04	pA2	3.82581	0.0564607	3.71515	3.93647	ABHD12;SE:chr20:25317078-25320199:25320318-25323325:-
t30	pA2	3.46176	0.0446322	3.37428	3.54924	ABHD12;SE:chr20:25317078-25320199:25320318-25323325:-
t00	pA3	3.46014	0.277068	2.9171	4.00318	ABHD12;SE:chr20:25317078-25320199:25320318-25323325:-
t04	pA3	4.0711	0.239344	3.602	4.54021	ABHD12;SE:chr20:25317078-25320199:25320318-25323325:-
t30	pA3	4.22697	0.196072	3.84267	4.61126	ABHD12;SE:chr20:25317078-25320199:25320318-25323325:-
t00	pA2	7.68658	0.323864	7.05182	8.32134	ABHD12;SE:chr20:25320318-25323325:25323430-25339227:-
t04	pA2	7.12986	0.219294	6.70006	7.55967	ABHD12;SE:chr20:25320318-25323325:25323430-25339227:-
t30	pA2	6.24377	0.134366	5.98042	6.50713	ABHD12;SE:chr20:25320318-25323325:25323430-25339227:-
t00	pA3	5.68131	0.621065	4.46404	6.89858	ABHD12;SE:chr20:25320318-25323325:25323430-25339227:-
t04	pA3	5.86647	0.439033	5.00598	6.72696	ABHD12;SE:chr20:25320318-25323325:25323430-25339227:-
t30	pA3	6.4077	0.438774	5.54772	7.26769	ABHD12;SE:chr20:25320318-25323325:25323430-25339227:-
t00	pA2	-4.73855	0.1133	-4.96062	-4.51649	ABHD12;SE:chr20:25323430-25338885:25339004-25339227:-
t04	pA2	-4.67205	0.0983211	-4.86475	-4.47934	ABHD12;SE:chr20:25323430-25338885:25339004-25339227:-
t30	pA2	-3.93288	0.0648209	-4.05993	-3.80584	ABHD12;SE:chr20:25323430-25338885:25339004-25339227:-
t00	pA3	-5.01618	0.679086	-6.34716	-3.68519	ABHD12;SE:chr20:25323430-25338885:25339004-25339227:-
t04	pA3	-4.58172	0.355247	-5.27799	-3.88544	ABHD12;SE:chr20:25323430-25338885:25339004-25339227:-
t30	pA3	-3.96434	0.200032	-4.3564	-3.57229	ABHD12;SE:chr20:25323430-25338885:25339004-25339227:-
t00	pA2	5.79419	0.184887	5.43182	6.15656	ABHD12;SE:chr20:25323430-25339227:25339351-25390513:-
t04	pA2	5.81685	0.167845	5.48788	6.14582	ABHD12;SE:chr20:25323430-25339227:25339351-25390513:-
t30	pA2	4.85801	0.0991546	4.66367	5.05235	ABHD12;SE:chr20:25323430-25339227:25339351-25390513:-
t00	pA3	5.70932	0.924526	3.89728	7.52136	ABHD12;SE:chr20:25323430-25339227:25339351-25390513:-
t04	pA3	5.881	0.653588	4.59999	7.16201	ABHD12;SE:chr20:25323430-25339227:25339351-25390513:-
t30	pA3	6.42108	0.65322	5.14079	7.70137	ABHD12;SE:chr20:25323430-25339227:25339351-25390513:-
t00	pA2	6.76465	0.889734	5.02081	8.5085	ABHD17B;SE:chr9:71867006-71870083:71870262-71874614:-
t04	pA2	6.47518	0.629259	5.24185	7.7085	ABHD17B;SE:chr9:71867006-71870083:71870262-71874614:-
t30	pA2	6.09093	0.629485	4.85716	7.3247	ABHD17B;SE:chr9:71867006-71870083:71870262-71874614:-
t00	pA3	5.07541	0.297332	4.49265	5.65816	ABHD17B;SE:chr9:71867006-71870083:71870262-71874614:-
t04	pA3	4.0344	0.149509	3.74137	4.32744	ABHD17B;SE:chr9:71867006-71870083:71870262-71874614:-
t30	pA3	4.24133	0.190942	3.86709	4.61557	ABHD17B;SE:chr9:71867006-71870083:71870262-71874614:-
t00	pA2	-6.72982	0.887215	-8.46873	-4.99091	ABHD17B;SE:chr9:71875083-71906384:71906650-71910634:-
t04	pA2	-6.43535	0.627484	-7.6652	-5.2055	ABHD17B;SE:chr9:71875083-71906384:71906650-71910634:-
t30	pA2	-6.05756	0.627714	-7.28786	-4.82727	ABHD17B;SE:chr9:71875083-71906384:71906650-71910634:-
t00	pA3	-1.22384	0.0564754	-1.33453	-1.11315	ABHD17B;SE:chr9:71875083-71906384:71906650-71910634:-
t04	pA3	-1.12342	0.0460644	-1.21371	-1.03314	ABHD17B;SE:chr9:71875083-71906384:71906650-71910634:-
t30	pA3	-0.666302	0.0483208	-0.761009	-0.571595	ABHD17B;SE:chr9:71875083-71906384:71906650-71910634:-
t00	pA2	-4.30208	0.142124	-4.58063	-4.02352	ABHD17B;SE:chr9:71875083-71906693:71906783-71910634:-
t04	pA2	-4.8949	0.156141	-5.20093	-4.58887	ABHD17B;SE:chr9:71875083-71906693:71906783-71910634:-
t30	pA2	-4.85359	0.184781	-5.21576	-4.49143	ABHD17B;SE:chr9:71875083-71906693:71906783-71910634:-
t00	pA3	-6.98903	0.475471	-7.92093	-6.05712	ABHD17B;SE:chr9:71875083-71906693:71906783-71910634:-
t04	pA3	-6.62672	0.336277	-7.28581	-5.96763	ABHD17B;SE:chr9:71875083-71906693:71906783-71910634:-
t30	pA3	-6.20691	0.336392	-6.86623	-5.5476	ABHD17B;SE:chr9:71875083-71906693:71906783-71910634:-
t00	pA2	-6.72982	0.516342	-7.74184	-5.71781	ABHD17B;SE:chr9:71875083-71906693:71906787-71910634:-
t04	pA2	-6.43535	0.365184	-7.1511	-5.7196	ABHD17B;SE:chr9:71875083-71906693:71906787-71910634:-
t30	pA2	-6.05756	0.365317	-6.77357	-5.34156	ABHD17B;SE:chr9:71875083-71906693:71906787-71910634:-
t00	pA3	-4.34997	0.138803	-4.62202	-4.07792	ABHD17B;SE:chr9:71875083-71906693:71906787-71910634:-
t04	pA3	-4.68081	0.138553	-4.95237	-4.40925	ABHD17B;SE:chr9:71875083-71906693:71906787-71910634:-
t30	pA3	-4.50216	0.15645	-4.8088	-4.19553	ABHD17B;SE:chr9:71875083-71906693:71906787-71910634:-
t00	pA1	3.68888	0.290411	3.11969	4.25807	ABHD5;SE:chr3:43715058-43717671:43717857-43718443:+
t04	pA1	2.7462	0.276796	2.20369	3.28871	ABHD5;SE:chr3:43715058-43717671:43717857-43718443:+
t30	pA1	2.8824	0.361017	2.17482	3.58998	ABHD5;SE:chr3:43715058-43717671:43717857-43718443:+
t00	pA4	2.56128	0.297709	1.97778	3.14478	ABHD5;SE:chr3:43715058-43717671:43717857-43718443:+
t04	pA4	1.80181	0.174643	1.45952	2.1441	ABHD5;SE:chr3:43715058-43717671:43717857-43718443:+
t30	pA4	2.11699	0.198767	1.72742	2.50657	ABHD5;SE:chr3:43715058-43717671:43717857-43718443:+
t00	pA1	-4.44657	0.774727	-5.965	-2.92813	ABI1;SE:chr10:26751783-26755655:26755741-26759062:-
t04	pA1	-4.67594	0.547164	-5.74836	-3.60352	ABI1;SE:chr10:26751783-26755655:26755741-26759062:-
t30	pA1	-4.69896	0.547106	-5.77127	-3.62666	ABI1;SE:chr10:26751783-26755655:26755741-26759062:-
t00	pA3	1.23341	0.0363742	1.16212	1.30471	ABI1;SE:chr10:26751783-26755655:26755741-26759062:-
t04	pA3	0.703187	0.0254344	0.653336	0.753037	ABI1;SE:chr10:26751783-26755655:26755741-26759062:-
t30	pA3	-0.0102008	0.0242003	-0.0576325	0.0372309	ABI1;SE:chr10:26751783-26755655:26755741-26759062:-
t00	pA7	0.673729	0.11366	0.450959	0.896499	ABI1;SE:chr10:26751783-26755655:26755741-26759062:-
t04	pA7	0.502049	0.0679927	0.368786	0.635313	ABI1;SE:chr10:26751783-26755655:26755741-26759062:-
t30	pA7	-0.458598	0.0756935	-0.606954	-0.310241	ABI1;SE:chr10:26751783-26755655:26755741-26759062:-
t00	pA10	4.14973	0.274455	3.6118	4.68765	ABI1;SE:chr10:26751783-26755655:26755741-26759062:-
t04	pA10	0.714154	0.0409885	0.633818	0.79449	ABI1;SE:chr10:26751783-26755655:26755741-26759062:-
t30	pA10	-0.0757864	0.0418734	-0.157857	0.00628395	ABI1;SE:chr10:26751783-26755655:26755741-26759062:-
t00	pA11	3.83586	0.778492	2.31005	5.36168	ABI1;SE:chr10:26751783-26755655:26755741-26759062:-
t04	pA11	4.06903	0.549268	2.99248	5.14557	ABI1;SE:chr10:26751783-26755655:26755741-26759062:-
t30	pA11	3.51155	0.552701	2.42827	4.59482	ABI1;SE:chr10:26751783-26755655:26755741-26759062:-
t00	pA12	-3.60187	0.78063	-5.13187	-2.07186	ABI1;SE:chr10:26751783-26755655:26755741-26759062:-
t04	pA12	-4.0043	0.549576	-5.08145	-2.92715	ABI1;SE:chr10:26751783-26755655:26755741-26759062:-
t30	pA12	-4.45822	0.547778	-5.53184	-3.38459	ABI1;SE:chr10:26751783-26755655:26755741-26759062:-
t00	pA1	4.44657	0.604588	3.2616	5.63154	ABI1;SE:chr10:26751783-26759062:26759238-26765218:-
t04	pA1	4.67594	0.427	3.83903	5.51284	ABI1;SE:chr10:26751783-26759062:26759238-26765218:-
t30	pA1	4.69896	0.426955	3.86215	5.53578	ABI1;SE:chr10:26751783-26759062:26759238-26765218:-
t00	pA3	3.27026	0.130562	3.01436	3.52616	ABI1;SE:chr10:26751783-26759062:26759238-26765218:-
t04	pA3	4.29656	0.140066	4.02203	4.57108	ABI1;SE:chr10:26751783-26759062:26759238-26765218:-
t30	pA3	3.14157	0.0654449	3.0133	3.26984	ABI1;SE:chr10:26751783-26759062:26759238-26765218:-
t00	pA7	4.23893	0.605393	3.05238	5.42547	ABI1;SE:chr10:26751783-26759062:26759238-26765218:-
t04	pA7	4.34705	0.370455	3.62097	5.07313	ABI1;SE:chr10:26751783-26759062:26759238-26765218:-
t30	pA7	3.02355	0.170714	2.68895	3.35814	ABI1;SE:chr10:26751783-26759062:26759238-26765218:-
t00	pA12	3.60187	0.609194	2.40787	4.79587	ABI1;SE:chr10:26751783-26759062:26759238-26765218:-
t04	pA12	4.0043	0.428883	3.1637	4.84489	ABI1;SE:chr10:26751783-26759062:26759238-26765218:-
t30	pA12	4.45822	0.427479	3.62037	5.29606	ABI1;SE:chr10:26751783-26759062:26759238-26765218:-
t00	pA3	4.51086	0.113936	4.28755	4.73417	ABI1;SE:chr10:26755741-26759062:26759235-26765218:-
t04	pA3	7.20403	0.0801557	7.04692	7.36113	ABI1;SE:chr10:26755741-26759062:26759235-26765218:-
t30	pA3	6.87936	0.0801671	6.72223	7.03648	ABI1;SE:chr10:26755741-26759062:26759235-26765218:-
t00	pA9	-4.26268	0.11411	-4.48633	-4.03903	ABI1;SE:chr10:26755741-26759062:26759235-26765218:-
t04	pA9	-4.82698	0.0804461	-4.98465	-4.66931	ABI1;SE:chr10:26755741-26759062:26759235-26765218:-
t30	pA9	-5.79808	0.0802471	-5.95536	-5.6408	ABI1;SE:chr10:26755741-26759062:26759235-26765218:-
t00	pA7	4.91265	0.720584	3.50034	6.32497	ABI1;SE:chr10:26755741-26759062:26759238-26765218:-
t04	pA7	2.95825	0.175187	2.61489	3.30161	ABI1;SE:chr10:26755741-26759062:26759238-26765218:-
t30	pA7	0.356393	0.0860579	0.187723	0.525064	ABI1;SE:chr10:26755741-26759062:26759238-26765218:-
t00	pA9	-4.26268	0.722988	-5.67971	-2.84565	ABI1;SE:chr10:26755741-26759062:26759238-26765218:-
t04	pA9	-4.82698	0.509695	-5.82596	-3.828	ABI1;SE:chr10:26755741-26759062:26759238-26765218:-
t30	pA9	-5.79808	0.508434	-6.79459	-4.80157	ABI1;SE:chr10:26755741-26759062:26759238-26765218:-
t00	pA10	3.70541	0.726718	2.28107	5.12975	ABI1;SE:chr10:26755741-26759062:26759238-26765218:-
t04	pA10	6.27067	0.508146	5.27473	7.26662	ABI1;SE:chr10:26755741-26759062:26759238-26765218:-
t30	pA10	5.77765	0.50845	4.78111	6.7742	ABI1;SE:chr10:26755741-26759062:26759238-26765218:-
t00	pA1	-4.44657	0.368247	-5.16832	-3.72481	ABI1;SE:chr10:26759238-26763880:26763960-26765218:-
t04	pA1	-4.67594	0.260081	-5.18569	-4.16619	ABI1;SE:chr10:26759238-26763880:26763960-26765218:-
t30	pA1	-4.69896	0.260054	-5.20866	-4.18927	ABI1;SE:chr10:26759238-26763880:26763960-26765218:-
t00	pA3	-7.81426	0.366182	-8.53197	-7.09656	ABI1;SE:chr10:26759238-26763880:26763960-26765218:-
t04	pA3	-5.74643	0.169744	-6.07912	-5.41374	ABI1;SE:chr10:26759238-26763880:26763960-26765218:-
t30	pA3	-4.19848	0.0658935	-4.32763	-4.06933	ABI1;SE:chr10:26759238-26763880:26763960-26765218:-
t00	pA7	-5.31975	0.367003	-6.03907	-4.60044	ABI1;SE:chr10:26759238-26763880:26763960-26765218:-
t04	pA7	-5.60641	0.259352	-6.11474	-5.09809	ABI1;SE:chr10:26759238-26763880:26763960-26765218:-
t30	pA7	-5.38067	0.259473	-5.88922	-4.87211	ABI1;SE:chr10:26759238-26763880:26763960-26765218:-
t00	pA10	-3.70541	0.37058	-4.43173	-2.97909	ABI1;SE:chr10:26759238-26763880:26763960-26765218:-
t04	pA10	-6.27067	0.259122	-6.77854	-5.7628	ABI1;SE:chr10:26759238-26763880:26763960-26765218:-
t30	pA10	-5.77765	0.259277	-6.28583	-5.26948	ABI1;SE:chr10:26759238-26763880:26763960-26765218:-
t00	pA12	-3.60187	0.371053	-4.32912	-2.87462	ABI1;SE:chr10:26759238-26763880:26763960-26765218:-
t04	pA12	-4.0043	0.261227	-4.51629	-3.4923	ABI1;SE:chr10:26759238-26763880:26763960-26765218:-
t30	pA12	-4.45822	0.260373	-4.96854	-3.94789	ABI1;SE:chr10:26759238-26763880:26763960-26765218:-
t00	pA1	-4.44657	0.798303	-6.01121	-2.88192	ABI1;SE:chr10:26770345-26771075:26771089-26777065:-
t04	pA1	4.06201	0.418019	3.24271	4.88131	ABI1;SE:chr10:26770345-26771075:26771089-26777065:-
t30	pA1	4.08521	0.417945	3.26606	4.90437	ABI1;SE:chr10:26770345-26771075:26771089-26777065:-
t00	pA3	-3.12094	0.0775598	-3.27295	-2.96893	ABI1;SE:chr10:26770345-26771075:26771089-26777065:-
t04	pA3	3.68626	0.0795636	3.53032	3.8422	ABI1;SE:chr10:26770345-26771075:26771089-26777065:-
t30	pA3	3.99075	0.0914772	3.81146	4.17005	ABI1;SE:chr10:26770345-26771075:26771089-26777065:-
t00	pA7	-2.34252	0.19585	-2.72638	-1.95866	ABI1;SE:chr10:26770345-26771075:26771089-26777065:-
t04	pA7	3.57503	0.205502	3.17225	3.97781	ABI1;SE:chr10:26770345-26771075:26771089-26777065:-
t30	pA7	3.55474	0.203362	3.15616	3.95332	ABI1;SE:chr10:26770345-26771075:26771089-26777065:-
t00	pA9	-0.904009	0.111645	-1.12283	-0.685189	ABI1;SE:chr10:26770345-26771075:26771089-26777065:-
t04	pA9	3.74557	0.327817	3.10306	4.38809	ABI1;SE:chr10:26770345-26771075:26771089-26777065:-
t30	pA9	3.78608	0.200654	3.39281	4.17936	ABI1;SE:chr10:26770345-26771075:26771089-26777065:-
t00	pA10	-2.28352	0.120672	-2.52004	-2.04701	ABI1;SE:chr10:26770345-26771075:26771089-26777065:-
t04	pA10	4.4395	0.184777	4.07734	4.80165	ABI1;SE:chr10:26770345-26771075:26771089-26777065:-
t30	pA10	5.12644	0.281435	4.57484	5.67804	ABI1;SE:chr10:26770345-26771075:26771089-26777065:-
t00	pA11	-2.95936	0.532877	-4.00379	-1.91494	ABI1;SE:chr10:26770345-26771075:26771089-26777065:-
t04	pA11	3.54674	0.440927	2.68254	4.41094	ABI1;SE:chr10:26770345-26771075:26771089-26777065:-
t30	pA11	3.51155	0.569521	2.39531	4.62779	ABI1;SE:chr10:26770345-26771075:26771089-26777065:-
t00	pA1	-4.44657	0.128598	-4.69861	-4.19452	ABI1;SE:chr10:26823305-26835315:26835407-26860747:-
t04	pA1	-4.67594	0.0908246	-4.85395	-4.49793	ABI1;SE:chr10:26823305-26835315:26835407-26860747:-
t30	pA1	-4.69896	0.0908151	-4.87696	-4.52097	ABI1;SE:chr10:26823305-26835315:26835407-26860747:-
t00	pA3	-7.85813	0.127876	-8.10876	-7.60749	ABI1;SE:chr10:26823305-26835315:26835407-26860747:-
t04	pA3	-7.64236	0.0904261	-7.8196	-7.46513	ABI1;SE:chr10:26823305-26835315:26835407-26860747:-
t30	pA3	-7.65492	0.0904259	-7.83215	-7.47769	ABI1;SE:chr10:26823305-26835315:26835407-26860747:-
t00	pA7	-5.31975	0.128164	-5.57095	-5.06856	ABI1;SE:chr10:26823305-26835315:26835407-26860747:-
t04	pA7	-5.63598	0.0905654	-5.81348	-5.45847	ABI1;SE:chr10:26823305-26835315:26835407-26860747:-
t30	pA7	-5.63776	0.090565	-5.81527	-5.46026	ABI1;SE:chr10:26823305-26835315:26835407-26860747:-
t00	pA9	-5.50262	0.128111	-5.75371	-5.25152	ABI1;SE:chr10:26823305-26835315:26835407-26860747:-
t04	pA9	-4.85981	0.0907541	-5.03769	-4.68194	ABI1;SE:chr10:26823305-26835315:26835407-26860747:-
t30	pA9	-5.88518	0.0905298	-6.06261	-5.70774	ABI1;SE:chr10:26823305-26835315:26835407-26860747:-
t00	pA10	-6.24287	0.127975	-6.4937	-5.99204	ABI1;SE:chr10:26823305-26835315:26835407-26860747:-
t04	pA10	-6.68357	0.0904609	-6.86087	-6.50627	ABI1;SE:chr10:26823305-26835315:26835407-26860747:-
t30	pA10	-6.51718	0.0904711	-6.6945	-6.33986	ABI1;SE:chr10:26823305-26835315:26835407-26860747:-
t00	pA11	-3.83586	0.129223	-4.08913	-3.58259	ABI1;SE:chr10:26823305-26835315:26835407-26860747:-
t04	pA11	-4.06903	0.0911739	-4.24772	-3.89033	ABI1;SE:chr10:26823305-26835315:26835407-26860747:-
t30	pA11	-3.51155	0.0917438	-3.69136	-3.33173	ABI1;SE:chr10:26823305-26835315:26835407-26860747:-
t00	pA12	-3.60187	0.129578	-3.85584	-3.3479	ABI1;SE:chr10:26823305-26835315:26835407-26860747:-
t04	pA12	-4.04012	0.0911964	-4.21886	-3.86138	ABI1;SE:chr10:26823305-26835315:26835407-26860747:-
t30	pA12	-4.62986	0.0908444	-4.80791	-4.45181	ABI1;SE:chr10:26823305-26835315:26835407-26860747:-
t00	pA3	-6.30506	0.550328	-7.38368	-5.22643	ABI2;SE:chr2:203328631-203355154:203355324-203366877:+
t04	pA3	-3.7164	0.146984	-4.00449	-3.42832	ABI2;SE:chr2:203328631-203355154:203355324-203366877:+
t30	pA3	-4.22764	0.226097	-4.67079	-3.7845	ABI2;SE:chr2:203328631-203355154:203355324-203366877:+
t00	pA4	-6.90408	0.550102	-7.98226	-5.8259	ABI2;SE:chr2:203328631-203355154:203355324-203366877:+
t04	pA4	-5.73818	0.389411	-6.50142	-4.97495	ABI2;SE:chr2:203328631-203355154:203355324-203366877:+
t30	pA4	-4.8891	0.390246	-5.65396	-4.12423	ABI2;SE:chr2:203328631-203355154:203355324-203366877:+
t00	pA11	-4.57127	0.552663	-5.65447	-3.48807	ABI2;SE:chr2:203328631-203355154:203355324-203366877:+
t04	pA11	-5.19388	0.389863	-5.958	-4.42976	ABI2;SE:chr2:203328631-203355154:203355324-203366877:+
t30	pA11	-5.71593	0.389425	-6.47919	-4.95267	ABI2;SE:chr2:203328631-203355154:203355324-203366877:+
t00	pA3	2.19806	0.0636518	2.0733	2.32281	ABI2;SE:chr2:203328631-203366877:203367044-203380208:+
t04	pA3	3.56277	0.104128	3.35869	3.76686	ABI2;SE:chr2:203328631-203366877:203367044-203380208:+
t30	pA3	4.24344	0.170115	3.91002	4.57686	ABI2;SE:chr2:203328631-203366877:203367044-203380208:+
t00	pA4	6.90408	0.402284	6.11562	7.69254	ABI2;SE:chr2:203328631-203366877:203367044-203380208:+
t04	pA4	5.73818	0.284772	5.18004	6.29633	ABI2;SE:chr2:203328631-203366877:203367044-203380208:+
t30	pA4	4.8891	0.285383	4.32975	5.44844	ABI2;SE:chr2:203328631-203366877:203367044-203380208:+
t00	pA11	4.57127	0.404156	3.77914	5.3634	ABI2;SE:chr2:203328631-203366877:203367044-203380208:+
t04	pA11	5.19388	0.285103	4.63509	5.75267	ABI2;SE:chr2:203328631-203366877:203367044-203380208:+
t30	pA11	5.71593	0.284782	5.15777	6.27409	ABI2;SE:chr2:203328631-203366877:203367044-203380208:+
t00	pA3	-0.98585	0.0515028	-1.08679	-0.884906	ABI2;SE:chr2:203367044-203376057:203376132-203380208:+
t04	pA3	-2.39009	0.0787489	-2.54443	-2.23574	ABI2;SE:chr2:203367044-203376057:203376132-203380208:+
t30	pA3	-3.06139	0.127049	-3.3104	-2.81237	ABI2;SE:chr2:203367044-203376057:203376132-203380208:+
t00	pA4	-6.90408	0.536768	-7.95613	-5.85204	ABI2;SE:chr2:203367044-203376057:203376132-203380208:+
t04	pA4	-5.73818	0.379972	-6.48292	-4.99345	ABI2;SE:chr2:203367044-203376057:203376132-203380208:+
t30	pA4	-4.8891	0.380787	-5.63542	-4.14277	ABI2;SE:chr2:203367044-203376057:203376132-203380208:+
t00	pA11	-4.57127	0.539267	-5.62821	-3.51433	ABI2;SE:chr2:203367044-203376057:203376132-203380208:+
t04	pA11	-5.19388	0.380413	-5.93948	-4.44829	ABI2;SE:chr2:203367044-203376057:203376132-203380208:+
t30	pA11	-5.71593	0.379985	-6.46069	-4.97117	ABI2;SE:chr2:203367044-203376057:203376132-203380208:+
t00	pA3	2.06686	0.0624951	1.94437	2.18935	ABI2;SE:chr2:203391143-203394700:203394846-203395656:+
t04	pA3	2.43064	0.0691459	2.29512	2.56617	ABI2;SE:chr2:203391143-203394700:203394846-203395656:+
t30	pA3	0.940142	0.0499353	0.842271	1.03801	ABI2;SE:chr2:203391143-203394700:203394846-203395656:+
t00	pA4	6.90408	0.456307	6.00974	7.79843	ABI2;SE:chr2:203391143-203394700:203394846-203395656:+
t04	pA4	5.73818	0.323014	5.10509	6.37128	ABI2;SE:chr2:203391143-203394700:203394846-203395656:+
t30	pA4	4.8891	0.323707	4.25464	5.52355	ABI2;SE:chr2:203391143-203394700:203394846-203395656:+
t00	pA11	4.57127	0.458431	3.67276	5.46978	ABI2;SE:chr2:203391143-203394700:203394846-203395656:+
t04	pA11	5.19388	0.323389	4.56005	5.82771	ABI2;SE:chr2:203391143-203394700:203394846-203395656:+
t30	pA11	5.71593	0.323025	5.08281	6.34905	ABI2;SE:chr2:203391143-203394700:203394846-203395656:+
t00	pA3	-1.348	0.0748273	-1.49466	-1.20134	ABI2;SE:chr2:203395780-203396785:203396967-203402576:+
t04	pA3	2.04526	0.0930899	1.8628	2.22771	ABI2;SE:chr2:203395780-203396785:203396967-203402576:+
t30	pA3	1.98914	0.110301	1.77295	2.20532	ABI2;SE:chr2:203395780-203396785:203396967-203402576:+
t00	pA4	-6.90408	0.736738	-8.34806	-5.4601	ABI2;SE:chr2:203395780-203396785:203396967-203402576:+
t04	pA4	3.00759	0.13928	2.73461	3.28058	ABI2;SE:chr2:203395780-203396785:203396967-203402576:+
t30	pA4	0.463937	0.0924507	0.282737	0.645137	ABI2;SE:chr2:203395780-203396785:203396967-203402576:+
t00	pA11	4.57127	0.740167	3.12057	6.02197	ABI2;SE:chr2:203395780-203396785:203396967-203402576:+
t04	pA11	5.19388	0.522134	4.17052	6.21725	ABI2;SE:chr2:203395780-203396785:203396967-203402576:+
t30	pA11	5.71593	0.521546	4.69372	6.73814	ABI2;SE:chr2:203395780-203396785:203396967-203402576:+
t00	pA3	0.389787	0.0441681	0.303219	0.476355	ABI2;SE:chr2:203402734-203411285:203411371-203416908:+
t04	pA3	0.819188	0.0433122	0.734298	0.904078	ABI2;SE:chr2:203402734-203411285:203411371-203416908:+
t30	pA3	0.717718	0.0508231	0.618107	0.81733	ABI2;SE:chr2:203402734-203411285:203411371-203416908:+
t00	pA4	6.90408	0.482557	5.95829	7.84988	ABI2;SE:chr2:203402734-203411285:203411371-203416908:+
t04	pA4	-3.00759	0.091227	-3.1864	-2.82879	ABI2;SE:chr2:203402734-203411285:203411371-203416908:+
t30	pA4	-0.463937	0.0605544	-0.582621	-0.345252	ABI2;SE:chr2:203402734-203411285:203411371-203416908:+
t00	pA11	4.57127	0.484803	3.62107	5.52147	ABI2;SE:chr2:203402734-203411285:203411371-203416908:+
t04	pA11	5.19388	0.341993	4.52359	5.86418	ABI2;SE:chr2:203402734-203411285:203411371-203416908:+
t30	pA11	5.71593	0.341608	5.04639	6.38547	ABI2;SE:chr2:203402734-203411285:203411371-203416908:+
t00	pA1	6.79943	0.46469	5.88865	7.7102	ABITRAM;SE:chr9:108934565-108935638:108935689-108936308:+
t04	pA1	4.59389	0.140737	4.31805	4.86973	ABITRAM;SE:chr9:108934565-108935638:108935689-108936308:+
t30	pA1	4.46003	0.115579	4.2335	4.68656	ABITRAM;SE:chr9:108934565-108935638:108935689-108936308:+
t00	pA3	3.8712	0.469245	2.9515	4.7909	ABITRAM;SE:chr9:108934565-108935638:108935689-108936308:+
t04	pA3	5.27471	0.329242	4.6294	5.92001	ABITRAM;SE:chr9:108934565-108935638:108935689-108936308:+
t30	pA3	5.12098	0.329382	4.47541	5.76656	ABITRAM;SE:chr9:108934565-108935638:108935689-108936308:+
t00	pA1	2.58483	0.0790133	2.42997	2.7397	ABITRAM;SE:chr9:108935689-108936308:108936437-108939196:+
t04	pA1	2.47016	0.0676843	2.3375	2.60282	ABITRAM;SE:chr9:108935689-108936308:108936437-108939196:+
t30	pA1	2.35044	0.0563859	2.23992	2.46095	ABITRAM;SE:chr9:108935689-108936308:108936437-108939196:+
t00	pA3	2.02537	0.26497	1.50604	2.54471	ABITRAM;SE:chr9:108935689-108936308:108936437-108939196:+
t04	pA3	1.90741	0.0881953	1.73455	2.08027	ABITRAM;SE:chr9:108935689-108936308:108936437-108939196:+
t30	pA3	1.70874	0.0874516	1.53733	1.88014	ABITRAM;SE:chr9:108935689-108936308:108936437-108939196:+
t00	pA3	-2.75154	0.75741	-4.23603	-1.26704	ABR;SE:chr17:1010863-1011605:1011661-1011846:-
t04	pA3	-4.75071	0.521491	-5.77282	-3.72861	ABR;SE:chr17:1010863-1011605:1011661-1011846:-
t30	pA3	-3.31419	0.528611	-4.35024	-2.27813	ABR;SE:chr17:1010863-1011605:1011661-1011846:-
t00	pA4	-6.93082	0.734695	-8.3708	-5.49085	ABR;SE:chr17:1010863-1011605:1011661-1011846:-
t04	pA4	-5.46344	0.116841	-5.69244	-5.23444	ABR;SE:chr17:1010863-1011605:1011661-1011846:-
t30	pA4	-6.05108	0.181915	-6.40763	-5.69453	ABR;SE:chr17:1010863-1011605:1011661-1011846:-
t00	pA3	2.75154	1.53695	-0.260831	5.7639	ABR;SE:chr17:1050634-1056035:1056109-1056998:-
t04	pA3	4.75071	1.05822	2.67664	6.82478	ABR;SE:chr17:1050634-1056035:1056109-1056998:-
t30	pA3	3.31419	1.07267	1.2118	5.41657	ABR;SE:chr17:1050634-1056035:1056109-1056998:-
t00	pA4	-0.319648	0.0943098	-0.504492	-0.134804	ABR;SE:chr17:1050634-1056035:1056109-1056998:-
t04	pA4	-0.0560589	0.0307555	-0.116339	0.00422071	ABR;SE:chr17:1050634-1056035:1056109-1056998:-
t30	pA4	-0.198704	0.0359228	-0.269112	-0.128297	ABR;SE:chr17:1050634-1056035:1056109-1056998:-
t00	pA3	2.75154	0.633359	1.51017	3.9929	ABR;SE:chr17:1058045-1058745:1058867-1067077:-
t04	pA3	4.75071	0.436082	3.89601	5.60542	ABR;SE:chr17:1058045-1058745:1058867-1067077:-
t30	pA3	3.31419	0.442033	2.44782	4.18056	ABR;SE:chr17:1058045-1058745:1058867-1067077:-
t00	pA4	6.41934	0.47604	5.48632	7.35236	ABR;SE:chr17:1058045-1058745:1058867-1067077:-
t04	pA4	6.37389	0.153647	6.07275	6.67503	ABR;SE:chr17:1058045-1058745:1058867-1067077:-
t30	pA4	6.68591	0.208717	6.27683	7.09499	ABR;SE:chr17:1058045-1058745:1058867-1067077:-
t00	pA3	2.75154	0.614958	1.54624	3.95683	ABR;SE:chr17:1079390-1083520:1083627-1091665:-
t04	pA3	4.75071	0.42341	3.92084	5.58058	ABR;SE:chr17:1079390-1083520:1083627-1091665:-
t30	pA3	3.31419	0.429191	2.47299	4.15539	ABR;SE:chr17:1079390-1083520:1083627-1091665:-
t00	pA4	5.57492	0.311958	4.96349	6.18634	ABR;SE:chr17:1079390-1083520:1083627-1091665:-
t04	pA4	5.08846	0.0789845	4.93365	5.24326	ABR;SE:chr17:1079390-1083520:1083627-1091665:-
t30	pA4	6.36275	0.185637	5.99891	6.72659	ABR;SE:chr17:1079390-1083520:1083627-1091665:-
t00	pA3	2.75154	0.519492	1.73335	3.76972	ABR;SE:chr17:1091850-1100637:1100735-1125183:-
t04	pA3	4.75071	0.35768	4.04967	5.45175	ABR;SE:chr17:1091850-1100637:1100735-1125183:-
t30	pA3	3.31419	0.362564	2.60357	4.0248	ABR;SE:chr17:1091850-1100637:1100735-1125183:-
t00	pA4	4.52596	0.172011	4.18883	4.8631	ABR;SE:chr17:1091850-1100637:1100735-1125183:-
t04	pA4	4.32791	0.0507827	4.22838	4.42745	ABR;SE:chr17:1091850-1100637:1100735-1125183:-
t30	pA4	5.78829	0.131717	5.53013	6.04645	ABR;SE:chr17:1091850-1100637:1100735-1125183:-
t00	pA3	-2.75154	0.386888	-3.50982	-1.99325	ABR;SE:chr17:1100735-1101934:1102027-1125183:-
t04	pA3	-4.75071	0.266379	-5.27281	-4.22862	ABR;SE:chr17:1100735-1101934:1102027-1125183:-
t30	pA3	-3.31419	0.270017	-3.84341	-2.78496	ABR;SE:chr17:1100735-1101934:1102027-1125183:-
t00	pA4	-6.68544	0.375336	-7.42109	-5.9498	ABR;SE:chr17:1100735-1101934:1102027-1125183:-
t04	pA4	-5.60952	0.0714439	-5.74954	-5.46949	ABR;SE:chr17:1100735-1101934:1102027-1125183:-
t30	pA4	-7.78072	0.265292	-8.30068	-7.26076	ABR;SE:chr17:1100735-1101934:1102027-1125183:-
t00	pA3	2.75154	1.60744	-0.398993	5.90206	ABR;SE:chr17:1100735-1125183:1125367-1179667:-
t04	pA3	4.75071	1.10675	2.58152	6.91991	ABR;SE:chr17:1100735-1125183:1125367-1179667:-
t30	pA3	3.31419	1.12186	1.11537	5.513	ABR;SE:chr17:1100735-1125183:1125367-1179667:-
t00	pA4	1.67752	0.140194	1.40275	1.9523	ABR;SE:chr17:1100735-1125183:1125367-1179667:-
t04	pA4	1.49509	0.0422257	1.41233	1.57785	ABR;SE:chr17:1100735-1125183:1125367-1179667:-
t30	pA4	1.55101	0.054203	1.44477	1.65725	ABR;SE:chr17:1100735-1125183:1125367-1179667:-
t00	pA3	-2.75154	0.614125	-3.9552	-1.54787	ABR;SE:chr17:1125367-1153806:1154238-1179667:-
t04	pA3	-4.75071	0.422836	-5.57946	-3.92197	ABR;SE:chr17:1125367-1153806:1154238-1179667:-
t30	pA3	-3.31419	0.42861	-4.15425	-2.47413	ABR;SE:chr17:1125367-1153806:1154238-1179667:-
t00	pA4	-4.13643	0.168625	-4.46693	-3.80593	ABR;SE:chr17:1125367-1153806:1154238-1179667:-
t04	pA4	-4.27358	0.0584175	-4.38808	-4.15909	ABR;SE:chr17:1125367-1153806:1154238-1179667:-
t30	pA4	-4.82585	0.096976	-5.01592	-4.63579	ABR;SE:chr17:1125367-1153806:1154238-1179667:-
t00	pA2	-4.66658	0.250257	-5.15707	-4.17608	ABRAXAS2;SE:chr10:124806921-124813318:124813564-124816576:+
t04	pA2	-3.94803	0.177823	-4.29656	-3.59951	ABRAXAS2;SE:chr10:124806921-124813318:124813564-124816576:+
t30	pA2	-3.73767	0.178217	-4.08697	-3.38837	ABRAXAS2;SE:chr10:124806921-124813318:124813564-124816576:+
t00	pA4	-5.24351	0.249745	-5.733	-4.75402	ABRAXAS2;SE:chr10:124806921-124813318:124813564-124816576:+
t04	pA4	-4.80129	0.176855	-5.14791	-4.45466	ABRAXAS2;SE:chr10:124806921-124813318:124813564-124816576:+
t30	pA4	-5.00506	0.176722	-5.35143	-4.6587	ABRAXAS2;SE:chr10:124806921-124813318:124813564-124816576:+
t00	pA5	-5.17615	0.249791	-5.66573	-4.68657	ABRAXAS2;SE:chr10:124806921-124813318:124813564-124816576:+
t04	pA5	-4.33073	0.177287	-4.67821	-3.98326	ABRAXAS2;SE:chr10:124806921-124813318:124813564-124816576:+
t30	pA5	-4.31303	0.177308	-4.66055	-3.96552	ABRAXAS2;SE:chr10:124806921-124813318:124813564-124816576:+
t00	pA6	-4.04225	0.0656098	-4.17085	-3.91366	ABRAXAS2;SE:chr10:124806921-124813318:124813564-124816576:+
t04	pA6	-4.806	0.0568814	-4.91748	-4.69451	ABRAXAS2;SE:chr10:124806921-124813318:124813564-124816576:+
t30	pA6	-4.99006	0.0583723	-5.10447	-4.87565	ABRAXAS2;SE:chr10:124806921-124813318:124813564-124816576:+
t00	pA2	4.66658	0.32019	4.03902	5.29414	ABRAXAS2;SE:chr10:124806921-124816576:124816612-124819384:+
t04	pA2	3.94803	0.227515	3.50211	4.39395	ABRAXAS2;SE:chr10:124806921-124816576:124816612-124819384:+
t30	pA2	3.73767	0.228018	3.29076	4.18458	ABRAXAS2;SE:chr10:124806921-124816576:124816612-124819384:+
t00	pA4	5.24351	0.319535	4.61723	5.86979	ABRAXAS2;SE:chr10:124806921-124816576:124816612-124819384:+
t04	pA4	4.80129	0.226275	4.35779	5.24478	ABRAXAS2;SE:chr10:124806921-124816576:124816612-124819384:+
t30	pA4	5.00506	0.226105	4.56191	5.44822	ABRAXAS2;SE:chr10:124806921-124816576:124816612-124819384:+
t00	pA5	5.17615	0.319594	4.54976	5.80254	ABRAXAS2;SE:chr10:124806921-124816576:124816612-124819384:+
t04	pA5	4.33073	0.226829	3.88616	4.77531	ABRAXAS2;SE:chr10:124806921-124816576:124816612-124819384:+
t30	pA5	4.31303	0.226855	3.86841	4.75766	ABRAXAS2;SE:chr10:124806921-124816576:124816612-124819384:+
t00	pA6	4.41643	0.101387	4.21771	4.61514	ABRAXAS2;SE:chr10:124806921-124816576:124816612-124819384:+
t04	pA6	4.73346	0.0709861	4.59433	4.87259	ABRAXAS2;SE:chr10:124806921-124816576:124816612-124819384:+
t30	pA6	4.22327	0.0514046	4.12252	4.32402	ABRAXAS2;SE:chr10:124806921-124816576:124816612-124819384:+
t00	pA2	4.66658	0.382346	3.91719	5.41596	ABRAXAS2;SE:chr10:124816612-124819384:124819450-124826595:+
t04	pA2	3.94803	0.271681	3.41555	4.48052	ABRAXAS2;SE:chr10:124816612-124819384:124819450-124826595:+
t30	pA2	3.73767	0.272282	3.20401	4.27133	ABRAXAS2;SE:chr10:124816612-124819384:124819450-124826595:+
t00	pA4	5.24351	0.381564	4.49566	5.99136	ABRAXAS2;SE:chr10:124816612-124819384:124819450-124826595:+
t04	pA4	4.80129	0.270201	4.2717	5.33087	ABRAXAS2;SE:chr10:124816612-124819384:124819450-124826595:+
t30	pA4	5.00506	0.269998	4.47588	5.53425	ABRAXAS2;SE:chr10:124816612-124819384:124819450-124826595:+
t00	pA5	5.17615	0.381635	4.42816	5.92414	ABRAXAS2;SE:chr10:124816612-124819384:124819450-124826595:+
t04	pA5	4.33073	0.270862	3.79985	4.86161	ABRAXAS2;SE:chr10:124816612-124819384:124819450-124826595:+
t30	pA5	4.31303	0.270893	3.78209	4.84397	ABRAXAS2;SE:chr10:124816612-124819384:124819450-124826595:+
t00	pA6	4.61512	0.132481	4.35546	4.87478	ABRAXAS2;SE:chr10:124816612-124819384:124819450-124826595:+
t04	pA6	3.7704	0.0525436	3.66742	3.87339	ABRAXAS2;SE:chr10:124816612-124819384:124819450-124826595:+
t30	pA6	4.36659	0.0656788	4.23786	4.49532	ABRAXAS2;SE:chr10:124816612-124819384:124819450-124826595:+
t00	pA2	5.81317	0.154453	5.51044	6.11589	ABT1;SE:chr6:26597223-26597914:26598110-26598265:+
t04	pA2	5.47367	0.157101	5.16576	5.78158	ABT1;SE:chr6:26597223-26597914:26598110-26598265:+
t30	pA2	4.70254	0.0995992	4.50733	4.89775	ABT1;SE:chr6:26597223-26597914:26598110-26598265:+
t00	pA3	4.48864	0.498532	3.51153	5.46574	ABT1;SE:chr6:26597223-26597914:26598110-26598265:+
t04	pA3	4.4328	0.352628	3.74166	5.12394	ABT1;SE:chr6:26597223-26597914:26598110-26598265:+
t30	pA3	4.06044	0.353561	3.36748	4.75341	ABT1;SE:chr6:26597223-26597914:26598110-26598265:+
t00	pA5	6.25126	0.496234	5.27866	7.22386	ABT1;SE:chr6:26597223-26597914:26598110-26598265:+
t04	pA5	6.27727	0.350881	5.58956	6.96498	ABT1;SE:chr6:26597223-26597914:26598110-26598265:+
t30	pA5	5.75257	0.351104	5.06442	6.44072	ABT1;SE:chr6:26597223-26597914:26598110-26598265:+
t00	pA8	5.29665	0.496996	4.32256	6.27074	ABT1;SE:chr6:26597223-26597914:26598110-26598265:+
t04	pA8	4.46663	0.152663	4.16741	4.76584	ABT1;SE:chr6:26597223-26597914:26598110-26598265:+
t30	pA8	3.74025	0.128099	3.48918	3.99132	ABT1;SE:chr6:26597223-26597914:26598110-26598265:+
t00	pA1	-2.9717	0.13394	-3.23421	-2.70918	ACAA2;SE:chr18:49787361-49787506:49787641-49791470:-
t04	pA1	-2.90841	0.111408	-3.12676	-2.69005	ACAA2;SE:chr18:49787361-49787506:49787641-49791470:-
t30	pA1	-2.57702	0.196617	-2.96238	-2.19166	ACAA2;SE:chr18:49787361-49787506:49787641-49791470:-
t00	pA2	-9.65771	0.47703	-10.5927	-8.72275	ACAA2;SE:chr18:49787361-49787506:49787641-49791470:-
t04	pA2	-8.84496	0.337325	-9.50611	-8.18382	ACAA2;SE:chr18:49787361-49787506:49787641-49791470:-
t30	pA2	-7.64292	0.337381	-8.30418	-6.98167	ACAA2;SE:chr18:49787361-49787506:49787641-49791470:-
t00	pA3	-4.36522	0.480037	-5.30608	-3.42436	ACAA2;SE:chr18:49787361-49787506:49787641-49791470:-
t04	pA3	-3.96714	0.340478	-4.63447	-3.29982	ACAA2;SE:chr18:49787361-49787506:49787641-49791470:-
t30	pA3	-3.19867	0.344115	-3.87313	-2.52422	ACAA2;SE:chr18:49787361-49787506:49787641-49791470:-
t00	pA6	-4.56781	0.479484	-5.50759	-3.62804	ACAA2;SE:chr18:49787361-49787506:49787641-49791470:-
t04	pA6	-5.61556	0.337914	-6.27786	-4.95326	ACAA2;SE:chr18:49787361-49787506:49787641-49791470:-
t30	pA6	-4.75215	0.338753	-5.4161	-4.08821	ACAA2;SE:chr18:49787361-49787506:49787641-49791470:-
t00	pA1	3.65375	0.161205	3.33779	3.9697	ACAA2;SE:chr18:49794427-49795765:49795881-49797466:-
t04	pA1	3.60753	0.130669	3.35143	3.86364	ACAA2;SE:chr18:49794427-49795765:49795881-49797466:-
t30	pA1	3.11721	0.215156	2.69551	3.53891	ACAA2;SE:chr18:49794427-49795765:49795881-49797466:-
t00	pA2	9.65771	0.421103	8.83237	10.4831	ACAA2;SE:chr18:49794427-49795765:49795881-49797466:-
t04	pA2	8.84496	0.297777	8.26133	9.42859	ACAA2;SE:chr18:49794427-49795765:49795881-49797466:-
t30	pA2	7.64292	0.297827	7.05919	8.22665	ACAA2;SE:chr18:49794427-49795765:49795881-49797466:-
t00	pA3	4.36522	0.423758	3.53467	5.19577	ACAA2;SE:chr18:49794427-49795765:49795881-49797466:-
t04	pA3	3.96714	0.30056	3.37805	4.55623	ACAA2;SE:chr18:49794427-49795765:49795881-49797466:-
t30	pA3	3.19867	0.303771	2.60329	3.79405	ACAA2;SE:chr18:49794427-49795765:49795881-49797466:-
t00	pA6	4.56781	0.42327	3.73822	5.39741	ACAA2;SE:chr18:49794427-49795765:49795881-49797466:-
t04	pA6	5.61556	0.298297	5.03091	6.20021	ACAA2;SE:chr18:49794427-49795765:49795881-49797466:-
t30	pA6	4.75215	0.299038	4.16605	5.33826	ACAA2;SE:chr18:49794427-49795765:49795881-49797466:-
t00	pA1	2.5412	0.083305	2.37793	2.70448	ACAA2;SE:chr18:49795881-49797466:49797594-49802687:-
t04	pA1	4.08411	0.146427	3.79711	4.3711	ACAA2;SE:chr18:49795881-49797466:49797594-49802687:-
t30	pA1	3.2581	0.20927	2.84794	3.66826	ACAA2;SE:chr18:49795881-49797466:49797594-49802687:-
t00	pA2	9.65771	0.355701	8.96055	10.3549	ACAA2;SE:chr18:49795881-49797466:49797594-49802687:-
t04	pA2	8.84496	0.251529	8.35197	9.33795	ACAA2;SE:chr18:49795881-49797466:49797594-49802687:-
t30	pA2	7.64292	0.251571	7.14985	8.13599	ACAA2;SE:chr18:49795881-49797466:49797594-49802687:-
t00	pA3	4.36522	0.357944	3.66366	5.06678	ACAA2;SE:chr18:49795881-49797466:49797594-49802687:-
t04	pA3	3.96714	0.25388	3.46955	4.46474	ACAA2;SE:chr18:49795881-49797466:49797594-49802687:-
t30	pA3	3.19867	0.256592	2.69576	3.70158	ACAA2;SE:chr18:49795881-49797466:49797594-49802687:-
t00	pA6	4.56781	0.357531	3.86707	5.26856	ACAA2;SE:chr18:49795881-49797466:49797594-49802687:-
t04	pA6	5.61556	0.251968	5.12171	6.10941	ACAA2;SE:chr18:49795881-49797466:49797594-49802687:-
t30	pA6	4.75215	0.252594	4.25708	5.24723	ACAA2;SE:chr18:49795881-49797466:49797594-49802687:-
t00	pA1	2.05215	0.117408	1.82203	2.28227	ACAA2;SE:chr18:49797594-49802687:49802853-49813469:-
t04	pA1	1.95684	0.0880077	1.78435	2.12933	ACAA2;SE:chr18:49797594-49802687:49802853-49813469:-
t30	pA1	1.40359	0.151666	1.10633	1.70085	ACAA2;SE:chr18:49797594-49802687:49802853-49813469:-
t00	pA2	9.41393	0.514481	8.40557	10.4223	ACAA2;SE:chr18:49797594-49802687:49802853-49813469:-
t04	pA2	8.629	0.36381	7.91595	9.34206	ACAA2;SE:chr18:49797594-49802687:49802853-49813469:-
t30	pA2	7.40143	0.363887	6.68823	8.11464	ACAA2;SE:chr18:49797594-49802687:49802853-49813469:-
t00	pA3	4.11087	0.51866	3.09432	5.12743	ACAA2;SE:chr18:49797594-49802687:49802853-49813469:-
t04	pA3	3.81036	0.367783	3.08952	4.5312	ACAA2;SE:chr18:49797594-49802687:49802853-49813469:-
t30	pA3	3.08344	0.372016	2.3543	3.81258	ACAA2;SE:chr18:49797594-49802687:49802853-49813469:-
t00	pA6	4.45822	0.517431	3.44407	5.47236	ACAA2;SE:chr18:49797594-49802687:49802853-49813469:-
t04	pA6	5.53141	0.364498	4.81701	6.24581	ACAA2;SE:chr18:49797594-49802687:49802853-49813469:-
t30	pA6	4.67749	0.365466	3.96119	5.39379	ACAA2;SE:chr18:49797594-49802687:49802853-49813469:-
t00	pA2	-5.26786	0.774392	-6.78564	-3.75008	ACAD11;SE:chr3:132619545-132621132:132621292-132626691:-
t04	pA2	-3.79549	0.552275	-4.87793	-2.71305	ACAD11;SE:chr3:132619545-132621132:132621292-132626691:-
t30	pA2	-3.79549	0.552274	-4.87793	-2.71305	ACAD11;SE:chr3:132619545-132621132:132621292-132626691:-
t00	pA3	-6.88415	0.7728	-8.39881	-5.36948	ACAD11;SE:chr3:132619545-132621132:132621292-132626691:-
t04	pA3	-2.27114	0.125184	-2.5165	-2.02579	ACAD11;SE:chr3:132619545-132621132:132621292-132626691:-
t30	pA3	-2.19087	0.101542	-2.38989	-1.99185	ACAD11;SE:chr3:132619545-132621132:132621292-132626691:-
t00	pA7	3.79174	0.318739	3.16702	4.41645	ACAD8;SE:chr11:134253709-134256548:134256648-134257088:+
t04	pA7	4.59343	0.224007	4.15439	5.03248	ACAD8;SE:chr11:134253709-134256548:134256648-134257088:+
t30	pA7	4.5968	0.224004	4.15776	5.03584	ACAD8;SE:chr11:134253709-134256548:134256648-134257088:+
t00	pA9	4.36188	0.0417717	4.28001	4.44375	ACAD8;SE:chr11:134253709-134256548:134256648-134257088:+
t04	pA9	4.09434	0.0361409	4.02351	4.16518	ACAD8;SE:chr11:134253709-134256548:134256648-134257088:+
t30	pA9	4.35169	0.0495428	4.25459	4.4488	ACAD8;SE:chr11:134253709-134256548:134256648-134257088:+
t00	pA7	-0.285801	0.229874	-0.736346	0.164745	ACAD8;SE:chr11:134256648-134257088:134257257-134258515:+
t04	pA7	1.22614	0.17271	0.887634	1.56464	ACAD8;SE:chr11:134256648-134257088:134257257-134258515:+
t30	pA7	1.44692	0.188167	1.07812	1.81572	ACAD8;SE:chr11:134256648-134257088:134257257-134258515:+
t00	pA8	0.940983	0.340915	0.272801	1.60917	ACAD8;SE:chr11:134256648-134257088:134257257-134258515:+
t04	pA8	1.05861	0.213119	0.640901	1.47631	ACAD8;SE:chr11:134256648-134257088:134257257-134258515:+
t30	pA8	1.29928	0.278175	0.754071	1.8445	ACAD8;SE:chr11:134256648-134257088:134257257-134258515:+
t00	pA9	1.41866	0.0389631	1.3423	1.49503	ACAD8;SE:chr11:134256648-134257088:134257257-134258515:+
t04	pA9	1.34134	0.0372918	1.26825	1.41443	ACAD8;SE:chr11:134256648-134257088:134257257-134258515:+
t30	pA9	1.29448	0.0442074	1.20783	1.38112	ACAD8;SE:chr11:134256648-134257088:134257257-134258515:+
t00	pA7	-4.62824	0.637968	-5.87863	-3.37784	ACAD8;SE:chr11:134261890-134262132:134262276-134262520:+
t04	pA7	-4.84287	0.45069	-5.72621	-3.95954	ACAD8;SE:chr11:134261890-134262132:134262276-134262520:+
t30	pA7	-4.79991	0.450767	-5.6834	-3.91643	ACAD8;SE:chr11:134261890-134262132:134262276-134262520:+
t00	pA8	-2.68395	0.303759	-3.27931	-2.0886	ACAD8;SE:chr11:134261890-134262132:134262276-134262520:+
t04	pA8	-2.72836	0.181743	-3.08456	-2.37215	ACAD8;SE:chr11:134261890-134262132:134262276-134262520:+
t30	pA8	-3.37453	0.256555	-3.87737	-2.87169	ACAD8;SE:chr11:134261890-134262132:134262276-134262520:+
t00	pA9	-5.94945	0.162343	-6.26764	-5.63127	ACAD8;SE:chr11:134261890-134262132:134262276-134262520:+
t04	pA9	-6.13872	0.176272	-6.48421	-5.79324	ACAD8;SE:chr11:134261890-134262132:134262276-134262520:+
t30	pA9	-5.99573	0.197746	-6.3833	-5.60816	ACAD8;SE:chr11:134261890-134262132:134262276-134262520:+
t00	pA7	-4.44657	0.68644	-5.79196	-3.10117	ACAD8;SE:chr11:134262622-134262770:134263555-134264908:+
t04	pA7	-4.77632	0.484596	-5.72611	-3.82653	ACAD8;SE:chr11:134262622-134262770:134263555-134264908:+
t30	pA7	-4.74638	0.484658	-5.69629	-3.79647	ACAD8;SE:chr11:134262622-134262770:134263555-134264908:+
t00	pA8	-1.64334	0.239781	-2.1133	-1.17338	ACAD8;SE:chr11:134262622-134262770:134263555-134264908:+
t04	pA8	-0.837978	0.114007	-1.06143	-0.614528	ACAD8;SE:chr11:134262622-134262770:134263555-134264908:+
t30	pA8	-1.73292	0.15326	-2.0333	-1.43253	ACAD8;SE:chr11:134262622-134262770:134263555-134264908:+
t00	pA9	-7.20586	0.327962	-7.84866	-6.56307	ACAD8;SE:chr11:134262622-134262770:134263555-134264908:+
t04	pA9	-6.42011	0.219679	-6.85067	-5.98955	ACAD8;SE:chr11:134262622-134262770:134263555-134264908:+
t30	pA9	-6.84318	0.328015	-7.48607	-6.20028	ACAD8;SE:chr11:134262622-134262770:134263555-134264908:+
t00	pA7	-2.14398	0.149242	-2.43649	-1.85147	ACAD8;SE:chr11:134262622-134263121:134263555-134264908:+
t04	pA7	-2.90452	0.127185	-3.15379	-2.65524	ACAD8;SE:chr11:134262622-134263121:134263555-134264908:+
t30	pA7	-3.01178	0.135856	-3.27805	-2.74551	ACAD8;SE:chr11:134262622-134263121:134263555-134264908:+
t00	pA8	-3.91202	0.450949	-4.79587	-3.02818	ACAD8;SE:chr11:134262622-134263121:134263555-134264908:+
t04	pA8	-4.08317	0.318377	-4.70718	-3.45916	ACAD8;SE:chr11:134262622-134263121:134263555-134264908:+
t30	pA8	-4.18965	0.31811	-4.81314	-3.56617	ACAD8;SE:chr11:134262622-134263121:134263555-134264908:+
t00	pA9	-8.6722	0.446544	-9.54741	-7.79699	ACAD8;SE:chr11:134262622-134263121:134263555-134264908:+
t04	pA9	-7.99564	0.31578	-8.61456	-7.37673	ACAD8;SE:chr11:134262622-134263121:134263555-134264908:+
t30	pA9	-7.61637	0.315805	-8.23533	-6.9974	ACAD8;SE:chr11:134262622-134263121:134263555-134264908:+
t00	pA7	-2.24934	0.307919	-2.85285	-1.64583	ACAD8;SE:chr11:134262622-134263336:134263555-134264908:+
t04	pA7	-3.47704	0.329414	-4.12268	-2.8314	ACAD8;SE:chr11:134262622-134263336:134263555-134264908:+
t30	pA7	-3.76555	0.384819	-4.51978	-3.01132	ACAD8;SE:chr11:134262622-134263336:134263555-134264908:+
t00	pA8	-2.0149	0.362251	-2.7249	-1.3049	ACAD8;SE:chr11:134262622-134263336:134263555-134264908:+
t04	pA8	-2.18605	0.253769	-2.68343	-1.68867	ACAD8;SE:chr11:134262622-134263336:134263555-134264908:+
t30	pA8	-2.22021	0.244341	-2.69911	-1.74131	ACAD8;SE:chr11:134262622-134263336:134263555-134264908:+
t00	pA9	-4.78721	0.126465	-5.03507	-4.53934	ACAD8;SE:chr11:134262622-134263336:134263555-134264908:+
t04	pA9	-5.16243	0.151107	-5.4586	-4.86627	ACAD8;SE:chr11:134262622-134263336:134263555-134264908:+
t30	pA9	-4.37769	0.123797	-4.62032	-4.13505	ACAD8;SE:chr11:134262622-134263336:134263555-134264908:+
t00	pA3	-6.75809	0.282672	-7.31212	-6.20407	ACADM;SE:chr1:75724817-75726826:75726947-75728401:+
t04	pA3	-6.45912	0.199919	-6.85096	-6.06729	ACADM;SE:chr1:75724817-75726826:75726947-75728401:+
t30	pA3	-6.09131	0.199988	-6.48328	-5.69934	ACADM;SE:chr1:75724817-75726826:75726947-75728401:+
t00	pA5	-5.50533	0.283084	-6.06017	-4.9505	ACADM;SE:chr1:75724817-75726826:75726947-75728401:+
t04	pA5	-4.83098	0.200561	-5.22407	-4.43789	ACADM;SE:chr1:75724817-75726826:75726947-75728401:+
t30	pA5	-4.19218	0.201269	-4.58666	-3.7977	ACADM;SE:chr1:75724817-75726826:75726947-75728401:+
t00	pA6	-5.87587	0.282907	-6.43035	-5.32138	ACADM;SE:chr1:75724817-75726826:75726947-75728401:+
t04	pA6	-5.64427	0.200118	-6.03649	-5.25204	ACADM;SE:chr1:75724817-75726826:75726947-75728401:+
t30	pA6	-4.95934	0.200465	-5.35225	-4.56644	ACADM;SE:chr1:75724817-75726826:75726947-75728401:+
t00	pA7	-7.77459	0.173038	-8.11374	-7.43544	ACADM;SE:chr1:75724817-75726826:75726947-75728401:+
t04	pA7	-6.61803	0.0714226	-6.75801	-6.47804	ACADM;SE:chr1:75724817-75726826:75726947-75728401:+
t30	pA7	-5.95069	0.0673013	-6.0826	-5.81878	ACADM;SE:chr1:75724817-75726826:75726947-75728401:+
t00	pA8	-5.35816	0.283175	-5.91317	-4.80314	ACADM;SE:chr1:75724817-75726826:75726947-75728401:+
t04	pA8	-5.21945	0.200305	-5.61204	-4.82686	ACADM;SE:chr1:75724817-75726826:75726947-75728401:+
t30	pA8	-4.81624	0.200572	-5.20935	-4.42313	ACADM;SE:chr1:75724817-75726826:75726947-75728401:+
t00	pA9	-5.20217	0.283287	-5.75741	-4.64694	ACADM;SE:chr1:75724817-75726826:75726947-75728401:+
t04	pA9	-5.77817	0.200074	-6.17031	-5.38603	ACADM;SE:chr1:75724817-75726826:75726947-75728401:+
t30	pA9	-5.27129	0.200278	-5.66383	-4.87875	ACADM;SE:chr1:75724817-75726826:75726947-75728401:+
t00	pA2	-3.93834	1.34954	-6.58338	-1.2933	ACADM;SE:chr1:75724817-75728389:75728488-75732644:+
t04	pA2	-4.45241	0.950747	-6.31584	-2.58898	ACADM;SE:chr1:75724817-75728389:75728488-75732644:+
t30	pA2	-4.22926	0.952131	-6.09541	-2.36312	ACADM;SE:chr1:75724817-75728389:75728488-75732644:+
t00	pA7	0.295919	0.0838431	0.131589	0.460248	ACADM;SE:chr1:75724817-75728389:75728488-75732644:+
t04	pA7	-0.566198	0.0468516	-0.658025	-0.47437	ACADM;SE:chr1:75724817-75728389:75728488-75732644:+
t30	pA7	-0.353947	0.0540792	-0.45994	-0.247954	ACADM;SE:chr1:75724817-75728389:75728488-75732644:+
t00	pA8	-3.88499	1.3505	-6.53192	-1.23806	ACADM;SE:chr1:75724817-75728389:75728488-75732644:+
t04	pA8	-4.48112	0.950619	-6.3443	-2.61794	ACADM;SE:chr1:75724817-75728389:75728488-75732644:+
t30	pA8	-4.2485	0.952009	-6.1144	-2.38259	ACADM;SE:chr1:75724817-75728389:75728488-75732644:+
t00	pA2	-3.42751	0.750143	-4.89777	-1.95726	ACADM;SE:chr1:75724817-75728401:75728488-75732644:+
t04	pA2	-1.75553	0.189502	-2.12695	-1.38411	ACADM;SE:chr1:75724817-75728401:75728488-75732644:+
t30	pA2	-1.91015	0.22647	-2.35402	-1.46628	ACADM;SE:chr1:75724817-75728401:75728488-75732644:+
t00	pA3	6.75809	0.95364	4.88899	8.6272	ACADM;SE:chr1:75724817-75728401:75728488-75732644:+
t04	pA3	6.45912	0.674462	5.1372	7.78104	ACADM;SE:chr1:75724817-75728401:75728488-75732644:+
t30	pA3	6.09131	0.674696	4.76893	7.41369	ACADM;SE:chr1:75724817-75728401:75728488-75732644:+
t00	pA5	2.71212	0.243531	2.23481	3.18944	ACADM;SE:chr1:75724817-75728401:75728488-75732644:+
t04	pA5	1.80245	0.160002	1.48886	2.11605	ACADM;SE:chr1:75724817-75728401:75728488-75732644:+
t30	pA5	1.79428	0.21944	1.36419	2.22438	ACADM;SE:chr1:75724817-75728401:75728488-75732644:+
t00	pA6	2.93143	0.224407	2.4916	3.37126	ACADM;SE:chr1:75724817-75728401:75728488-75732644:+
t04	pA6	1.87151	0.109763	1.65638	2.08664	ACADM;SE:chr1:75724817-75728401:75728488-75732644:+
t30	pA6	1.92279	0.158077	1.61296	2.23261	ACADM;SE:chr1:75724817-75728401:75728488-75732644:+
t00	pA7	2.6611	0.0468202	2.56933	2.75287	ACADM;SE:chr1:75724817-75728401:75728488-75732644:+
t04	pA7	1.65162	0.0219428	1.60861	1.69463	ACADM;SE:chr1:75724817-75728401:75728488-75732644:+
t30	pA7	1.52145	0.0273307	1.46788	1.57502	ACADM;SE:chr1:75724817-75728401:75728488-75732644:+
t00	pA8	1.47316	0.15147	1.17629	1.77004	ACADM;SE:chr1:75724817-75728401:75728488-75732644:+
t04	pA8	0.738337	0.0871724	0.567482	0.909192	ACADM;SE:chr1:75724817-75728401:75728488-75732644:+
t30	pA8	0.567746	0.100827	0.370129	0.765363	ACADM;SE:chr1:75724817-75728401:75728488-75732644:+
t00	pA9	3.41041	0.395469	2.63531	4.18552	ACADM;SE:chr1:75724817-75728401:75728488-75732644:+
t04	pA9	2.52007	0.137383	2.25081	2.78934	ACADM;SE:chr1:75724817-75728401:75728488-75732644:+
t30	pA9	2.35352	0.163963	2.03216	2.67488	ACADM;SE:chr1:75724817-75728401:75728488-75732644:+
t00	pA2	-3.91202	0.526267	-4.94349	-2.88056	ACADM;SE:chr1:75732922-75733051:75733149-75733528:+
t04	pA2	-4.40672	0.37075	-5.13338	-3.68006	ACADM;SE:chr1:75732922-75733051:75733149-75733528:+
t30	pA2	-4.13517	0.371451	-4.8632	-3.40714	ACADM;SE:chr1:75732922-75733051:75733149-75733528:+
t00	pA3	-6.77422	0.521459	-7.79626	-5.75218	ACADM;SE:chr1:75732922-75733051:75733149-75733528:+
t04	pA3	-5.26347	0.202369	-5.6601	-4.86683	ACADM;SE:chr1:75732922-75733051:75733149-75733528:+
t30	pA3	-4.41771	0.160528	-4.73234	-4.10308	ACADM;SE:chr1:75732922-75733051:75733149-75733528:+
t00	pA5	-5.5658	0.522162	-6.58922	-4.54238	ACADM;SE:chr1:75732922-75733051:75733149-75733528:+
t04	pA5	-4.97673	0.369789	-5.70151	-4.25196	ACADM;SE:chr1:75732922-75733051:75733149-75733528:+
t30	pA5	-4.33292	0.370931	-5.05994	-3.60591	ACADM;SE:chr1:75732922-75733051:75733149-75733528:+
t00	pA6	-5.93754	0.521853	-6.96035	-4.91472	ACADM;SE:chr1:75732922-75733051:75733149-75733528:+
t04	pA6	-5.79149	0.369082	-6.51488	-5.0681	ACADM;SE:chr1:75732922-75733051:75733149-75733528:+
t30	pA6	-5.10392	0.369637	-5.8284	-4.37945	ACADM;SE:chr1:75732922-75733051:75733149-75733528:+
t00	pA7	-8.89923	0.521201	-9.92077	-7.87769	ACADM;SE:chr1:75732922-75733051:75733149-75733528:+
t04	pA7	-5.52191	0.0677944	-5.65478	-5.38904	ACADM;SE:chr1:75732922-75733051:75733149-75733528:+
t30	pA7	-4.63375	0.0563621	-4.74422	-4.52329	ACADM;SE:chr1:75732922-75733051:75733149-75733528:+
t00	pA8	-5.55811	0.52217	-6.58155	-4.53468	ACADM;SE:chr1:75732922-75733051:75733149-75733528:+
t04	pA8	-5.58725	0.36921	-6.31089	-4.86361	ACADM;SE:chr1:75732922-75733051:75733149-75733528:+
t30	pA8	-5.24439	0.36949	-5.96858	-4.5202	ACADM;SE:chr1:75732922-75733051:75733149-75733528:+
t00	pA9	-5.26096	0.522517	-6.28508	-4.23685	ACADM;SE:chr1:75732922-75733051:75733149-75733528:+
t04	pA9	-5.8641	0.369043	-6.58742	-5.14079	ACADM;SE:chr1:75732922-75733051:75733149-75733528:+
t30	pA9	-5.36364	0.369382	-6.08761	-4.63966	ACADM;SE:chr1:75732922-75733051:75733149-75733528:+
t00	pA2	3.06473	0.391905	2.29661	3.83284	ACADM;SE:chr1:75732922-75733528:75733628-75734791:+
t04	pA2	2.83118	0.19367	2.4516	3.21077	ACADM;SE:chr1:75732922-75733528:75733628-75734791:+
t30	pA2	2.16573	0.163177	1.84591	2.48555	ACADM;SE:chr1:75732922-75733528:75733628-75734791:+
t00	pA3	6.77422	0.585475	5.62671	7.92173	ACADM;SE:chr1:75732922-75733528:75733628-75734791:+
t04	pA3	6.46744	0.414076	5.65587	7.27901	ACADM;SE:chr1:75732922-75733528:75733628-75734791:+
t30	pA3	6.09169	0.414222	5.27983	6.90355	ACADM;SE:chr1:75732922-75733528:75733628-75734791:+
t00	pA5	5.5658	0.586265	4.41674	6.71485	ACADM;SE:chr1:75732922-75733528:75733628-75734791:+
t04	pA5	4.97673	0.415185	4.16299	5.79048	ACADM;SE:chr1:75732922-75733528:75733628-75734791:+
t30	pA5	4.33292	0.416468	3.51666	5.14919	ACADM;SE:chr1:75732922-75733528:75733628-75734791:+
t00	pA6	5.93754	0.585918	4.78916	7.08591	ACADM;SE:chr1:75732922-75733528:75733628-75734791:+
t04	pA6	5.79149	0.414392	4.97929	6.60368	ACADM;SE:chr1:75732922-75733528:75733628-75734791:+
t30	pA6	5.10392	0.415015	4.29051	5.91734	ACADM;SE:chr1:75732922-75733528:75733628-75734791:+
t00	pA7	4.94799	0.0814328	4.78838	5.10759	ACADM;SE:chr1:75732922-75733528:75733628-75734791:+
t04	pA7	4.50116	0.045852	4.41129	4.59103	ACADM;SE:chr1:75732922-75733528:75733628-75734791:+
t30	pA7	4.11065	0.0488784	4.01485	4.20645	ACADM;SE:chr1:75732922-75733528:75733628-75734791:+
t00	pA8	5.04729	0.454699	4.1561	5.93848	ACADM;SE:chr1:75732922-75733528:75733628-75734791:+
t04	pA8	3.76809	0.168532	3.43777	4.09841	ACADM;SE:chr1:75732922-75733528:75733628-75734791:+
t30	pA8	3.85809	0.209053	3.44836	4.26783	ACADM;SE:chr1:75732922-75733528:75733628-75734791:+
t00	pA9	5.26096	0.586663	4.11112	6.4108	ACADM;SE:chr1:75732922-75733528:75733628-75734791:+
t04	pA9	5.8641	0.414348	5.052	6.67621	ACADM;SE:chr1:75732922-75733528:75733628-75734791:+
t30	pA9	5.36364	0.414728	4.55078	6.17649	ACADM;SE:chr1:75732922-75733528:75733628-75734791:+
t00	pA2	-3.95124	0.186529	-4.31683	-3.58565	ACADM;SE:chr1:75740110-75744296:75744391-75745806:+
t04	pA2	-4.60183	0.1313	-4.85917	-4.34449	ACADM;SE:chr1:75740110-75744296:75744391-75745806:+
t30	pA2	-4.35457	0.131482	-4.61227	-4.09687	ACADM;SE:chr1:75740110-75744296:75744391-75745806:+
t00	pA3	-6.77422	0.184867	-7.13656	-6.41189	ACADM;SE:chr1:75740110-75744296:75744391-75745806:+
t04	pA3	-6.47106	0.130747	-6.72732	-6.2148	ACADM;SE:chr1:75740110-75744296:75744391-75745806:+
t30	pA3	-6.10144	0.130792	-6.35779	-5.84509	ACADM;SE:chr1:75740110-75744296:75744391-75745806:+
t00	pA5	-5.5658	0.185114	-5.92861	-5.20298	ACADM;SE:chr1:75740110-75744296:75744391-75745806:+
t04	pA5	-4.97673	0.131095	-5.23368	-4.71979	ACADM;SE:chr1:75740110-75744296:75744391-75745806:+
t30	pA5	-4.33292	0.131501	-4.59066	-4.07519	ACADM;SE:chr1:75740110-75744296:75744391-75745806:+
t00	pA6	-5.93754	0.185005	-6.30014	-5.57493	ACADM;SE:chr1:75740110-75744296:75744391-75745806:+
t04	pA6	-5.79149	0.130845	-6.04794	-5.53504	ACADM;SE:chr1:75740110-75744296:75744391-75745806:+
t30	pA6	-5.10392	0.131042	-5.36076	-4.84709	ACADM;SE:chr1:75740110-75744296:75744391-75745806:+
t00	pA7	-6.38983	0.0526544	-6.49303	-6.28663	ACADM;SE:chr1:75740110-75744296:75744391-75745806:+
t04	pA7	-8.93193	0.130654	-9.188	-8.67585	ACADM;SE:chr1:75740110-75744296:75744391-75745806:+
t30	pA7	-8.43508	0.13066	-8.69117	-8.17899	ACADM;SE:chr1:75740110-75744296:75744391-75745806:+
t00	pA8	-5.56068	0.185116	-5.9235	-5.19786	ACADM;SE:chr1:75740110-75744296:75744391-75745806:+
t04	pA8	-5.60641	0.130886	-5.86295	-5.34988	ACADM;SE:chr1:75740110-75744296:75744391-75745806:+
t30	pA8	-5.2601	0.130985	-5.51682	-5.00337	ACADM;SE:chr1:75740110-75744296:75744391-75745806:+
t00	pA9	-5.26096	0.18524	-5.62403	-4.8979	ACADM;SE:chr1:75740110-75744296:75744391-75745806:+
t04	pA9	-5.8641	0.130831	-6.12053	-5.60768	ACADM;SE:chr1:75740110-75744296:75744391-75745806:+
t30	pA9	-5.36364	0.130951	-5.6203	-5.10698	ACADM;SE:chr1:75740110-75744296:75744391-75745806:+
t00	pA2	3.95124	0.413178	3.14143	4.76106	ACADM;SE:chr1:75740110-75745806:75745914-75749419:+
t04	pA2	4.60183	0.290876	4.03173	5.17194	ACADM;SE:chr1:75740110-75745806:75745914-75749419:+
t30	pA2	4.35457	0.291281	3.78367	4.92547	ACADM;SE:chr1:75740110-75745806:75745914-75749419:+
t00	pA3	6.77422	0.409548	5.97152	7.57692	ACADM;SE:chr1:75740110-75745806:75745914-75749419:+
t04	pA3	6.47106	0.289651	5.90335	7.03876	ACADM;SE:chr1:75740110-75745806:75745914-75749419:+
t30	pA3	6.10144	0.289751	5.53354	6.66934	ACADM;SE:chr1:75740110-75745806:75745914-75749419:+
t00	pA5	5.5658	0.4101	4.76201	6.36958	ACADM;SE:chr1:75740110-75745806:75745914-75749419:+
t04	pA5	4.97673	0.290428	4.40751	5.54596	ACADM;SE:chr1:75740110-75745806:75745914-75749419:+
t30	pA5	4.33292	0.291325	3.76194	4.90391	ACADM;SE:chr1:75740110-75745806:75745914-75749419:+
t00	pA6	5.93754	0.409858	5.13423	6.74084	ACADM;SE:chr1:75740110-75745806:75745914-75749419:+
t04	pA6	5.79149	0.289873	5.22335	6.35963	ACADM;SE:chr1:75740110-75745806:75745914-75749419:+
t30	pA6	5.10392	0.290309	4.53493	5.67292	ACADM;SE:chr1:75740110-75745806:75745914-75749419:+
t00	pA7	6.14756	0.103523	5.94466	6.35046	ACADM;SE:chr1:75740110-75745806:75745914-75749419:+
t04	pA7	5.52208	0.0528018	5.41859	5.62557	ACADM;SE:chr1:75740110-75745806:75745914-75749419:+
t30	pA7	5.1236	0.0555251	5.01477	5.23243	ACADM;SE:chr1:75740110-75745806:75745914-75749419:+
t00	pA8	5.56068	0.410104	4.75689	6.36447	ACADM;SE:chr1:75740110-75745806:75745914-75749419:+
t04	pA8	5.60641	0.289963	5.0381	6.17473	ACADM;SE:chr1:75740110-75745806:75745914-75749419:+
t30	pA8	5.2601	0.290181	4.69135	5.82884	ACADM;SE:chr1:75740110-75745806:75745914-75749419:+
t00	pA9	5.26096	0.410378	4.45663	6.06529	ACADM;SE:chr1:75740110-75745806:75745914-75749419:+
t04	pA9	5.8641	0.289842	5.29602	6.43218	ACADM;SE:chr1:75740110-75745806:75745914-75749419:+
t30	pA9	5.36364	0.290108	4.79504	5.93224	ACADM;SE:chr1:75740110-75745806:75745914-75749419:+
t00	pA2	3.95124	0.395948	3.1752	4.72729	ACADM;SE:chr1:75745914-75749419:75749559-75750451:+
t04	pA2	4.60183	0.278746	4.0555	5.14816	ACADM;SE:chr1:75745914-75749419:75749559-75750451:+
t30	pA2	4.35457	0.279135	3.80748	4.90166	ACADM;SE:chr1:75745914-75749419:75749559-75750451:+
t00	pA3	6.77422	0.392469	6.005	7.54345	ACADM;SE:chr1:75745914-75749419:75749559-75750451:+
t04	pA3	6.47106	0.277573	5.92703	7.01509	ACADM;SE:chr1:75745914-75749419:75749559-75750451:+
t30	pA3	6.10144	0.277668	5.55722	6.64566	ACADM;SE:chr1:75745914-75749419:75749559-75750451:+
t00	pA5	5.5658	0.392999	4.79553	6.33606	ACADM;SE:chr1:75745914-75749419:75749559-75750451:+
t04	pA5	4.97673	0.278317	4.43124	5.52222	ACADM;SE:chr1:75745914-75749419:75749559-75750451:+
t30	pA5	4.33292	0.279177	3.78575	4.8801	ACADM;SE:chr1:75745914-75749419:75749559-75750451:+
t00	pA6	5.93754	0.392766	5.16773	6.70734	ACADM;SE:chr1:75745914-75749419:75749559-75750451:+
t04	pA6	5.79149	0.277785	5.24704	6.33594	ACADM;SE:chr1:75745914-75749419:75749559-75750451:+
t30	pA6	5.10392	0.278203	4.55866	5.64919	ACADM;SE:chr1:75745914-75749419:75749559-75750451:+
t00	pA7	5.74994	0.0813326	5.59053	5.90935	ACADM;SE:chr1:75745914-75749419:75749559-75750451:+
t04	pA7	5.73198	0.0561264	5.62197	5.84198	ACADM;SE:chr1:75745914-75749419:75749559-75750451:+
t30	pA7	5.63186	0.068404	5.49779	5.76593	ACADM;SE:chr1:75745914-75749419:75749559-75750451:+
t00	pA8	5.56068	0.393003	4.79041	6.33095	ACADM;SE:chr1:75745914-75749419:75749559-75750451:+
t04	pA8	5.60641	0.277871	5.0618	6.15103	ACADM;SE:chr1:75745914-75749419:75749559-75750451:+
t30	pA8	5.2601	0.278081	4.71507	5.80512	ACADM;SE:chr1:75745914-75749419:75749559-75750451:+
t00	pA9	5.26096	0.393266	4.49018	6.03175	ACADM;SE:chr1:75745914-75749419:75749559-75750451:+
t04	pA9	5.8641	0.277756	5.31971	6.4085	ACADM;SE:chr1:75745914-75749419:75749559-75750451:+
t30	pA9	5.36364	0.278011	4.81875	5.90853	ACADM;SE:chr1:75745914-75749419:75749559-75750451:+
t00	pA2	3.95124	0.238851	3.4831	4.41938	ACADM;SE:chr1:75749559-75750451:75750546-75761122:+
t04	pA2	4.60183	0.168129	4.2723	4.93136	ACADM;SE:chr1:75749559-75750451:75750546-75761122:+
t30	pA2	4.35457	0.168363	4.02458	4.68456	ACADM;SE:chr1:75749559-75750451:75750546-75761122:+
t00	pA3	6.77422	0.236722	6.31026	7.23819	ACADM;SE:chr1:75749559-75750451:75750546-75761122:+
t04	pA3	6.47106	0.167422	6.14292	6.7992	ACADM;SE:chr1:75749559-75750451:75750546-75761122:+
t30	pA3	6.10144	0.167479	5.77319	6.42969	ACADM;SE:chr1:75749559-75750451:75750546-75761122:+
t00	pA5	5.5658	0.237039	5.10121	6.03038	ACADM;SE:chr1:75749559-75750451:75750546-75761122:+
t04	pA5	4.97673	0.167868	4.64772	5.30575	ACADM;SE:chr1:75749559-75750451:75750546-75761122:+
t30	pA5	4.33292	0.168387	4.00289	4.66296	ACADM;SE:chr1:75749559-75750451:75750546-75761122:+
t00	pA6	5.93754	0.236899	5.47322	6.40185	ACADM;SE:chr1:75749559-75750451:75750546-75761122:+
t04	pA6	5.79149	0.167547	5.4631	6.11987	ACADM;SE:chr1:75749559-75750451:75750546-75761122:+
t30	pA6	5.10392	0.167799	4.77504	5.4328	ACADM;SE:chr1:75749559-75750451:75750546-75761122:+
t00	pA7	6.04764	0.0568934	5.93614	6.15915	ACADM;SE:chr1:75749559-75750451:75750546-75761122:+
t04	pA7	6.02389	0.0391183	5.94722	6.10056	ACADM;SE:chr1:75749559-75750451:75750546-75761122:+
t30	pA7	5.99634	0.0493931	5.89954	6.09315	ACADM;SE:chr1:75749559-75750451:75750546-75761122:+
t00	pA8	5.56068	0.237041	5.09609	6.02527	ACADM;SE:chr1:75749559-75750451:75750546-75761122:+
t04	pA8	5.60641	0.167599	5.27793	5.9349	ACADM;SE:chr1:75749559-75750451:75750546-75761122:+
t30	pA8	5.2601	0.167726	4.93136	5.58883	ACADM;SE:chr1:75749559-75750451:75750546-75761122:+
t00	pA9	5.26096	0.2372	4.79606	5.72587	ACADM;SE:chr1:75749559-75750451:75750546-75761122:+
t04	pA9	5.8641	0.16753	5.53575	6.19246	ACADM;SE:chr1:75749559-75750451:75750546-75761122:+
t30	pA9	5.36364	0.167684	5.03498	5.69229	ACADM;SE:chr1:75749559-75750451:75750546-75761122:+
t00	pA2	-3.95124	0.233295	-4.40849	-3.49399	ACADM;SE:chr1:75750546-75750770:75750891-75761122:+
t04	pA2	-4.60183	0.164218	-4.92369	-4.27997	ACADM;SE:chr1:75750546-75750770:75750891-75761122:+
t30	pA2	-4.35457	0.164447	-4.67688	-4.03226	ACADM;SE:chr1:75750546-75750770:75750891-75761122:+
t00	pA3	-6.77422	0.231215	-7.2274	-6.32105	ACADM;SE:chr1:75750546-75750770:75750891-75761122:+
t04	pA3	-6.47106	0.163527	-6.79156	-6.15055	ACADM;SE:chr1:75750546-75750770:75750891-75761122:+
t30	pA3	-6.10144	0.163583	-6.42206	-5.78082	ACADM;SE:chr1:75750546-75750770:75750891-75761122:+
t00	pA5	-5.5658	0.231525	-6.01958	-5.11202	ACADM;SE:chr1:75750546-75750770:75750891-75761122:+
t04	pA5	-4.97673	0.163963	-5.2981	-4.65537	ACADM;SE:chr1:75750546-75750770:75750891-75761122:+
t30	pA5	-4.33292	0.16447	-4.65528	-4.01057	ACADM;SE:chr1:75750546-75750770:75750891-75761122:+
t00	pA6	-5.93754	0.231388	-6.39105	-5.48402	ACADM;SE:chr1:75750546-75750770:75750891-75761122:+
t04	pA6	-5.79149	0.16365	-6.11224	-5.47074	ACADM;SE:chr1:75750546-75750770:75750891-75761122:+
t30	pA6	-5.10392	0.163896	-5.42515	-4.78269	ACADM;SE:chr1:75750546-75750770:75750891-75761122:+
t00	pA7	-6.82388	0.0817447	-6.98409	-6.66366	ACADM;SE:chr1:75750546-75750770:75750891-75761122:+
t04	pA7	-6.46479	0.0475377	-6.55796	-6.37161	ACADM;SE:chr1:75750546-75750770:75750891-75761122:+
t30	pA7	-6.28255	0.0555562	-6.39144	-6.17367	ACADM;SE:chr1:75750546-75750770:75750891-75761122:+
t00	pA8	-5.56068	0.231527	-6.01447	-5.1069	ACADM;SE:chr1:75750546-75750770:75750891-75761122:+
t04	pA8	-5.60641	0.1637	-5.92726	-5.28557	ACADM;SE:chr1:75750546-75750770:75750891-75761122:+
t30	pA8	-5.2601	0.163824	-5.58119	-4.93901	ACADM;SE:chr1:75750546-75750770:75750891-75761122:+
t00	pA9	-5.26096	0.231682	-5.71505	-4.80687	ACADM;SE:chr1:75750546-75750770:75750891-75761122:+
t04	pA9	-5.8641	0.163632	-6.18482	-5.54339	ACADM;SE:chr1:75750546-75750770:75750891-75761122:+
t30	pA9	-5.36364	0.163783	-5.68465	-5.04263	ACADM;SE:chr1:75750546-75750770:75750891-75761122:+
t00	pA3	2.10728	0.255094	1.6073	2.60725	ACADSB;SE:chr10:123034515-123037747:123037847-123040466:+
t04	pA3	2.03886	0.30397	1.44309	2.63463	ACADSB;SE:chr10:123034515-123037747:123037847-123040466:+
t30	pA3	2.46579	0.297825	1.88206	3.04951	ACADSB;SE:chr10:123034515-123037747:123037847-123040466:+
t00	pA7	3.13494	0.109686	2.91996	3.34992	ACADSB;SE:chr10:123034515-123037747:123037847-123040466:+
t04	pA7	2.87033	0.260532	2.3597	3.38096	ACADSB;SE:chr10:123034515-123037747:123037847-123040466:+
t30	pA7	2.718	0.218937	2.28889	3.14711	ACADSB;SE:chr10:123034515-123037747:123037847-123040466:+
t00	pA10	4.45822	0.778769	2.93186	5.98458	ACADSB;SE:chr10:123034515-123037747:123037847-123040466:+
t04	pA10	4.18713	0.551654	3.1059	5.26835	ACADSB;SE:chr10:123034515-123037747:123037847-123040466:+
t30	pA10	4.85981	0.549629	3.78256	5.93707	ACADSB;SE:chr10:123034515-123037747:123037847-123040466:+
t00	pA2	4.65396	2.12709	0.48495	8.82297	ACAP3;SE:chr1:1294628-1294718:1294816-1295447:-
t04	pA2	3.24153	0.207081	2.83565	3.6474	ACAP3;SE:chr1:1294628-1294718:1294816-1295447:-
t30	pA2	2.89246	0.298186	2.30802	3.47689	ACAP3;SE:chr1:1294628-1294718:1294816-1295447:-
t00	pA3	4.44969	2.12936	0.27622	8.62315	ACAP3;SE:chr1:1294628-1294718:1294816-1295447:-
t04	pA3	3.14204	0.186931	2.77566	3.50841	ACAP3;SE:chr1:1294628-1294718:1294816-1295447:-
t30	pA3	2.85501	0.29356	2.27964	3.43037	ACAP3;SE:chr1:1294628-1294718:1294816-1295447:-
t00	pA2	4.05082	0.478037	3.11388	4.98775	ACAP3;SE:chr1:1299905-1299973:1300068-1300158:-
t04	pA2	4.79031	0.133139	4.52937	5.05126	ACAP3;SE:chr1:1299905-1299973:1300068-1300158:-
t30	pA2	4.59964	0.204141	4.19954	4.99975	ACAP3;SE:chr1:1299905-1299973:1300068-1300158:-
t00	pA3	4.10853	0.541808	3.04661	5.17045	ACAP3;SE:chr1:1299905-1299973:1300068-1300158:-
t04	pA3	4.40275	0.10351	4.19988	4.60563	ACAP3;SE:chr1:1299905-1299973:1300068-1300158:-
t30	pA3	4.33545	0.178892	3.98483	4.68607	ACAP3;SE:chr1:1299905-1299973:1300068-1300158:-
t00	pA2	5.15329	0.796711	3.59177	6.71482	ACAP3;SE:chr1:1300068-1300158:1300202-1300509:-
t04	pA2	5.27257	0.162576	4.95393	5.59121	ACAP3;SE:chr1:1300068-1300158:1300202-1300509:-
t30	pA2	4.50207	0.18828	4.13305	4.87109	ACAP3;SE:chr1:1300068-1300158:1300202-1300509:-
t00	pA3	4.94639	0.797238	3.38383	6.50895	ACAP3;SE:chr1:1300068-1300158:1300202-1300509:-
t04	pA3	5.50881	0.173708	5.16835	5.84927	ACAP3;SE:chr1:1300068-1300158:1300202-1300509:-
t30	pA3	4.68193	0.20606	4.27806	5.0858	ACAP3;SE:chr1:1300068-1300158:1300202-1300509:-
t00	pA2	3.85015	0.693151	2.4916	5.2087	ACAP3;SE:chr1:1303281-1304086:1304143-1307769:-
t04	pA2	3.84216	0.13595	3.5757	4.10861	ACAP3;SE:chr1:1303281-1304086:1304143-1307769:-
t30	pA2	5.37191	0.486124	4.41912	6.32469	ACAP3;SE:chr1:1303281-1304086:1304143-1307769:-
t00	pA3	3.69304	0.940193	1.85029	5.53578	ACAP3;SE:chr1:1303281-1304086:1304143-1307769:-
t04	pA3	3.30991	0.134163	3.04695	3.57286	ACAP3;SE:chr1:1303281-1304086:1304143-1307769:-
t30	pA3	4.66985	0.487267	3.71482	5.62488	ACAP3;SE:chr1:1303281-1304086:1304143-1307769:-
t00	pA2	-4.64247	1.66438	-7.90459	-1.38035	ACAP3;SE:chr1:1304143-1304539:1304775-1307769:-
t04	pA2	-5.61335	0.530082	-6.65229	-4.57441	ACAP3;SE:chr1:1304143-1304539:1304775-1307769:-
t30	pA2	-5.38178	0.791397	-6.93289	-3.83067	ACAP3;SE:chr1:1304143-1304539:1304775-1307769:-
t00	pA3	-0.24305	0.359874	-0.948389	0.462289	ACAP3;SE:chr1:1304143-1304539:1304775-1307769:-
t04	pA3	-0.111233	0.0596675	-0.228179	0.00571329	ACAP3;SE:chr1:1304143-1304539:1304775-1307769:-
t30	pA3	0.0923232	0.105711	-0.114867	0.299513	ACAP3;SE:chr1:1304143-1304539:1304775-1307769:-
t00	pA2	-5.15329	0.753684	-6.63049	-3.6761	ACAP3;SE:chr1:1304143-1304682:1304775-1307769:-
t04	pA2	-4.26342	0.095346	-4.4503	-4.07655	ACAP3;SE:chr1:1304143-1304682:1304775-1307769:-
t30	pA2	-5.4283	0.284669	-5.98624	-4.87036	ACAP3;SE:chr1:1304143-1304682:1304775-1307769:-
t00	pA3	-4.38618	0.756178	-5.86827	-2.9041	ACAP3;SE:chr1:1304143-1304682:1304775-1307769:-
t04	pA3	-4.05824	0.110563	-4.27494	-3.84154	ACAP3;SE:chr1:1304143-1304682:1304775-1307769:-
t30	pA3	-4.87052	0.307979	-5.47415	-4.26689	ACAP3;SE:chr1:1304143-1304682:1304775-1307769:-
t00	pA2	-5.15329	0.4125	-5.96178	-4.34481	ACAP3;SE:chr1:1304143-1306798:1307156-1307769:-
t04	pA2	-7.20259	0.225369	-7.6443	-6.76087	ACAP3;SE:chr1:1304143-1306798:1307156-1307769:-
t30	pA2	-4.23872	0.0863812	-4.40802	-4.06941	ACAP3;SE:chr1:1304143-1306798:1307156-1307769:-
t00	pA3	-4.38618	0.413865	-5.19734	-3.57502	ACAP3;SE:chr1:1304143-1306798:1307156-1307769:-
t04	pA3	-6.70441	0.225423	-7.14624	-6.26259	ACAP3;SE:chr1:1304143-1306798:1307156-1307769:-
t30	pA3	-3.93225	0.106064	-4.14013	-3.72437	ACAP3;SE:chr1:1304143-1306798:1307156-1307769:-
t00	pA2	-5.15329	0.500959	-6.13515	-4.17143	ACAP3;SE:chr1:1304143-1307252:1307383-1307769:-
t04	pA2	-7.71341	0.35329	-8.40585	-7.02098	ACAP3;SE:chr1:1304143-1307252:1307383-1307769:-
t30	pA2	-4.32969	0.109719	-4.54473	-4.11464	ACAP3;SE:chr1:1304143-1307252:1307383-1307769:-
t00	pA3	-4.38618	0.502617	-5.3713	-3.40107	ACAP3;SE:chr1:1304143-1307252:1307383-1307769:-
t04	pA3	-7.21524	0.353341	-7.90777	-6.52271	ACAP3;SE:chr1:1304143-1307252:1307383-1307769:-
t30	pA3	-4.20555	0.147329	-4.49431	-3.91679	ACAP3;SE:chr1:1304143-1307252:1307383-1307769:-
t00	pA2	3.66356	0.630193	2.42841	4.89872	ACBD5;SE:chr10:27215641-27217980:27218183-27219723:-
t04	pA2	4.27667	0.443052	3.4083	5.14503	ACBD5;SE:chr10:27215641-27217980:27218183-27219723:-
[truncated: 104,965 more rows]

## Sheet: Fishers - Results
timepoint	event_id	pA_id	OR	pval	pval_adj	logOR
[truncated: 34,452 more rows]

[truncated: 2 more sheets: QAPA, APA]
