# Supplementary material for: Long-read proteogenomic atlas of human neuronal differentiation reveals isoform diversity informing neurodevelopmental risk mechanisms
Source: bioRxiv. 2025 Dec 19:2025.12.16.693263. Preprint. [Version 1] doi: 10.64898/2025.12.16.693263 (PMC12724457; doi:10.64898/2025.12.16.693263)
Supplement: Supplement 7 [file media-7.tsv]

Sample	reference_name	start	end	REF	ALT	gnomAD_lof.oe_ci.upper	gnomAD_lof.pLI	Sex	Relation	Affection	Dataset	Mother ID	Father ID	Func.gencode.v47	Gene.gencode.v47	GeneDetail.gencode.v47	ExonicFunc.gencode.v47	AAChange.gencode.v47	Func.orfanage_MAY_2025	Gene.orfanage_MAY_2025	GeneDetail.orfanage_MAY_2025	ExonicFunc.orfanage_MAY_2025	AAChange.orfanage_MAY_2025	CHROM	data_cohort	variant_type	is_known	splice_site_type
SSC12877	2	131053015	131053016	c	g	1.376	3.1929e-6	male	proband	2	SSC	SSC12882	SSC12886	splicing	ENSG00000152102.18	ENST00000409185.5:exon6:c.476-1G>C;ENST00000389915.4:exon6:c.476-1G>C	.	.	splicing	PB.13747	PB.13747.1:exon7:c.476-1G>C;PB.13747.6:exon4:c.155-1G>C;PB.13747.5:exon7:c.476-1G>C;PB.13747.19:exon6:c.476-1G>C;PB.13747.12:exon7:c.476-1G>C;PB.13747.16:exon7:c.476-1G>C;PB.13747.20:exon6:c.476-1G>C;PB.13747.10:exon6:c.476-1G>C;PB.13747.21:exon6:c.476-1G>C;PB.13747.17:exon6:c.476-1G>C;PB.13747.15:exon7:c.395-1G>C;PB.13747.132:exon6:c.476-1G>C;PB.13747.149:exon7:c.476-1G>C;PB.13747.148:exon6:c.47…	.	.	chr2	SSC	denovo	TRUE	acceptor
SSC12759	16	69370480	69370481	a	g	0.444	0.99894	male	proband	2	SSC	SSC12765	SSC12772	exonic;splicing	ENSG00000132604.11;ENSG00000132604.11	ENST00000254942.8:exon5:c.840+2T>C;ENST00000569584.6:exon2:c.161+2T>C;ENST00000566750.5:exon4:c.477+2T>C;ENST00000566257.5:exon3:c.351+2T>C;ENST00000564982.6:exon2:c.234+2T>C	nonsynonymous SNV	ENSG00000132604.11:ENST00000567296.6:exon5:c.T842C:p.V281A	splicing	PB.93638	PB.93638.803:exon5:c.840+2T>C;PB.93638.818:exon5:c.714+2T>C;PB.93638.838:exon5:c.840+2T>C;PB.93638.847:exon5:c.468+2T>C;PB.93638.855:exon5:c.468+2T>C;PB.93638.864:exon5:c.714+2T>C;PB.93638.870:exon6:c.468+2T>C	.	.	chr16	SSC	denovo	TRUE	donor
SSC12614	9	15784694	15784695	g	a	1.251	4.0318e-37	male	proband	2	SSC	SSC12616	SSC12741	splicing	ENSG00000164989.17	ENST00000380701.8:exon21:c.3267+1G>A;ENST00000449575.6:exon5:c.986+1G>A;ENST00000432954.1:exon3:c.428+1G>A	.	.	splicing	PB.60380	PB.60380.1790:exon10:c.1857+1G>A	.	.	chr9	SSC	denovo	TRUE	donor
SSC12564	7	66082367	66082368	g	a	0.938	2.5345e-13	male	proband	2	SSC	SSC12565	SSC12568	exonic	ENSG00000126522.17	.	nonsynonymous SNV	ENSG00000126522.17:ENST00000362000.10:exon2:c.G13A:p.V5M,ENSG00000126522.17:ENST00000380839.9:exon3:c.G208A:p.V70M,ENSG00000126522.17:ENST00000395331.4:exon3:c.G208A:p.V70M,ENSG00000126522.17:ENST00000395332.8:exon3:c.G208A:p.V70M,ENSG00000126522.17:ENST00000671817.1:exon3:c.G208A:p.V70M,ENSG00000126522.17:ENST00000672498.1:exon3:c.G208A:p.V70M,ENSG00000126522.17:ENST00000304874.14:exon4:c.G208A:…	exonic	PB.50370	.	nonsynonymous SNV	PB.50370:PB.50370.415:exon2:c.G13A:p.V5M,PB.50370:PB.50370.370:exon3:c.G13A:p.V5M,PB.50370:PB.50370.378:exon3:c.G13A:p.V5M,PB.50370:PB.50370.467:exon3:c.G208A:p.V70M,PB.50370:PB.50370.475:exon3:c.G208A:p.V70M,PB.50370:PB.50370.507:exon3:c.G208A:p.V70M,PB.50370:PB.50370.519:exon3:c.G208A:p.V70M,PB.50370:PB.50370.525:exon3:c.G208A:p.V70M,PB.50370:PB.50370.580:exon3:c.G208A:p.V70M,PB.50370:PB.50370.…	chr7	SSC	denovo	TRUE	acceptor
SSC12526	14	30889793	30889794	g	a	NA	NA	male	unaffected sibling	1	SSC	SSC12521	SSC12525	ncRNA_exonic;splicing	ENSG00000258525.2;ENSG00000100473.18	ENST00000643575.1:exon11:c.1655+1G>A;ENST00000643575.1:exon11:UTR3	.	.	splicing	PB.85226	PB.85226.12:exon12:c.1655+1G>A;PB.85226.12:exon12:UTR3;PB.85226.15:exon11:c.1655+1G>A;PB.85226.15:exon11:UTR3	.	.	chr14	SSC	denovo	TRUE	donor
SSC12447	6	89871286	89871287	a	g	0.209	1	male	proband	2	SSC	SSC12453	SSC12460	splicing	ENSG00000118412.13	ENST00000551025.4:exon9:c.5793-2A>G	.	.	splicing	PB.44861	PB.44861.1043:exon7:c.417-2A>G;PB.44861.1075:exon7:c.417-2A>G;PB.44861.1059:exon7:c.417-2A>G;PB.44861.1432:exon3:c.2745-2A>G	.	.	chr6	SSC	denovo	TRUE	acceptor
SSC12283	10	113151123	113151124	g	a	0.474	0.99541	female	proband	2	SSC	SSC12287	SSC12291	splicing	ENSG00000148737.18	ENST00000355995.9:exon9:c.1001+1G>A;ENST00000627217.3:exon9:c.1001+1G>A;ENST00000277945.12:exon8:c.932+1G>A;ENST00000534894.5:exon7:c.830+1G>A;ENST00000538897.5:exon9:c.1001+1G>A;ENST00000369397.8:exon8:c.932+1G>A;ENST00000355717.9:exon9:c.1073+1G>A;ENST00000352065.10:exon8:c.932+1G>A;ENST00000369395.6:exon8:c.920+1G>A;ENST00000545257.6:exon8:c.947+1G>A;ENST00000704414.1:exon8:c.932+1G>A;ENST0000…	.	.	exonic;splicing	PB.69091;PB.69091	PB.69091.1140:exon9:c.980+1G>A;PB.69091.1143:exon8:c.932+1G>A;PB.69091.1145:exon8:c.932+1G>A;PB.69091.1146:exon8:c.932+1G>A;PB.69091.1157:exon8:c.920+1G>A;PB.69091.1158:exon8:c.932+1G>A;PB.69091.1159:exon8:c.932+1G>A;PB.69091.1160:exon8:c.947+1G>A;PB.69091.1163:exon8:c.920+1G>A;PB.69091.1166:exon8:c.920+1G>A;PB.69091.1168:exon8:c.947+1G>A;PB.69091.1169:exon9:c.1016+1G>A;PB.69091.1174:exon9:c.1001…	synonymous SNV	PB.69091:PB.69091.1849:exon2:c.G270A:p.S90S	chr10	SSC	denovo	TRUE	donor
SSC12179	12	109281941	109281942	a	g	0.435	0.99877	male	unaffected sibling	1	SSC	SSC12176	SSC00738	intronic	ENSG00000139445.18	.	.	.	intronic	PB.79537	.	.	.	chr12	SSC	denovo	FALSE	acceptor
SSC12086	21	34102834	34102835	g	t	0.373	0.99994	male	proband	2	SSC	SSC12087	SSC12089	UTR3	ENSG00000198743.7	ENST00000381151.5:c.*5480G>T	.	.	exonic	PB.105622	.	nonsynonymous SNV	PB.105622:PB.105622.1715:exon2:c.G55T:p.V19F	chr21	SSC	denovo	TRUE	acceptor
SSC12074	19	8255879	8255880	g	a	1.474	7.7458e-23	male	unaffected sibling	1	SSC	SSC12065	SSC12075	splicing	ENSG00000090661.13	ENST00000558331.5:exon6:c.315+1G>A;ENST00000559450.6:exon5:c.468+1G>A;ENST00000251363.10:exon6:c.468+1G>A;ENST00000559336.5:exon6:c.468+1G>A;ENST00000558877.1:exon6:c.468+1G>A	.	.	splicing	PB.100681	PB.100681.3:exon6:c.315+1G>A;PB.100681.4:exon7:c.468+1G>A;PB.100681.7:exon5:c.468+1G>A;PB.100681.11:exon7:c.468+1G>A;PB.100681.14:exon7:c.468+1G>A;PB.100681.16:exon6:c.468+1G>A;PB.100681.27:exon5:UTR5;PB.100681.29:exon5:UTR5;PB.100681.33:exon7:c.468+1G>A;PB.100681.68:exon6:c.468+1G>A;PB.100681.71:exon6:c.468+1G>A;PB.100681.73:exon7:c.315+1G>A;PB.100681.80:exon7:c.468+1G>A;PB.100681.83:exon6:UTR5;…	.	.	chr19	SSC	denovo	TRUE	donor
SSC11885	5	87395041	87395042	a	g	1.051	7.3586e-5	female	unaffected sibling	1	SSC	SSC11876	SSC11884	exonic;splicing	ENSG00000134480.17;ENSG00000134480.17	ENST00000645953.1:exon8:c.933+2T>C;ENST00000646883.1:exon2:c.119+2T>C;ENST00000713562.1:exon8:c.933+2T>C;ENST00000504878.1:exon8:c.711+2T>C;ENST00000256897.9:exon8:c.933+2T>C	nonsynonymous SNV	ENSG00000134480.17:ENST00000508855.5:exon7:c.T713C:p.V238A	exonic;splicing	PB.36989;PB.36989	PB.36989.51:exon8:c.933+2T>C;PB.36989.283:exon8:c.933+2T>C;PB.36989.285:exon8:c.933+2T>C;PB.36989.428:exon8:c.933+2T>C;PB.36989.430:exon8:c.933+2T>C;PB.36989.462:exon8:c.933+2T>C;PB.36989.507:exon8:c.933+2T>C;PB.36989.553:exon7:c.610+2T>C;PB.36989.553:exon7:UTR3;PB.36989.559:exon7:c.769+2T>C;PB.36989.559:exon7:UTR3;PB.36989.552:exon7:c.678+2T>C;PB.36989.556:exon9:c.975+2T>C;PB.36989.556:exon9:UTR…	nonsynonymous SNV	PB.36989:PB.36989.461:exon8:c.T935C:p.V312A,PB.36989:PB.36989.546:exon8:c.T935C:p.V312A	chr5	SSC	denovo	TRUE	donor
SSC11824	14	99502969	99502970	g	c	0.34	0.99998	male	unaffected sibling	1	SSC	SSC11815	SSC11823	exonic	ENSG00000090061.17	.	nonsynonymous SNV	ENSG00000090061.17:ENST00000389879.9:exon8:c.G997C:p.V333L,ENSG00000090061.17:ENST00000555049.5:exon8:c.G997C:p.V333L	exonic;splicing	PB.88065;PB.88065	PB.88065.41:exon8:c.996+1G>C	nonsynonymous SNV	PB.88065:PB.88065.106:exon7:c.G367C:p.V123L,PB.88065:PB.88065.14:exon7:c.G367C:p.V123L,PB.88065:PB.88065.95:exon7:c.G448C:p.V150L,PB.88065:PB.88065.11:exon8:c.G997C:p.V333L,PB.88065:PB.88065.112:exon8:c.G997C:p.V333L,PB.88065:PB.88065.134:exon8:c.G997C:p.V333L,PB.88065:PB.88065.16:exon8:c.G997C:p.V333L,PB.88065:PB.88065.226:exon8:c.G997C:p.V333L,PB.88065:PB.88065.34:exon8:c.G997C:p.V333L,PB.88065…	chr14	SSC	denovo	FALSE	donor
SSC11731	1	21257523	21257524	c	t	0.483	0.98713	male	proband	2	SSC	SSC11735	SSC11741	splicing	ENSG00000117298.16	ENST00000415912.6:exon7:c.780+1G>A;ENST00000374893.11:exon7:c.828+1G>A;ENST00000649812.1:exon7:c.780+1G>A;ENST00000357071.8:exon5:c.792+1G>A;ENST00000436918.6:exon7:c.828+1G>A;ENST00000264205.10:exon6:c.819+1G>A	.	.	splicing	PB.699	PB.699.3470:exon7:c.828+1G>A;PB.699.3469:exon6:c.486+1G>A;PB.699.3475:exon7:c.780+1G>A;PB.699.3501:exon7:c.828+1G>A;PB.699.3502:exon6:c.486+1G>A;PB.699.3498:exon7:c.780+1G>A;PB.699.3535:exon7:c.828+1G>A	.	.	chr1	SSC	denovo	TRUE	donor
SSC11705	15	78163483	78163484	a	g	1.091	0.0013491	male	proband	2	SSC	SSC11706	SSC11708	UTR3	ENSG00000166411.14	ENST00000558509.5:c.*328A>G;ENST00000559803.5:c.*328A>G	.	.	exonic;splicing	PB.90592;PB.90592	PB.90592.37:exon7:c.612-2A>G	nonsynonymous SNV	PB.90592:PB.90592.95:exon6:c.A142G:p.S48G,PB.90592:PB.90592.30:exon7:c.A626G:p.Q209R	chr15	SSC	denovo	FALSE	acceptor
SSC11693	2	207711685	207711686	g	t	0.515	0.96863	female	unaffected sibling	1	SSC	SSC11687	SSC11692	splicing	ENSG00000163249.13	ENST00000392209.7:exon1:UTR5	.	.	splicing	PB.16963	PB.16963.951:exon1:UTR5;PB.16963.949:exon1:UTR5	.	.	chr2	SSC	denovo	TRUE	donor
SSC11682	1	200615354	200615355	g	a	0.651	2.0116e-6	male	proband	2	SSC	SSC11687	SSC11692	exonic	ENSG00000118193.12	.	nonsynonymous SNV	ENSG00000118193.12:ENST00000614960.4:exon2:c.C1367T:p.T456M,ENSG00000118193.12:ENST00000367350.5:exon3:c.C1367T:p.T456M	exonic	PB.6817	.	nonsynonymous SNV	PB.6817:PB.6817.20:exon3:c.C1367T:p.T456M	chr1	SSC	denovo	TRUE	donor
SSC11567	3	27398355	27398356	g	a	0.558	0.59976	female	unaffected sibling	1	SSC	SSC11561	SSC11566	intronic	ENSG00000033867.18	.	.	.	intronic	PB.19602	.	.	.	chr3	SSC	denovo	TRUE	acceptor
SSC11567	17	8487431	8487432	c	t	0.249	1	female	unaffected sibling	1	SSC	SSC11561	SSC11566	splicing	ENSG00000133026.14	ENST00000379980.8:exon35:c.4980+1G>A;ENST00000269243.8:exon34:c.4953+1G>A;ENST00000686654.1:exon37:c.5046+1G>A;ENST00000693441.1:exon37:c.5046+1G>A;ENST00000685418.1:exon33:c.4850+1G>A;ENST00000685418.1:exon33:UTR3;ENST00000688497.1:exon34:c.4952+1G>A;ENST00000688497.1:exon34:UTR3;ENST00000692526.1:exon36:c.4983+1G>A;ENST00000687178.1:exon36:c.4980+1G>A;ENST00000684843.1:exon35:c.4983+1G>A;ENST00…	.	.	splicing	PB.94723	PB.94723.562:exon35:c.4983+1G>A;PB.94723.575:exon34:c.4953+1G>A;PB.94723.603:exon36:c.4983+1G>A;PB.94723.563:exon5:UTR5;PB.94723.733:exon35:c.4983+1G>A;PB.94723.734:exon34:c.4953+1G>A	.	.	chr17	SSC	denovo	TRUE	donor
SSC11448	14	23034683	23034684	c	g	0.255	0.99989	female	unaffected sibling	1	SSC	SSC11442	SSC11447	exonic	ENSG00000100804.19	.	nonsynonymous SNV	ENSG00000100804.19:ENST00000334454.10:exon1:c.G198C:p.K66N,ENSG00000100804.19:ENST00000361611.11:exon1:c.G198C:p.K66N,ENSG00000100804.19:ENST00000460922.2:exon1:c.G198C:p.K66N,ENSG00000100804.19:ENST00000493471.2:exon1:c.G198C:p.K66N	exonic	PB.84778	.	nonsynonymous SNV	PB.84778:PB.84778.1371:exon1:c.G198C:p.K66N,PB.84778:PB.84778.1384:exon1:c.G198C:p.K66N,PB.84778:PB.84778.1413:exon1:c.G198C:p.K66N,PB.84778:PB.84778.1414:exon1:c.G198C:p.K66N,PB.84778:PB.84778.1415:exon1:c.G26C:p.R9T,PB.84778:PB.84778.1417:exon1:c.G198C:p.K66N	chr14	SSC	denovo	TRUE	donor
SSC11403	2	39646391	39646392	t	c	NA	NA	male	proband	2	SSC	SSC11406	SSC11410	ncRNA_exonic;splicing	ENSG00000231312.9;ENSG00000231312.9	ENST00000415640.1:exon2:c.201+2T>C	.	.	splicing	PB.10275	PB.10275.2:exon6:UTR5;PB.10275.34:exon6:UTR5	.	.	chr2	SSC	denovo	TRUE	donor
SSC11399	7	16782181	16782182	a	g	1.141	4.495e-4	female	unaffected sibling	1	SSC	SSC11396	SSC11398	intronic	ENSG00000106537.8	.	.	.	splicing	PB.48884	PB.48884.486:exon6:c.541-2A>G;PB.48884.493:exon6:c.541-2A>G;PB.48884.512:exon6:c.541-2A>G	.	.	chr7	SSC	denovo	FALSE	acceptor
SSC11350	9	14150143	14150144	c	t	0.3	1	female	proband	2	SSC	SSC11352	SSC11546	splicing	ENSG00000147862.18	ENST00000543693.5:exon4:c.50+1G>A;ENST00000380959.7:exon5:c.806+1G>A;ENST00000380953.6:exon5:c.806+1G>A;ENST00000397581.7:exon5:c.806+1G>A;ENST00000397575.7:exon5:c.806+1G>A;ENST00000397579.6:exon5:c.806+1G>A;ENST00000636057.1:exon5:c.779+1G>A;ENST00000635877.1:exon5:c.784+1G>A;ENST00000646622.1:exon5:c.794+1G>A;ENST00000606230.2:exon5:c.794+1G>A;ENST00000637640.1:exon5:c.779+1G>A;ENST00000637742…	.	.	splicing	PB.60342	PB.60342.59:exon5:c.1043+1G>A;PB.60342.59:exon5:UTR3;PB.60342.60:exon5:c.806+1G>A;PB.60342.61:exon5:c.806+1G>A;PB.60342.62:exon5:c.806+1G>A	.	.	chr9	SSC	denovo	TRUE	donor
SSC11326	3	39406764	39406770	gtgagt	g	0.144	0.99994	female	proband	2	SSC	SSC11330	SSC11334	splicing	ENSG00000168028.15	.	.	.	splicing	PB.20019	.	.	.	chr3	SSC	denovo	TRUE	donor
SSC11322	16	86552294	86552295	g	a	1.588	1.1542e-12	male	unaffected sibling	1	SSC	SSC11316	SSC11321	intronic	ENSG00000103248.19	.	.	.	intronic	PB.94244	.	.	.	chr16	SSC	denovo	TRUE	acceptor
SSC11239	11	47175013	47175014	c	a	0.801	6.1223e-9	female	unaffected sibling	1	SSC	SSC11234	SSC11238	splicing	ENSG00000149182.15	ENST00000524782.6:exon5:c.480+1G>T;ENST00000525314.6:exon5:c.480+1G>T;ENST00000532478.5:exon4:c.354+1G>T;ENST00000525398.5:exon5:c.480+1G>T;ENST00000528444.5:exon5:c.480+1G>T;ENST00000528041.5:exon4:c.407+1G>T;ENST00000528041.5:exon4:UTR3;ENST00000530596.5:exon5:c.459+1G>T	.	.	splicing	PB.71783	PB.71783.84:exon5:c.480+1G>T;PB.71783.134:exon5:UTR5;PB.71783.135:exon5:c.480+1G>T;PB.71783.143:exon5:c.480+1G>T;PB.71783.184:exon5:c.480+1G>T;PB.71783.145:exon5:UTR5;PB.71783.153:exon5:c.480+1G>T;PB.71783.155:exon5:c.480+1G>T;PB.71783.163:exon5:c.480+1G>T;PB.71783.185:exon5:c.69+1G>T;PB.71783.158:exon5:UTR5;PB.71783.188:exon5:c.480+1G>T;PB.71783.128:exon5:c.480+1G>T;PB.71783.150:exon4:c.69+1G>T;…	.	.	chr11	SSC	denovo	TRUE	donor
SSC11115	6	85615347	85615348	c	t	0.249	1	female	proband	2	SSC	SSC11122	SSC11138	splicing	ENSG00000135316.20;ENSG00000271793.2	ENST00000616122.5:exon10:c.987-1G>A;ENST00000676637.1:exon12:c.1281-1G>A;ENST00000678528.1:exon11:c.1281-1G>A;ENST00000677481.1:exon9:c.983-1G>A;ENST00000677481.1:exon9:UTR3;ENST00000678878.1:exon11:c.1281-1G>A;ENST00000355238.11:exon11:c.1281-1G>A;ENST00000677771.1:exon11:c.1281-1G>A;ENST00000678618.1:exon9:c.990-1G>A;ENST00000676630.1:exon10:c.1167-1G>A;ENST00000677059.1:exon11:c.1281-1G>A;ENST…	.	.	splicing	PB.44678	PB.44678.1005:exon11:c.1281-1G>A;PB.44678.1035:exon11:c.1281-1G>A;PB.44678.1041:exon11:c.1281-1G>A;PB.44678.1043:exon10:c.987-1G>A;PB.44678.1071:exon11:c.1281-1G>A;PB.44678.1077:exon12:c.1281-1G>A;PB.44678.1076:exon11:c.1281-1G>A;PB.44678.1083:exon10:c.987-1G>A;PB.44678.1078:exon10:c.987-1G>A;PB.44678.1125:exon11:c.1281-1G>A;PB.44678.1135:exon11:c.1281-1G>A;PB.44678.1134:exon10:c.987-1G>A;PB.4467…	.	.	chr6	SSC	denovo	TRUE	acceptor
SSC11083	8	22554450	22554451	g	a	0.875	2.1435e-16	male	unaffected sibling	1	SSC	SSC11079	SSC11081	splicing	ENSG00000120896.14	ENST00000517500.5:exon2:UTR5;ENST00000240123.12:exon2:UTR5	.	.	splicing	PB.54944	PB.54944.665:exon2:UTR5	.	.	chr8	SSC	denovo	TRUE	acceptor
SSC10997	4	183208157	183208158	t	c	0.945	7.8088e-24	male	unaffected sibling	1	SSC	SSC10466	SSC10470	splicing	ENSG00000151718.16	ENST00000403733.8:exon3:c.445+2T>C;ENST00000513834.5:exon3:c.445+2T>C;ENST00000448232.6:exon3:c.445+2T>C;ENST00000427431.5:exon2:c.151+2T>C;ENST00000438543.5:exon2:c.151+2T>C	.	.	splicing	PB.33277	PB.33277.10:exon3:c.814+2T>C;PB.33277.12:exon3:c.490+2T>C;PB.33277.22:exon3:c.445+2T>C;PB.33277.24:exon3:c.445+2T>C;PB.33277.25:exon3:c.445+2T>C;PB.33277.30:exon3:c.445+2T>C;PB.33277.36:exon3:c.445+2T>C;PB.33277.32:exon3:c.445+2T>C;PB.33277.44:exon3:c.445+2T>C;PB.33277.47:exon3:c.445+2T>C;PB.33277.50:exon2:c.151+2T>C;PB.33277.60:exon3:c.445+2T>C;PB.33277.70:exon3:c.445+2T>C;PB.33277.109:exon3:c.4…	.	.	chr4	SSC	denovo	TRUE	donor
SSC10657	2	38004134	38004135	g	c	NA	NA	female	unaffected sibling	1	SSC	SSC10655	SSC10666	splicing	ENSG00000115841.21	ENST00000354545.8:exon10:c.1099-1G>C;ENST00000406384.5:exon10:c.1099-1G>C;ENST00000407257.5:exon10:c.1633-1G>C;ENST00000417700.6:exon9:c.664-1G>C;ENST00000234195.7:exon10:c.1633-1G>C;ENST00000442857.5:exon9:c.664-1G>C;ENST00000425641.1:exon5:c.302-1G>C	.	.	splicing	PB.10211	PB.10211.12:exon10:c.1099-1G>C;PB.10211.13:exon10:c.1099-1G>C;PB.10211.17:exon10:c.1099-1G>C;PB.10211.71:exon10:c.1099-1G>C;PB.10211.74:exon10:c.1099-1G>C	.	.	chr2	SSC	denovo	TRUE	acceptor
SSC10624	6	79025517	79025523	ctttat	c	0.247	1	male	proband	2	SSC	SSC10627	SSC10632	exonic	ENSG00000146247.15	.	frameshift deletion	ENSG00000146247.15:ENST00000700114.1:exon8:c.859_863del:p.I287fs,ENSG00000146247.15:ENST00000275034.5:exon9:c.919_923del:p.I307fs,ENSG00000146247.15:ENST00000700115.1:exon9:c.919_923del:p.I307fs,ENSG00000146247.15:ENST00000700118.1:exon9:c.919_923del:p.I307fs,ENSG00000146247.15:ENST00000700012.1:exon10:c.937_941del:p.I313fs,ENSG00000146247.15:ENST00000700013.1:exon10:c.937_941del:p.I313fs	exonic	PB.44315	.	frameshift deletion	PB.44315:PB.44315.519:exon7:c.403_407del:p.I135fs,PB.44315:PB.44315.532:exon9:c.919_923del:p.I307fs,PB.44315:PB.44315.64:exon9:c.919_923del:p.I307fs,PB.44315:PB.44315.494:exon10:c.937_941del:p.I313fs	chr6	SSC	denovo	TRUE	donor
SSC10483	12	104339138	104339139	g	a	1.007	9.4713e-12	female	proband	2	SSC	SSC10486	SSC10490	exonic	ENSG00000198431.18	.	nonsynonymous SNV	ENSG00000198431.18:ENST00000527688.5:exon13:c.G1297A:p.E433K	exonic	PB.79365	.	nonsynonymous SNV	PB.79365:PB.79365.292:exon12:c.G1183A:p.E395K,PB.79365:PB.79365.17:exon13:c.G1297A:p.E433K,PB.79365:PB.79365.170:exon13:c.G1594A:p.E532K,PB.79365:PB.79365.24:exon13:c.G1297A:p.E433K,PB.79365:PB.79365.273:exon13:c.G1297A:p.E433K,PB.79365:PB.79365.287:exon13:c.G1297A:p.E433K,PB.79365:PB.79365.56:exon13:c.G1183A:p.E395K,PB.79365:PB.79365.102:exon14:c.G1297A:p.E433K,PB.79365:PB.79365.16:exon14:c.G129…	chr12	SSC	denovo	TRUE	acceptor
SSC10416	11	61339065	61339066	g	a	0.969	1.5117e-11	male	proband	2	SSC	SSC10419	SSC10423	exonic	ENSG00000149476.16	.	nonsynonymous SNV	ENSG00000149476.16:ENST00000529479.5:exon2:c.G191A:p.G64D,ENSG00000149476.16:ENST00000394900.8:exon4:c.G194A:p.G65D,ENSG00000149476.16:ENST00000532173.6:exon5:c.G194A:p.G65D	exonic	PB.72073	.	nonsynonymous SNV	PB.72073:PB.72073.102:exon3:c.G194A:p.G65D,PB.72073:PB.72073.111:exon3:c.G194A:p.G65D,PB.72073:PB.72073.31:exon3:c.G272A:p.G91D,PB.72073:PB.72073.37:exon3:c.G194A:p.G65D,PB.72073:PB.72073.12:exon4:c.G194A:p.G65D,PB.72073:PB.72073.24:exon4:c.G194A:p.G65D,PB.72073:PB.72073.36:exon4:c.G194A:p.G65D,PB.72073:PB.72073.39:exon4:c.G194A:p.G65D,PB.72073:PB.72073.4:exon4:c.G194A:p.G65D,PB.72073:PB.72073.51…	chr11	SSC	denovo	TRUE	acceptor
SSC10227	11	5641191	5641192	g	a	1.126	1.6818e-26	male	proband	2	SSC	SSC10229	SSC10234	intronic	ENSG00000239920.2;ENSG00000258588.3;ENSG00000258659.7	.	.	.	intronic	PB.70103	.	.	.	chr11	SSC	denovo	TRUE	donor
SSC10065	20	31870045	31870046	a	g	0.925	2.053e-10	female	unaffected sibling	1	SSC	SSC10058	SSC10064	splicing	ENSG00000149599.16	ENST00000398084.6:exon1:UTR5	.	.	splicing	PB.103490	PB.103490.20:exon1:UTR5	.	.	chr20	SSC	denovo	TRUE	donor
SSC10054	1	116374241	116374242	g	a	0.189	1	male	proband	2	SSC	SSC10060	SSC10068	splicing	ENSG00000163399.16	ENST00000537345.5:exon1:c.12+1G>A	.	.	splicing	PB.4211	PB.4211.265:exon1:c.12+1G>A	.	.	chr1	SSC	denovo	TRUE	donor
SSC09993	3	58118990	58118991	t	g	0.504	5.1263e-4	female	unaffected sibling	1	SSC	SSC09985	SSC09992	splicing	ENSG00000136068.16	ENST00000490882.5:exon19:c.2863+2T>G;ENST00000358537.7:exon19:c.2863+2T>G;ENST00000429972.6:exon19:c.2863+2T>G;ENST00000684506.1:exon20:c.2961+2T>G;ENST00000684506.1:exon20:UTR3;ENST00000684607.1:exon19:c.2863+2T>G;ENST00000682871.1:exon19:c.2863+2T>G;ENST00000295956.9:exon19:c.2863+2T>G;ENST00000493452.5:exon18:c.2356+2T>G	.	.	splicing	PB.20684	PB.20684.959:exon19:c.2863+2T>G;PB.20684.977:exon19:c.2863+2T>G;PB.20684.971:exon19:c.2863+2T>G;PB.20684.988:exon19:c.2863+2T>G;PB.20684.991:exon19:c.2863+2T>G;PB.20684.1001:exon19:c.2863+2T>G;PB.20684.1016:exon19:c.2863+2T>G;PB.20684.1128:exon8:c.1003+2T>G	.	.	chr3	SSC	denovo	TRUE	donor
SSC09976	4	2512437	2512441	aaag	a	0.584	0.87561	male	proband	2	SSC	SSC09983	SSC09990	exonic	ENSG00000063978.17	.	nonframeshift deletion	ENSG00000063978.17:ENST00000314289.13:exon6:c.216_218del:p.72_73del,ENSG00000063978.17:ENST00000502316.5:exon6:c.216_218del:p.72_73del,ENSG00000063978.17:ENST00000511600.5:exon6:c.216_218del:p.72_73del,ENSG00000063978.17:ENST00000506706.5:exon7:c.216_218del:p.72_73del	exonic	PB.26305	.	nonframeshift deletion	PB.26305:PB.26305.77:exon4:c.126_128del:p.42_43del,PB.26305:PB.26305.106:exon5:c.218_220del:p.73_74del,PB.26305:PB.26305.108:exon5:c.218_220del:p.73_74del,PB.26305:PB.26305.152:exon5:c.218_220del:p.73_74del,PB.26305:PB.26305.18:exon5:c.218_220del:p.73_74del,PB.26305:PB.26305.19:exon5:c.218_220del:p.73_74del,PB.26305:PB.26305.33:exon5:c.218_220del:p.73_74del,PB.26305:PB.26305.36:exon5:c.206_208del…	chr4	SSC	denovo	TRUE	acceptor
SSC09894	19	17405288	17405289	a	g	1.194	9.0051e-10	male	proband	2	SSC	SSC09897	SSC10357	splicing	ENSG00000130303.14	ENST00000527220.2:exon1:c.285+2T>C;ENST00000252593.7:exon1:c.285+2T>C	.	.	splicing	PB.100954	PB.100954.6:exon1:c.285+2T>C	.	.	chr19	SSC	denovo	TRUE	donor
SSC09874	19	1818480	1818481	c	t	0.616	5.0382e-4	male	proband	2	SSC	SSC09881	SSC09889	splicing	ENSG00000079313.15	ENST00000170168.9:exon10:c.3016+1G>A;ENST00000590936.5:exon4:c.396+1G>A;ENST00000643515.1:exon6:c.943+1G>A	.	.	splicing	PB.100439	PB.100439.3:exon6:UTR5;PB.100439.2:exon7:c.1183+1G>A;PB.100439.6:exon9:c.1303+1G>A;PB.100439.6:exon9:UTR3;PB.100439.4:exon9:c.1207+1G>A;PB.100439.11:exon9:c.1180+1G>A;PB.100439.12:exon9:c.1126+1G>A;PB.100439.18:exon8:c.1183+1G>A;PB.100439.5:exon10:c.3016+1G>A	.	.	chr19	SSC	denovo	TRUE	donor
SSC09758	9	114062674	114062675	a	g	1.018	5.3286e-11	male	proband	2	SSC	SSC09762	SSC09778	splicing	ENSG00000106927.12	ENST00000265132.8:exon7:c.685+2T>C;ENST00000466610.6:exon5:c.358+2T>C;ENST00000603230.1:exon7:c.846+2T>C;ENST00000603230.1:exon7:UTR3	.	.	splicing	PB.63872	PB.63872.1:exon7:c.685+2T>C	.	.	chr9	SSC	denovo	TRUE	donor
SSC09554	21	37493163	37493164	g	a	0.172	1	female	proband	2	SSC	SSC09555	SSC09556	splicing	ENSG00000157540.22	ENST00000646523.1:exon8:c.1098+1G>A;ENST00000647425.1:exon8:c.1071+1G>A;ENST00000647188.2:exon8:c.1071+1G>A;ENST00000647504.1:exon7:c.984+1G>A;ENST00000644942.1:exon8:c.1098+1G>A;ENST00000338785.8:exon9:c.1098+1G>A;ENST00000643624.1:exon9:c.1071+1G>A;ENST00000398960.7:exon8:c.1098+1G>A;ENST00000646548.1:exon7:c.1071+1G>A;ENST00000643854.1:exon8:c.984+1G>A;ENST00000645424.1:exon7:c.1098+1G>A;ENST0…	.	.	splicing	PB.105728	PB.105728.2078:exon8:c.1071+1G>A;PB.105728.2083:exon8:c.1071+1G>A;PB.105728.2082:exon7:c.1011+1G>A;PB.105728.2091:exon8:c.1071+1G>A;PB.105728.2086:exon8:c.1071+1G>A;PB.105728.2112:exon8:c.1071+1G>A	.	.	chr21	SSC	denovo	TRUE	donor
SSC09357	3	135241147	135241148	g	a	0.442	0.99979	female	unaffected sibling	1	SSC	SSC09350	SSC09356	exonic	ENSG00000154928.19	.	nonsynonymous SNV	ENSG00000154928.19:ENST00000493838.1:exon11:c.G1030A:p.G344R,ENSG00000154928.19:ENST00000398015.8:exon13:c.G2347A:p.G783R,ENSG00000154928.19:ENST00000647596.1:exon13:c.G2347A:p.G783R	exonic	PB.23646	.	nonsynonymous SNV	PB.23646:PB.23646.679:exon12:c.G2191A:p.G731R,PB.23646:PB.23646.683:exon12:c.G2131A:p.G711R,PB.23646:PB.23646.649:exon13:c.G2347A:p.G783R,PB.23646:PB.23646.674:exon13:c.G2347A:p.G783R	chr3	SSC	denovo	TRUE	acceptor
SSC09346	3	135241147	135241148	g	a	0.442	0.99979	male	proband	2	SSC	SSC09350	SSC09356	exonic	ENSG00000154928.19	.	nonsynonymous SNV	ENSG00000154928.19:ENST00000493838.1:exon11:c.G1030A:p.G344R,ENSG00000154928.19:ENST00000398015.8:exon13:c.G2347A:p.G783R,ENSG00000154928.19:ENST00000647596.1:exon13:c.G2347A:p.G783R	exonic	PB.23646	.	nonsynonymous SNV	PB.23646:PB.23646.679:exon12:c.G2191A:p.G731R,PB.23646:PB.23646.683:exon12:c.G2131A:p.G711R,PB.23646:PB.23646.649:exon13:c.G2347A:p.G783R,PB.23646:PB.23646.674:exon13:c.G2347A:p.G783R	chr3	SSC	denovo	TRUE	acceptor
SSC09220	3	49097289	49097294	aaaat	a	0.855	5.8152e-19	male	proband	2	SSC	SSC09221	SSC09222	intronic	ENSG00000172053.18	.	.	.	intronic	PB.20371	.	.	.	chr3	SSC	denovo	TRUE	acceptor
SSC09117	14	92819836	92819837	g	c	0.76	2.1994e-4	male	proband	2	SSC	SSC09122	SSC07740	splicing	ENSG00000066455.13	ENST00000163416.7:exon8:c.1620+1G>C	.	.	splicing	PB.87828	PB.87828.1:exon8:c.1620+1G>C;PB.87828.5:exon8:c.1620+1G>C;PB.87828.8:exon8:c.1620+1G>C;PB.87828.7:exon8:c.1509+1G>C;PB.87828.10:exon8:c.1620+1G>C;PB.87828.3:exon8:c.1620+1G>C;PB.87828.31:exon8:c.1620+1G>C;PB.87828.38:exon8:c.1509+1G>C;PB.87828.36:exon8:c.1620+1G>C	.	.	chr14	SSC	denovo	TRUE	donor
SSC09066	18	74920512	74920513	g	a	0.226	1	female	unaffected sibling	1	SSC	SSC09059	SSC09065	splicing	ENSG00000215421.10	ENST00000299687.10:exon8:c.5250-1G>A;ENST00000577538.5:exon7:c.5250-1G>A	.	.	splicing	PB.100134	PB.100134.3:exon7:c.477-1G>A;PB.100134.10:exon8:c.5250-1G>A;PB.100134.68:exon7:c.3588-1G>A	.	.	chr18	SSC	denovo	TRUE	acceptor
SSC09056	X	21601279	21601280	a	c	NA	NA	male	proband	2	SSC	SSC09061	SSC09234	splicing	ENSG00000149970.16	ENST00000642501.1:exon16:c.1056-2A>C;ENST00000642359.1:exon18:c.1977-2A>C;ENST00000379510.5:exon18:c.1977-2A>C;ENST00000425654.7:exon17:c.1887-2A>C;ENST00000543067.6:exon17:c.1830-2A>C;ENST00000643171.1:exon17:c.1830-2A>C;ENST00000279451.9:exon17:c.1887-2A>C;ENST00000645245.1:exon16:c.1740-2A>C;ENST00000644585.1:exon17:c.1830-2A>C;ENST00000644295.1:exon18:c.1902-2A>C;ENST00000645074.1:exon14:c.13…	.	.	splicing	PB.108007	PB.108007.10:exon18:c.1977-2A>C;PB.108007.23:exon17:c.1830-2A>C;PB.108007.36:exon17:c.1887-2A>C;PB.108007.22:exon17:c.1830-2A>C;PB.108007.39:exon16:c.1740-2A>C;PB.108007.42:exon17:c.1887-2A>C;PB.108007.49:exon16:c.1740-2A>C;PB.108007.50:exon18:c.1977-2A>C;PB.108007.53:exon16:c.1740-2A>C;PB.108007.19:exon18:c.1977-2A>C;PB.108007.132:exon16:c.1740-2A>C	.	.	chrX	SSC	denovo	TRUE	acceptor
SSC09044	14	35078925	35078926	g	a	1.321	2.0135e-7	male	proband	2	SSC	SSC09047	SSC09503	splicing	ENSG00000151327.14	ENST00000555211.6:exon6:c.338-1G>A;ENST00000699514.1:exon5:c.338-1G>A;ENST00000699515.1:exon5:c.338-1G>A;ENST00000280987.9:exon4:c.407-1G>A;ENST00000699516.1:exon6:c.460-1G>A;ENST00000699516.1:exon6:UTR3;ENST00000382406.7:exon5:c.338-1G>A;ENST00000553955.2:exon4:c.646-1G>A;ENST00000553955.2:exon4:UTR3;ENST00000554794.1:exon3:c.242-1G>A	.	.	splicing	PB.85406	PB.85406.402:exon5:c.338-1G>A;PB.85406.404:exon5:c.338-1G>A;PB.85406.405:exon5:c.242-1G>A;PB.85406.406:exon4:c.164-1G>A;PB.85406.407:exon4:c.164-1G>A;PB.85406.408:exon5:c.338-1G>A;PB.85406.409:exon5:c.338-1G>A;PB.85406.411:exon4:c.407-1G>A;PB.85406.412:exon4:c.407-1G>A;PB.85406.413:exon4:c.407-1G>A;PB.85406.414:exon3:c.233-1G>A;PB.85406.417:exon4:c.407-1G>A;PB.85406.422:exon5:c.242-1G>A;PB.85406.…	.	.	chr14	SSC	denovo	TRUE	acceptor
SSC09017	12	111798243	111798244	t	g	0.99	5.8061e-11	male	proband	2	SSC	SSC09021	SSC09025	splicing	ENSG00000111275.13	ENST00000416293.7:exon9:c.1107+2T>G;ENST00000261733.7:exon10:c.1248+2T>G;ENST00000548536.1:exon11:c.1364+2T>G;ENST00000548536.1:exon11:UTR3;ENST00000549106.1:exon2:c.337+2T>G	.	.	splicing	PB.79616	PB.79616.695:exon10:c.1248+2T>G;PB.79616.696:exon11:c.963+2T>G;PB.79616.697:exon10:c.1248+2T>G;PB.79616.698:exon10:c.1283+2T>G;PB.79616.698:exon10:UTR3;PB.79616.700:exon9:c.2038+2T>G;PB.79616.700:exon9:UTR3;PB.79616.702:exon9:c.1682+2T>G;PB.79616.702:exon9:UTR3;PB.79616.703:exon10:c.1248+2T>G;PB.79616.722:exon10:c.1248+2T>G;PB.79616.715:exon9:c.1889+2T>G;PB.79616.715:exon9:UTR3;PB.79616.719:exon1…	.	.	chr12	SSC	denovo	TRUE	donor
SSC08980	2	31943300	31943301	c	t	0.352	0.99695	male	proband	2	SSC	SSC08983	SSC08986	splicing	ENSG00000162959.14	ENST00000295065.9:exon2:c.143+1G>A;ENST00000379383.7:exon2:c.152+1G>A;ENST00000404530.6:exon3:c.143+1G>A;ENST00000426310.6:exon2:c.143+1G>A;ENST00000407893.3:exon2:c.143+1G>A	.	.	splicing	PB.9961	PB.9961.362:exon2:c.143+1G>A;PB.9961.356:exon3:c.143+1G>A;PB.9961.345:exon2:c.143+1G>A;PB.9961.349:exon2:c.143+1G>A;PB.9961.343:exon2:c.143+1G>A;PB.9961.352:exon2:c.143+1G>A;PB.9961.347:exon2:c.143+1G>A;PB.9961.377:exon2:c.143+1G>A;PB.9961.372:exon3:c.143+1G>A;PB.9961.341:exon3:c.143+1G>A;PB.9961.357:exon3:c.143+1G>A;PB.9961.373:exon2:UTR5;PB.9961.346:exon3:c.143+1G>A;PB.9961.342:exon3:c.143+1G>A…	.	.	chr2	SSC	denovo	TRUE	donor
SSC08720	1	38918965	38918966	c	t	1.201	1.4703e-5	male	unaffected sibling	1	SSC	SSC08717	SSC08719	splicing	ENSG00000158315.11	ENST00000372990.6:exon2:c.246+1G>A;ENST00000289248.6:exon2:c.246+1G>A;ENST00000540558.1:exon2:c.246+1G>A	.	.	splicing	PB.1317	PB.1317.9:exon2:c.246+1G>A	.	.	chr1	SSC	denovo	TRUE	donor
SSC08664	11	63898231	63898232	c	t	0.287	1	female	proband	2	SSC	SSC08668	SSC08672	exonic	ENSG00000072518.23	.	synonymous SNV	ENSG00000072518.23:ENST00000408948.7:exon3:c.C190T:p.L64L,ENSG00000072518.23:ENST00000350490.11:exon4:c.C289T:p.L97L,ENSG00000072518.23:ENST00000361128.9:exon4:c.C289T:p.L97L,ENSG00000072518.23:ENST00000377810.8:exon4:c.C289T:p.L97L,ENSG00000072518.23:ENST00000402010.8:exon4:c.C289T:p.L97L,ENSG00000072518.23:ENST00000425897.3:exon4:c.C289T:p.L97L,ENSG00000072518.23:ENST00000502399.7:exon4:c.C289T…	exonic	PB.72173	.	synonymous SNV	PB.72173:PB.72173.1308:exon4:c.C289T:p.L97L	chr11	SSC	denovo	TRUE	acceptor
SSC08607	8	71334096	71334097	c	g	0.291	1	male	proband	2	SSC	SSC08613	SSC09455	exonic	ENSG00000104313.20	.	nonsynonymous SNV	ENSG00000104313.20:ENST00000388740.4:exon2:c.G103C:p.A35P,ENSG00000104313.20:ENST00000388741.7:exon3:c.G103C:p.A35P,ENSG00000104313.20:ENST00000388742.8:exon3:c.G202C:p.A68P,ENSG00000104313.20:ENST00000388743.6:exon3:c.G202C:p.A68P,ENSG00000104313.20:ENST00000419131.6:exon3:c.G202C:p.A68P,ENSG00000104313.20:ENST00000642391.1:exon3:c.G202C:p.G68R,ENSG00000104313.20:ENST00000645451.1:exon3:c.G103C:…	exonic	PB.56640	.	nonsynonymous SNV	PB.56640:PB.56640.1051:exon2:c.G103C:p.A35P,PB.56640:PB.56640.22:exon2:c.G103C:p.A35P,PB.56640:PB.56640.248:exon2:c.G103C:p.A35P,PB.56640:PB.56640.251:exon2:c.G103C:p.A35P,PB.56640:PB.56640.28:exon2:c.G103C:p.A35P,PB.56640:PB.56640.513:exon2:c.G103C:p.A35P,PB.56640:PB.56640.52:exon2:c.G103C:p.A35P,PB.56640:PB.56640.81:exon2:c.G103C:p.A35P,PB.56640:PB.56640.19:exon3:c.G202C:p.A68P,PB.56640:PB.5664…	chr8	SSC	denovo	TRUE	donor
SSC08530	X	153693261	153693262	g	t	NA	NA	female	proband	2	SSC	SSC08532	SSC08535	splicing	ENSG00000130821.17	ENST00000253122.10:exon6:c.913-1G>T;ENST00000430077.6:exon6:c.568-1G>T	.	.	splicing	PB.112280	PB.112280.7:exon6:c.913-1G>T;PB.112280.8:exon6:c.913-1G>T;PB.112280.10:exon6:c.913-1G>T;PB.112280.11:exon6:c.739-1G>T;PB.112280.15:exon5:c.502-1G>T;PB.112280.16:exon6:c.739-1G>T;PB.112280.20:exon5:UTR5	.	.	chrX	SSC	denovo	TRUE	acceptor
SSC08491	1	235717889	235717890	a	g	0.505	2.6744e-6	female	unaffected sibling	1	SSC	SSC08482	SSC08490	splicing	ENSG00000143669.16	ENST00000697178.1:exon40:c.9404+2T>C;ENST00000697178.1:exon40:UTR3	.	.	splicing	PB.8213	PB.8213.2613:exon1:UTR5	.	.	chr1	SSC	denovo	TRUE	donor
SSC08101	3	54887956	54887957	a	g	NA	NA	male	proband	2	SSC	SSC08106	SSC08111	splicing	ENSG00000157445.16	ENST00000474759.6:exon24:c.2057-2A>G;ENST00000471363.5:exon21:c.1695-2A>G;ENST00000471363.5:exon21:UTR3;ENST00000490478.5:exon23:c.1775-2A>G;ENST00000477024.5:exon22:c.1713-2A>G;ENST00000477024.5:exon22:UTR3	.	.	splicing	PB.20584	PB.20584.9:exon22:c.1913-2A>G;PB.20584.51:exon23:c.1775-2A>G	.	.	chr3	SSC	denovo	TRUE	acceptor
SSC08042	19	38365060	38365061	g	a	0.874	1.0852e-27	male	proband	2	SSC	SSC08045	SSC08050	exonic	ENSG00000099338.23	.	nonsynonymous SNV	ENSG00000099338.23:ENST00000410018.5:exon21:c.G2437A:p.V813M,ENSG00000099338.23:ENST00000409235.8:exon22:c.G2557A:p.V853M	UTR5	PB.101487	PB.101487.120:c.-3051G>A;PB.101487.135:c.-3051G>A;PB.101487.131:c.-3051G>A	.	.	chr19	SSC	denovo	TRUE	acceptor
SSC07968	10	247396	247397	g	a	0.166	1	male	proband	2	SSC	SSC07972	SSC08199	splicing	ENSG00000015171.21	ENST00000704295.1:exon11:c.997-1G>A;ENST00000397962.8:exon12:c.1159-1G>A;ENST00000509513.6:exon12:c.1156-1G>A;ENST00000381591.5:exon12:c.1159-1G>A;ENST00000381604.9:exon12:c.1159-1G>A;ENST00000381584.6:exon13:c.1254-1G>A;ENST00000381584.6:exon13:UTR3;ENST00000602682.6:exon10:c.904-1G>A;ENST00000704339.1:exon11:c.1071-1G>A;ENST00000704339.1:exon11:UTR3;ENST00000403354.5:exon10:c.919-1G>A;ENST00000…	.	.	splicing	PB.64787	PB.64787.2:exon12:c.1159-1G>A;PB.64787.3:exon11:c.997-1G>A;PB.64787.4:exon12:c.1159-1G>A;PB.64787.11:exon11:c.997-1G>A;PB.64787.14:exon12:c.1159-1G>A;PB.64787.23:exon11:c.997-1G>A;PB.64787.21:exon12:c.1159-1G>A;PB.64787.24:exon11:c.997-1G>A;PB.64787.25:exon11:c.997-1G>A;PB.64787.27:exon12:c.1159-1G>A;PB.64787.33:exon11:c.997-1G>A;PB.64787.36:exon12:c.1159-1G>A;PB.64787.126:exon11:c.997-1G>A;PB.64…	.	.	chr10	SSC	denovo	TRUE	acceptor
SSC07701	1	35982712	35982713	g	t	0.232	1	male	proband	2	SSC	SSC07129	SSC07137	splicing	ENSG00000126070.20	ENST00000634486.1:exon5:c.629+1G>T;ENST00000634486.1:exon5:UTR3	.	.	splicing	PB.1207	PB.1207.728:exon7:c.750+1G>T;PB.1207.728:exon7:UTR3;PB.1207.759:exon6:UTR5;PB.1207.791:exon6:c.750+1G>T;PB.1207.791:exon6:UTR3	.	.	chr1	SSC	denovo	TRUE	donor
SSC07587	1	145917817	145917818	t	c	1.078	4.0095e-4	male	proband	2	SSC	SSC07592	SSC07598	splicing	ENSG00000131779.11;ENSG00000289565.1	ENST00000369306.8:exon2:c.57-2A>G;ENST00000537888.1:exon2:c.15-2A>G;ENST00000632040.1:exon5:c.460-2A>G;ENST00000632040.1:exon5:UTR3;ENST00000633781.1:exon5:c.405-2A>G;ENST00000633781.1:exon5:UTR3	.	.	splicing	PB.4542	PB.4542.1742:exon2:UTR5;PB.4542.1745:exon2:c.33-2A>G;PB.4542.1743:exon2:UTR5;PB.4542.1768:exon2:c.57-2A>G;PB.4542.1769:exon2:c.57-2A>G;PB.4542.1744:exon2:c.57-2A>G;PB.4542.1740:exon2:UTR5;PB.4542.1750:exon7:c.547-2A>G;PB.4542.1750:exon7:UTR3	.	.	chr1	SSC	denovo	TRUE	acceptor
SSC07572	8	144475056	144475057	c	t	1.268	2.8444999999999998e-33	male	proband	2	SSC	SSC07577	SSC07403	splicing	ENSG00000160973.8	ENST00000377317.5:exon3:c.280-1G>A	.	.	exonic;splicing	PB.59747;PB.59747	PB.59747.1:exon3:UTR5;PB.59747.2:exon3:c.280-1G>A	synonymous SNV	PB.59747:PB.59747.4:exon2:c.G21A:p.Q7Q	chr8	SSC	denovo	TRUE	acceptor
SSC07518	11	119172991	119172992	a	g	1.086	6.0736e-20	male	unaffected sibling	1	SSC	SSC07510	SSC07579	intronic	ENSG00000160703.17	.	.	.	intronic	PB.74443	.	.	.	chr11	SSC	denovo	TRUE	donor
SSC07370	1	42747722	42747723	c	t	1.05	2.0569e-22	male	proband	2	SSC	SSC07372	SSC07376	exonic	ENSG00000117385.16	.	synonymous SNV	ENSG00000117385.16:ENST00000236040.8:exon13:c.G1914A:p.T638T,ENSG00000117385.16:ENST00000296388.10:exon13:c.G1914A:p.T638T,ENSG00000117385.16:ENST00000397054.7:exon13:c.G1914A:p.T638T	exonic	PB.1480	.	synonymous SNV	PB.1480:PB.1480.32:exon12:c.G642A:p.T214T,PB.1480:PB.1480.49:exon12:c.G1824A:p.T608T,PB.1480:PB.1480.75:exon12:c.G1761A:p.T587T,PB.1480:PB.1480.25:exon13:c.G1914A:p.T638T,PB.1480:PB.1480.26:exon13:c.G1914A:p.T638T,PB.1480:PB.1480.29:exon13:c.G1914A:p.T638T,PB.1480:PB.1480.31:exon13:c.G642A:p.T214T,PB.1480:PB.1480.63:exon13:c.G642A:p.T214T,PB.1480:PB.1480.66:exon13:c.G1914A:p.T638T,PB.1480:PB.1480…	chr1	SSC	denovo	TRUE	donor
SSC07366	16	2048586	2048587	a	g	0.204	1	female	other sibling	1	SSC	SSC07495	SSC07365	exonic	ENSG00000103197.20	.	nonsynonymous SNV	ENSG00000103197.20:ENST00000568454.6:exon2:c.A5G:p.E2G	UTR5	PB.91603	PB.91603.1:c.-29A>G;PB.91603.2:c.-29A>G;PB.91603.7:c.-29A>G;PB.91603.11:c.-29A>G;PB.91603.12:c.-29A>G;PB.91603.5:c.-29A>G;PB.91603.23:c.-29A>G;PB.91603.33:c.-29A>G;PB.91603.15:c.-29A>G	.	.	chr16	SSC	denovo	TRUE	acceptor
SSC07265	8	17247872	17247873	c	g	0.854	9.9908e-6	female	proband	2	SSC	SSC07269	SSC07321	UTR3	ENSG00000155975.10	ENST00000521005.1:c.*113C>G	.	.	UTR5;UTR3	PB.54725;PB.54725	PB.54725.625:c.-20455C>G;PB.54725.787:c.*500C>G	.	.	chr8	SSC	denovo	FALSE	donor
SSC07131	1	93584016	93584017	c	a	0.585	0.010484	male	unaffected sibling	1	SSC	SSC07125	SSC07130	splicing	ENSG00000137936.18	ENST00000260502.11:exon6:c.1033+1G>T;ENST00000370247.7:exon4:c.760+1G>T;ENST00000539242.5:exon2:c.61+1G>T;ENST00000370244.5:exon8:c.1033+1G>T;ENST00000370243.1:exon6:c.1033+1G>T	.	.	splicing	PB.3325	PB.3325.33:exon6:c.1033+1G>T	.	.	chr1	SSC	denovo	TRUE	donor
SSC07122	10	113141316	113141317	g	a	0.474	0.99541	male	proband	2	SSC	SSC07125	SSC07130	splicing	ENSG00000148737.18	ENST00000355995.9:exon6:c.685+1G>A;ENST00000627217.3:exon6:c.685+1G>A;ENST00000277945.12:exon5:c.616+1G>A;ENST00000534894.5:exon4:c.514+1G>A;ENST00000538897.5:exon6:c.685+1G>A;ENST00000369397.8:exon5:c.616+1G>A;ENST00000355717.9:exon6:c.757+1G>A;ENST00000352065.10:exon5:c.616+1G>A;ENST00000369395.6:exon5:c.616+1G>A;ENST00000545257.6:exon5:c.616+1G>A;ENST00000704414.1:exon5:c.616+1G>A;ENST00000629…	.	.	splicing	PB.69091	PB.69091.1140:exon6:c.664+1G>A;PB.69091.1143:exon5:c.616+1G>A;PB.69091.1145:exon5:c.616+1G>A;PB.69091.1146:exon5:c.616+1G>A;PB.69091.1157:exon5:c.616+1G>A;PB.69091.1158:exon5:c.616+1G>A;PB.69091.1159:exon5:c.616+1G>A;PB.69091.1160:exon5:c.616+1G>A;PB.69091.1163:exon5:c.616+1G>A;PB.69091.1166:exon5:c.616+1G>A;PB.69091.1168:exon5:c.616+1G>A;PB.69091.1169:exon6:c.685+1G>A;PB.69091.1174:exon6:c.685+1…	.	.	chr10	SSC	denovo	TRUE	donor
SSC06844	20	32453302	32453303	c	a	0.187	1	male	proband	2	SSC	SSC06847	SSC06851	splicing	ENSG00000197183.15	ENST00000359676.9:exon5:c.765+1G>T;ENST00000621426.7:exon8:c.1497+1G>T;ENST00000475781.1:exon6:c.835+1G>T;ENST00000475781.1:exon6:UTR3	.	.	splicing	PB.103519	PB.103519.1:exon5:c.765+1G>T;PB.103519.51:exon3:c.561+1G>T;PB.103519.56:exon5:c.765+1G>T;PB.103519.76:exon5:c.765+1G>T	.	.	chr20	SSC	denovo	TRUE	donor
SSC06824	18	79400480	79400481	t	g	0.462	0.9982	male	proband	2	SSC	SSC06829	SSC06693	splicing	ENSG00000131196.18	ENST00000545796.5:exon1:UTR5;ENST00000318065.9:exon1:c.88+2T>G;ENST00000590313.5:exon1:c.88+2T>G;ENST00000592223.5:exon1:c.88+2T>G;ENST00000329101.8:exon1:c.88+2T>G;ENST00000586434.1:exon1:c.88+2T>G	.	.	splicing	PB.100305	PB.100305.1160:exon1:c.88+2T>G;PB.100305.1165:exon1:c.88+2T>G;PB.100305.1161:exon1:c.88+2T>G;PB.100305.1162:exon1:c.88+2T>G	.	.	chr18	SSC	denovo	TRUE	donor
SSC06608	3	100296275	100296276	g	c	0.883	4.8606e-5	male	proband	2	SSC	SSC06618	SSC06633	splicing	ENSG00000036054.13	ENST00000394144.9:exon8:c.876+1G>C;ENST00000344949.9:exon8:c.876+1G>C;ENST00000475134.1:exon6:c.465+1G>C	.	.	splicing	PB.22285	PB.22285.3:exon8:c.876+1G>C;PB.22285.4:exon8:c.876+1G>C;PB.22285.9:exon8:c.876+1G>C;PB.22285.10:exon8:c.890+1G>C;PB.22285.10:exon8:UTR3;PB.22285.12:exon8:c.876+1G>C;PB.22285.18:exon8:c.876+1G>C;PB.22285.19:exon8:c.876+1G>C;PB.22285.30:exon8:c.876+1G>C;PB.22285.52:exon7:c.420+1G>C;PB.22285.63:exon8:c.420+1G>C;PB.22285.66:exon8:c.876+1G>C;PB.22285.77:exon8:c.876+1G>C;PB.22285.59:exon8:c.177+1G>C;PB…	.	.	chr3	SSC	denovo	TRUE	donor
SSC06602	20	20026782	20026783	g	a	1.394	1.4376e-5	male	unaffected sibling	1	SSC	SSC06599	SSC06600	splicing	ENSG00000173418.12	ENST00000310450.8:exon4:c.170-1G>A;ENST00000334982.9:exon4:c.170-1G>A;ENST00000398602.2:exon4:c.134-1G>A	.	.	splicing	PB.103173	PB.103173.1:exon4:c.170-1G>A;PB.103173.3:exon4:c.11-1G>A;PB.103173.14:exon3:c.11-1G>A;PB.103173.23:exon2:UTR5;PB.103173.17:exon4:c.170-1G>A;PB.103173.24:exon3:c.11-1G>A;PB.103173.36:exon4:c.170-1G>A;PB.103173.27:exon3:c.11-1G>A;PB.103173.50:exon4:c.134-1G>A;PB.103173.49:exon4:c.170-1G>A;PB.103173.29:exon4:c.164-1G>A	.	.	chr20	SSC	denovo	TRUE	acceptor
SSC06491	10	127384788	127384789	g	c	0.637	1.7612e-18	male	unaffected sibling	1	SSC	SSC06480	SSC06490	splicing	ENSG00000150760.13	ENST00000280333.9:exon38:c.3745-1G>C;ENST00000623213.2:exon38:c.3808-1G>C	.	.	splicing	PB.69659	PB.69659.23:exon38:c.3808-1G>C	.	.	chr10	SSC	denovo	TRUE	acceptor
SSC06397	19	52849214	52849215	t	c	1.808	6.6244e-4	female	unaffected sibling	1	SSC	SSC06392	SSC06396	splicing	ENSG00000204604.13	ENST00000595646.6:exon3:c.16-2A>G;ENST00000243639.8:exon3:c.16-2A>G;ENST00000597924.5:exon3:c.16-2A>G;ENST00000602144.5:exon4:c.252-2A>G;ENST00000602144.5:exon4:UTR3;ENST00000601980.1:exon4:c.156-2A>G;ENST00000601980.1:exon4:UTR3	.	.	splicing	PB.102109	PB.102109.1887:exon4:UTR5;PB.102109.1881:exon3:c.16-2A>G;PB.102109.1884:exon4:c.73-2A>G;PB.102109.1885:exon4:UTR5;PB.102109.1886:exon4:UTR5;PB.102109.1890:exon9:UTR5	.	.	chr19	SSC	denovo	TRUE	acceptor
SSC06091	11	68171013	68171014	c	t	0.19	1	female	proband	2	SSC	SSC06097	SSC06103	splicing	ENSG00000110066.16	ENST00000304363.9:exon9:c.977+1G>A;ENST00000615954.4:exon8:c.977+1G>A;ENST00000700520.1:exon8:c.829+1G>A;ENST00000700520.1:exon8:UTR3;ENST00000453170.6:exon8:c.764+1G>A;ENST00000700521.1:exon9:c.1055+1G>A;ENST00000700521.1:exon9:UTR3;ENST00000700522.1:exon10:c.1124+1G>A;ENST00000700522.1:exon10:UTR3;ENST00000700523.1:exon7:c.461+1G>A;ENST00000700524.1:exon6:c.506+1G>A;ENST00000700524.1:exon6:UTR3…	.	.	splicing	PB.72402	PB.72402.523:exon7:c.158+1G>A;PB.72402.526:exon8:c.158+1G>A;PB.72402.543:exon8:c.158+1G>A;PB.72402.547:exon6:UTR5;PB.72402.549:exon9:c.158+1G>A;PB.72402.552:exon7:c.158+1G>A;PB.72402.553:exon8:c.158+1G>A;PB.72402.550:exon8:c.158+1G>A;PB.72402.578:exon8:c.158+1G>A;PB.72402.590:exon5:c.158+1G>A;PB.72402.599:exon8:c.158+1G>A;PB.72402.593:exon9:c.158+1G>A;PB.72402.608:exon6:c.158+1G>A;PB.72402.598:ex…	.	.	chr11	SSC	denovo	TRUE	donor
SSC06056	15	74608112	74608113	a	g	0.506	0.96507	male	unaffected sibling	1	SSC	SSC06046	SSC06055	ncRNA_intronic	ENSG00000275527.2	.	.	.	intronic	PB.90491	.	.	.	chr15	SSC	denovo	FALSE	donor
SSC05812	6	31668536	31668537	a	g	0.237	0.99996	female	proband	2	SSC	SSC05815	SSC05818	exonic;splicing	ENSG00000204435.15;ENSG00000204435.15;ENSG00000263020.6	ENST00000677758.1:exon5:c.233-2A>G;ENST00000677536.1:exon4:c.233-2A>G;ENST00000375885.8:exon4:c.233-2A>G;ENST00000375882.7:exon4:c.176-2A>G;ENST00000375865.6:exon4:c.176-2A>G;ENST00000375866.2:exon4:c.176-2A>G;ENST00000375880.6:exon4:c.176-2A>G;ENST00000617558.2:exon3:c.176-2A>G	nonsynonymous SNV	ENSG00000204435.15:ENST00000677388.1:exon4:c.A257G:p.Q86R	splicing	PB.42537	PB.42537.717:exon4:c.233-2A>G;PB.42537.719:exon4:c.176-2A>G;PB.42537.721:exon4:c.176-2A>G;PB.42537.730:exon4:c.176-2A>G;PB.42537.736:exon4:c.176-2A>G;PB.42537.727:exon4:UTR5;PB.42537.758:exon4:c.176-2A>G;PB.42537.793:exon4:c.176-2A>G;PB.42537.822:exon4:c.176-2A>G;PB.42537.823:exon4:c.176-2A>G	.	.	chr6	SSC	denovo	TRUE	acceptor
SSC05630	6	10695070	10695071	t	g	1.277	1.5813e-4	male	proband	2	SSC	SSC05636	SSC05648	splicing	ENSG00000111845.5	ENST00000379568.4:exon1:c.84+2T>G	.	.	exonic;splicing	PB.41673;PB.41673	PB.41673.383:exon5:c.84+2T>G;PB.41673.460:exon3:c.84+2T>G;PB.41673.467:exon1:UTR5;PB.41673.476:exon1:UTR5;PB.41673.482:exon1:c.84+2T>G;PB.41673.472:exon1:c.84+2T>G;PB.41673.486:exon1:c.84+2T>G;PB.41673.490:exon1:UTR5;PB.41673.487:exon1:c.84+2T>G;PB.41673.491:exon1:c.84+2T>G;PB.41673.508:exon1:UTR5;PB.41673.511:exon1:UTR5;PB.41673.493:exon1:UTR5	nonsynonymous SNV	PB.41673:PB.41673.470:exon1:c.T86G:p.V29G	chr6	SSC	denovo	TRUE	donor
SSC05427	17	29110434	29110435	c	a	0.415	1	female	unaffected sibling	1	SSC	SSC05420	SSC05426	splicing	ENSG00000196535.20	ENST00000527372.7:exon18:c.3087+1G>T;ENST00000533112.5:exon18:c.3087+1G>T;ENST00000531253.5:exon18:c.3087+1G>T;ENST00000530254.6:exon18:c.2197+1G>T;ENST00000530254.6:exon18:UTR3;ENST00000704659.1:exon19:c.3123+1G>T	.	.	splicing	PB.95316	PB.95316.2828:exon17:c.825+1G>T;PB.95316.2826:exon17:c.825+1G>T;PB.95316.2843:exon18:c.825+1G>T;PB.95316.2883:exon16:c.825+1G>T;PB.95316.2884:exon17:c.825+1G>T;PB.95316.2891:exon17:c.825+1G>T;PB.95316.2854:exon17:c.825+1G>T;PB.95316.3068:exon17:c.3089+1G>T;PB.95316.3068:exon17:UTR3;PB.95316.3076:exon17:c.3089+1G>T;PB.95316.3076:exon17:UTR3	.	.	chr17	SSC	denovo	TRUE	donor
SSC05149	8	17924710	17924711	a	g	0.7	2.8258e-12	male	proband	2	SSC	SSC05151	SSC05308	splicing	ENSG00000078674.20	ENST00000522275.6:exon2:UTR5;ENST00000325083.13:exon2:UTR5;ENST00000517730.5:exon2:UTR5;ENST00000518537.5:exon2:UTR5;ENST00000519253.5:exon2:UTR5	.	.	splicing	PB.54769	PB.54769.27:exon2:UTR5;PB.54769.62:exon2:UTR5;PB.54769.97:exon2:UTR5;PB.54769.103:exon2:UTR5;PB.54769.110:exon2:UTR5;PB.54769.111:exon2:UTR5;PB.54769.120:exon2:UTR5;PB.54769.169:exon2:UTR5;PB.54769.192:exon2:UTR5;PB.54769.226:exon2:UTR5;PB.54769.263:exon2:UTR5;PB.54769.272:exon2:UTR5;PB.54769.273:exon2:UTR5;PB.54769.319:exon2:UTR5;PB.54769.485:exon2:UTR5;PB.54769.405:exon2:UTR5;PB.54769.496:exon2…	.	.	chr8	SSC	denovo	TRUE	acceptor
SSC05140	12	45403437	45403438	g	a	1.021	2.2984e-30	female	unaffected sibling	1	SSC	SSC05144	SSC05139	splicing	ENSG00000177119.17	ENST00000425752.6:exon15:c.1783-1G>A;ENST00000423947.7:exon16:c.1846-1G>A;ENST00000680498.1:exon14:c.1366-1G>A;ENST00000320560.13:exon15:c.1783-1G>A;ENST00000680201.1:exon15:c.1783-1G>A;ENST00000681156.1:exon15:c.1783-1G>A;ENST00000680371.1:exon15:c.1783-1G>A;ENST00000679761.1:exon15:c.1783-1G>A;ENST00000681817.1:exon14:c.1366-1G>A;ENST00000679426.1:exon15:c.1750-1G>A;ENST00000441606.2:exon15:c.1…	.	.	splicing	PB.76804	PB.76804.2:exon15:UTR5;PB.76804.22:exon15:c.1783-1G>A;PB.76804.23:exon14:c.1684-1G>A;PB.76804.27:exon14:UTR5	.	.	chr12	SSC	denovo	TRUE	acceptor
SSC04855	11	72107941	72107942	g	t	1.55	3.7036e-9	female	unaffected sibling	1	SSC	SSC04852	SSC04854	exonic	ENSG00000284844.2;ENSG00000284922.2	.	synonymous SNV	ENSG00000284844.2:ENST00000541899.3:exon2:c.G279T:p.L93L,ENSG00000284922.2:ENST00000307198.11:exon6:c.G378T:p.L126L	UTR3	PB.72535	PB.72535.628:c.*2095C>A;PB.72535.633:c.*877C>A	.	.	chr11	SSC	denovo	FALSE	acceptor
SSC04767	17	32221063	32221064	a	g	0.599	0.42239	female	unaffected sibling	1	SSC	SSC04739	SSC04743	exonic	ENSG00000126858.19	.	synonymous SNV	ENSG00000126858.19:ENST00000581031.5:exon20:c.A1878G:p.X626X	splicing	PB.95434	PB.95434.658:exon20:c.1863-2A>G;PB.95434.600:exon20:c.1836-2A>G;PB.95434.669:exon20:c.1863-2A>G	.	.	chr17	SSC	denovo	FALSE	acceptor
SSC04753	5	178619897	178619898	t	c	0.871	3.5594e-5	male	unaffected sibling	1	SSC	SSC04749	SSC04752	ncRNA_exonic	ENSG00000252464.1	.	.	.	splicing	PB.41164	PB.41164.26:exon4:UTR5;PB.41164.59:exon3:UTR5;PB.41164.46:exon4:UTR5;PB.41164.32:exon3:UTR5;PB.41164.106:exon3:UTR5;PB.41164.138:exon3:UTR5;PB.41164.163:exon3:UTR5;PB.41164.162:exon3:UTR5;PB.41164.148:exon4:UTR5;PB.41164.142:exon4:UTR5;PB.41164.211:exon3:UTR5;PB.41164.236:exon3:UTR5	.	.	chr5	SSC	denovo	TRUE	acceptor
SSC04732	9	36375931	36375932	a	g	0.382	0.99997	male	proband	2	SSC	SSC04736	SSC04740	splicing	ENSG00000137075.18	ENST00000353739.8:exon2:c.206+2T>C;ENST00000259605.11:exon3:c.356+2T>C;ENST00000611646.4:exon3:c.30+2T>C;ENST00000350199.8:exon2:c.107+2T>C;ENST00000357058.7:exon3:c.107+2T>C;ENST00000377885.6:exon3:c.107+2T>C;ENST00000377877.4:exon2:c.30+2T>C	.	.	splicing	PB.61408	PB.61408.320:exon3:c.356+2T>C;PB.61408.307:exon2:c.206+2T>C;PB.61408.345:exon2:c.107+2T>C;PB.61408.350:exon2:c.107+2T>C;PB.61408.331:exon3:c.107+2T>C;PB.61408.309:exon3:c.107+2T>C;PB.61408.321:exon2:c.107+2T>C;PB.61408.347:exon3:c.107+2T>C;PB.61408.358:exon3:c.107+2T>C;PB.61408.357:exon3:c.107+2T>C;PB.61408.311:exon2:c.107+2T>C;PB.61408.348:exon3:c.107+2T>C;PB.61408.314:exon3:c.518+2T>C;PB.61408.…	.	.	chr9	SSC	denovo	TRUE	donor
SSC04643	11	121055308	121055309	g	t	0.621	2.8144e-19	male	proband	2	SSC	SSC04637	SSC04644	exonic;splicing	ENSG00000154114.13;ENSG00000154114.13;ENSG00000285509.1	ENST00000529397.5:exon5:c.712+1G>T;ENST00000284259.11:exon5:c.633+1G>T;ENST00000284259.11:exon5:UTR3;ENST00000683345.1:exon6:c.712+1G>T;ENST00000422003.6:exon5:c.712+1G>T;ENST00000533134.1:exon4:UTR5;ENST00000645041.1:exon4:c.664+1G>T	nonsynonymous SNV	ENSG00000154114.13:ENST00000524726.1:exon6:c.G713T:p.G238V	splicing	PB.74505	PB.74505.1:exon5:c.712+1G>T;PB.74505.2:exon5:c.712+1G>T;PB.74505.3:exon5:c.712+1G>T;PB.74505.12:exon5:c.712+1G>T;PB.74505.9:exon5:c.712+1G>T	.	.	chr11	SSC	denovo	TRUE	donor
SSC04592	18	55261465	55261466	c	t	0.096	1	female	proband	2	SSC	SSC04600	SSC04617	exonic	ENSG00000196628.20	.	synonymous SNV	ENSG00000196628.20:ENST00000457482.7:exon5:c.G510A:p.S170S,ENSG00000196628.20:ENST00000561831.7:exon5:c.G510A:p.S170S,ENSG00000196628.20:ENST00000570287.6:exon5:c.G510A:p.S170S,ENSG00000196628.20:ENST00000630720.3:exon5:c.G510A:p.S170S,ENSG00000196628.20:ENST00000637169.2:exon5:c.G342A:p.S114S,ENSG00000196628.20:ENST00000626584.2:exon6:c.G342A:p.S114S,ENSG00000196628.20:ENST00000537856.7:exon7:c.…	exonic	PB.99255	.	synonymous SNV	PB.99255:PB.99255.109:exon5:c.G510A:p.S170S,PB.99255:PB.99255.114:exon5:c.G510A:p.S170S,PB.99255:PB.99255.117:exon5:c.G510A:p.S170S,PB.99255:PB.99255.130:exon5:c.G510A:p.S170S,PB.99255:PB.99255.141:exon5:c.G510A:p.S170S,PB.99255:PB.99255.142:exon5:c.G510A:p.S170S,PB.99255:PB.99255.453:exon5:c.G510A:p.S170S,PB.99255:PB.99255.64:exon5:c.G510A:p.S170S,PB.99255:PB.99255.65:exon5:c.G510A:p.S170S,PB.99…	chr18	SSC	denovo	TRUE	donor
SSC04501	21	40085599	40085600	a	t	0.28	1	male	proband	2	SSC	SSC04505	SSC04513	splicing	ENSG00000171587.15	ENST00000400454.6:exon23:c.4132+2T>A;ENST00000617870.4:exon20:c.3637+2T>A;ENST00000404019.2:exon19:c.3388+2T>A	.	.	splicing	PB.105820	PB.105820.38:exon20:c.3424+2T>A;PB.105820.39:exon20:c.3424+2T>A;PB.105820.41:exon20:c.3424+2T>A	.	.	chr21	SSC	denovo	TRUE	donor
SSC04361	3	132331645	132331646	g	a	1.08	4.3777e-7	female	unaffected sibling	1	SSC	SSC04353	SSC04388	splicing	ENSG00000014257.17	ENST00000475741.5:exon3:c.217-1G>A;ENST00000336375.10:exon3:c.217-1G>A;ENST00000351273.12:exon3:c.217-1G>A	.	.	splicing	PB.23556	PB.23556.1:exon3:c.217-1G>A	.	.	chr3	SSC	denovo	TRUE	acceptor
SSC04312	14	21403213	21403214	t	c	0.154	1	female	proband	2	SSC	SSC04314	SSC04316	splicing	ENSG00000100888.15	ENST00000430710.8:exon18:c.2682-2A>G;ENST00000646647.2:exon18:c.3519-2A>G;ENST00000645929.1:exon18:c.2682-2A>G;ENST00000557364.6:exon18:c.3519-2A>G;ENST00000643469.1:exon19:c.3519-2A>G;ENST00000555935.2:exon8:c.1195-2A>G;ENST00000646340.1:exon20:c.3525-2A>G	.	.	splicing	PB.84730	PB.84730.1744:exon19:c.3519-2A>G;PB.84730.1746:exon18:c.3519-2A>G;PB.84730.1758:exon18:c.2682-2A>G;PB.84730.1852:exon18:c.3519-2A>G;PB.84730.1847:exon18:c.3519-2A>G;PB.84730.1938:exon18:UTR5	.	.	chr14	SSC	denovo	TRUE	acceptor
SSC03959	5	95943049	95943050	c	a	0.349	1	male	proband	2	SSC	SSC03963	SSC03969	splicing	ENSG00000118985.16	ENST00000237853.9:exon2:c.148-1G>T;ENST00000513343.1:exon2:c.148-1G>T;ENST00000635633.1:exon2:c.101-1G>T	.	.	splicing	PB.37360	PB.37360.1:exon2:c.148-1G>T;PB.37360.13:exon2:UTR5;PB.37360.47:exon2:c.148-1G>T;PB.37360.61:exon2:c.148-1G>T	.	.	chr5	SSC	denovo	TRUE	acceptor
SSC03910	18	47077461	47077462	g	c	1.096	2.4527e-9	female	proband	2	SSC	SSC03913	SSC03916	exonic;splicing	ENSG00000167216.19;ENSG00000167216.19	ENST00000592005.5:exon5:c.254+1G>C;ENST00000687291.1:exon11:c.812+1G>C;ENST00000591522.2:exon11:c.779+1G>C;ENST00000245121.10:exon14:c.995+1G>C;ENST00000683218.1:exon15:c.1211+1G>C;ENST00000685570.1:exon11:c.831+1G>C;ENST00000685570.1:exon11:UTR3;ENST00000690453.1:exon11:c.831+1G>C;ENST00000690453.1:exon11:UTR3;ENST00000688563.1:exon15:c.1409+1G>C;ENST00000688563.1:exon15:UTR3;ENST00000688194.1:e…	nonsynonymous SNV	ENSG00000167216.19:ENST00000586198.5:exon4:c.G384C:p.W128C	exonic;splicing	PB.98933;PB.98933	PB.98933.1:exon12:c.878+1G>C;PB.98933.29:exon15:c.1211+1G>C;PB.98933.20:exon15:c.1211+1G>C;PB.98933.122:exon13:c.1211+1G>C;PB.98933.126:exon13:c.1208+1G>C;PB.98933.128:exon12:c.995+1G>C;PB.98933.154:exon9:c.812+1G>C	nonsynonymous SNV	PB.98933:PB.98933.127:exon13:c.G1212C:p.W404C,PB.98933:PB.98933.32:exon15:c.G1212C:p.W404C,PB.98933:PB.98933.5:exon15:c.G1209C:p.W403C	chr18	SSC	denovo	TRUE	donor
SSC03792	17	73207739	73207740	g	a	1.717	2.878e-5	male	proband	2	SSC	SSC03798	SSC03589	splicing	ENSG00000166685.13	ENST00000582512.5:exon5:c.399+1G>A;ENST00000582512.5:exon5:UTR3	.	.	splicing	PB.96949	PB.96949.246:exon14:c.2843+1G>A;PB.96949.246:exon14:UTR3	.	.	chr17	SSC	denovo	TRUE	donor
SSC03717	11	420715	420716	a	t	1.023	2.3321e-23	female	proband	2	SSC	SSC03725	SSC03741	splicing	ENSG00000185101.13	ENST00000332826.7:exon18:c.1633+2T>A	.	.	exonic;splicing	PB.69902;PB.69902	PB.69902.136:exon17:c.1897+2T>A;PB.69902.153:exon17:c.1891+2T>A;PB.69902.151:exon18:c.1627+2T>A;PB.69902.157:exon18:c.1633+2T>A	nonsynonymous SNV	PB.69902:PB.69902.141:exon18:c.T1635A:p.S545R	chr11	SSC	denovo	TRUE	donor
SSC03701	12	108531281	108531282	t	c	0.419	0.99999	female	unaffected sibling	1	SSC	SSC03686	SSC03700	splicing	ENSG00000075856.12	ENST00000546815.6:exon14:c.1670-2A>G;ENST00000651280.1:exon13:c.1618-2A>G;ENST00000651280.1:exon13:UTR3;ENST00000228284.8:exon14:c.1724-2A>G;ENST00000546728.5:exon14:c.1659-2A>G;ENST00000546728.5:exon14:UTR3;ENST00000431469.6:exon13:c.1562-2A>G;ENST00000547528.5:exon15:c.1752-2A>G;ENST00000547528.5:exon15:UTR3	.	.	splicing	PB.79524	PB.79524.11:exon14:c.1670-2A>G;PB.79524.17:exon14:c.1670-2A>G;PB.79524.26:exon13:c.248-2A>G;PB.79524.27:exon14:c.1724-2A>G;PB.79524.24:exon14:c.1670-2A>G;PB.79524.25:exon13:c.1562-2A>G;PB.79524.73:exon13:c.248-2A>G;PB.79524.71:exon14:c.1724-2A>G;PB.79524.80:exon15:c.806-2A>G;PB.79524.84:exon14:c.248-2A>G;PB.79524.68:exon14:c.1670-2A>G;PB.79524.94:exon13:c.1562-2A>G;PB.79524.106:exon10:UTR5;PB.795…	.	.	chr12	SSC	denovo	TRUE	acceptor
SSC03504	18	33627070	33627071	g	c	0.229	1	female	proband	2	SSC	SSC03507	SSC03513	splicing	ENSG00000141431.14	ENST00000592541.6:exon3:c.335+1G>C;ENST00000592541.6:exon3:UTR3;ENST00000593195.6:exon3:c.346+1G>C;ENST00000593195.6:exon3:UTR3;ENST00000642541.1:exon4:UTR5	.	.	splicing	PB.98426	PB.98426.50:exon3:c.346+1G>C;PB.98426.50:exon3:UTR3;PB.98426.17:exon3:c.346+1G>C;PB.98426.17:exon3:UTR3	.	.	chr18	SSC	denovo	TRUE	donor
SSC03434	19	40047374	40047375	c	t	0.869	2.2177e-11	female	unaffected sibling	1	SSC	SSC03425	SSC03433	exonic	ENSG00000128000.17	.	nonsynonymous SNV	ENSG00000128000.17:ENST00000434248.6:exon4:c.G232A:p.D78N	exonic	PB.101550	.	nonsynonymous SNV	PB.101550:PB.101550.537:exon4:c.G232A:p.D78N,PB.101550:PB.101550.553:exon4:c.G232A:p.D78N,PB.101550:PB.101550.558:exon4:c.G235A:p.D79N	chr19	SSC	denovo	TRUE	donor
SSC03014	3	20119596	20119597	g	a	0.462	0.99815	male	proband	2	SSC	SSC03019	SSC03059	splicing	ENSG00000114166.8	ENST00000263754.5:exon8:c.1151-1G>A	.	.	splicing	PB.19288	PB.19288.20:exon8:c.680-1G>A	.	.	chr3	SSC	denovo	TRUE	acceptor
SSC02936	1	43364139	43364140	a	c	NA	NA	male	proband	2	SSC	SSC02927	SSC02930	intronic	ENSG00000066322.15	.	.	.	UTR5	PB.1515	PB.1515.67:c.-48T>G	.	.	chr1	SSC	denovo	TRUE	acceptor
SSC02840	4	86775440	86775441	g	a	0.738	1.2302e-27	male	proband	2	SSC	SSC02844	SSC02849	splicing	ENSG00000163629.13	ENST00000427191.6:exon34:c.5624-1G>A;ENST00000411767.7:exon35:c.5681-1G>A;ENST00000436978.5:exon35:c.5696-1G>A;ENST00000316707.10:exon32:c.5108-1G>A;ENST00000511467.1:exon34:c.5696-1G>A	.	.	splicing	PB.29228	PB.29228.377:exon28:c.4718-1G>A;PB.29228.516:exon14:c.2096-1G>A	.	.	chr4	SSC	denovo	TRUE	acceptor
SSC02837	2	26263481	26263482	a	g	1.146	1.0519e-4	male	proband	2	SSC	SSC02841	SSC02947	intronic	ENSG00000138029.14	.	.	.	intronic	PB.9781	.	.	.	chr2	SSC	denovo	TRUE	donor
SSC02819	11	94866168	94866169	g	t	0.582	0.0027876	female	proband	2	SSC	SSC02820	SSC02822	splicing	ENSG00000166025.18	ENST00000317829.12:exon10:c.2338+1G>T;ENST00000433060.3:exon11:c.2488+1G>T	.	.	splicing	PB.73504	PB.73504.1:exon11:c.2230+1G>T;PB.73504.2:exon11:c.2533+1G>T;PB.73504.25:exon10:c.2338+1G>T;PB.73504.33:exon11:c.2488+1G>T;PB.73504.37:exon10:c.2338+1G>T;PB.73504.43:exon11:c.2488+1G>T;PB.73504.41:exon10:c.2338+1G>T;PB.73504.31:exon11:c.2488+1G>T;PB.73504.98:exon11:c.2488+1G>T;PB.73504.97:exon10:c.2338+1G>T	.	.	chr11	SSC	denovo	TRUE	donor
SSC02726	16	635775	635776	t	g	1.882	5.2875e-13	female	proband	2	SSC	SSC02737	SSC02750	splicing	ENSG00000130731.16	ENST00000614890.4:exon2:c.198-2A>C;ENST00000397666.6:exon2:c.198-2A>C;ENST00000301686.13:exon2:c.198-2A>C;ENST00000456420.6:exon2:c.147-2A>C;ENST00000397665.6:exon2:c.198-2A>C;ENST00000568773.1:exon2:c.143-2A>C;ENST00000565163.5:exon2:c.168-2A>C;ENST00000568830.1:exon2:c.198-2A>C	.	.	splicing	PB.91514	PB.91514.13:exon2:c.198-2A>C;PB.91514.11:exon2:c.198-2A>C;PB.91514.14:exon2:c.198-2A>C;PB.91514.18:exon2:c.198-2A>C;PB.91514.7:exon2:c.198-2A>C	.	.	chr16	SSC	denovo	TRUE	acceptor
SSC02679	6	30616999	30617000	t	c	0.242	1	male	proband	2	SSC	SSC02690	SSC02706	splicing	ENSG00000204569.10	ENST00000376511.7:exon2:UTR5	.	.	splicing	PB.42478	PB.42478.318:exon2:UTR5;PB.42478.325:exon2:UTR5;PB.42478.324:exon2:UTR5;PB.42478.311:exon2:UTR5;PB.42478.326:exon2:UTR5;PB.42478.315:exon2:UTR5;PB.42478.336:exon2:UTR5;PB.42478.312:exon2:UTR5;PB.42478.427:exon2:UTR5;PB.42478.429:exon2:UTR5;PB.42478.433:exon2:UTR5;PB.42478.434:exon2:UTR5;PB.42478.454:exon2:UTR5;PB.42478.457:exon2:UTR5;PB.42478.469:exon2:UTR5	.	.	chr6	SSC	denovo	TRUE	acceptor
SSC02555	19	8102723	8102724	g	a	0.845	1.6061e-57	female	proband	2	SSC	SSC02739	SSC02754	exonic	ENSG00000142449.13	.	nonsynonymous SNV	ENSG00000142449.13:ENST00000270509.6:exon39:c.C5089T:p.P1697S,ENSG00000142449.13:ENST00000600128.6:exon40:c.C5089T:p.P1697S,ENSG00000142449.13:ENST00000601739.5:exon40:c.C5089T:p.P1697S,ENSG00000142449.13:ENST00000651877.1:exon40:c.C5215T:p.P1739S	exonic	PB.100674	.	nonsynonymous SNV	PB.100674:PB.100674.8:exon3:c.C154T:p.P52S,PB.100674:PB.100674.6:exon13:c.C1528T:p.P510S	chr19	SSC	denovo	TRUE	donor
SSC02549	2	71667513	71667525	aggtaggacctt	a	0.837	3.2135999999999998e-52	female	unaffected sibling	1	SSC	SSC02538	SSC02548	exonic	ENSG00000135636.16	.	frameshift deletion	ENSG00000135636.16:ENST00000479049.6:exon18:c.1983delG:p.Q661fs,ENSG00000135636.16:ENST00000698058.1:exon20:c.2088delG:p.Q696fs,ENSG00000135636.16:ENST00000698059.1:exon21:c.2196delG:p.Q732fs,ENSG00000135636.16:ENST00000698057.1:exon25:c.2871delG:p.Q957fs,ENSG00000135636.16:ENST00000258104.8:exon47:c.5340delG:p.Q1780fs,ENSG00000135636.16:ENST00000394120.6:exon47:c.5343delG:p.Q1781fs,ENSG000001356…	exonic	PB.11564	.	frameshift deletion	PB.11564:PB.11564.3:exon47:c.5340delG:p.Q1780fs,PB.11564:PB.11564.6:exon48:c.5403delG:p.Q1801fs,PB.11564:PB.11564.1:exon49:c.5445delG:p.Q1815fs	chr2	SSC	denovo	TRUE	donor
SSC02464	8	143577060	143577061	c	t	1.487	2.8681e-27	female	proband	2	SSC	SSC02471	SSC02568	ncRNA_exonic;splicing	ENSG00000255050.1;ENSG00000147813.16	ENST00000449291.7:exon5:c.684+1G>A;ENST00000435154.7:exon5:c.684+1G>A;ENST00000340490.7:exon5:c.684+1G>A;ENST00000426292.7:exon5:c.684+1G>A	.	.	exonic;splicing	PB.59679;PB.59679	PB.59679.64:exon4:UTR5;PB.59679.91:exon5:c.684+1G>A;PB.59679.50:exon5:c.684+1G>A;PB.59679.93:exon5:c.744+1G>A;PB.59679.2:exon5:c.684+1G>A;PB.59679.28:exon5:c.684+1G>A;PB.59679.27:exon5:c.684+1G>A;PB.59679.1:exon5:c.684+1G>A	nonsynonymous SNV	PB.59679:PB.59679.16:exon4:c.G184A:p.V62I,PB.59679:PB.59679.82:exon4:c.G184A:p.V62I,PB.59679:PB.59679.128:exon5:c.G592A:p.V198I,PB.59679:PB.59679.49:exon5:c.G685A:p.V229I,PB.59679:PB.59679.62:exon5:c.G685A:p.V229I	chr8	SSC	denovo	TRUE	donor
SSC02462	6	43011148	43011149	a	g	0.234	1	male	proband	2	SSC	SSC02469	SSC02478	exonic	ENSG00000112640.16	.	nonsynonymous SNV	ENSG00000112640.16:ENST00000461010.5:exon14:c.A1354G:p.M452V,ENSG00000112640.16:ENST00000394110.7:exon16:c.A1576G:p.M526V,ENSG00000112640.16:ENST00000472118.5:exon16:c.A1648G:p.M550V,ENSG00000112640.16:ENST00000485511.6:exon16:c.A1672G:p.M558V	exonic	PB.42921	.	nonsynonymous SNV	PB.42921:PB.42921.378:exon14:c.A1354G:p.M452V,PB.42921:PB.42921.439:exon14:c.A853G:p.M285V,PB.42921:PB.42921.386:exon15:c.A1618G:p.M540V,PB.42921:PB.42921.391:exon15:c.A1219G:p.M407V,PB.42921:PB.42921.400:exon15:c.A1579G:p.M527V,PB.42921:PB.42921.444:exon15:c.A712G:p.M238V,PB.42921:PB.42921.508:exon15:c.A1555G:p.M519V,PB.42921:PB.42921.376:exon16:c.A1672G:p.M558V,PB.42921:PB.42921.379:exon16:c.A1…	chr6	SSC	denovo	TRUE	acceptor
SSC01011	2	74519914	74519915	t	c	0.972	3.748e-18	male	unaffected sibling	1	SSC	SSC00844	SSC01010	exonic	ENSG00000144045.14	.	nonsynonymous SNV	ENSG00000144045.14:ENST00000393951.6:exon9:c.A1615G:p.S539G,ENSG00000144045.14:ENST00000404568.4:exon9:c.A1615G:p.S539G	exonic	PB.11676	.	nonsynonymous SNV	PB.11676:PB.11676.290:exon9:c.A1615G:p.S539G	chr2	SSC	denovo	TRUE	donor
SSC00975	4	82355302	82355303	c	t	0.222	0.99998	male	proband	2	SSC	SSC00980	SSC00979	splicing	ENSG00000138668.20	ENST00000313899.12:exon8:c.1098+1G>A;ENST00000313899.12:exon8:UTR3;ENST00000353341.8:exon7:c.951+1G>A;ENST00000353341.8:exon7:UTR3;ENST00000703968.1:exon7:c.804+1G>A;ENST00000703968.1:exon7:UTR3;ENST00000703969.1:exon8:c.804+1G>A;ENST00000703969.1:exon8:UTR3;ENST00000703970.1:exon7:c.804+1G>A;ENST00000703970.1:exon7:UTR3;ENST00000514671.5:exon5:c.661+1G>A;ENST00000514671.5:exon5:UTR3;ENST00000352…	.	.	splicing	PB.29061	PB.29061.63:exon6:c.657+1G>A;PB.29061.63:exon6:UTR3;PB.29061.65:exon7:c.864+1G>A;PB.29061.65:exon7:UTR3;PB.29061.68:exon7:c.954+1G>A;PB.29061.68:exon7:UTR3;PB.29061.64:exon8:c.1098+1G>A;PB.29061.64:exon8:UTR3;PB.29061.88:exon8:c.1098+1G>A;PB.29061.88:exon8:UTR3;PB.29061.94:exon6:c.894+1G>A;PB.29061.94:exon6:UTR3;PB.29061.90:exon7:c.951+1G>A;PB.29061.90:exon7:UTR3;PB.29061.101:exon7:c.1041+1G>A;PB…	.	.	chr4	SSC	denovo	TRUE	donor
SSC00936	18	47063361	47063362	g	a	1.096	2.4527e-9	male	proband	2	SSC	SSC00959	SSC00958	splicing	ENSG00000167216.19	ENST00000687291.1:exon6:c.327+1G>A;ENST00000591522.2:exon7:c.393+1G>A;ENST00000245121.10:exon9:c.510+1G>A;ENST00000683218.1:exon10:c.726+1G>A;ENST00000685570.1:exon7:c.445+1G>A;ENST00000685570.1:exon7:UTR3;ENST00000690453.1:exon7:c.445+1G>A;ENST00000690453.1:exon7:UTR3;ENST00000688563.1:exon10:c.924+1G>A;ENST00000688563.1:exon10:UTR3;ENST00000688194.1:exon10:c.738+1G>A;ENST00000688194.1:exon10:UT…	.	.	splicing	PB.98933	PB.98933.1:exon7:c.393+1G>A;PB.98933.5:exon10:c.723+1G>A;PB.98933.29:exon10:c.726+1G>A;PB.98933.32:exon10:c.726+1G>A;PB.98933.20:exon10:c.726+1G>A;PB.98933.122:exon8:c.726+1G>A;PB.98933.126:exon8:c.723+1G>A;PB.98933.127:exon8:c.726+1G>A;PB.98933.128:exon7:c.510+1G>A;PB.98933.154:exon4:c.327+1G>A	.	.	chr18	SSC	denovo	TRUE	donor
SSC00418	19	32622413	32622425	agagctaccttt	a	0.966	5.6299e-27	male	proband	2	SSC	SSC00421	SSC00420	exonic	ENSG00000105186.16	.	frameshift deletion	ENSG00000105186.16:ENST00000306065.9:exon18:c.1824_1827del:p.S608fs	exonic	PB.101290	.	frameshift deletion	PB.101290:PB.101290.90:exon16:c.1236_1239del:p.S412fs,PB.101290:PB.101290.23:exon17:c.1236_1239del:p.S412fs,PB.101290:PB.101290.40:exon17:c.1236_1239del:p.S412fs,PB.101290:PB.101290.43:exon17:c.1902_1905del:p.S634fs,PB.101290:PB.101290.46:exon17:c.1731_1734del:p.S577fs,PB.101290:PB.101290.48:exon17:c.1236_1239del:p.S412fs,PB.101290:PB.101290.59:exon17:c.777_780del:p.S259fs,PB.101290:PB.101290.67:…	chr19	SSC	denovo	TRUE	donor
SSC00269	9	106930524	106930525	c	a	0.082	1	male	proband	2	SSC	SSC12064	SSC00276	exonic	ENSG00000148143.13	.	nonsynonymous SNV	ENSG00000148143.13:ENST00000374686.6:exon2:c.C2497A:p.P833T,ENSG00000148143.13:ENST00000441147.6:exon2:c.C2383A:p.P795T,ENSG00000148143.13:ENST00000277225.10:exon4:c.C5848A:p.P1950T,ENSG00000148143.13:ENST00000472574.1:exon4:c.C281A:p.A94D	exonic	PB.63559	.	nonsynonymous SNV	PB.63559:PB.63559.435:exon2:c.C4039A:p.P1347T,PB.63559:PB.63559.9:exon3:c.C2275A:p.P759T,PB.63559:PB.63559.12:exon4:c.C3253A:p.P1085T,PB.63559:PB.63559.177:exon4:c.C5848A:p.P1950T,PB.63559:PB.63559.18:exon4:c.C3253A:p.P1085T,PB.63559:PB.63559.183:exon4:c.C3253A:p.P1085T,PB.63559:PB.63559.189:exon4:c.C5848A:p.P1950T,PB.63559:PB.63559.28:exon4:c.C5848A:p.P1950T,PB.63559:PB.63559.7:exon4:c.C3253A:p.…	chr9	SSC	denovo	TRUE	acceptor
SSC00094	1	240801454	240801455	c	t	0.473	0.99494	female	unaffected sibling	1	SSC	SSC00096	SSC00095	exonic	ENSG00000182901.18	.	synonymous SNV	ENSG00000182901.18:ENST00000689115.1:exon15:c.G1254A:p.V418V,ENSG00000182901.18:ENST00000366565.5:exon17:c.G1413A:p.V471V,ENSG00000182901.18:ENST00000440928.6:exon17:c.G1413A:p.V471V	exonic	PB.8398	.	synonymous SNV	PB.8398:PB.8398.37:exon16:c.G1335A:p.V445V	chr1	SSC	denovo	TRUE	donor
SSC00036	9	101535552	101535553	g	a	0.841	1.4351e-17	female	unaffected sibling	1	SSC	SSC00033	SSC00034	splicing	ENSG00000155827.12	ENST00000389120.8:exon2:c.129+1G>A;ENST00000374819.6:exon2:c.129+1G>A;ENST00000479306.5:exon2:c.129+1G>A;ENST00000466817.1:exon2:c.129+1G>A	.	.	splicing	PB.63264	PB.63264.1:exon2:c.129+1G>A;PB.63264.2:exon2:UTR5;PB.63264.9:exon2:c.129+1G>A;PB.63264.3:exon2:c.129+1G>A;PB.63264.33:exon2:c.129+1G>A;PB.63264.54:exon2:c.129+1G>A;PB.63264.123:exon2:c.129+1G>A	.	.	chr9	SSC	denovo	TRUE	donor
SP0555525	20	36499585	36499586	a	c	0.331	1	female	sibling	2	SPARK_WES_9	SP0555524	SP0555737	splicing	ENSG00000080845.19	ENST00000339266.10:exon9:c.2011-2A>C;ENST00000373907.6:exon8:c.2011-2A>C;ENST00000475894.5:exon3:UTR5;ENST00000482872.5:exon5:UTR5;ENST00000340491.8:exon3:c.394-2A>C	.	.	splicing	PB.103638	PB.103638.244:exon8:c.1330-2A>C;PB.103638.247:exon9:c.2011-2A>C;PB.103638.248:exon9:c.2011-2A>C;PB.103638.249:exon9:c.2011-2A>C;PB.103638.250:exon8:c.1960-2A>C;PB.103638.338:exon6:c.1441-2A>C;PB.103638.342:exon7:c.1255-2A>C;PB.103638.343:exon7:c.922-2A>C;PB.103638.344:exon7:c.922-2A>C;PB.103638.364:exon3:UTR5;PB.103638.365:exon3:UTR5;PB.103638.371:exon3:UTR5;PB.103638.366:exon3:UTR5;PB.103638.367…	.	.	chr20	SPARK_WES	denovo	TRUE	acceptor
SP0553134	2	165890477	165890478	c	t	0.831	4.938700000000001e-25	male	sibling	2	SPARK_WES_9	SP0553133	SP0555125	splicing	ENSG00000123607.16	ENST00000392695.6:exon1:c.163+1G>A;ENST00000681502.1:exon25:c.7246+1G>A;ENST00000681502.1:exon25:UTR3;ENST00000680327.1:exon24:c.3280+1G>A;ENST00000680327.1:exon24:UTR3;ENST00000679967.1:exon24:c.3254+1G>A;ENST00000679356.1:exon24:c.3263+1G>A;ENST00000679676.1:exon23:c.3152+1G>A;ENST00000681024.1:exon24:c.3263+1G>A;ENST00000680690.1:exon25:c.3334+1G>A;ENST00000680690.1:exon25:UTR3;ENST00000681083…	.	.	splicing	PB.15230	PB.15230.406:exon24:c.3263+1G>A;PB.15230.412:exon24:c.253+1G>A;PB.15230.412:exon24:UTR3	.	.	chr2	SPARK_WES	denovo	TRUE	donor
SP0552949	3	49115362	49115363	t	g	0.297	1	male	sibling	2	SPARK_WES_9	SP0552948	SP0554776	splicing	ENSG00000172046.21	ENST00000398896.6:exon12:c.1541-2A>C;ENST00000417901.6:exon13:c.1889-2A>C;ENST00000693111.1:exon12:c.1580-2A>C;ENST00000691288.1:exon12:c.1547-2A>C;ENST00000453664.5:exon13:c.1853-2A>C;ENST00000692912.1:exon13:c.1889-2A>C;ENST00000398888.6:exon12:c.1580-2A>C;ENST00000698200.1:exon12:c.1670-2A>C;ENST00000689715.1:exon13:c.1733-2A>C;ENST00000306026.6:exon13:c.1844-2A>C;ENST00000434032.6:exon13:c.18…	.	.	splicing	PB.20371	PB.20371.1072:exon12:c.1586-2A>C;PB.20371.1080:exon13:c.1889-2A>C;PB.20371.1073:exon13:c.1889-2A>C;PB.20371.1081:exon13:c.1889-2A>C;PB.20371.1086:exon12:c.1580-2A>C;PB.20371.1075:exon13:c.1841-2A>C;PB.20371.1087:exon12:c.1541-2A>C;PB.20371.1085:exon13:c.1850-2A>C;PB.20371.1077:exon13:c.1895-2A>C;PB.20371.1088:exon13:c.1838-2A>C;PB.20371.1152:exon12:c.1535-2A>C;PB.20371.1151:exon13:c.1844-2A>C;PB.…	.	.	chr3	SPARK_WES	denovo	TRUE	acceptor
SP0551998	21	44324488	44324489	a	c	1.029	7.9505e-20	male	sibling	1	SPARK_WES_9	SP0551995	SP0554991	splicing	ENSG00000141959.17	ENST00000397961.6:exon20:c.2129-2A>C;ENST00000397961.6:exon20:UTR3;ENST00000349048.9:exon17:c.1651-2A>C	.	.	splicing	PB.105958	PB.105958.1:exon17:c.1564-2A>C;PB.105958.6:exon17:c.1564-2A>C;PB.105958.10:exon17:c.1651-2A>C;PB.105958.14:exon20:c.1801-2A>C;PB.105958.16:exon16:c.706-2A>C;PB.105958.21:exon16:c.2319-2A>C;PB.105958.21:exon16:UTR3;PB.105958.35:exon17:c.1672-2A>C;PB.105958.40:exon18:c.1564-2A>C;PB.105958.44:exon16:c.1573-2A>C;PB.105958.23:exon17:c.1651-2A>C;PB.105958.41:exon18:c.1720-2A>C;PB.105958.87:exon17:c.165…	.	.	chr21	SPARK_WES	denovo	TRUE	acceptor
SP0551627	17	30904531	30904532	a	g	0.809	0.0048195	female	sibling	2	SPARK_WES_9	SP0551626	SP0551795	intronic	ENSG00000172171.11	.	.	.	intronic	PB.95378	.	.	.	chr17	SPARK_WES	denovo	TRUE	acceptor
SP0551229	3	49115362	49115363	t	g	0.297	1	male	sibling	2	SPARK_WES_9	SP0551227	SP0551240	splicing	ENSG00000172046.21	ENST00000398896.6:exon12:c.1541-2A>C;ENST00000417901.6:exon13:c.1889-2A>C;ENST00000693111.1:exon12:c.1580-2A>C;ENST00000691288.1:exon12:c.1547-2A>C;ENST00000453664.5:exon13:c.1853-2A>C;ENST00000692912.1:exon13:c.1889-2A>C;ENST00000398888.6:exon12:c.1580-2A>C;ENST00000698200.1:exon12:c.1670-2A>C;ENST00000689715.1:exon13:c.1733-2A>C;ENST00000306026.6:exon13:c.1844-2A>C;ENST00000434032.6:exon13:c.18…	.	.	splicing	PB.20371	PB.20371.1072:exon12:c.1586-2A>C;PB.20371.1080:exon13:c.1889-2A>C;PB.20371.1073:exon13:c.1889-2A>C;PB.20371.1081:exon13:c.1889-2A>C;PB.20371.1086:exon12:c.1580-2A>C;PB.20371.1075:exon13:c.1841-2A>C;PB.20371.1087:exon12:c.1541-2A>C;PB.20371.1085:exon13:c.1850-2A>C;PB.20371.1077:exon13:c.1895-2A>C;PB.20371.1088:exon13:c.1838-2A>C;PB.20371.1152:exon12:c.1535-2A>C;PB.20371.1151:exon13:c.1844-2A>C;PB.…	.	.	chr3	SPARK_WES	denovo	TRUE	acceptor
SP0550977	20	59001463	59001464	c	t	1.629	6.0167e-20	male	sibling	2	SPARK_WES_9	SP0550976	SP0551350	splicing	ENSG00000101160.15	ENST00000681011.1:exon3:c.445+1G>A;ENST00000680879.1:exon3:c.487+1G>A;ENST00000680753.1:exon3:c.487+1G>A;ENST00000681175.1:exon3:c.487+1G>A;ENST00000681877.1:exon3:c.487+1G>A;ENST00000680263.1:exon3:c.487+1G>A;ENST00000681416.1:exon3:c.487+1G>A;ENST00000681427.1:exon3:c.452+1G>A;ENST00000681427.1:exon3:UTR3;ENST00000680456.1:exon3:c.487+1G>A;ENST00000680206.1:exon3:c.487+1G>A;ENST00000217131.6:ex…	.	.	splicing	PB.104448	PB.104448.11:exon3:c.487+1G>A	.	.	chr20	SPARK_WES	denovo	TRUE	donor
SP0550504	5	115902994	115902995	a	t	1.434	0.0072478	male	sibling	2	SPARK_WES_9	SP0550503	SP0550506	intronic	ENSG00000177879.17	.	.	.	exonic	PB.38440	.	synonymous SNV	PB.38440:PB.38440.76:exon4:c.A384T:p.V128V,PB.38440:PB.38440.2:exon5:c.A90T:p.V30V	chr5	SPARK_WES	denovo	TRUE	donor
SP0550395	5	103554853	103554854	c	t	1.24	2.0485e-9	female	sibling	1	SPARK_WES_9	SP0550393	SP0550566	splicing	ENSG00000112874.10	ENST00000230792.7:exon5:c.965-1G>A;ENST00000507423.1:exon5:c.911-1G>A	.	.	splicing	PB.37839	PB.37839.13:exon5:c.965-1G>A;PB.37839.18:exon5:c.965-1G>A;PB.37839.19:exon5:c.911-1G>A;PB.37839.16:exon4:c.206-1G>A;PB.37839.15:exon5:c.206-1G>A;PB.37839.44:exon5:c.965-1G>A;PB.37839.48:exon5:c.965-1G>A;PB.37839.49:exon5:c.965-1G>A;PB.37839.53:exon5:c.965-1G>A;PB.37839.57:exon4:c.206-1G>A;PB.37839.55:exon5:c.911-1G>A	.	.	chr5	SPARK_WES	denovo	TRUE	acceptor
SP0547185	17	76101268	76101269	a	c	0.761	7.3995e-10	male	sibling	2	SPARK_WES_9	SP0547184	SP0547191	exonic;splicing	ENSG00000182473.22;ENSG00000182473.22	ENST00000589210.6:exon4:c.417+2T>G;ENST00000332065.9:exon4:c.417+2T>G;ENST00000335146.11:exon4:c.417+2T>G;ENST00000607838.5:exon4:c.294+2T>G;ENST00000467929.6:exon3:c.294+2T>G;ENST00000405575.8:exon4:c.417+2T>G;ENST00000357231.8:exon2:c.281+2T>G;ENST00000411744.6:exon4:c.417+2T>G;ENST00000634349.1:exon4:c.417+2T>G;ENST00000420116.1:exon2:c.72+2T>G;ENST00000442951.5:exon3:c.258+2T>G;ENST0000058950…	nonsynonymous SNV	ENSG00000182473.22:ENST00000406660.4:exon4:c.T419G:p.V140G	splicing	PB.97051	PB.97051.334:exon4:c.417+2T>G;PB.97051.323:exon4:c.417+2T>G;PB.97051.322:exon4:c.417+2T>G;PB.97051.321:exon4:c.417+2T>G;PB.97051.329:exon4:c.417+2T>G;PB.97051.325:exon4:c.417+2T>G;PB.97051.395:exon3:c.294+2T>G;PB.97051.360:exon4:c.417+2T>G;PB.97051.423:exon4:c.417+2T>G;PB.97051.345:exon4:c.417+2T>G;PB.97051.348:exon4:c.417+2T>G;PB.97051.328:exon4:c.417+2T>G;PB.97051.331:exon4:c.417+2T>G;PB.97051.…	.	.	chr17	SPARK_WES	denovo	TRUE	donor
SP0544468	12	32740520	32740521	t	g	0.507	0.92169	male	sibling	2	SPARK_WES_9	SP0544466	SP0544587	intronic	ENSG00000087470.21	.	.	.	intronic	PB.76425;PB.76432	.	.	.	chr12	SPARK_WES	denovo	TRUE	donor
SP0544200	17	81124849	81124850	t	c	NA	NA	male	sibling	2	SPARK_WES_9	SP0544198	SP0544237	splicing	ENSG00000181409.14	ENST00000417379.6:exon8:c.532-2A>G;ENST00000326724.9:exon9:c.841-2A>G;ENST00000374792.6:exon9:c.841-2A>G;ENST00000650574.1:exon6:c.340-2A>G	.	.	splicing	PB.97257	PB.97257.9:exon8:c.238-2A>G	.	.	chr17	SPARK_WES	denovo	TRUE	acceptor
SP0543983	9	128575346	128575347	t	g	0.222	1	female	sibling	2	SPARK_WES_9	SP0543982	SP0544105	splicing	ENSG00000197694.19	ENST00000372731.8:exon5:c.651+2T>G;ENST00000630804.2:exon5:c.651+2T>G;ENST00000372739.7:exon5:c.651+2T>G;ENST00000630866.2:exon5:c.651+2T>G;ENST00000627441.3:exon6:c.687+2T>G;ENST00000704202.1:exon5:c.651+2T>G;ENST00000358161.9:exon5:c.651+2T>G;ENST00000704203.1:exon6:c.687+2T>G;ENST00000706487.1:exon5:c.651+2T>G;ENST00000704204.1:exon2:c.174+2T>G	.	.	splicing	PB.64369	PB.64369.1890:exon5:c.651+2T>G;PB.64369.1893:exon5:c.651+2T>G;PB.64369.1899:exon5:c.651+2T>G;PB.64369.1903:exon6:c.687+2T>G;PB.64369.1911:exon5:c.651+2T>G;PB.64369.1913:exon5:c.651+2T>G;PB.64369.1921:exon5:c.651+2T>G;PB.64369.1963:exon5:c.651+2T>G;PB.64369.1920:exon5:c.651+2T>G;PB.64369.1938:exon5:c.651+2T>G;PB.64369.1998:exon5:c.651+2T>G;PB.64369.2000:exon5:c.651+2T>G;PB.64369.2035:exon4:c.327+2…	.	.	chr9	SPARK_WES	denovo	TRUE	donor
SP0543700	19	3028804	3028805	t	g	1.021	1.7644e-21	female	sibling	1	SPARK_WES_9	SP0543716	SP0543698	splicing	ENSG00000065717.16	ENST00000426948.6:exon2:c.64-2A>C;ENST00000262953.11:exon2:c.25-2A>C;ENST00000591529.5:exon3:c.64-2A>C;ENST00000443826.7:exon2:UTR5;ENST00000590536.5:exon2:c.25-2A>C;ENST00000591457.5:exon2:c.6-2A>C;ENST00000587137.5:exon2:c.25-2A>C;ENST00000592584.1:exon3:c.25-2A>C	.	.	splicing	PB.100472	PB.100472.2:exon2:UTR5	.	.	chr19	SPARK_WES	denovo	TRUE	acceptor
SP0543440	19	11061781	11061782	a	c	0.227	1	male	sibling	1	SPARK_WES_9	SP0543438	SP0544385	splicing	ENSG00000127616.22	ENST00000643549.1:exon35:c.4918-2A>C;ENST00000642726.1:exon35:c.4909-2A>C;ENST00000646484.1:exon34:c.4813-2A>C;ENST00000644737.1:exon34:c.4822-2A>C;ENST00000642628.1:exon35:c.4909-2A>C;ENST00000643296.1:exon34:c.4822-2A>C;ENST00000647230.1:exon34:c.4813-2A>C;ENST00000711079.1:exon36:c.5008-2A>C;ENST00000646510.1:exon35:c.4813-2A>C;ENST00000429416.8:exon36:c.4912-2A>C;ENST00000344626.10:exon35:c.4…	.	.	splicing	PB.100786	PB.100786.150:exon34:c.4813-2A>C;PB.100786.175:exon35:c.4912-2A>C;PB.100786.185:exon34:c.4537-2A>C;PB.100786.237:exon34:c.4813-2A>C;PB.100786.245:exon34:c.4813-2A>C;PB.100786.294:exon35:c.4906-2A>C;PB.100786.454:exon34:c.4822-2A>C;PB.100786.574:exon28:c.3328-2A>C;PB.100786.575:exon28:c.3334-2A>C;PB.100786.580:exon29:c.3427-2A>C;PB.100786.846:exon7:c.529-2A>C;PB.100786.860:exon6:c.529-2A>C	.	.	chr19	SPARK_WES	denovo	TRUE	acceptor
SP0543412	3	49115362	49115363	t	g	0.297	1	female	sibling	1	SPARK_WES_9	SP0543410	SP0547091	splicing	ENSG00000172046.21	ENST00000398896.6:exon12:c.1541-2A>C;ENST00000417901.6:exon13:c.1889-2A>C;ENST00000693111.1:exon12:c.1580-2A>C;ENST00000691288.1:exon12:c.1547-2A>C;ENST00000453664.5:exon13:c.1853-2A>C;ENST00000692912.1:exon13:c.1889-2A>C;ENST00000398888.6:exon12:c.1580-2A>C;ENST00000698200.1:exon12:c.1670-2A>C;ENST00000689715.1:exon13:c.1733-2A>C;ENST00000306026.6:exon13:c.1844-2A>C;ENST00000434032.6:exon13:c.18…	.	.	splicing	PB.20371	PB.20371.1072:exon12:c.1586-2A>C;PB.20371.1080:exon13:c.1889-2A>C;PB.20371.1073:exon13:c.1889-2A>C;PB.20371.1081:exon13:c.1889-2A>C;PB.20371.1086:exon12:c.1580-2A>C;PB.20371.1075:exon13:c.1841-2A>C;PB.20371.1087:exon12:c.1541-2A>C;PB.20371.1085:exon13:c.1850-2A>C;PB.20371.1077:exon13:c.1895-2A>C;PB.20371.1088:exon13:c.1838-2A>C;PB.20371.1152:exon12:c.1535-2A>C;PB.20371.1151:exon13:c.1844-2A>C;PB.…	.	.	chr3	SPARK_WES	denovo	TRUE	acceptor
SP0543186	4	152888307	152888308	g	a	0.87	0.0016756	male	sibling	1	SPARK_WES_9	SP0543183	SP0545438	splicing	ENSG00000164144.16	ENST00000451320.6:exon8:c.966+1G>A;ENST00000429148.6:exon4:c.426+1G>A;ENST00000353617.7:exon8:c.966+1G>A;ENST00000405727.6:exon7:c.870+1G>A;ENST00000356064.3:exon7:c.870+1G>A	.	.	splicing	PB.32089	PB.32089.1:exon7:c.870+1G>A;PB.32089.4:exon7:c.870+1G>A;PB.32089.5:exon8:c.966+1G>A;PB.32089.7:exon7:c.870+1G>A;PB.32089.9:exon8:c.1138+1G>A;PB.32089.9:exon8:UTR3;PB.32089.10:exon8:c.870+1G>A;PB.32089.13:exon7:c.870+1G>A;PB.32089.20:exon6:c.603+1G>A;PB.32089.22:exon8:c.966+1G>A;PB.32089.24:exon7:c.870+1G>A;PB.32089.25:exon8:c.870+1G>A;PB.32089.41:exon8:c.870+1G>A;PB.32089.59:exon7:c.870+1G>A;PB.3…	.	.	chr4	SPARK_WES	denovo	TRUE	donor
SP0543186	14	54436368	54436369	g	a	1.128	0.094	male	sibling	1	SPARK_WES_9	SP0543183	SP0545438	exonic	ENSG00000100528.12	.	synonymous SNV	ENSG00000100528.12:ENST00000216416.9:exon2:c.C150T:p.P50P,ENSG00000100528.12:ENST00000395573.8:exon2:c.C150T:p.P50P,ENSG00000100528.12:ENST00000556113.1:exon2:c.C150T:p.P50P,ENSG00000100528.12:ENST00000557659.5:exon2:c.C150T:p.P50P,ENSG00000100528.12:ENST00000557690.5:exon2:c.C150T:p.P50P	exonic	PB.86266	.	synonymous SNV	PB.86266:PB.86266.131:exon2:c.C150T:p.P50P,PB.86266:PB.86266.132:exon2:c.C150T:p.P50P,PB.86266:PB.86266.135:exon2:c.C150T:p.P50P,PB.86266:PB.86266.160:exon2:c.C150T:p.P50P,PB.86266:PB.86266.164:exon2:c.C150T:p.P50P,PB.86266:PB.86266.169:exon2:c.C150T:p.P50P,PB.86266:PB.86266.177:exon2:c.C150T:p.P50P,PB.86266:PB.86266.178:exon2:c.C150T:p.P50P,PB.86266:PB.86266.184:exon2:c.C150T:p.P50P,PB.86266:PB.…	chr14	SPARK_WES	denovo	TRUE	donor
SP0543084	2	165764882	165764883	c	t	0.805	1.2228e-7	male	sibling	1	SPARK_WES_9	SP0543082	SP0543097	splicing	ENSG00000115339.15	ENST00000392701.8:exon3:c.688+1G>A;ENST00000715282.1:exon3:c.688+1G>A;ENST00000412248.5:exon4:c.688+1G>A;ENST00000437849.1:exon1:c.76+1G>A	.	.	splicing	PB.15230	PB.15230.8:exon3:c.688+1G>A;PB.15230.14:exon4:c.688+1G>A;PB.15230.30:exon3:c.688+1G>A;PB.15230.16:exon4:c.688+1G>A;PB.15230.57:exon3:c.688+1G>A;PB.15230.59:exon3:c.688+1G>A	.	.	chr2	SPARK_WES	denovo	TRUE	donor
SP0542843	2	240724037	240724038	t	g	0.304	1	male	sibling	2	SPARK_WES_9	SP0542842	SP0542880	splicing	ENSG00000130294.18	ENST00000649096.1:exon39:c.3954-2A>C;ENST00000647572.2:exon41:c.4257-2A>C;ENST00000448728.2:exon43:c.4359-2A>C;ENST00000674664.2:exon41:c.4257-2A>C;ENST00000674907.2:exon41:c.4257-2A>C;ENST00000431776.7:exon42:c.4032-2A>C;ENST00000498729.9:exon41:c.4257-2A>C;ENST00000674607.2:exon42:c.4383-2A>C;ENST00000674793.2:exon42:c.4345-2A>C;ENST00000674793.2:exon42:UTR3;ENST00000674975.2:exon41:c.4293-2A>C…	.	.	splicing	PB.18413	PB.18413.35:exon5:c.213-2A>C	.	.	chr2	SPARK_WES	denovo	TRUE	acceptor
SP0541702	2	275139	275140	a	g	1.548	1.469e-7	female	sibling	2	SPARK_WES_9	SP0541701	SP0542817	exonic	ENSG00000143727.16	.	nonsynonymous SNV	ENSG00000143727.16:ENST00000272065.10:exon4:c.A232G:p.I78V,ENSG00000143727.16:ENST00000272067.11:exon4:c.A232G:p.I78V	exonic	PB.8671	.	nonsynonymous SNV	PB.8671:PB.8671.33:exon3:c.A118G:p.I40V,PB.8671:PB.8671.39:exon3:c.A118G:p.I40V,PB.8671:PB.8671.1:exon4:c.A43G:p.I15V,PB.8671:PB.8671.105:exon4:c.A43G:p.I15V,PB.8671:PB.8671.110:exon4:c.A232G:p.I78V,PB.8671:PB.8671.118:exon4:c.A232G:p.I78V,PB.8671:PB.8671.120:exon4:c.A232G:p.I78V,PB.8671:PB.8671.17:exon4:c.A232G:p.I78V,PB.8671:PB.8671.27:exon4:c.A232G:p.I78V,PB.8671:PB.8671.30:exon4:c.A232G:p.I78…	chr2	SPARK_WES	denovo	TRUE	acceptor
SP0539862	13	102644907	102644908	g	t	0.291	1	male	sibling	2	SPARK_WES_9	SP0539861	SP0539866	splicing	ENSG00000134900.13	ENST00000376052.5:exon19:c.2293-1G>T;ENST00000651448.1:exon20:c.2389-1G>T;ENST00000651448.1:exon20:UTR3;ENST00000698384.1:exon20:c.2389-1G>T;ENST00000698384.1:exon20:UTR3;ENST00000376065.8:exon19:c.2293-1G>T;ENST00000652308.1:exon17:c.2065-1G>T;ENST00000651748.1:exon7:c.608-1G>T;ENST00000651748.1:exon7:UTR3	.	.	splicing	PB.84050	PB.84050.3:exon19:c.2293-1G>T;PB.84050.4:exon19:c.2293-1G>T;PB.84050.7:exon19:c.2293-1G>T;PB.84050.12:exon19:c.2293-1G>T;PB.84050.6:exon19:c.2293-1G>T;PB.84050.28:exon19:c.2293-1G>T;PB.84050.74:exon19:c.2293-1G>T;PB.84050.57:exon20:c.1573-1G>T;PB.84050.46:exon19:c.2293-1G>T;PB.84050.50:exon19:c.2293-1G>T;PB.84050.80:exon19:c.2293-1G>T;PB.84050.24:exon19:c.2293-1G>T;PB.84050.92:exon19:c.2293-1G>T	.	.	chr13	SPARK_WES	denovo	TRUE	acceptor
SP0539862	13	102644908	102644909	c	a	0.291	1	male	sibling	2	SPARK_WES_9	SP0539861	SP0539866	exonic	ENSG00000134900.13	.	nonsynonymous SNV	ENSG00000134900.13:ENST00000652308.1:exon17:c.C2065A:p.H689N,ENSG00000134900.13:ENST00000376052.5:exon19:c.C2293A:p.H765N,ENSG00000134900.13:ENST00000376065.8:exon19:c.C2293A:p.H765N	exonic	PB.84050	.	nonsynonymous SNV	PB.84050:PB.84050.12:exon19:c.C2293A:p.H765N,PB.84050:PB.84050.24:exon19:c.C2293A:p.H765N,PB.84050:PB.84050.28:exon19:c.C2293A:p.H765N,PB.84050:PB.84050.3:exon19:c.C2293A:p.H765N,PB.84050:PB.84050.4:exon19:c.C2293A:p.H765N,PB.84050:PB.84050.46:exon19:c.C2293A:p.H765N,PB.84050:PB.84050.50:exon19:c.C2293A:p.H765N,PB.84050:PB.84050.6:exon19:c.C2293A:p.H765N,PB.84050:PB.84050.7:exon19:c.C2293A:p.H765…	chr13	SPARK_WES	denovo	TRUE	acceptor
SP0539770	12	32740520	32740521	t	g	0.507	0.92169	male	sibling	1	SPARK_WES_9	SP0539768	SP0540208	intronic	ENSG00000087470.21	.	.	.	intronic	PB.76425;PB.76432	.	.	.	chr12	SPARK_WES	denovo	TRUE	donor
SP0536214	7	87886896	87886897	a	g	0.476	0.99474	female	sibling	1	SPARK_WES_9	SP0536212	SP0539036	intronic	ENSG00000006634.8	.	.	.	intronic	PB.51208	.	.	.	chr7	SPARK_WES	denovo	TRUE	donor
SP0536087	8	24956401	24956402	t	g	0.987	8.6986e-10	male	sibling	2	SPARK_WES_9	SP0536086	SP0536090	exonic	ENSG00000277586.4	.	synonymous SNV	ENSG00000277586.4:ENST00000610854.2:exon1:c.A114C:p.S38S	exonic;splicing	PB.55062;PB.55062	PB.55062.36:exon2:c.14-2A>C	synonymous SNV	PB.55062:PB.55062.114:exon1:c.A114C:p.S38S,PB.55062:PB.55062.125:exon1:c.A114C:p.S38S,PB.55062:PB.55062.146:exon1:c.A114C:p.S38S,PB.55062:PB.55062.179:exon1:c.A114C:p.S38S,PB.55062:PB.55062.226:exon1:c.A114C:p.S38S,PB.55062:PB.55062.2383:exon1:c.A114C:p.S38S,PB.55062:PB.55062.2390:exon1:c.A114C:p.S38S,PB.55062:PB.55062.2391:exon1:c.A114C:p.S38S,PB.55062:PB.55062.2393:exon1:c.A114C:p.S38S,PB.55062…	chr8	SPARK_WES	denovo	FALSE	acceptor
SP0536087	7	111872566	111872567	t	g	0.445	0.99989	male	sibling	2	SPARK_WES_9	SP0536086	SP0536090	intronic	ENSG00000128512.24	.	.	.	intronic	PB.52189	.	.	.	chr7	SPARK_WES	denovo	TRUE	acceptor
SP0536087	5	177473524	177473525	t	g	0.347	1	male	sibling	2	SPARK_WES_9	SP0536086	SP0536090	UTR5	ENSG00000113758.14	ENST00000309007.9:c.-4A>C;ENST00000393565.6:c.-4A>C;ENST00000477391.6:c.-4A>C	.	.	UTR5	PB.41124	PB.41124.421:c.-4A>C;PB.41124.427:c.-4A>C;PB.41124.465:c.-4A>C;PB.41124.476:c.-14283A>C;PB.41124.490:c.-4640A>C;PB.41124.533:c.-12855A>C;PB.41124.506:c.-6538A>C;PB.41124.526:c.-14283A>C;PB.41124.482:c.-4A>C;PB.41124.509:c.-6025A>C;PB.41124.472:c.-5718A>C;PB.41124.469:c.-4A>C;PB.41124.595:c.-4A>C;PB.41124.609:c.-4A>C;PB.41124.554:c.-1315A>C;PB.41124.538:c.-4A>C;PB.41124.589:c.-4640A>C;PB.41124.477…	.	.	chr5	SPARK_WES	denovo	TRUE	acceptor
SP0536087	2	74370211	74370212	t	g	0.448	0.9998	male	sibling	2	SPARK_WES_9	SP0536086	SP0536090	exonic	ENSG00000204843.13	.	nonsynonymous SNV	ENSG00000204843.13:ENST00000409438.5:exon7:c.A859C:p.S287R,ENSG00000204843.13:ENST00000633691.1:exon7:c.A859C:p.S287R,ENSG00000204843.13:ENST00000409240.5:exon9:c.A1150C:p.S384R,ENSG00000204843.13:ENST00000409567.7:exon9:c.A1201C:p.S401R,ENSG00000204843.13:ENST00000434055.5:exon9:c.A1150C:p.S384R,ENSG00000204843.13:ENST00000394003.7:exon11:c.A1240C:p.S414R,ENSG00000204843.13:ENST00000361874.8:exo…	exonic	PB.11661	.	nonsynonymous SNV	PB.11661:PB.11661.499:exon6:c.A469C:p.S157R,PB.11661:PB.11661.595:exon6:c.A838C:p.S280R,PB.11661:PB.11661.626:exon6:c.A469C:p.S157R,PB.11661:PB.11661.1219:exon7:c.A859C:p.S287R,PB.11661:PB.11661.493:exon7:c.A859C:p.S287R,PB.11661:PB.11661.502:exon7:c.A859C:p.S287R,PB.11661:PB.11661.503:exon7:c.A859C:p.S287R,PB.11661:PB.11661.510:exon7:c.A859C:p.S287R,PB.11661:PB.11661.552:exon7:c.A859C:p.S287R,PB…	chr2	SPARK_WES	denovo	FALSE	donor
SP0536087	17	31296232	31296233	t	g	0.565	0.89421	male	sibling	2	SPARK_WES_9	SP0536086	SP0536090	exonic	ENSG00000126861.5	.	synonymous SNV	ENSG00000126861.5:ENST00000247271.5:exon2:c.A99C:p.T33T	exonic;splicing	PB.95389;PB.95389	PB.95389.7:exon2:UTR5	synonymous SNV	PB.95389:PB.95389.10:exon2:c.A99C:p.T33T,PB.95389:PB.95389.8:exon2:c.A99C:p.T33T	chr17	SPARK_WES	denovo	FALSE	acceptor
SP0536087	13	32136974	32136975	t	g	0.428	1	male	sibling	2	SPARK_WES_9	SP0536086	SP0536090	intronic	ENSG00000073910.23	.	.	.	exonic	PB.80863	.	synonymous SNV	PB.80863:PB.80863.145:exon12:c.T1032G:p.V344V	chr13	SPARK_WES	denovo	TRUE	donor
SP0536087	12	49185627	49185628	t	g	0.37	0.99978	male	sibling	2	SPARK_WES_9	SP0536086	SP0536090	exonic	ENSG00000167552.16	.	synonymous SNV	ENSG00000167552.16:ENST00000295766.9:exon4:c.A738C:p.G246G,ENSG00000167552.16:ENST00000301071.12:exon4:c.A738C:p.G246G,ENSG00000167552.16:ENST00000547939.6:exon4:c.A633C:p.G211G,ENSG00000167552.16:ENST00000552924.2:exon4:c.A633C:p.G211G,ENSG00000167552.16:ENST00000715688.1:exon4:c.A738C:p.G246G,ENSG00000167552.16:ENST00000550767.6:exon5:c.A633C:p.G211G	exonic;splicing	PB.76975;PB.76975	PB.76975.2109:exon5:c.549-2A>C	synonymous SNV	PB.76975:PB.76975.1632:exon2:c.A279C:p.G93G,PB.76975:PB.76975.1613:exon3:c.A279C:p.G93G,PB.76975:PB.76975.1628:exon3:c.A279C:p.G93G,PB.76975:PB.76975.1635:exon3:c.A633C:p.G211G,PB.76975:PB.76975.1638:exon3:c.A279C:p.G93G,PB.76975:PB.76975.1639:exon3:c.A279C:p.G93G,PB.76975:PB.76975.1750:exon3:c.A510C:p.G170G,PB.76975:PB.76975.1781:exon3:c.A279C:p.G93G,PB.76975:PB.76975.1912:exon3:c.A279C:p.G93G,P…	chr12	SPARK_WES	denovo	FALSE	acceptor
SP0536087	12	49128770	49128771	t	g	0.13	1	male	sibling	2	SPARK_WES_9	SP0536086	SP0536090	exonic	ENSG00000123416.15	.	synonymous SNV	ENSG00000123416.15:ENST00000336023.9:exon4:c.A543C:p.V181V,ENSG00000123416.15:ENST00000550367.1:exon5:c.A423C:p.V141V	exonic;splicing	PB.76975;PB.76975	PB.76975.1283:exon5:c.425-2A>C	synonymous SNV	PB.76975:PB.76975.1205:exon2:c.A213C:p.V71V,PB.76975:PB.76975.1188:exon3:c.A438C:p.V146V,PB.76975:PB.76975.1219:exon3:c.A213C:p.V71V,PB.76975:PB.76975.1221:exon3:c.A84C:p.V28V,PB.76975:PB.76975.1292:exon3:c.A345C:p.V115V,PB.76975:PB.76975.1182:exon4:c.A543C:p.V181V,PB.76975:PB.76975.1185:exon4:c.A417C:p.V139V,PB.76975:PB.76975.1191:exon4:c.A84C:p.V28V,PB.76975:PB.76975.1224:exon4:c.A543C:p.V181V,…	chr12	SPARK_WES	denovo	FALSE	acceptor
SP0536087	9	83970208	83970209	t	c	NA	NA	male	sibling	2	SPARK_WES_9	SP0536086	SP0536090	exonic	ENSG00000165119.22	.	synonymous SNV	ENSG00000165119.22:ENST00000351839.7:exon15:c.A1314G:p.T438T,ENSG00000165119.22:ENST00000457156.6:exon15:c.A1242G:p.T414T,ENSG00000165119.22:ENST00000704004.1:exon15:c.A1242G:p.T414T,ENSG00000165119.22:ENST00000704005.1:exon15:c.A1314G:p.T438T,ENSG00000165119.22:ENST00000704007.1:exon15:c.A1242G:p.T414T,ENSG00000165119.22:ENST00000704008.1:exon15:c.A1242G:p.T414T,ENSG00000165119.22:ENST0000070401…	exonic;splicing	PB.62642;PB.62642	PB.62642.1503:exon15:c.1189-2A>G	synonymous SNV	PB.62642:PB.62642.1288:exon12:c.A591G:p.T197T,PB.62642:PB.62642.1348:exon12:c.A591G:p.T197T,PB.62642:PB.62642.1238:exon13:c.A591G:p.T197T,PB.62642:PB.62642.1252:exon13:c.A591G:p.T197T,PB.62642:PB.62642.1305:exon13:c.A591G:p.T197T,PB.62642:PB.62642.1347:exon13:c.A591G:p.T197T,PB.62642:PB.62642.1407:exon13:c.A591G:p.T197T,PB.62642:PB.62642.1418:exon13:c.A591G:p.T197T,PB.62642:PB.62642.1447:exon13:c…	chr9	SPARK_WES	denovo	FALSE	acceptor
SP0536087	6	139373518	139373519	t	c	0.589	0.89795	male	sibling	2	SPARK_WES_9	SP0536086	SP0536090	exonic	ENSG00000164442.11	.	synonymous SNV	ENSG00000164442.11:ENST00000367651.4:exon2:c.A426G:p.A142A,ENSG00000164442.11:ENST00000536159.2:exon2:c.A426G:p.A142A,ENSG00000164442.11:ENST00000537332.2:exon2:c.A441G:p.A147A	exonic;splicing	PB.46919;PB.46919	PB.46919.52:exon2:UTR5	synonymous SNV	PB.46919:PB.46919.11:exon2:c.A426G:p.A142A,PB.46919:PB.46919.129:exon2:c.A426G:p.A142A,PB.46919:PB.46919.132:exon2:c.A426G:p.A142A,PB.46919:PB.46919.133:exon2:c.A426G:p.A142A,PB.46919:PB.46919.17:exon2:c.A426G:p.A142A,PB.46919:PB.46919.29:exon2:c.A426G:p.A142A,PB.46919:PB.46919.8:exon2:c.A426G:p.A142A	chr6	SPARK_WES	denovo	FALSE	acceptor
SP0536087	6	104777322	104777323	t	c	0.981	9.7332e-5	male	sibling	2	SPARK_WES_9	SP0536086	SP0536090	intronic	ENSG00000085382.12	.	.	.	splicing	PB.45483	PB.45483.279:exon14:UTR5	.	.	chr6	SPARK_WES	denovo	FALSE	acceptor
SP0536087	3	50348873	50348874	t	c	0.564	0.57183	male	sibling	2	SPARK_WES_9	SP0536086	SP0536090	exonic	ENSG00000114388.14	.	synonymous SNV	ENSG00000114388.14:ENST00000232501.8:exon5:c.A585G:p.Q195Q	exonic	PB.20410	.	nonsynonymous SNV	PB.20410:PB.20410.651:exon3:c.A71G:p.K24R	chr3	SPARK_WES	denovo	TRUE	donor
SP0536087	3	48693319	48693320	t	c	0.385	0.99973	male	sibling	2	SPARK_WES_9	SP0536086	SP0536090	exonic	ENSG00000068745.15	.	nonsynonymous SNV	ENSG00000068745.15:ENST00000449563.5:exon3:c.A221G:p.K74R	exonic;splicing	PB.20351;PB.20351	PB.20351.1597:exon3:c.178-2A>G	nonsynonymous SNV	PB.20351:PB.20351.1582:exon2:c.A38G:p.K13R,PB.20351:PB.20351.1585:exon2:c.A38G:p.K13R,PB.20351:PB.20351.1580:exon3:c.A38G:p.K13R,PB.20351:PB.20351.1608:exon3:c.A221G:p.K74R	chr3	SPARK_WES	denovo	FALSE	acceptor
SP0536087	3	101574254	101574255	t	c	0.853	0.42923	male	sibling	2	SPARK_WES_9	SP0536086	SP0536090	exonic	ENSG00000081154.12	.	nonsynonymous SNV	ENSG00000081154.12:ENST00000265260.8:exon1:c.T40C:p.S14P,ENSG00000081154.12:ENST00000460231.5:exon1:c.T40C:p.S14P,ENSG00000081154.12:ENST00000498274.5:exon1:c.T40C:p.S14P,ENSG00000081154.12:ENST00000627393.1:exon1:c.T40C:p.S14P	exonic;splicing	PB.22350;PB.22350	PB.22350.89:exon1:c.38+2T>C	nonsynonymous SNV	PB.22350:PB.22350.101:exon1:c.T40C:p.S14P,PB.22350:PB.22350.109:exon1:c.T40C:p.S14P,PB.22350:PB.22350.132:exon1:c.T40C:p.S14P,PB.22350:PB.22350.133:exon1:c.T40C:p.S14P,PB.22350:PB.22350.139:exon1:c.T40C:p.S14P,PB.22350:PB.22350.180:exon1:c.T40C:p.S14P,PB.22350:PB.22350.235:exon1:c.T40C:p.S14P,PB.22350:PB.22350.253:exon1:c.T40C:p.S14P,PB.22350:PB.22350.295:exon1:c.T40C:p.S14P,PB.22350:PB.22350.305…	chr3	SPARK_WES	denovo	FALSE	donor
SP0536087	2	47162630	47162631	t	c	0.262	0.99326	male	sibling	2	SPARK_WES_9	SP0536086	SP0536090	exonic	ENSG00000143933.20	.	synonymous SNV	ENSG00000143933.20:ENST00000272298.12:exon3:c.A66G:p.K22K,ENSG00000143933.20:ENST00000432899.5:exon3:c.A66G:p.K22K,ENSG00000143933.20:ENST00000409563.5:exon4:c.A207G:p.K69K	exonic;splicing	PB.10556;PB.10556	PB.10556.102:exon3:c.35-2A>G	synonymous SNV	PB.10556:PB.10556.117:exon3:c.A57G:p.K19K,PB.10556:PB.10556.120:exon3:c.A66G:p.K22K,PB.10556:PB.10556.134:exon3:c.A66G:p.K22K,PB.10556:PB.10556.75:exon3:c.A66G:p.K22K,PB.10556:PB.10556.81:exon3:c.A66G:p.K22K,PB.10556:PB.10556.82:exon3:c.A66G:p.K22K,PB.10556:PB.10556.95:exon3:c.A66G:p.K22K,PB.10556:PB.10556.96:exon3:c.A108G:p.K36K,PB.10556:PB.10556.98:exon3:c.A66G:p.K22K,PB.10556:PB.10556.105:exon…	chr2	SPARK_WES	denovo	FALSE	acceptor
SP0536087	2	17592193	17592194	t	c	0.565	0.91699	male	sibling	2	SPARK_WES_9	SP0536086	SP0536090	exonic	ENSG00000163032.12	.	synonymous SNV	ENSG00000163032.12:ENST00000295156.9:exon2:c.T120C:p.S40S,ENSG00000163032.12:ENST00000404666.6:exon2:c.T120C:p.S40S,ENSG00000163032.12:ENST00000406397.1:exon2:c.T120C:p.S40S,ENSG00000163032.12:ENST00000457525.5:exon2:c.T120C:p.S40S,ENSG00000163032.12:ENST00000451533.5:exon3:c.T120C:p.S40S	exonic;splicing	PB.9411;PB.9411	PB.9411.39:exon2:c.51+2T>C	synonymous SNV	PB.9411:PB.9411.1:exon2:c.T120C:p.S40S,PB.9411:PB.9411.16:exon2:c.T120C:p.S40S,PB.9411:PB.9411.17:exon2:c.T120C:p.S40S,PB.9411:PB.9411.171:exon2:c.T120C:p.S40S,PB.9411:PB.9411.177:exon2:c.T120C:p.S40S,PB.9411:PB.9411.22:exon2:c.T120C:p.S40S,PB.9411:PB.9411.30:exon2:c.T120C:p.S40S,PB.9411:PB.9411.34:exon2:c.T120C:p.S40S,PB.9411:PB.9411.36:exon2:c.T120C:p.S40S,PB.9411:PB.9411.38:exon2:c.T120C:p.S40…	chr2	SPARK_WES	denovo	FALSE	donor
SP0536087	19	16530895	16530896	t	c	0.152	1	male	sibling	2	SPARK_WES_9	SP0536086	SP0536090	exonic	ENSG00000085872.15	.	nonsynonymous SNV	ENSG00000085872.15:ENST00000198939.6:exon6:c.A692G:p.K231R	exonic;splicing	PB.100914;PB.100914	PB.100914.612:exon6:UTR5	nonsynonymous SNV	PB.100914:PB.100914.592:exon6:c.A692G:p.K231R	chr19	SPARK_WES	denovo	FALSE	acceptor
SP0536087	21	32688369	32688370	t	a	0.54	0.0017139	male	sibling	2	SPARK_WES_9	SP0536086	SP0536090	intronic	ENSG00000159082.18	.	.	.	intronic	PB.105557	.	.	.	chr21	SPARK_WES	denovo	TRUE	acceptor
SP0536087	17	49502118	49502119	t	a	1.112	3.7444e-9	male	sibling	2	SPARK_WES_9	SP0536086	SP0536090	exonic	ENSG00000064300.9	.	synonymous SNV	ENSG00000064300.9:ENST00000172229.8:exon2:c.T123A:p.G41G	exonic;splicing	PB.96033;PB.96033	PB.96033.25:exon2:c.121+2T>A	synonymous SNV	PB.96033:PB.96033.1:exon2:c.T66A:p.G22G,PB.96033:PB.96033.17:exon2:c.T123A:p.G41G,PB.96033:PB.96033.274:exon2:c.T66A:p.G22G,PB.96033:PB.96033.275:exon2:c.T96A:p.G32G,PB.96033:PB.96033.28:exon2:c.T123A:p.G41G,PB.96033:PB.96033.4:exon2:c.T123A:p.G41G,PB.96033:PB.96033.69:exon2:c.T123A:p.G41G	chr17	SPARK_WES	denovo	FALSE	donor
SP0536087	17	59257225	59257226	g	t	1.704	7.6654e-5	male	sibling	2	SPARK_WES_9	SP0536086	SP0536090	exonic	ENSG00000153982.11	.	nonsynonymous SNV	ENSG00000153982.11:ENST00000284116.9:exon5:c.G472T:p.V158L,ENSG00000153982.11:ENST00000579020.5:exon5:c.G472T:p.V158L,ENSG00000153982.11:ENST00000581140.5:exon5:c.G472T:p.V158L,ENSG00000153982.11:ENST00000581276.5:exon5:c.G472T:p.V158L	exonic;splicing	PB.96435;PB.96435	PB.96435.463:exon5:c.471+1G>T	nonsynonymous SNV	PB.96435:PB.96435.576:exon5:c.G304T:p.V102L	chr17	SPARK_WES	denovo	FALSE	donor
SP0536087	15	41417315	41417316	g	t	0.223	1	male	sibling	2	SPARK_WES_9	SP0536086	SP0536090	intronic	ENSG00000137815.15	.	.	.	intronic	PB.89111	.	.	.	chr15	SPARK_WES	denovo	TRUE	donor
SP0536087	9	81687436	81687437	g	a	0.343	1	male	sibling	2	SPARK_WES_9	SP0536086	SP0536090	intronic	ENSG00000196781.16	.	.	.	UTR5	PB.62541	PB.62541.243:c.-71447C>T;PB.62541.261:c.-71447C>T;PB.62541.192:c.-71447C>T;PB.62541.124:c.-1584C>T;PB.62541.253:c.-71447C>T;PB.62541.273:c.-71447C>T;PB.62541.190:c.-71447C>T;PB.62541.127:c.-71447C>T;PB.62541.1193:c.-1584C>T;PB.62541.1130:c.-1584C>T	.	.	chr9	SPARK_WES	denovo	TRUE	acceptor
SP0536087	8	24914716	24914717	g	a	0.542	0.85863	male	sibling	2	SPARK_WES_9	SP0536086	SP0536090	exonic	ENSG00000104722.14	.	synonymous SNV	ENSG00000104722.14:ENST00000221166.10:exon1:c.G924A:p.E308E,ENSG00000104722.14:ENST00000437366.2:exon1:c.G924A:p.E308E,ENSG00000104722.14:ENST00000518131.5:exon1:c.G924A:p.E308E	exonic;splicing	PB.55056;PB.55056	PB.55056.207:exon2:UTR5	nonsynonymous SNV	PB.55056:PB.55056.23:exon2:c.G545A:p.R182K	chr8	SPARK_WES	denovo	FALSE	acceptor
SP0536087	3	70977724	70977725	g	a	0.279	1	male	sibling	2	SPARK_WES_9	SP0536086	SP0536090	intronic	ENSG00000114861.24;ENSG00000285708.1	.	.	.	intronic	PB.21222	.	.	.	chr3	SPARK_WES	denovo	TRUE	acceptor
SP0536087	3	139367147	139367148	g	a	0.178	1	male	sibling	2	SPARK_WES_9	SP0536086	SP0536090	intronic	ENSG00000184432.11	.	.	.	intronic	PB.23833	.	.	.	chr3	SPARK_WES	denovo	TRUE	acceptor
SP0536087	2	229799385	229799386	g	a	0.145	1	male	sibling	2	SPARK_WES_9	SP0536086	SP0536090	intronic	ENSG00000153827.15	.	.	.	intronic	PB.18041	.	.	.	chr2	SPARK_WES	denovo	TRUE	acceptor
SP0536087	2	137663577	137663578	g	a	0.764	4.4018e-28	male	sibling	2	SPARK_WES_9	SP0536086	SP0536090	intronic	ENSG00000144229.13	.	.	.	intronic	PB.14014	.	.	.	chr2	SPARK_WES	denovo	TRUE	donor
SP0536087	2	113916896	113916897	g	a	0.461	0.99489	male	sibling	2	SPARK_WES_9	SP0536086	SP0536090	exonic	ENSG00000115091.12	.	synonymous SNV	ENSG00000115091.12:ENST00000263238.7:exon3:c.G114A:p.K38K	exonic;splicing	PB.13075;PB.13075	PB.13075.11:exon3:c.40-1G>A;PB.13075.14:exon3:c.40-1G>A	synonymous SNV	PB.13075:PB.13075.1:exon3:c.G114A:p.K38K,PB.13075:PB.13075.124:exon3:c.G114A:p.K38K,PB.13075:PB.13075.128:exon3:c.G114A:p.K38K,PB.13075:PB.13075.132:exon3:c.G114A:p.K38K,PB.13075:PB.13075.15:exon3:c.G114A:p.K38K,PB.13075:PB.13075.16:exon3:c.G114A:p.K38K,PB.13075:PB.13075.2:exon3:c.G114A:p.K38K,PB.13075:PB.13075.20:exon3:c.G114A:p.K38K,PB.13075:PB.13075.22:exon3:c.G114A:p.K38K,PB.13075:PB.13075.28…	chr2	SPARK_WES	denovo	FALSE	acceptor
SP0536087	20	36524343	36524344	g	a	NA	NA	male	sibling	2	SPARK_WES_9	SP0536086	SP0536090	ncRNA_intronic	ENSG00000232907.10	.	.	.	intronic	PB.103638	.	.	.	chr20	SPARK_WES	denovo	TRUE	donor
SP0536087	1	97450058	97450059	g	a	1.091	5.5849e-30	male	sibling	2	SPARK_WES_9	SP0536086	SP0536090	exonic	ENSG00000188641.14	.	synonymous SNV	ENSG00000188641.14:ENST00000370192.8:exon14:c.C1905T:p.N635N	exonic	PB.3475	.	synonymous SNV	PB.3475:PB.3475.4:exon14:c.C1905T:p.N635N	chr1	SPARK_WES	denovo	TRUE	donor
SP0536087	1	85351581	85351582	g	a	1.138	4.5963e-4	male	sibling	2	SPARK_WES_9	SP0536086	SP0536090	ncRNA_intronic	ENSG00000223653.7	.	.	.	intronic	PB.2983	.	.	.	chr1	SPARK_WES	denovo	TRUE	acceptor
SP0536087	1	178454446	178454447	g	a	0.552	0.005106	male	sibling	2	SPARK_WES_9	SP0536086	SP0536090	exonic	ENSG00000075391.18	.	synonymous SNV	ENSG00000075391.18:ENST00000462775.5:exon10:c.G1566A:p.K522K,ENSG00000075391.18:ENST00000696607.1:exon10:c.G1575A:p.K525K,ENSG00000075391.18:ENST00000367649.8:exon12:c.G2010A:p.K670K,ENSG00000075391.18:ENST00000696605.1:exon12:c.G2397A:p.K799K	exonic	PB.5848	.	synonymous SNV	PB.5848:PB.5848.772:exon10:c.G1659A:p.K553K,PB.5848:PB.5848.777:exon10:c.G1659A:p.K553K,PB.5848:PB.5848.797:exon10:c.G1659A:p.K553K,PB.5848:PB.5848.20:exon12:c.G2010A:p.K670K,PB.5848:PB.5848.25:exon12:c.G2010A:p.K670K,PB.5848:PB.5848.9:exon12:c.G2010A:p.K670K	chr1	SPARK_WES	denovo	TRUE	acceptor
SP0536087	1	154261111	154261112	g	a	0.159	1	male	sibling	2	SPARK_WES_9	SP0536086	SP0536090	intronic	ENSG00000143569.20	.	.	.	exonic	PB.4859	.	synonymous SNV	PB.4859:PB.4859.1564:exon3:c.G327A:p.V109V	chr1	SPARK_WES	denovo	TRUE	donor
SP0536087	18	37253940	37253941	g	a	0.546	0.83316	male	sibling	2	SPARK_WES_9	SP0536086	SP0536090	intronic	ENSG00000101489.20	.	.	.	intronic	PB.98579	.	.	.	chr18	SPARK_WES	denovo	TRUE	acceptor
SP0536087	17	58415323	58415324	g	a	0.633	6.3189e-4	male	sibling	2	SPARK_WES_9	SP0536086	SP0536090	splicing	ENSG00000108375.13;ENSG00000285897.1	ENST00000583753.5:exon1:c.252+2C>T;ENST00000584437.5:exon1:c.252+2C>T;ENST00000407977.7:exon2:c.252+2C>T;ENST00000577716.5:exon2:c.252+2C>T;ENST00000648873.1:exon1:c.252+2C>T	.	.	splicing	PB.96422	PB.96422.2:exon1:c.252+2C>T	.	.	chr17	SPARK_WES	denovo	TRUE	donor
SP0536087	17	44557759	44557760	g	a	0.691	0.029647	male	sibling	2	SPARK_WES_9	SP0536086	SP0536090	exonic	ENSG00000180340.7	.	synonymous SNV	ENSG00000180340.7:ENST00000315323.5:exon1:c.G72A:p.Q24Q	exonic;splicing	PB.95863;PB.95863	PB.95863.1:exon2:UTR5	synonymous SNV	PB.95863:PB.95863.4:exon1:c.G72A:p.Q24Q	chr17	SPARK_WES	denovo	FALSE	acceptor
SP0536087	13	37019399	37019400	g	a	0.789	3.3702e-11	male	sibling	2	SPARK_WES_9	SP0536086	SP0536090	intronic	ENSG00000102710.21;ENSG00000120699.14	.	.	.	UTR3	PB.81072	PB.81072.619:c.*2019C>T	.	.	chr13	SPARK_WES	denovo	TRUE	acceptor
SP0536087	11	9508848	9508849	g	a	0.806	8.55e-9	male	sibling	2	SPARK_WES_9	SP0536086	SP0536090	intronic	ENSG00000166478.10	.	.	.	intronic	PB.70250	.	.	.	chr11	SPARK_WES	denovo	TRUE	donor
SP0536087	9	34996397	34996398	c	t	0.605	0.64891	male	sibling	2	SPARK_WES_9	SP0536086	SP0536090	exonic	ENSG00000137094.16	.	nonsynonymous SNV	ENSG00000137094.16:ENST00000469798.5:exon3:c.C215T:p.A72V	exonic	PB.61360	.	synonymous SNV	PB.61360:PB.61360.44:exon2:c.C345T:p.S115S,PB.61360:PB.61360.1:exon3:c.C345T:p.S115S,PB.61360:PB.61360.187:exon3:c.C405T:p.S135S,PB.61360:PB.61360.20:exon3:c.C345T:p.S115S,PB.61360:PB.61360.32:exon3:c.C345T:p.S115S,PB.61360:PB.61360.40:exon3:c.C345T:p.S115S,PB.61360:PB.61360.57:exon3:c.C561T:p.S187S,PB.61360:PB.61360.86:exon3:c.C561T:p.S187S,PB.61360:PB.61360.13:exon4:c.C447T:p.S149S,PB.61360:PB.…	chr9	SPARK_WES	denovo	FALSE	acceptor
SP0536087	5	177473464	177473465	c	t	0.347	1	male	sibling	2	SPARK_WES_9	SP0536086	SP0536090	exonic	ENSG00000113758.14	.	synonymous SNV	ENSG00000113758.14:ENST00000309007.9:exon1:c.G57A:p.E19E,ENSG00000113758.14:ENST00000393565.6:exon1:c.G57A:p.E19E,ENSG00000113758.14:ENST00000477391.6:exon1:c.G57A:p.E19E,ENSG00000113758.14:ENST00000514833.1:exon2:c.G57A:p.E19E	exonic	PB.41124	.	synonymous SNV	PB.41124:PB.41124.421:exon1:c.G57A:p.E19E,PB.41124:PB.41124.427:exon1:c.G57A:p.E19E,PB.41124:PB.41124.465:exon1:c.G57A:p.E19E,PB.41124:PB.41124.469:exon1:c.G57A:p.E19E,PB.41124:PB.41124.482:exon1:c.G57A:p.E19E,PB.41124:PB.41124.516:exon1:c.G57A:p.E19E,PB.41124:PB.41124.538:exon1:c.G57A:p.E19E,PB.41124:PB.41124.550:exon1:c.G57A:p.E19E,PB.41124:PB.41124.595:exon1:c.G57A:p.E19E,PB.41124:PB.41124.609…	chr5	SPARK_WES	denovo	FALSE	donor
SP0536087	1	37590697	37590698	c	t	0.813	8.1941e-5	male	sibling	2	SPARK_WES_9	SP0536086	SP0536090	intronic	ENSG00000134697.13	.	.	.	splicing	PB.1263	PB.1263.22:exon4:UTR5	.	.	chr1	SPARK_WES	denovo	FALSE	donor
SP0536087	1	154173155	154173156	c	t	0.512	0.97144	male	sibling	2	SPARK_WES_9	SP0536086	SP0536090	exonic	ENSG00000143549.22	.	synonymous SNV	ENSG00000143549.22:ENST00000302206.9:exon3:c.G42A:p.K14K,ENSG00000143549.22:ENST00000323144.12:exon3:c.G312A:p.K104K,ENSG00000143549.22:ENST00000328159.9:exon3:c.G312A:p.K104K,ENSG00000143549.22:ENST00000330188.13:exon3:c.G312A:p.K104K,ENSG00000143549.22:ENST00000341485.10:exon3:c.G312A:p.K104K,ENSG00000143549.22:ENST00000368531.6:exon3:c.G312A:p.K104K,ENSG00000143549.22:ENST00000368533.8:exon3:c…	exonic;splicing	PB.4853;PB.4853	PB.4853.1169:exon2:UTR5	synonymous SNV	PB.4853:PB.4853.1091:exon2:c.G114A:p.K38K,PB.4853:PB.4853.1333:exon2:c.G42A:p.K14K,PB.4853:PB.4853.936:exon2:c.G114A:p.K38K,PB.4853:PB.4853.942:exon2:c.G114A:p.K38K,PB.4853:PB.4853.943:exon2:c.G42A:p.K14K,PB.4853:PB.4853.984:exon2:c.G114A:p.K38K,PB.4853:PB.4853.996:exon2:c.G114A:p.K38K,PB.4853:PB.4853.1001:exon3:c.G312A:p.K104K,PB.4853:PB.4853.1019:exon3:c.G312A:p.K104K,PB.4853:PB.4853.1028:exon3…	chr1	SPARK_WES	denovo	FALSE	acceptor
SP0536087	19	39474332	39474333	c	t	0.236	1	male	sibling	2	SPARK_WES_9	SP0536086	SP0536090	exonic	ENSG00000196235.14	.	synonymous SNV	ENSG00000196235.14:ENST00000359191.10:exon25:c.C2739T:p.S913S,ENSG00000196235.14:ENST00000402194.6:exon26:c.C2739T:p.S913S,ENSG00000196235.14:ENST00000598725.5:exon26:c.C2751T:p.S917S,ENSG00000196235.14:ENST00000432763.7:exon27:c.C2751T:p.S917S,ENSG00000196235.14:ENST00000599117.5:exon28:c.C2751T:p.S917S	exonic;splicing	PB.101523;PB.101523	PB.101523.940:exon26:c.2743+2C>T	nonsynonymous SNV	PB.101523:PB.101523.952:exon26:c.C2630T:p.A877V	chr19	SPARK_WES	denovo	FALSE	donor
SP0536087	16	30030467	30030468	c	t	0.643	0.54892	male	sibling	2	SPARK_WES_9	SP0536086	SP0536090	exonic	ENSG00000149926.14	.	synonymous SNV	ENSG00000149926.14:ENST00000380495.9:exon1:c.G60A:p.K20K	exonic;splicing	PB.92588;PB.92588	PB.92588.37:exon2:UTR5	synonymous SNV	PB.92588:PB.92588.109:exon1:c.G60A:p.K20K,PB.92588:PB.92588.2:exon1:c.G60A:p.K20K,PB.92588:PB.92588.22:exon1:c.G60A:p.K20K,PB.92588:PB.92588.30:exon1:c.G60A:p.K20K	chr16	SPARK_WES	denovo	FALSE	acceptor
SP0536087	14	44945859	44945860	c	t	0.643	0.048606	male	sibling	2	SPARK_WES_9	SP0536086	SP0536090	exonic	ENSG00000179454.14	.	synonymous SNV	ENSG00000179454.14:ENST00000355081.3:exon2:c.G111A:p.Q37Q,ENSG00000179454.14:ENST00000396128.9:exon2:c.G69A:p.Q23Q,ENSG00000179454.14:ENST00000556500.1:exon2:c.G69A:p.Q23Q,ENSG00000179454.14:ENST00000556239.5:exon3:c.G69A:p.Q23Q,ENSG00000179454.14:ENST00000557468.1:exon3:c.G69A:p.Q23Q,ENSG00000179454.14:ENST00000579157.1:exon3:c.G69A:p.Q23Q	exonic;splicing	PB.85864;PB.85864	PB.85864.80:exon2:UTR5	synonymous SNV	PB.85864:PB.85864.144:exon2:c.G111A:p.Q37Q,PB.85864:PB.85864.145:exon2:c.G69A:p.Q23Q,PB.85864:PB.85864.146:exon2:c.G69A:p.Q23Q,PB.85864:PB.85864.174:exon2:c.G69A:p.Q23Q,PB.85864:PB.85864.69:exon2:c.G111A:p.Q37Q,PB.85864:PB.85864.73:exon2:c.G69A:p.Q23Q,PB.85864:PB.85864.77:exon2:c.G69A:p.Q23Q,PB.85864:PB.85864.81:exon2:c.G69A:p.Q23Q,PB.85864:PB.85864.84:exon2:c.G69A:p.Q23Q,PB.85864:PB.85864.85:exo…	chr14	SPARK_WES	denovo	FALSE	acceptor
SP0536087	12	121444011	121444012	c	t	NA	NA	male	sibling	2	SPARK_WES_9	SP0536086	SP0536090	exonic	ENSG00000089094.21	.	synonymous SNV	ENSG00000089094.21:ENST00000538243.2:exon5:c.G771A:p.R257R,ENSG00000089094.21:ENST00000717751.1:exon12:c.G2055A:p.R685R,ENSG00000089094.21:ENST00000377069.8:exon16:c.G2358A:p.R786R,ENSG00000089094.21:ENST00000377071.9:exon16:c.G2451A:p.R817R,ENSG00000089094.21:ENST00000717755.1:exon18:c.G2466A:p.R822R,ENSG00000089094.21:ENST00000717756.1:exon18:c.G2466A:p.R822R	exonic	PB.79918	.	synonymous SNV	PB.79918:PB.79918.1292:exon4:c.G948A:p.R316R,PB.79918:PB.79918.1234:exon5:c.G555A:p.R185R,PB.79918:PB.79918.1237:exon5:c.G771A:p.R257R,PB.79918:PB.79918.1275:exon5:c.G771A:p.R257R,PB.79918:PB.79918.1276:exon5:c.G771A:p.R257R,PB.79918:PB.79918.1279:exon5:c.G771A:p.R257R,PB.79918:PB.79918.1280:exon5:c.G771A:p.R257R,PB.79918:PB.79918.1287:exon5:c.G771A:p.R257R,PB.79918:PB.79918.1293:exon5:c.G555A:p.…	chr12	SPARK_WES	denovo	TRUE	donor
SP0536087	11	76453313	76453314	c	t	0.262	1	male	sibling	2	SPARK_WES_9	SP0536086	SP0536090	exonic	ENSG00000158636.17	.	synonymous SNV	ENSG00000158636.17:ENST00000524767.5:exon3:c.C171T:p.S57S,ENSG00000158636.17:ENST00000525038.5:exon3:c.C171T:p.S57S,ENSG00000158636.17:ENST00000525919.5:exon3:c.C171T:p.S57S,ENSG00000158636.17:ENST00000529032.5:exon3:c.C171T:p.S57S,ENSG00000158636.17:ENST00000533248.5:exon3:c.C171T:p.S57S,ENSG00000158636.17:ENST00000334736.7:exon4:c.C171T:p.S57S,ENSG00000158636.17:ENST00000524490.5:exon4:c.C171T:…	exonic	PB.72697	.	synonymous SNV	PB.72697:PB.72697.102:exon4:c.C171T:p.S57S,PB.72697:PB.72697.113:exon4:c.C171T:p.S57S,PB.72697:PB.72697.118:exon4:c.C171T:p.S57S,PB.72697:PB.72697.128:exon4:c.C171T:p.S57S,PB.72697:PB.72697.162:exon4:c.C171T:p.S57S,PB.72697:PB.72697.17:exon4:c.C171T:p.S57S,PB.72697:PB.72697.174:exon4:c.C171T:p.S57S,PB.72697:PB.72697.19:exon4:c.C171T:p.S57S,PB.72697:PB.72697.20:exon4:c.C171T:p.S57S,PB.72697:PB.726…	chr11	SPARK_WES	denovo	TRUE	acceptor
SP0536087	8	24956377	24956378	c	g	0.987	8.6986e-10	male	sibling	2	SPARK_WES_9	SP0536086	SP0536090	exonic	ENSG00000277586.4	.	synonymous SNV	ENSG00000277586.4:ENST00000610854.2:exon1:c.G138C:p.P46P	exonic	PB.55062	.	synonymous SNV	PB.55062:PB.55062.114:exon1:c.G138C:p.P46P,PB.55062:PB.55062.125:exon1:c.G138C:p.P46P,PB.55062:PB.55062.146:exon1:c.G138C:p.P46P,PB.55062:PB.55062.179:exon1:c.G138C:p.P46P,PB.55062:PB.55062.226:exon1:c.G138C:p.P46P,PB.55062:PB.55062.2383:exon1:c.G138C:p.P46P,PB.55062:PB.55062.2390:exon1:c.G138C:p.P46P,PB.55062:PB.55062.2391:exon1:c.G138C:p.P46P,PB.55062:PB.55062.2393:exon1:c.G138C:p.P46P,PB.55062…	chr8	SPARK_WES	denovo	FALSE	donor
SP0536087	22	19178145	19178146	c	g	1.035	2.3292e-7	male	sibling	2	SPARK_WES_9	SP0536086	SP0536090	exonic	ENSG00000100075.10	.	synonymous SNV	ENSG00000100075.10:ENST00000215882.10:exon2:c.G189C:p.R63R	exonic;splicing	PB.106215;PB.106215	PB.106215.9:exon2:UTR5;PB.106215.30:exon2:UTR5	synonymous SNV	PB.106215:PB.106215.16:exon2:c.G189C:p.R63R,PB.106215:PB.106215.17:exon2:c.G189C:p.R63R,PB.106215:PB.106215.2:exon2:c.G189C:p.R63R,PB.106215:PB.106215.20:exon2:c.G189C:p.R63R,PB.106215:PB.106215.24:exon2:c.G189C:p.R63R,PB.106215:PB.106215.32:exon2:c.G189C:p.R63R,PB.106215:PB.106215.35:exon2:c.G189C:p.R63R,PB.106215:PB.106215.4:exon2:c.G189C:p.R63R,PB.106215:PB.106215.41:exon2:c.G189C:p.R63R,PB.10…	chr22	SPARK_WES	denovo	FALSE	donor
SP0536087	12	49186366	49186367	c	a	0.37	0.99978	male	sibling	2	SPARK_WES_9	SP0536086	SP0536090	exonic	ENSG00000167552.16	.	nonsynonymous SNV	ENSG00000167552.16:ENST00000546918.1:exon2:c.G470T:p.G157V,ENSG00000167552.16:ENST00000679733.1:exon3:c.G341T:p.G114V	exonic;splicing	PB.76975;PB.76975	PB.76975.1935:exon3:UTR5	nonsynonymous SNV	PB.76975:PB.76975.2464:exon2:c.G470T:p.G157V,PB.76975:PB.76975.1700:exon3:c.G92T:p.G31V	chr12	SPARK_WES	denovo	FALSE	donor
SP0536087	3	49005715	49005716	a	t	0.816	1.1798e-6	male	sibling	2	SPARK_WES_9	SP0536086	SP0536090	splicing	ENSG00000178467.18	ENST00000343546.8:exon7:c.1198-2A>T	.	.	exonic;splicing	PB.20359;PB.20359	PB.20359.647:exon7:c.1198-2A>T;PB.20359.736:exon2:UTR5	nonsynonymous SNV	PB.20359:PB.20359.587:exon7:c.A1100T:p.Q367L	chr3	SPARK_WES	denovo	TRUE	acceptor
SP0536087	1	112584128	112584129	a	t	0.963	2.3389e-10	male	sibling	2	SPARK_WES_9	SP0536086	SP0536090	intronic	ENSG00000007341.19	.	.	.	intronic	PB.4055	.	.	.	chr1	SPARK_WES	denovo	TRUE	acceptor
SP0536087	9	132227023	132227024	a	g	0.501	0.98004	male	sibling	2	SPARK_WES_9	SP0536086	SP0536090	intronic	ENSG00000196358.12	.	.	.	intronic	PB.64505	.	.	.	chr9	SPARK_WES	denovo	TRUE	donor
SP0536087	9	127788598	127788599	a	g	1.14	4.7357e-9	male	sibling	2	SPARK_WES_9	SP0536086	SP0536090	exonic	ENSG00000136807.14	.	synonymous SNV	ENSG00000136807.14:ENST00000373264.5:exon6:c.A660G:p.A220A	exonic;splicing	PB.64346;PB.64346	PB.64346.39:exon6:c.605-2A>G	synonymous SNV	PB.64346:PB.64346.88:exon4:c.A6G:p.A2A,PB.64346:PB.64346.235:exon6:c.A507G:p.A169A,PB.64346:PB.64346.5:exon6:c.A660G:p.A220A,PB.64346:PB.64346.7:exon6:c.A660G:p.A220A,PB.64346:PB.64346.3:exon7:c.A660G:p.A220A	chr9	SPARK_WES	denovo	FALSE	acceptor
SP0536087	9	100473555	100473556	a	g	0.662	0.034951	male	sibling	2	SPARK_WES_9	SP0536086	SP0536090	exonic	ENSG00000241697.5	.	synonymous SNV	ENSG00000241697.5:ENST00000374879.5:exon1:c.A12G:p.A4A	exonic;splicing	PB.63231;PB.63231	PB.63231.519:exon2:UTR5	synonymous SNV	PB.63231:PB.63231.431:exon1:c.A12G:p.A4A,PB.63231:PB.63231.441:exon1:c.A12G:p.A4A,PB.63231:PB.63231.462:exon1:c.A12G:p.A4A,PB.63231:PB.63231.465:exon1:c.A12G:p.A4A,PB.63231:PB.63231.619:exon1:c.A12G:p.A4A,PB.63231:PB.63231.628:exon1:c.A12G:p.A4A,PB.63231:PB.63231.451:exon2:c.A12G:p.A4A	chr9	SPARK_WES	denovo	FALSE	acceptor
SP0536087	8	140739109	140739110	a	g	0.4	1	male	sibling	2	SPARK_WES_9	SP0536086	SP0536090	intronic	ENSG00000169398.20	.	.	.	intronic	PB.59564	.	.	.	chr8	SPARK_WES	denovo	TRUE	acceptor
SP0536087	8	101201745	101201746	a	g	1.01	0.24189	male	sibling	2	SPARK_WES_9	SP0536086	SP0536090	intronic	ENSG00000120963.12	.	.	.	UTR5	PB.58010	PB.58010.1554:c.-5T>C	.	.	chr8	SPARK_WES	denovo	TRUE	acceptor
SP0536087	7	78346045	78346046	a	g	0.369	1	male	sibling	2	SPARK_WES_9	SP0536086	SP0536090	intronic	ENSG00000187391.23	.	.	.	intronic	PB.50748	.	.	.	chr7	SPARK_WES	denovo	TRUE	acceptor
SP0536087	7	39951316	39951317	a	g	0.435	0.99987	male	sibling	2	SPARK_WES_9	SP0536086	SP0536090	exonic	ENSG00000065883.18	.	nonsynonymous SNV	ENSG00000065883.18:ENST00000181839.10:exon1:c.A676G:p.S226G,ENSG00000065883.18:ENST00000340829.10:exon1:c.A676G:p.S226G,ENSG00000065883.18:ENST00000646039.1:exon1:c.A16G:p.S6G	splicing	PB.49740	PB.49740.9:exon2:UTR5	.	.	chr7	SPARK_WES	denovo	FALSE	acceptor
SP0536087	6	41798931	41798932	a	g	0.576	0.3366	male	sibling	2	SPARK_WES_9	SP0536086	SP0536090	intronic	ENSG00000164663.15;ENSG00000288721.1	.	.	.	intronic	PB.42879	.	.	.	chr6	SPARK_WES	denovo	TRUE	acceptor
SP0536087	6	31958456	31958457	a	g	0.868	6.8628e-26	male	sibling	2	SPARK_WES_9	SP0536086	SP0536090	UTR5	ENSG00000204356.14	ENST00000454913.5:c.-11T>C;ENST00000436289.6:c.-11T>C	.	.	UTR5	PB.42550	PB.42550.34:c.-11T>C	.	.	chr6	SPARK_WES	denovo	TRUE	acceptor
SP0536087	6	127981291	127981292	a	g	0.51	0.10287	male	sibling	2	SPARK_WES_9	SP0536086	SP0536090	intronic	ENSG00000152894.15	.	.	.	intronic	PB.46462	.	.	.	chr6	SPARK_WES	denovo	TRUE	acceptor
SP0536087	6	10410337	10410338	a	g	0.334	0.99993	male	sibling	2	SPARK_WES_9	SP0536086	SP0536090	ncRNA_intronic	ENSG00000229950.2	.	.	.	intronic	PB.41658	.	.	.	chr6	SPARK_WES	denovo	TRUE	acceptor
SP0536087	5	95464683	95464684	a	g	0.777	8.4556e-33	male	sibling	2	SPARK_WES_9	SP0536086	SP0536090	intronic	ENSG00000198677.13	.	.	.	intronic	PB.37335	.	.	.	chr5	SPARK_WES	denovo	TRUE	acceptor
SP0536087	4	52631146	52631147	a	g	0.483	0.98981	male	sibling	2	SPARK_WES_9	SP0536086	SP0536090	intronic	ENSG00000109189.13	.	.	.	intronic	PB.27981	.	.	.	chr4	SPARK_WES	denovo	TRUE	acceptor
SP0536087	4	41747538	41747539	a	g	0.35	0.99225	male	sibling	2	SPARK_WES_9	SP0536086	SP0536090	intronic	ENSG00000109132.7	.	.	.	intronic	PB.27633	.	.	.	chr4	SPARK_WES	denovo	TRUE	acceptor
SP0536087	4	185638164	185638165	a	g	0.585	0.017265	male	sibling	2	SPARK_WES_9	SP0536086	SP0536090	intronic	ENSG00000154556.20	.	.	.	intronic	PB.33372	.	.	.	chr4	SPARK_WES	denovo	TRUE	acceptor
SP0536087	3	159765101	159765102	a	g	0.639	0.12781	male	sibling	2	SPARK_WES_9	SP0536086	SP0536090	exonic	ENSG00000151967.19;ENSG00000283154.4	.	synonymous SNV	ENSG00000151967.19:ENST00000638749.2:exon2:c.A723G:p.V241V,ENSG00000151967.19:ENST00000689690.1:exon2:c.A642G:p.V214V,ENSG00000283154.4:ENST00000476809.7:exon4:c.A870G:p.V290V,ENSG00000283154.4:ENST00000485419.7:exon5:c.A951G:p.V317V	exonic	PB.24628	.	synonymous SNV	PB.24628:PB.24628.1375:exon1:c.A642G:p.V214V,PB.24628:PB.24628.1338:exon2:c.A642G:p.V214V,PB.24628:PB.24628.1369:exon2:c.A711G:p.V237V,PB.24628:PB.24628.1370:exon2:c.A642G:p.V214V,PB.24628:PB.24628.1374:exon2:c.A642G:p.V214V,PB.24628:PB.24628.1377:exon2:c.A642G:p.V214V,PB.24628:PB.24628.1384:exon2:c.A642G:p.V214V	chr3	SPARK_WES	denovo	TRUE	donor
SP0536087	3	143022901	143022902	a	g	0.073	1	male	sibling	2	SPARK_WES_9	SP0536086	SP0536090	exonic	ENSG00000163714.18	.	synonymous SNV	ENSG00000163714.18:ENST00000463563.6:exon12:c.A1074G:p.V358V,ENSG00000163714.18:ENST00000473835.7:exon12:c.A1068G:p.V356V,ENSG00000163714.18:ENST00000488497.7:exon12:c.A1068G:p.V356V,ENSG00000163714.18:ENST00000493598.6:exon12:c.A1065G:p.V355V	exonic	PB.23929	.	synonymous SNV	PB.23929:PB.23929.110:exon12:c.A1065G:p.V355V,PB.23929:PB.23929.113:exon12:c.A1068G:p.V356V,PB.23929:PB.23929.128:exon12:c.A1068G:p.V356V,PB.23929:PB.23929.235:exon12:c.A1068G:p.V356V,PB.23929:PB.23929.45:exon12:c.A1065G:p.V355V,PB.23929:PB.23929.50:exon12:c.A1068G:p.V356V,PB.23929:PB.23929.59:exon12:c.A1065G:p.V355V,PB.23929:PB.23929.62:exon12:c.A1068G:p.V356V,PB.23929:PB.23929.87:exon12:c.A1065…	chr3	SPARK_WES	denovo	FALSE	donor
SP0536087	2	74536930	74536931	a	g	0.792	1.2111e-12	male	sibling	2	SPARK_WES_9	SP0536086	SP0536090	intronic	ENSG00000115318.12	.	.	.	intronic	PB.11676	.	.	.	chr2	SPARK_WES	denovo	TRUE	acceptor
SP0536087	2	42048561	42048562	a	g	1.151	1.9983e-10	male	sibling	2	SPARK_WES_9	SP0536086	SP0536090	exonic	ENSG00000162878.13	.	nonsynonymous SNV	ENSG00000162878.13:ENST00000401498.6:exon2:c.A221G:p.Q74R	exonic;splicing	PB.10383;PB.10383	PB.10383.42:exon2:UTR5	synonymous SNV	PB.10383:PB.10383.34:exon1:c.A363G:p.P121P,PB.10383:PB.10383.15:exon2:c.A33G:p.P11P,PB.10383:PB.10383.4:exon2:c.A33G:p.P11P,PB.10383:PB.10383.5:exon2:c.A33G:p.P11P	chr2	SPARK_WES	denovo	FALSE	acceptor
SP0536087	2	42048537	42048538	a	g	1.151	1.9983e-10	male	sibling	2	SPARK_WES_9	SP0536086	SP0536090	exonic;splicing	ENSG00000162878.13;ENSG00000162878.13	ENST00000401498.6:exon2:c.199-2A>G	synonymous SNV	ENSG00000162878.13:ENST00000294964.6:exon1:c.A339G:p.P113P	exonic;splicing	PB.10383;PB.10383	PB.10383.4:exon2:c.11-2A>G;PB.10383.5:exon2:c.11-2A>G;PB.10383.15:exon2:c.11-2A>G;PB.10383.23:exon2:UTR5	synonymous SNV	PB.10383:PB.10383.34:exon1:c.A339G:p.P113P	chr2	SPARK_WES	denovo	TRUE	acceptor
SP0536087	2	39665941	39665942	a	g	0.851	0.017578	male	sibling	2	SPARK_WES_9	SP0536086	SP0536090	ncRNA_intronic	ENSG00000307602.1	.	.	.	splicing	PB.10275	PB.10275.352:exon3:UTR5;PB.10275.380:exon2:UTR5;PB.10275.392:exon2:UTR5	.	.	chr2	SPARK_WES	denovo	FALSE	acceptor
SP0536087	2	177234073	177234074	a	g	0.575	0.49709	male	sibling	2	SPARK_WES_9	SP0536086	SP0536090	exonic;splicing	ENSG00000116044.17;ENSG00000116044.17	ENST00000699299.1:exon2:c.193+2T>C	synonymous SNV	ENSG00000116044.17:ENST00000699327.1:exon1:c.T198C:p.G66G,ENSG00000116044.17:ENST00000699328.1:exon1:c.T195C:p.G65G,ENSG00000116044.17:ENST00000699432.1:exon1:c.T198C:p.G66G,ENSG00000116044.17:ENST00000397062.8:exon2:c.T243C:p.G81G,ENSG00000116044.17:ENST00000397063.9:exon2:c.T195C:p.G65G,ENSG00000116044.17:ENST00000421929.6:exon2:c.T195C:p.G65G,ENSG00000116044.17:ENST00000446151.6:exon2:c.T195C:…	exonic;splicing	PB.15657;PB.15657	PB.15657.143:exon2:c.12+2T>C	synonymous SNV	PB.15657:PB.15657.101:exon2:c.T195C:p.G65G,PB.15657:PB.15657.102:exon2:c.T243C:p.G81G,PB.15657:PB.15657.111:exon2:c.T243C:p.G81G,PB.15657:PB.15657.206:exon2:c.T243C:p.G81G,PB.15657:PB.15657.207:exon2:c.T195C:p.G65G,PB.15657:PB.15657.24:exon2:c.T195C:p.G65G,PB.15657:PB.15657.48:exon2:c.T243C:p.G81G,PB.15657:PB.15657.64:exon2:c.T243C:p.G81G,PB.15657:PB.15657.67:exon2:c.T195C:p.G65G,PB.15657:PB.1565…	chr2	SPARK_WES	denovo	TRUE	donor
SP0536087	1	37590698	37590699	a	g	0.813	8.1941e-5	male	sibling	2	SPARK_WES_9	SP0536086	SP0536090	intronic	ENSG00000134697.13	.	.	.	UTR5	PB.1263	PB.1263.22:c.-3297T>C	.	.	chr1	SPARK_WES	denovo	FALSE	donor
SP0536087	1	155284669	155284670	a	g	0.817	1.3422e-7	male	sibling	2	SPARK_WES_9	SP0536086	SP0536090	exonic	ENSG00000143630.10	.	synonymous SNV	ENSG00000143630.10:ENST00000368358.4:exon4:c.A1002G:p.V334V	exonic;splicing	PB.4894;PB.4894	PB.4894.2:exon4:c.89-2A>G	synonymous SNV	PB.4894:PB.4894.15:exon3:c.A165G:p.V55V,PB.4894:PB.4894.18:exon3:c.A840G:p.V280V,PB.4894:PB.4894.25:exon3:c.A165G:p.V55V,PB.4894:PB.4894.3:exon3:c.A165G:p.V55V,PB.4894:PB.4894.43:exon3:c.A840G:p.V280V,PB.4894:PB.4894.52:exon3:c.A165G:p.V55V,PB.4894:PB.4894.13:exon4:c.A1002G:p.V334V,PB.4894:PB.4894.19:exon4:c.A285G:p.V95V,PB.4894:PB.4894.29:exon4:c.A1002G:p.V334V,PB.4894:PB.4894.31:exon4:c.A1002G:…	chr1	SPARK_WES	denovo	FALSE	acceptor
SP0536087	1	155257388	155257389	a	g	0.884	4.8892e-7	male	sibling	2	SPARK_WES_9	SP0536086	SP0536090	ncRNA_intronic	ENSG00000303088.1	.	.	.	intronic	PB.4901	.	.	.	chr1	SPARK_WES	denovo	TRUE	acceptor
SP0536087	19	48330454	48330455	a	g	1.022	3.8159e-4	male	sibling	2	SPARK_WES_9	SP0536086	SP0536090	exonic	ENSG00000142227.12	.	nonsynonymous SNV	ENSG00000142227.12:ENST00000593437.1:exon5:c.A415G:p.T139A	exonic	PB.101872	.	synonymous SNV	PB.101872:PB.101872.9:exon5:c.A477G:p.L159L,PB.101872:PB.101872.11:exon6:c.A477G:p.L159L	chr19	SPARK_WES	denovo	FALSE	acceptor
SP0536087	19	39177811	39177812	a	g	1.269	3.3955e-17	male	sibling	2	SPARK_WES_9	SP0536086	SP0536090	intronic	ENSG00000130669.17	.	.	.	intronic	PB.101523	.	.	.	chr19	SPARK_WES	denovo	TRUE	donor
SP0536087	17	4940920	4940921	a	g	0.527	0.95481	male	sibling	2	SPARK_WES_9	SP0536086	SP0536090	exonic;splicing	ENSG00000108523.16;ENSG00000108523.16	ENST00000576229.5:exon2:UTR5	synonymous SNV	ENSG00000108523.16:ENST00000575111.5:exon1:c.A12G:p.A4A,ENSG00000108523.16:ENST00000575400.5:exon1:c.A12G:p.A4A,ENSG00000108523.16:ENST00000262482.11:exon2:c.A12G:p.A4A,ENSG00000108523.16:ENST00000573404.5:exon2:c.A12G:p.A4A,ENSG00000108523.16:ENST00000576452.5:exon2:c.A12G:p.A4A,ENSG00000108523.16:ENST00000571816.5:exon3:c.A12G:p.A4A,ENSG00000108523.16:ENST00000572430.5:exon3:c.A12G:p.A4A	exonic;splicing	PB.94573;PB.94573	PB.94573.7:exon3:UTR5;PB.94573.9:exon2:UTR5;PB.94573.12:exon3:UTR5;PB.94573.16:exon2:UTR5;PB.94573.43:exon2:UTR5;PB.94573.81:exon3:UTR5;PB.94573.112:exon2:UTR5;PB.94573.140:exon2:UTR5	synonymous SNV	PB.94573:PB.94573.22:exon1:c.A12G:p.A4A,PB.94573:PB.94573.45:exon1:c.A12G:p.A4A,PB.94573:PB.94573.55:exon1:c.A12G:p.A4A,PB.94573:PB.94573.11:exon2:c.A12G:p.A4A,PB.94573:PB.94573.117:exon2:c.A12G:p.A4A,PB.94573:PB.94573.131:exon2:c.A12G:p.A4A,PB.94573:PB.94573.182:exon2:c.A12G:p.A4A,PB.94573:PB.94573.19:exon2:c.A12G:p.A4A,PB.94573:PB.94573.195:exon2:c.A12G:p.A4A,PB.94573:PB.94573.217:exon2:c.A12G:…	chr17	SPARK_WES	denovo	TRUE	acceptor
SP0536087	17	42128302	42128303	a	g	0.41	0.99373	male	sibling	2	SPARK_WES_9	SP0536086	SP0536090	exonic	ENSG00000108774.15;ENSG00000267261.5	.	synonymous SNV	ENSG00000108774.15:ENST00000551338.1:exon2:c.T192C:p.G64G,ENSG00000267261.5:ENST00000592248.5:exon3:c.T399C:p.G133G,ENSG00000108774.15:ENST00000346213.9:exon4:c.T399C:p.G133G,ENSG00000267261.5:ENST00000592574.1:exon4:c.T399C:p.G133G,ENSG00000108774.15:ENST00000393860.7:exon5:c.T399C:p.G133G,ENSG00000108774.15:ENST00000547517.5:exon5:c.T498C:p.G166G	exonic;splicing	PB.95792;PB.95792	PB.95792.2129:exon4:c.397+2T>C	synonymous SNV	PB.95792:PB.95792.2113:exon4:c.T399C:p.G133G,PB.95792:PB.95792.2141:exon4:c.T399C:p.G133G,PB.95792:PB.95792.2177:exon4:c.T399C:p.G133G,PB.95792:PB.95792.2331:exon4:c.T399C:p.G133G,PB.95792:PB.95792.2119:exon5:c.T399C:p.G133G,PB.95792:PB.95792.2137:exon5:c.T399C:p.G133G,PB.95792:PB.95792.2144:exon5:c.T573C:p.G191G,PB.95792:PB.95792.2163:exon5:c.T399C:p.G133G,PB.95792:PB.95792.2190:exon5:c.T399C:p.…	chr17	SPARK_WES	denovo	FALSE	donor
SP0536087	17	32638721	32638722	a	g	0.788	1.9213e-13	male	sibling	2	SPARK_WES_9	SP0536086	SP0536090	exonic	ENSG00000176658.17	.	synonymous SNV	ENSG00000176658.17:ENST00000318217.10:exon20:c.T2709C:p.N903N,ENSG00000176658.17:ENST00000579584.5:exon20:c.T2709C:p.N903N,ENSG00000176658.17:ENST00000394649.8:exon22:c.T2445C:p.N815N	exonic	PB.95447	.	synonymous SNV	PB.95447:PB.95447.19:exon5:c.T564C:p.N188N,PB.95447:PB.95447.10:exon20:c.T2709C:p.N903N,PB.95447:PB.95447.218:exon20:c.T2709C:p.N903N	chr17	SPARK_WES	denovo	TRUE	donor
SP0536087	16	71923289	71923290	a	g	0.923	0.06061	male	sibling	2	SPARK_WES_9	SP0536086	SP0536090	exonic	ENSG00000182149.21	.	synonymous SNV	ENSG00000182149.21:ENST00000536027.1:exon2:c.A57G:p.S19S,ENSG00000182149.21:ENST00000606369.5:exon4:c.A318G:p.S106S,ENSG00000182149.21:ENST00000538850.5:exon5:c.A318G:p.S106S,ENSG00000182149.21:ENST00000456820.2:exon6:c.A576G:p.S192S,ENSG00000182149.21:ENST00000329908.12:exon8:c.A762G:p.S254S,ENSG00000182149.21:ENST00000378799.11:exon8:c.A762G:p.S254S,ENSG00000182149.21:ENST00000535424.5:exon8:c.…	exonic;splicing	PB.93717;PB.93717	PB.93717.127:exon8:c.760-2A>G;PB.93717.131:exon8:c.760-2A>G	synonymous SNV	PB.93717:PB.93717.142:exon5:c.A318G:p.S106S,PB.93717:PB.93717.326:exon5:c.A318G:p.S106S,PB.93717:PB.93717.143:exon7:c.A354G:p.S118S,PB.93717:PB.93717.261:exon7:c.A318G:p.S106S,PB.93717:PB.93717.319:exon7:c.A726G:p.S242S,PB.93717:PB.93717.394:exon7:c.A558G:p.S186S,PB.93717:PB.93717.125:exon8:c.A762G:p.S254S,PB.93717:PB.93717.136:exon8:c.A762G:p.S254S,PB.93717:PB.93717.149:exon8:c.A762G:p.S254S,PB.…	chr16	SPARK_WES	denovo	FALSE	acceptor
SP0536087	15	49134481	49134482	a	g	0.138	0.99996	male	sibling	2	SPARK_WES_9	SP0536086	SP0536090	exonic	ENSG00000166200.15	.	synonymous SNV	ENSG00000166200.15:ENST00000542928.5:exon5:c.T381C:p.G127G,ENSG00000166200.15:ENST00000561248.1:exon5:c.T381C:p.G127G,ENSG00000166200.15:ENST00000299259.10:exon7:c.T594C:p.G198G,ENSG00000166200.15:ENST00000388901.10:exon7:c.T573C:p.G191G,ENSG00000166200.15:ENST00000558843.5:exon7:c.T573C:p.G191G	exonic;splicing	PB.89517;PB.89517	PB.89517.534:exon7:c.571+2T>C;PB.89517.531:exon7:c.592+2T>C;PB.89517.588:exon7:c.571+2T>C	synonymous SNV	PB.89517:PB.89517.455:exon7:c.T573C:p.G191G,PB.89517:PB.89517.458:exon7:c.T594C:p.G198G,PB.89517:PB.89517.466:exon7:c.T573C:p.G191G,PB.89517:PB.89517.469:exon7:c.T594C:p.G198G,PB.89517:PB.89517.487:exon7:c.T573C:p.G191G,PB.89517:PB.89517.488:exon7:c.T594C:p.G198G,PB.89517:PB.89517.503:exon7:c.T594C:p.G198G,PB.89517:PB.89517.505:exon7:c.T573C:p.G191G,PB.89517:PB.89517.530:exon7:c.T573C:p.G191G,PB.…	chr15	SPARK_WES	denovo	FALSE	donor
SP0536087	12	95274801	95274802	a	g	0.677	2.4438e-5	male	sibling	2	SPARK_WES_9	SP0536086	SP0536090	exonic	ENSG00000028203.19	.	synonymous SNV	ENSG00000028203.19:ENST00000436874.6:exon7:c.A909G:p.K303K,ENSG00000028203.19:ENST00000397792.8:exon8:c.A777G:p.K259K	exonic;splicing	PB.78994;PB.78994	PB.78994.46:exon6:c.711-2A>G	synonymous SNV	PB.78994:PB.78994.110:exon5:c.A477G:p.K159K,PB.78994:PB.78994.391:exon5:c.A465G:p.K155K,PB.78994:PB.78994.68:exon5:c.A477G:p.K159K,PB.78994:PB.78994.123:exon6:c.A831G:p.K277K,PB.78994:PB.78994.71:exon6:c.A819G:p.K273K,PB.78994:PB.78994.128:exon7:c.A909G:p.K303K,PB.78994:PB.78994.14:exon7:c.A921G:p.K307K,PB.78994:PB.78994.141:exon7:c.A909G:p.K303K,PB.78994:PB.78994.144:exon7:c.A921G:p.K307K,PB.789…	chr12	SPARK_WES	denovo	FALSE	acceptor
SP0536087	11	111868738	111868739	a	g	0.853	1.351e-12	male	sibling	2	SPARK_WES_9	SP0536086	SP0536090	intronic	ENSG00000086848.15;ENSG00000258529.5	.	.	.	intronic	PB.74168	.	.	.	chr11	SPARK_WES	denovo	TRUE	acceptor
SP0536087	10	97040122	97040123	a	g	0.432	0.99999	male	sibling	2	SPARK_WES_9	SP0536086	SP0536090	intronic	ENSG00000187122.17	.	.	.	intronic	PB.68372	.	.	.	chr10	SPARK_WES	denovo	TRUE	acceptor
SP0536087	2	46543040	46543041	a	c	0.477	0.97688	male	sibling	2	SPARK_WES_9	SP0536086	SP0536090	UTR5	ENSG00000119729.12	ENST00000238738.9:c.-6A>C;ENST00000432183.5:c.-6A>C	.	.	splicing	PB.10552	PB.10552.58:exon2:UTR5	.	.	chr2	SPARK_WES	denovo	FALSE	acceptor
SP0536087	1	37590696	37590697	a	c	0.813	8.1941e-5	male	sibling	2	SPARK_WES_9	SP0536086	SP0536090	intronic	ENSG00000134697.13	.	.	.	splicing	PB.1263	PB.1263.22:exon4:UTR5	.	.	chr1	SPARK_WES	denovo	FALSE	donor
SP0536087	19	38222710	38222711	a	c	0.415	0.99983	male	sibling	2	SPARK_WES_9	SP0536086	SP0536090	intronic	ENSG00000011332.22	.	.	.	intronic	PB.101483;PB.101484	.	.	.	chr19	SPARK_WES	denovo	TRUE	acceptor
SP0535424	9	83309535	83309536	t	g	0.563	0.77152	female	sibling	2	SPARK_WES_9	SP0535422	SP0535436	exonic	ENSG00000172159.16	.	nonsynonymous SNV	ENSG00000172159.16:ENST00000431299.1:exon3:c.A233C:p.K78T,ENSG00000172159.16:ENST00000376434.5:exon5:c.A344C:p.K115T,ENSG00000172159.16:ENST00000304195.8:exon10:c.A926C:p.K309T,ENSG00000172159.16:ENST00000376438.5:exon10:c.A926C:p.K309T,ENSG00000172159.16:ENST00000621208.4:exon10:c.A794C:p.K265T	exonic	PB.62634	.	nonsynonymous SNV	PB.62634:PB.62634.13:exon8:c.A680C:p.K227T,PB.62634:PB.62634.115:exon10:c.A926C:p.K309T,PB.62634:PB.62634.15:exon10:c.A926C:p.K309T,PB.62634:PB.62634.192:exon10:c.A926C:p.K309T,PB.62634:PB.62634.43:exon10:c.A926C:p.K309T,PB.62634:PB.62634.47:exon10:c.A926C:p.K309T	chr9	SPARK_WES	denovo	TRUE	donor
SP0534619	12	32740520	32740521	t	g	0.507	0.92169	female	sibling	1	SPARK_WES_9	SP0534617	SP0534621	intronic	ENSG00000087470.21	.	.	.	intronic	PB.76425;PB.76432	.	.	.	chr12	SPARK_WES	denovo	TRUE	donor
SP0533981	7	12357262	12357263	a	g	1.285	5.0869e-61	male	sibling	1	SPARK_WES_9	SP0533978	SP0534005	splicing	ENSG00000146530.15	ENST00000275358.8:exon17:c.3525+2T>C;ENST00000452576.6:exon17:c.3525+2T>C;ENST00000521169.5:exon14:c.2962+2T>C;ENST00000521169.5:exon14:UTR3	.	.	splicing	PB.48599	PB.48599.22:exon17:c.3525+2T>C;PB.48599.24:exon16:c.1887+2T>C;PB.48599.23:exon17:c.3525+2T>C;PB.48599.41:exon14:c.1887+2T>C	.	.	chr7	SPARK_WES	denovo	TRUE	donor
SP0532956	3	47407694	47407695	a	c	0.578	8.7046e-7	female	sibling	1	SPARK_WES_9	SP0533463	SP0532954	splicing	ENSG00000076201.16	ENST00000602307.5:exon12:c.876-2A>C;ENST00000602307.5:exon12:UTR3;ENST00000265562.5:exon13:c.1004-2A>C	.	.	splicing	PB.20301	PB.20301.441:exon13:c.1004-2A>C;PB.20301.452:exon13:c.974-2A>C;PB.20301.445:exon12:c.626-2A>C;PB.20301.487:exon12:UTR5	.	.	chr3	SPARK_WES	denovo	TRUE	acceptor
SP0532729	12	49643753	49643754	t	g	0.542	0.015083	male	sibling	2	SPARK_WES_9	SP0532727	SP0532732	splicing	ENSG00000110844.14	ENST00000380281.6:exon24:c.2445+2T>G;ENST00000548825.7:exon24:c.2442+2T>G;ENST00000261897.5:exon23:c.2340+2T>G;ENST00000549547.1:exon7:c.643+2T>G;ENST00000549547.1:exon7:UTR3	.	.	splicing	PB.76991	PB.76991.1623:exon23:c.2247+2T>G;PB.76991.1651:exon25:c.2376+2T>G;PB.76991.1965:exon23:c.2331+2T>G;PB.76991.1977:exon22:c.2509+2T>G;PB.76991.1977:exon22:UTR3;PB.76991.1981:exon23:c.2593+2T>G;PB.76991.1981:exon23:UTR3;PB.76991.1973:exon24:c.2445+2T>G;PB.76991.1975:exon23:c.2364+2T>G;PB.76991.1985:exon23:c.1476+2T>G;PB.76991.1990:exon22:c.2800+2T>G;PB.76991.1990:exon22:UTR3;PB.76991.1997:exon23:c.2…	.	.	chr12	SPARK_WES	denovo	TRUE	donor
SP0532296	8	81714896	81714897	t	c	1.408	1.3629e-11	male	sibling	2	SPARK_WES_9	SP0532295	SP0532461	splicing	ENSG00000104231.11	ENST00000220669.10:exon5:c.267-2A>G;ENST00000523096.5:exon5:c.267-2A>G;ENST00000522520.5:exon4:UTR5;ENST00000519464.5:exon5:c.267-2A>G;ENST00000521895.5:exon4:UTR5;ENST00000521287.5:exon4:UTR5;ENST00000523431.5:exon4:UTR5;ENST00000517588.5:exon4:UTR5;ENST00000519523.5:exon5:c.267-2A>G;ENST00000520604.5:exon4:UTR5;ENST00000523361.5:exon4:UTR5;ENST00000521742.5:exon5:UTR5;ENST00000518419.5:exon5:UT…	.	.	splicing	PB.57120	PB.57120.396:exon4:UTR5;PB.57120.399:exon5:c.267-2A>G;PB.57120.400:exon4:UTR5;PB.57120.404:exon5:UTR5;PB.57120.401:exon4:UTR5;PB.57120.432:exon5:UTR5;PB.57120.434:exon5:c.267-2A>G;PB.57120.433:exon5:c.267-2A>G;PB.57120.437:exon5:c.267-2A>G;PB.57120.439:exon5:c.267-2A>G;PB.57120.449:exon4:UTR5;PB.57120.457:exon4:UTR5;PB.57120.452:exon4:UTR5;PB.57120.464:exon4:UTR5;PB.57120.496:exon5:c.267-2A>G;PB.…	.	.	chr8	SPARK_WES	denovo	TRUE	acceptor
SP0531526	14	102032269	102032270	a	g	0.117	1	male	sibling	2	SPARK_WES_9	SP0532678	SP0531524	splicing	ENSG00000197102.14	ENST00000643508.2:exon52:c.9884-2A>G;ENST00000680137.1:exon52:c.9884-2A>G;ENST00000680874.1:exon52:c.9884-2A>G;ENST00000679629.1:exon52:c.9884-2A>G;ENST00000681123.1:exon52:c.9884-2A>G;ENST00000679486.1:exon52:c.9884-2A>G;ENST00000681010.1:exon52:c.9884-2A>G;ENST00000681536.1:exon53:c.10124-2A>G;ENST00000681536.1:exon53:UTR3;ENST00000680423.1:exon52:c.9823-2A>G;ENST00000680423.1:exon52:UTR3;ENST0…	.	.	splicing	PB.88152	PB.88152.1226:exon22:c.3452-2A>G;PB.88152.1410:exon6:c.683-2A>G	.	.	chr14	SPARK_WES	denovo	TRUE	acceptor
SP0527041	9	93268017	93268018	a	g	0.509	0.11459	female	sibling	2	SPARK_WES_9	SP0527040	SP0528048	splicing	ENSG00000165238.17	ENST00000297954.9:exon18:c.3868-2A>G;ENST00000427277.7:exon18:c.3868-2A>G;ENST00000432730.6:exon17:c.3868-2A>G;ENST00000395477.6:exon17:c.3868-2A>G;ENST00000411624.5:exon14:c.2678-2A>G	.	.	splicing	PB.62996	PB.62996.112:exon8:c.1531-2A>G;PB.62996.116:exon7:c.1258-2A>G;PB.62996.117:exon7:c.1258-2A>G;PB.62996.120:exon7:c.1258-2A>G;PB.62996.123:exon7:c.1060-2A>G;PB.62996.124:exon7:c.916-2A>G;PB.62996.139:exon6:c.268-2A>G;PB.62996.141:exon6:c.268-2A>G;PB.62996.146:exon6:c.268-2A>G;PB.62996.159:exon4:c.268-2A>G;PB.62996.163:exon4:c.268-2A>G;PB.62996.180:exon4:c.268-2A>G;PB.62996.222:exon2:c.121-2A>G;PB.6…	.	.	chr9	SPARK_WES	denovo	TRUE	acceptor
SP0525908	7	140041642	140041643	c	t	1.023	5.2449e-17	male	sibling	2	SPARK_WES_9	SP0525907	SP0525917	splicing	ENSG00000059378.13	ENST00000473341.5:exon6:c.1182+1G>A;ENST00000263549.8:exon6:c.1182+1G>A	.	.	splicing	PB.53407	PB.53407.6:exon6:c.1182+1G>A;PB.53407.5:exon5:c.540+1G>A;PB.53407.8:exon6:c.1182+1G>A	.	.	chr7	SPARK_WES	denovo	TRUE	donor
SP0524574	12	32740520	32740521	t	g	0.507	0.92169	male	sibling	2	SPARK_WES_9	SP0524573	SP0525181	intronic	ENSG00000087470.21	.	.	.	intronic	PB.76425;PB.76432	.	.	.	chr12	SPARK_WES	denovo	TRUE	donor
SP0523253	15	39992229	39992230	g	a	0.751	1.9315e-22	female	sibling	1	SPARK_WES_9	SP0523251	SP0524206	splicing	ENSG00000128829.12	ENST00000263791.10:exon17:c.2686+1G>A;ENST00000560855.5:exon12:c.2018+1G>A	.	.	splicing	PB.89046	PB.89046.3:exon17:c.2686+1G>A;PB.89046.4:exon17:c.2686+1G>A;PB.89046.39:exon17:c.2686+1G>A;PB.89046.47:exon17:c.2686+1G>A	.	.	chr15	SPARK_WES	denovo	TRUE	donor
SP0523252	13	32187656	32187657	g	c	0.428	1	female	sibling	2	SPARK_WES_9	SP0523251	SP0524206	splicing	ENSG00000073910.23	ENST00000645780.1:exon29:c.3441+1G>C;ENST00000647500.1:exon28:c.3726+1G>C;ENST00000642040.1:exon28:c.3591+1G>C;ENST00000542859.6:exon28:c.3591+1G>C	.	.	splicing	PB.80863	PB.80863.1319:exon14:c.2040+1G>C;PB.80863.1380:exon7:c.762+1G>C	.	.	chr13	SPARK_WES	denovo	TRUE	donor
SP0522084	3	33373576	33373577	g	t	0.693	2.7441e-4	male	sibling	1	SPARK_WES_9	SP0522104	SP0522081	splicing	ENSG00000153558.17	ENST00000484457.6:exon8:c.456-1G>T;ENST00000435207.5:exon10:c.687-1G>T;ENST00000435207.5:exon10:UTR3;ENST00000432809.5:exon6:c.325-1G>T;ENST00000432809.5:exon6:UTR3;ENST00000451636.5:exon9:c.550-1G>T;ENST00000451636.5:exon9:UTR3;ENST00000422741.5:exon6:c.345-1G>T;ENST00000422741.5:exon6:UTR3;ENST00000421391.5:exon8:c.475-1G>T;ENST00000421391.5:exon8:UTR3	.	.	splicing	PB.19777	PB.19777.1:exon8:UTR5;PB.19777.3:exon8:c.456-1G>T;PB.19777.15:exon7:c.387-1G>T;PB.19777.20:exon9:c.141-1G>T;PB.19777.23:exon10:c.648-1G>T;PB.19777.52:exon8:c.456-1G>T;PB.19777.49:exon8:c.141-1G>T;PB.19777.38:exon6:UTR5;PB.19777.44:exon10:UTR5;PB.19777.45:exon6:c.141-1G>T;PB.19777.58:exon6:c.204-1G>T;PB.19777.54:exon5:c.231-1G>T;PB.19777.72:exon9:c.141-1G>T;PB.19777.64:exon7:UTR5;PB.19777.66:exon1…	.	.	chr3	SPARK_WES	denovo	TRUE	acceptor
SP0521868	7	129424943	129424944	t	g	0.516	0.90908	male	sibling	2	SPARK_WES_9	SP0528687	SP0521867	splicing	ENSG00000158467.17	ENST00000325006.8:exon14:c.1629+2T>G;ENST00000446544.6:exon14:c.1626+2T>G;ENST00000474594.5:exon14:c.1320+2T>G;ENST00000490911.5:exon14:c.1320+2T>G;ENST00000466924.1:exon14:c.1349+2T>G	.	.	splicing	PB.52950	PB.52950.3:exon15:c.1506+2T>G;PB.52950.4:exon14:c.1626+2T>G	.	.	chr7	SPARK_WES	denovo	TRUE	donor
SP0521373	15	41571119	41571120	t	c	0.566	0.05112	male	sibling	2	SPARK_WES_9	SP0521372	SP0521381	splicing	ENSG00000092445.12	ENST00000559066.5:exon13:c.1525+2T>C;ENST00000263798.8:exon13:c.1660+2T>C;ENST00000568343.1:exon2:c.104+2T>C;ENST00000559851.1:exon1:c.16+2T>C	.	.	splicing	PB.89111	PB.89111.1564:exon11:c.1261+2T>C;PB.89111.1566:exon13:c.1525+2T>C;PB.89111.1568:exon13:c.1660+2T>C;PB.89111.1573:exon13:c.1660+2T>C;PB.89111.1574:exon13:c.1660+2T>C;PB.89111.1576:exon13:c.1660+2T>C;PB.89111.1575:exon13:c.1660+2T>C;PB.89111.1578:exon13:c.1660+2T>C;PB.89111.1599:exon13:c.1618+2T>C;PB.89111.1591:exon13:c.1660+2T>C;PB.89111.1640:exon12:c.646+2T>C	.	.	chr15	SPARK_WES	denovo	TRUE	donor
SP0521228	3	49115362	49115363	t	g	0.297	1	male	sibling	2	SPARK_WES_9	SP0521226	SP0523693	splicing	ENSG00000172046.21	ENST00000398896.6:exon12:c.1541-2A>C;ENST00000417901.6:exon13:c.1889-2A>C;ENST00000693111.1:exon12:c.1580-2A>C;ENST00000691288.1:exon12:c.1547-2A>C;ENST00000453664.5:exon13:c.1853-2A>C;ENST00000692912.1:exon13:c.1889-2A>C;ENST00000398888.6:exon12:c.1580-2A>C;ENST00000698200.1:exon12:c.1670-2A>C;ENST00000689715.1:exon13:c.1733-2A>C;ENST00000306026.6:exon13:c.1844-2A>C;ENST00000434032.6:exon13:c.18…	.	.	splicing	PB.20371	PB.20371.1072:exon12:c.1586-2A>C;PB.20371.1080:exon13:c.1889-2A>C;PB.20371.1073:exon13:c.1889-2A>C;PB.20371.1081:exon13:c.1889-2A>C;PB.20371.1086:exon12:c.1580-2A>C;PB.20371.1075:exon13:c.1841-2A>C;PB.20371.1087:exon12:c.1541-2A>C;PB.20371.1085:exon13:c.1850-2A>C;PB.20371.1077:exon13:c.1895-2A>C;PB.20371.1088:exon13:c.1838-2A>C;PB.20371.1152:exon12:c.1535-2A>C;PB.20371.1151:exon13:c.1844-2A>C;PB.…	.	.	chr3	SPARK_WES	denovo	TRUE	acceptor
SP0520364	1	1637202	1637203	c	t	0.903	9.6618e-7	male	sibling	2	SPARK_WES_9	SP0520363	SP0523899	splicing	ENSG00000248333.9	ENST00000341832.11:exon15:c.1571-1G>A;ENST00000407249.7:exon15:c.1610-1G>A;ENST00000340677.9:exon16:c.1469-1G>A;ENST00000611150.3:exon14:c.1434-1G>A;ENST00000611150.3:exon14:UTR3;ENST00000615951.4:exon13:c.1311-1G>A;ENST00000615951.4:exon13:UTR3;ENST00000626918.2:exon16:c.1541-1G>A;ENST00000629289.2:exon17:c.1574-1G>A;ENST00000629312.2:exon17:c.1580-1G>A	.	.	splicing	PB.76	PB.76.148:exon15:c.1571-1G>A;PB.76.145:exon15:c.1469-1G>A;PB.76.201:exon15:c.1541-1G>A;PB.76.204:exon16:c.1469-1G>A;PB.76.211:exon15:c.1610-1G>A;PB.76.200:exon15:c.1571-1G>A	.	.	chr1	SPARK_WES	denovo	TRUE	acceptor
SP0520177	12	30730237	30730238	c	a	0.62	1.9985e-4	female	sibling	2	SPARK_WES_9	SP0520174	SP0520183	splicing	ENSG00000110888.19	ENST00000537553.5:exon6:c.921+1G>T;ENST00000537553.5:exon6:UTR3;ENST00000433722.6:exon4:c.342+1G>T;ENST00000548676.5:exon5:c.592+1G>T;ENST00000548676.5:exon5:UTR3;ENST00000695326.1:exon7:c.495+1G>T;ENST00000298892.9:exon7:c.1104+1G>T;ENST00000454014.6:exon6:c.1021+1G>T;ENST00000454014.6:exon6:UTR3;ENST00000687797.1:exon7:c.1104+1G>T;ENST00000695402.1:exon8:c.861+1G>T;ENST00000395805.6:exon7:c.110…	.	.	splicing	PB.76363	PB.76363.9:exon8:c.861+1G>T;PB.76363.8:exon7:c.105+1G>T;PB.76363.10:exon8:c.861+1G>T;PB.76363.17:exon7:c.105+1G>T;PB.76363.15:exon8:c.861+1G>T;PB.76363.36:exon8:c.861+1G>T;PB.76363.29:exon7:c.105+1G>T;PB.76363.81:exon6:c.105+1G>T;PB.76363.90:exon8:c.861+1G>T;PB.76363.30:exon8:c.861+1G>T;PB.76363.45:exon7:c.105+1G>T;PB.76363.23:exon7:c.105+1G>T;PB.76363.33:exon7:c.105+1G>T;PB.76363.37:exon7:c.105+…	.	.	chr12	SPARK_WES	denovo	TRUE	donor
SP0518696	3	49115362	49115363	t	g	0.297	1	male	sibling	2	SPARK_WES_9	SP0518694	SP0518701	splicing	ENSG00000172046.21	ENST00000398896.6:exon12:c.1541-2A>C;ENST00000417901.6:exon13:c.1889-2A>C;ENST00000693111.1:exon12:c.1580-2A>C;ENST00000691288.1:exon12:c.1547-2A>C;ENST00000453664.5:exon13:c.1853-2A>C;ENST00000692912.1:exon13:c.1889-2A>C;ENST00000398888.6:exon12:c.1580-2A>C;ENST00000698200.1:exon12:c.1670-2A>C;ENST00000689715.1:exon13:c.1733-2A>C;ENST00000306026.6:exon13:c.1844-2A>C;ENST00000434032.6:exon13:c.18…	.	.	splicing	PB.20371	PB.20371.1072:exon12:c.1586-2A>C;PB.20371.1080:exon13:c.1889-2A>C;PB.20371.1073:exon13:c.1889-2A>C;PB.20371.1081:exon13:c.1889-2A>C;PB.20371.1086:exon12:c.1580-2A>C;PB.20371.1075:exon13:c.1841-2A>C;PB.20371.1087:exon12:c.1541-2A>C;PB.20371.1085:exon13:c.1850-2A>C;PB.20371.1077:exon13:c.1895-2A>C;PB.20371.1088:exon13:c.1838-2A>C;PB.20371.1152:exon12:c.1535-2A>C;PB.20371.1151:exon13:c.1844-2A>C;PB.…	.	.	chr3	SPARK_WES	denovo	TRUE	acceptor
SP0518109	11	134345129	134345130	g	c	1.022	4.3432e-16	female	sibling	2	SPARK_WES_9	SP0518111	SP0518108	splicing	ENSG00000149328.16	ENST00000535456.7:exon4:c.449+1G>C	.	.	splicing	PB.75044	PB.75044.1:exon4:c.449+1G>C;PB.75044.53:exon4:c.365+1G>C	.	.	chr11	SPARK_WES	denovo	TRUE	donor
SP0518024	2	84832054	84832055	t	g	1.267	4.674e-16	male	sibling	1	SPARK_WES_9	SP0518022	SP0519238	exonic	ENSG00000186854.11	.	nonsynonymous SNV	ENSG00000186854.11:ENST00000335459.9:exon4:c.A935C:p.K312T,ENSG00000186854.11:ENST00000409520.7:exon5:c.A1082C:p.K361T	exonic	PB.12145	.	nonsynonymous SNV	PB.12145:PB.12145.1:exon5:c.A1082C:p.K361T	chr2	SPARK_WES	denovo	TRUE	donor
SP0517847	17	31988319	31988320	a	t	0.344	1	male	sibling	2	SPARK_WES_9	SP0517853	SP0517846	exonic	ENSG00000178691.12	.	nonsynonymous SNV	ENSG00000178691.12:ENST00000580398.2:exon9:c.A955T:p.R319W,ENSG00000178691.12:ENST00000322652.10:exon10:c.A1024T:p.R342W	exonic	PB.95434	.	nonsynonymous SNV	PB.95434:PB.95434.7:exon9:c.A955T:p.R319W,PB.95434:PB.95434.31:exon10:c.A1024T:p.R342W	chr17	SPARK_WES	denovo	TRUE	acceptor
SP0515617	17	76101268	76101269	a	c	0.761	7.3995e-10	female	sibling	1	SPARK_WES_9	SP0515615	SP0515729	exonic;splicing	ENSG00000182473.22;ENSG00000182473.22	ENST00000589210.6:exon4:c.417+2T>G;ENST00000332065.9:exon4:c.417+2T>G;ENST00000335146.11:exon4:c.417+2T>G;ENST00000607838.5:exon4:c.294+2T>G;ENST00000467929.6:exon3:c.294+2T>G;ENST00000405575.8:exon4:c.417+2T>G;ENST00000357231.8:exon2:c.281+2T>G;ENST00000411744.6:exon4:c.417+2T>G;ENST00000634349.1:exon4:c.417+2T>G;ENST00000420116.1:exon2:c.72+2T>G;ENST00000442951.5:exon3:c.258+2T>G;ENST0000058950…	nonsynonymous SNV	ENSG00000182473.22:ENST00000406660.4:exon4:c.T419G:p.V140G	splicing	PB.97051	PB.97051.334:exon4:c.417+2T>G;PB.97051.323:exon4:c.417+2T>G;PB.97051.322:exon4:c.417+2T>G;PB.97051.321:exon4:c.417+2T>G;PB.97051.329:exon4:c.417+2T>G;PB.97051.325:exon4:c.417+2T>G;PB.97051.395:exon3:c.294+2T>G;PB.97051.360:exon4:c.417+2T>G;PB.97051.423:exon4:c.417+2T>G;PB.97051.345:exon4:c.417+2T>G;PB.97051.348:exon4:c.417+2T>G;PB.97051.328:exon4:c.417+2T>G;PB.97051.331:exon4:c.417+2T>G;PB.97051.…	.	.	chr17	SPARK_WES	denovo	TRUE	donor
SP0515121	5	40775408	40775409	c	t	0.577	0.42661	female	sibling	2	SPARK_WES_9	SP0515120	SP0519065	splicing	ENSG00000132356.12	ENST00000397128.7:exon3:c.363+1G>A;ENST00000354209.7:exon3:c.363+1G>A;ENST00000296800.4:exon3:c.336+1G>A	.	.	splicing	PB.35139	PB.35139.115:exon3:c.336+1G>A;PB.35139.308:exon3:c.336+1G>A;PB.35139.320:exon3:c.363+1G>A;PB.35139.330:exon1:UTR5;PB.35139.336:exon3:c.363+1G>A;PB.35139.332:exon3:c.363+1G>A;PB.35139.390:exon3:c.336+1G>A;PB.35139.414:exon3:c.336+1G>A;PB.35139.409:exon3:c.363+1G>A;PB.35139.424:exon3:c.336+1G>A;PB.35139.425:exon3:c.60+1G>A	.	.	chr5	SPARK_WES	denovo	TRUE	donor
SP0514492	8	144511680	144511681	c	t	1.52	5.2557e-69	male	sibling	2	SPARK_WES_9	SP0514490	SP0516441	exonic	ENSG00000160957.15	.	nonsynonymous SNV	ENSG00000160957.15:ENST00000531875.2:exon5:c.G757A:p.G253R,ENSG00000160957.15:ENST00000621189.4:exon19:c.G2431A:p.G811R,ENSG00000160957.15:ENST00000617875.6:exon20:c.G3502A:p.G1168R	exonic	PB.59752	.	nonsynonymous SNV	PB.59752:PB.59752.3:exon18:c.G1771A:p.G591R,PB.59752:PB.59752.5:exon18:c.G1894A:p.G632R,PB.59752:PB.59752.1:exon19:c.G2431A:p.G811R,PB.59752:PB.59752.29:exon19:c.G2431A:p.G811R,PB.59752:PB.59752.4:exon19:c.G2365A:p.G789R,PB.59752:PB.59752.72:exon19:c.G2431A:p.G811R,PB.59752:PB.59752.17:exon20:c.G3151A:p.G1051R,PB.59752:PB.59752.2:exon20:c.G3502A:p.G1168R,PB.59752:PB.59752.22:exon20:c.G3472A:p.G11…	chr8	SPARK_WES	denovo	TRUE	donor
SP0514111	14	55640003	55640004	g	a	0.769	2.4534e-5	male	sibling	2	SPARK_WES_9	SP0514110	SP0514308	splicing	ENSG00000126777.18	ENST00000395314.8:exon14:c.1914+1G>A;ENST00000438792.6:exon14:c.1914+1G>A;ENST00000459737.5:exon15:c.1914+1G>A;ENST00000395308.5:exon15:c.1914+1G>A;ENST00000395311.5:exon14:c.1914+1G>A;ENST00000395309.7:exon13:c.1914+1G>A;ENST00000413890.6:exon13:c.1914+1G>A	.	.	splicing	PB.86329	PB.86329.23:exon14:c.1914+1G>A;PB.86329.29:exon15:c.1914+1G>A;PB.86329.69:exon14:c.1914+1G>A;PB.86329.98:exon14:c.1914+1G>A;PB.86329.108:exon14:c.1914+1G>A;PB.86329.116:exon14:c.1914+1G>A;PB.86329.142:exon14:c.1914+1G>A;PB.86329.167:exon14:c.1914+1G>A;PB.86329.180:exon14:c.1914+1G>A;PB.86329.184:exon15:c.1914+1G>A;PB.86329.207:exon14:c.1914+1G>A;PB.86329.276:exon14:c.1914+1G>A;PB.86329.339:exon14…	.	.	chr14	SPARK_WES	denovo	TRUE	donor
SP0513927	1	204248820	204248821	c	t	0.693	1.9679e-8	female	sibling	1	SPARK_WES_9	SP0513925	SP0515820	exonic	ENSG00000143850.17	.	synonymous SNV	ENSG00000143850.17:ENST00000272203.8:exon12:c.G1824A:p.T608T,ENSG00000143850.17:ENST00000414478.1:exon12:c.G1884A:p.T628T,ENSG00000143850.17:ENST00000713653.1:exon12:c.G1824A:p.T608T,ENSG00000143850.17:ENST00000713654.1:exon12:c.G1824A:p.T608T,ENSG00000143850.17:ENST00000713655.1:exon12:c.G1824A:p.T608T,ENSG00000143850.17:ENST00000713656.1:exon12:c.G1824A:p.T608T,ENSG00000143850.17:ENST0000071365…	exonic	PB.6967	.	synonymous SNV	PB.6967:PB.6967.25:exon1:c.G105A:p.T35T,PB.6967:PB.6967.106:exon12:c.G1824A:p.T608T,PB.6967:PB.6967.110:exon12:c.G1824A:p.T608T,PB.6967:PB.6967.116:exon12:c.G1824A:p.T608T,PB.6967:PB.6967.117:exon12:c.G1824A:p.T608T,PB.6967:PB.6967.165:exon12:c.G1824A:p.T608T,PB.6967:PB.6967.98:exon12:c.G1824A:p.T608T,PB.6967:PB.6967.99:exon15:c.G2046A:p.T682T	chr1	SPARK_WES	denovo	TRUE	donor
SP0513163	2	10784327	10784328	t	c	0.62	0.37949	female	sibling	2	SPARK_WES_7	SP0513160	SP0514398	splicing	ENSG00000143870.13	ENST00000272227.8:exon13:c.1255-2A>G;ENST00000540494.5:exon14:c.1246-2A>G;ENST00000617249.4:exon14:c.1411-2A>G;ENST00000381611.8:exon14:c.1270-2A>G;ENST00000404371.6:exon15:c.1411-2A>G;ENST00000404824.2:exon14:c.1399-2A>G	.	.	exonic;splicing	PB.9042;PB.9042	PB.9042.704:exon14:c.1246-2A>G;PB.9042.715:exon12:c.712-2A>G;PB.9042.720:exon12:c.1158-2A>G;PB.9042.754:exon12:c.1039-2A>G;PB.9042.712:exon14:c.712-2A>G;PB.9042.716:exon9:c.841-2A>G;PB.9042.695:exon13:c.1255-2A>G;PB.9042.701:exon13:c.1426-2A>G;PB.9042.727:exon14:c.1270-2A>G;PB.9042.859:exon13:c.1255-2A>G;PB.9042.864:exon14:c.1246-2A>G;PB.9042.863:exon13:c.1255-2A>G;PB.9042.907:exon14:c.712-2A>G;P…	nonsynonymous SNV	PB.9042:PB.9042.713:exon13:c.A1300G:p.S434G,PB.9042:PB.9042.889:exon13:c.A1300G:p.S434G	chr2	SPARK_WES	denovo	TRUE	acceptor
SP0513163	1	37969569	37969570	c	a	0.26	1	female	sibling	2	SPARK_WES_7	SP0513160	SP0514398	splicing	ENSG00000183431.12	ENST00000373019.5:exon13:c.1170+1G>T	.	.	splicing	PB.1291	PB.1291.20:exon12:c.813+1G>T;PB.1291.12:exon11:c.1011+1G>T;PB.1291.26:exon12:c.1083+1G>T;PB.1291.33:exon12:c.1122+1G>T;PB.1291.21:exon13:c.1170+1G>T;PB.1291.25:exon12:c.1102+1G>T;PB.1291.25:exon12:UTR3;PB.1291.11:exon14:c.1170+1G>T;PB.1291.41:exon12:c.813+1G>T;PB.1291.15:exon13:c.1170+1G>T;PB.1291.29:exon10:c.924+1G>T;PB.1291.27:exon13:c.1170+1G>T;PB.1291.28:exon12:c.1062+1G>T;PB.1291.261:exon13:…	.	.	chr1	SPARK_WES	denovo	TRUE	donor
SP0512524	16	66932778	66932779	c	a	1.683	1.9636e-8	male	sibling	2	SPARK_WES_7	SP0512832	SP0512522	splicing	ENSG00000166595.12	ENST00000568572.5:exon4:c.280+1G>T;ENST00000422424.7:exon4:c.394+1G>T;ENST00000562362.5:exon4:c.460+1G>T;ENST00000562362.5:exon4:UTR3;ENST00000567511.1:exon4:c.392+1G>T	.	.	exonic;splicing	PB.93533;PB.93533	PB.93533.10:exon3:c.112+1G>T;PB.93533.6:exon4:c.394+1G>T	nonsynonymous SNV	PB.93533:PB.93533.16:exon4:c.G395T:p.G132V	chr16	SPARK_WES	denovo	TRUE	donor
SP0511467	16	84326955	84326956	g	a	1.706	6.7151e-17	male	sibling	2	SPARK_WES_8	SP0511466	SP0511576	splicing	ENSG00000103175.11	ENST00000568638.1:exon6:c.678+1G>A;ENST00000568638.1:exon6:UTR3;ENST00000219454.10:exon6:c.678+1G>A;ENST00000219454.10:exon6:UTR3	.	.	splicing	PB.94185	PB.94185.5:exon6:c.678+1G>A;PB.94185.5:exon6:UTR3	.	.	chr16	SPARK_WES	denovo	TRUE	donor
SP0507289	2	74370211	74370212	t	g	0.448	0.9998	female	sibling	1	SPARK_WES_9	SP0507286	SP0507805	exonic	ENSG00000204843.13	.	nonsynonymous SNV	ENSG00000204843.13:ENST00000409438.5:exon7:c.A859C:p.S287R,ENSG00000204843.13:ENST00000633691.1:exon7:c.A859C:p.S287R,ENSG00000204843.13:ENST00000409240.5:exon9:c.A1150C:p.S384R,ENSG00000204843.13:ENST00000409567.7:exon9:c.A1201C:p.S401R,ENSG00000204843.13:ENST00000434055.5:exon9:c.A1150C:p.S384R,ENSG00000204843.13:ENST00000394003.7:exon11:c.A1240C:p.S414R,ENSG00000204843.13:ENST00000361874.8:exo…	exonic	PB.11661	.	nonsynonymous SNV	PB.11661:PB.11661.499:exon6:c.A469C:p.S157R,PB.11661:PB.11661.595:exon6:c.A838C:p.S280R,PB.11661:PB.11661.626:exon6:c.A469C:p.S157R,PB.11661:PB.11661.1219:exon7:c.A859C:p.S287R,PB.11661:PB.11661.493:exon7:c.A859C:p.S287R,PB.11661:PB.11661.502:exon7:c.A859C:p.S287R,PB.11661:PB.11661.503:exon7:c.A859C:p.S287R,PB.11661:PB.11661.510:exon7:c.A859C:p.S287R,PB.11661:PB.11661.552:exon7:c.A859C:p.S287R,PB…	chr2	SPARK_WES	denovo	FALSE	donor
SP0507289	15	43771223	43771224	t	c	0.426	0.99703	female	sibling	1	SPARK_WES_9	SP0507286	SP0507805	UTR3	ENSG00000167004.14	ENST00000687794.1:c.*205T>C;ENST00000686402.1:c.*377T>C;ENST00000686175.1:c.*6T>C;ENST00000687211.1:c.*1214T>C;ENST00000691274.1:c.*104T>C;ENST00000686314.1:c.*6T>C;ENST00000690371.1:c.*230T>C;ENST00000692341.1:c.*378T>C;ENST00000684793.1:c.*109T>C;ENST00000691893.1:c.*584T>C;ENST00000693281.1:c.*842T>C;ENST00000688652.1:c.*104T>C;ENST00000688851.1:c.*6T>C;ENST00000300289.10:c.*6T>C;ENST000006924…	.	.	splicing	PB.89189	PB.89189.729:exon13:c.1522+2T>C;PB.89189.729:exon13:UTR3	.	.	chr15	SPARK_WES	denovo	FALSE	donor
SP0507289	14	103519974	103519975	t	c	0.725	0.11564	female	sibling	1	SPARK_WES_9	SP0507286	SP0507805	exonic	ENSG00000166165.14	.	synonymous SNV	ENSG00000166165.14:ENST00000553610.5:exon4:c.A429G:p.S143S,ENSG00000166165.14:ENST00000689346.1:exon7:c.A1107G:p.S369S,ENSG00000166165.14:ENST00000348956.7:exon8:c.A1035G:p.S345S	exonic;splicing	PB.88202;PB.88202	PB.88202.82:exon8:c.968-2A>G	synonymous SNV	PB.88202:PB.88202.36:exon7:c.A1107G:p.S369S,PB.88202:PB.88202.39:exon7:c.A828G:p.S276S,PB.88202:PB.88202.46:exon7:c.A501G:p.S167S,PB.88202:PB.88202.56:exon7:c.A501G:p.S167S,PB.88202:PB.88202.35:exon8:c.A1035G:p.S345S,PB.88202:PB.88202.58:exon8:c.A1035G:p.S345S,PB.88202:PB.88202.63:exon8:c.A948G:p.S316S,PB.88202:PB.88202.66:exon8:c.A1035G:p.S345S,PB.88202:PB.88202.74:exon8:c.A1035G:p.S345S,PB.8820…	chr14	SPARK_WES	denovo	FALSE	acceptor
SP0507289	1	16447951	16447952	g	t	1.32	1.7539e-12	female	sibling	1	SPARK_WES_9	SP0507286	SP0507805	exonic	ENSG00000157191.20	.	nonsynonymous SNV	ENSG00000157191.20:ENST00000504551.6:exon2:c.G175T:p.D59Y	exonic	PB.539	.	synonymous SNV	PB.539:PB.539.1:exon3:c.G276T:p.V92V,PB.539:PB.539.13:exon3:c.G276T:p.V92V,PB.539:PB.539.17:exon3:c.G276T:p.V92V,PB.539:PB.539.3:exon3:c.G276T:p.V92V,PB.539:PB.539.41:exon3:c.G276T:p.V92V,PB.539:PB.539.43:exon3:c.G276T:p.V92V,PB.539:PB.539.60:exon3:c.G276T:p.V92V,PB.539:PB.539.82:exon3:c.G276T:p.V92V,PB.539:PB.539.23:exon4:c.G117T:p.V39V,PB.539:PB.539.9:exon4:c.G117T:p.V39V	chr1	SPARK_WES	denovo	FALSE	donor
SP0507289	14	77557148	77557149	a	g	0.495	0.98293	female	sibling	1	SPARK_WES_9	SP0507286	SP0507805	intronic	ENSG00000100596.8	.	.	.	exonic	PB.87154	.	nonsynonymous SNV	PB.87154:PB.87154.576:exon3:c.T32C:p.V11A	chr14	SPARK_WES	denovo	TRUE	acceptor
SP0507289	11	84099049	84099050	a	g	0.444	0.99975	female	sibling	1	SPARK_WES_9	SP0507286	SP0507805	intronic	ENSG00000150672.19	.	.	.	intronic	PB.73067	.	.	.	chr11	SPARK_WES	denovo	TRUE	acceptor
SP0507231	6	36073720	36073721	g	t	0.565	0.90485	female	sibling	2	SPARK_WES_9	SP0507230	SP0507246	splicing	ENSG00000112062.13	ENST00000718318.1:exon5:c.447+1G>T;ENST00000718319.1:exon5:c.447+1G>T;ENST00000468133.5:exon6:c.216+1G>T;ENST00000229794.9:exon5:c.447+1G>T;ENST00000229795.8:exon5:c.447+1G>T;ENST00000491957.5:exon5:c.447+1G>T;ENST00000310795.8:exon5:c.447+1G>T;ENST00000474429.5:exon5:c.354+1G>T;ENST00000474429.5:exon5:UTR3;ENST00000472333.1:exon5:c.216+1G>T	.	.	splicing	PB.42695	PB.42695.1:exon5:UTR5;PB.42695.2:exon5:c.216+1G>T;PB.42695.3:exon5:c.447+1G>T;PB.42695.4:exon6:c.216+1G>T;PB.42695.6:exon5:c.447+1G>T;PB.42695.8:exon5:c.447+1G>T;PB.42695.18:exon5:c.447+1G>T;PB.42695.21:exon5:c.447+1G>T;PB.42695.27:exon5:c.447+1G>T;PB.42695.31:exon5:c.447+1G>T;PB.42695.23:exon6:c.216+1G>T;PB.42695.9:exon5:c.447+1G>T;PB.42695.13:exon5:c.447+1G>T;PB.42695.77:exon5:c.447+1G>T	.	.	chr6	SPARK_WES	denovo	TRUE	donor
SP0507161	11	73391142	73391143	g	c	0.956	1.9194e-9	male	sibling	2	SPARK_WES_7	SP0507160	SP0507661	splicing	ENSG00000054967.13	ENST00000064780.7:exon5:c.288-1G>C;ENST00000545687.5:exon7:c.288-1G>C;ENST00000393580.2:exon5:c.288-1G>C	.	.	splicing	PB.72586	PB.72586.139:exon5:c.288-1G>C;PB.72586.148:exon5:c.288-1G>C;PB.72586.141:exon5:c.288-1G>C;PB.72586.155:exon5:c.288-1G>C;PB.72586.158:exon5:c.288-1G>C	.	.	chr11	SPARK_WES	denovo	TRUE	acceptor
SP0506602	12	95967754	95967755	g	t	1.383	2.3344e-13	female	sibling	1	SPARK_WES_9	SP0512343	SP0506600	splicing	ENSG00000139344.8	ENST00000266736.7:exon9:c.1194-1G>T;ENST00000548310.1:exon8:c.1008-1G>T;ENST00000548310.1:exon8:UTR3	.	.	splicing	PB.79007	PB.79007.115:exon9:c.1194-1G>T	.	.	chr12	SPARK_WES	denovo	TRUE	acceptor
SP0506226	1	44803930	44803931	g	c	0.767	1.2525e-7	female	sibling	1	SPARK_WES_7	SP0431182	SP0507377	exonic	ENSG00000173846.14	.	nonsynonymous SNV	ENSG00000173846.14:ENST00000372201.5:exon10:c.G1165C:p.A389P,ENSG00000173846.14:ENST00000850614.1:exon10:c.G1165C:p.A389P	exonic	PB.1564	.	nonsynonymous SNV	PB.1564:PB.1564.687:exon5:c.G418C:p.A140P,PB.1564:PB.1564.551:exon9:c.G577C:p.A193P,PB.1564:PB.1564.512:exon10:c.G1165C:p.A389P,PB.1564:PB.1564.516:exon10:c.G1165C:p.A389P,PB.1564:PB.1564.526:exon10:c.G1165C:p.A389P,PB.1564:PB.1564.513:exon11:c.G1165C:p.A389P,PB.1564:PB.1564.514:exon11:c.G1216C:p.A406P	chr1	SPARK_WES	denovo	TRUE	acceptor
SP0505648	17	76101268	76101269	a	c	0.761	7.3995e-10	female	sibling	1	SPARK_WES_8	SP0505833	SP0505646	exonic;splicing	ENSG00000182473.22;ENSG00000182473.22	ENST00000589210.6:exon4:c.417+2T>G;ENST00000332065.9:exon4:c.417+2T>G;ENST00000335146.11:exon4:c.417+2T>G;ENST00000607838.5:exon4:c.294+2T>G;ENST00000467929.6:exon3:c.294+2T>G;ENST00000405575.8:exon4:c.417+2T>G;ENST00000357231.8:exon2:c.281+2T>G;ENST00000411744.6:exon4:c.417+2T>G;ENST00000634349.1:exon4:c.417+2T>G;ENST00000420116.1:exon2:c.72+2T>G;ENST00000442951.5:exon3:c.258+2T>G;ENST0000058950…	nonsynonymous SNV	ENSG00000182473.22:ENST00000406660.4:exon4:c.T419G:p.V140G	splicing	PB.97051	PB.97051.334:exon4:c.417+2T>G;PB.97051.323:exon4:c.417+2T>G;PB.97051.322:exon4:c.417+2T>G;PB.97051.321:exon4:c.417+2T>G;PB.97051.329:exon4:c.417+2T>G;PB.97051.325:exon4:c.417+2T>G;PB.97051.395:exon3:c.294+2T>G;PB.97051.360:exon4:c.417+2T>G;PB.97051.423:exon4:c.417+2T>G;PB.97051.345:exon4:c.417+2T>G;PB.97051.348:exon4:c.417+2T>G;PB.97051.328:exon4:c.417+2T>G;PB.97051.331:exon4:c.417+2T>G;PB.97051.…	.	.	chr17	SPARK_WES	denovo	TRUE	donor
SP0503396	8	9007967	9007968	a	t	1.527	4.2328e-7	male	sibling	2	SPARK_WES_8	SP0503395	SP0503595	splicing	ENSG00000104626.15	ENST00000519292.5:exon2:c.109-2A>T;ENST00000521844.1:exon3:c.332-2A>T;ENST00000521844.1:exon3:UTR3;ENST00000250263.8:exon2:c.109-2A>T;ENST00000520684.5:exon2:c.109-2A>T	.	.	splicing	PB.54407	PB.54407.152:exon3:c.109-2A>T;PB.54407.170:exon4:UTR5;PB.54407.176:exon2:UTR5;PB.54407.177:exon2:c.109-2A>T;PB.54407.179:exon2:c.109-2A>T;PB.54407.194:exon2:c.109-2A>T;PB.54407.186:exon3:UTR5;PB.54407.209:exon2:c.109-2A>T;PB.54407.201:exon2:c.109-2A>T;PB.54407.190:exon2:c.109-2A>T;PB.54407.219:exon2:c.109-2A>T;PB.54407.216:exon2:c.109-2A>T	.	.	chr8	SPARK_WES	denovo	TRUE	acceptor
SP0503124	9	87658027	87658028	g	t	0.383	1	male	sibling	2	SPARK_WES_9	SP0503141	SP0503120	splicing	ENSG00000196730.13	ENST00000358077.9:exon18:c.1825-1G>T;ENST00000472284.5:exon18:c.1825-1G>T;ENST00000469640.6:exon18:c.1825-1G>T;ENST00000408954.8:exon18:c.1825-1G>T;ENST00000622514.4:exon18:c.1825-1G>T;ENST00000491893.5:exon17:c.1825-1G>T;ENST00000489291.5:exon16:c.1776-1G>T;ENST00000489291.5:exon16:UTR3	.	.	splicing	PB.62791	PB.62791.1:exon18:c.1825-1G>T;PB.62791.7:exon18:c.1825-1G>T;PB.62791.12:exon17:c.1603-1G>T;PB.62791.11:exon18:c.1825-1G>T;PB.62791.18:exon18:c.1825-1G>T;PB.62791.20:exon18:c.1825-1G>T;PB.62791.32:exon18:c.1825-1G>T;PB.62791.48:exon18:c.1825-1G>T;PB.62791.79:exon18:c.1825-1G>T;PB.62791.83:exon18:c.1825-1G>T;PB.62791.227:exon18:c.1825-1G>T;PB.62791.288:exon18:c.1825-1G>T;PB.62791.304:exon17:c.1825-…	.	.	chr9	SPARK_WES	denovo	TRUE	acceptor
SP0502143	19	3574368	3574369	g	t	1.088	3.8291e-7	male	sibling	2	SPARK_WES_7	SP0502154	SP0502149	exonic;splicing	ENSG00000064961.19;ENSG00000064961.19	ENST00000435022.5:exon4:c.148-1G>T;ENST00000262949.7:exon4:c.148-1G>T	nonsynonymous SNV	ENSG00000064961.19:ENST00000417382.5:exon4:c.G176T:p.S59I	splicing	PB.100494	PB.100494.22:exon4:c.148-1G>T;PB.100494.36:exon4:UTR5	.	.	chr19	SPARK_WES	denovo	TRUE	acceptor
SP0500972	16	7664968	7664969	g	a	0.312	1	male	sibling	1	SPARK_WES_8	SP0500970	SP0502647	splicing	ENSG00000078328.23	ENST00000641259.1:exon16:c.1407+1G>A;ENST00000550418.6:exon13:c.930+1G>A;ENST00000553186.5:exon12:c.849+1G>A;ENST00000547372.5:exon13:c.1059+1G>A;ENST00000422070.8:exon13:c.1059+1G>A;ENST00000675842.1:exon13:c.930+1G>A;ENST00000535565.6:exon10:c.801+1G>A;ENST00000552089.5:exon11:c.981+1G>A;ENST00000675459.1:exon13:c.930+1G>A;ENST00000675653.1:exon13:c.930+1G>A;ENST00000547338.5:exon11:c.930+1G>A;…	.	.	splicing	PB.91855	PB.91855.3540:exon11:c.870+1G>A;PB.91855.3542:exon11:c.870+1G>A;PB.91855.3546:exon11:c.870+1G>A;PB.91855.3548:exon10:c.789+1G>A;PB.91855.3553:exon9:c.633+1G>A;PB.91855.3575:exon10:c.840+1G>A;PB.91855.3576:exon10:c.840+1G>A;PB.91855.3589:exon11:c.870+1G>A;PB.91855.4100:exon10:c.870+1G>A;PB.91855.4113:exon10:c.870+1G>A;PB.91855.4120:exon10:c.870+1G>A;PB.91855.4124:exon10:c.870+1G>A;PB.91855.4125:ex…	.	.	chr16	SPARK_WES	denovo	TRUE	donor
SP0498786	3	49298636	49298637	t	g	0.724	3.9081e-12	female	sibling	1	SPARK_WES_9	SP0498784	SP0502474	splicing	ENSG00000114316.13	ENST00000265560.9:exon12:c.1513-2A>C;ENST00000351842.8:exon11:c.1372-2A>C;ENST00000431357.1:exon6:c.728-2A>C	.	.	splicing	PB.20371	PB.20371.1439:exon12:c.1513-2A>C;PB.20371.1482:exon11:c.1288-2A>C;PB.20371.1481:exon11:c.1372-2A>C;PB.20371.1494:exon11:c.1009-2A>C;PB.20371.1483:exon12:c.1513-2A>C;PB.20371.1485:exon12:c.1513-2A>C;PB.20371.1522:exon11:c.1372-2A>C;PB.20371.1511:exon11:c.1288-2A>C;PB.20371.1525:exon11:c.1372-2A>C;PB.20371.1526:exon12:c.1513-2A>C;PB.20371.1513:exon10:c.1147-2A>C;PB.20371.1507:exon12:c.1513-2A>C;PB.…	.	.	chr3	SPARK_WES	denovo	TRUE	acceptor
SP0498606	16	68232289	68232290	t	a	0.754	4.7915e-9	female	sibling	1	SPARK_WES_9	SP0498604	SP0500409	splicing	ENSG00000103067.14	ENST00000473183.7:exon9:c.955-2A>T;ENST00000565858.5:exon9:c.985-2A>T;ENST00000566774.1:exon3:c.167-2A>T	.	.	splicing	PB.93599	PB.93599.11:exon8:UTR5;PB.93599.18:exon8:c.577-2A>T;PB.93599.8:exon9:c.955-2A>T;PB.93599.15:exon9:c.955-2A>T;PB.93599.58:exon8:c.22-2A>T;PB.93599.59:exon9:c.955-2A>T;PB.93599.97:exon9:c.955-2A>T	.	.	chr16	SPARK_WES	denovo	TRUE	acceptor
SP0498605	16	89934780	89934781	g	c	0.691	0.041742	female	sibling	2	SPARK_WES_7	SP0498604	SP0500409	exonic	ENSG00000198211.8;ENSG00000258947.8	.	synonymous SNV	ENSG00000258947.8:ENST00000315491.12:exon4:c.G330C:p.A110A,ENSG00000258947.8:ENST00000554444.5:exon4:c.G114C:p.A38A,ENSG00000258947.8:ENST00000555810.5:exon4:c.G114C:p.A38A,ENSG00000258947.8:ENST00000556565.5:exon4:c.G114C:p.A38A,ENSG00000198211.8:ENST00000556922.1:exon5:c.G1371C:p.A457A	exonic	PB.94406	.	synonymous SNV	PB.94406:PB.94406.1004:exon2:c.G204C:p.A68A,PB.94406:PB.94406.788:exon2:c.G204C:p.A68A,PB.94406:PB.94406.985:exon2:c.G204C:p.A68A,PB.94406:PB.94406.677:exon3:c.G114C:p.A38A,PB.94406:PB.94406.678:exon3:c.G204C:p.A68A,PB.94406:PB.94406.618:exon4:c.G324C:p.A108A,PB.94406:PB.94406.621:exon4:c.G282C:p.A94A,PB.94406:PB.94406.635:exon4:c.G114C:p.A38A,PB.94406:PB.94406.638:exon4:c.G114C:p.A38A,PB.94406:P…	chr16	SPARK_WES	denovo	FALSE	donor
SP0498605	10	96955777	96955778	a	t	0.338	1	female	sibling	2	SPARK_WES_7	SP0498604	SP0500409	exonic	ENSG00000196233.14	.	synonymous SNV	ENSG00000196233.14:ENST00000675971.1:exon7:c.A1158T:p.V386V,ENSG00000196233.14:ENST00000676123.1:exon7:c.A1584T:p.V528V,ENSG00000196233.14:ENST00000356016.7:exon8:c.A1158T:p.V386V,ENSG00000196233.14:ENST00000371097.8:exon8:c.A1158T:p.V386V,ENSG00000196233.14:ENST00000371103.8:exon8:c.A1158T:p.V386V,ENSG00000196233.14:ENST00000540664.6:exon8:c.A1158T:p.V386V,ENSG00000196233.14:ENST00000674725.1:ex…	exonic	PB.68364	.	synonymous SNV	PB.68364:PB.68364.19:exon4:c.A540T:p.V180V,PB.68364:PB.68364.105:exon5:c.A540T:p.V180V,PB.68364:PB.68364.16:exon5:c.A1158T:p.V386V,PB.68364:PB.68364.294:exon5:c.A540T:p.V180V,PB.68364:PB.68364.815:exon5:c.A540T:p.V180V,PB.68364:PB.68364.104:exon6:c.A1158T:p.V386V,PB.68364:PB.68364.184:exon6:c.A540T:p.V180V,PB.68364:PB.68364.196:exon6:c.A1158T:p.V386V,PB.68364:PB.68364.198:exon6:c.A1158T:p.V386V,P…	chr10	SPARK_WES	denovo	FALSE	donor
SP0498605	13	35774701	35774702	a	g	0.31	1	female	sibling	2	SPARK_WES_7	SP0498604	SP0500409	intronic	ENSG00000133083.15	.	.	.	intronic	PB.81034	.	.	.	chr13	SPARK_WES	denovo	TRUE	acceptor
SP0498474	5	146144470	146144471	c	t	0.788	1.1014e-13	male	sibling	2	SPARK_WES_8	SP0498473	SP0498481	splicing	ENSG00000133706.20	ENST00000674158.1:exon15:c.1274+1G>A;ENST00000674191.1:exon16:c.1199+1G>A;ENST00000674270.1:exon16:c.1517+1G>A;ENST00000674447.1:exon16:c.1574+1G>A;ENST00000674290.1:exon17:c.1619+1G>A;ENST00000674309.1:exon17:c.1655+1G>A;ENST00000674467.1:exon17:c.1655+1G>A;ENST00000674170.1:exon17:c.1725+1G>A;ENST00000674170.1:exon17:UTR3;ENST00000674174.1:exon17:c.1493+1G>A;ENST00000394434.7:exon17:c.1655+1G>A…	.	.	splicing	PB.39737	PB.39737.100:exon17:c.1616+1G>A;PB.39737.103:exon16:c.1517+1G>A;PB.39737.99:exon17:c.1655+1G>A;PB.39737.259:exon17:c.1655+1G>A;PB.39737.262:exon17:c.1454+1G>A;PB.39737.271:exon16:c.1478+1G>A;PB.39737.266:exon16:UTR5;PB.39737.260:exon16:c.1493+1G>A;PB.39737.281:exon16:c.1493+1G>A;PB.39737.286:exon17:c.164+1G>A;PB.39737.288:exon17:c.1493+1G>A;PB.39737.290:exon16:c.1574+1G>A;PB.39737.333:exon17:c.16…	.	.	chr5	SPARK_WES	denovo	TRUE	donor
SP0497564	1	220190063	220190064	c	t	0.535	6.6056e-4	female	sibling	2	SPARK_WES_8	SP0497563	SP0497988	exonic	ENSG00000118873.17	.	nonsynonymous SNV	ENSG00000118873.17:ENST00000690315.1:exon15:c.G1615A:p.D539N,ENSG00000118873.17:ENST00000691862.1:exon15:c.G1612A:p.D538N,ENSG00000118873.17:ENST00000358951.7:exon16:c.G1714A:p.D572N,ENSG00000118873.17:ENST00000685286.1:exon16:c.G1714A:p.D572N,ENSG00000118873.17:ENST00000685664.1:exon16:c.G1714A:p.D572N,ENSG00000118873.17:ENST00000687647.1:exon16:c.G1450A:p.D484N,ENSG00000118873.17:ENST0000069082…	exonic	PB.7592	.	nonsynonymous SNV	PB.7592:PB.7592.37:exon14:c.G1372A:p.D458N,PB.7592:PB.7592.43:exon15:c.G898A:p.D300N,PB.7592:PB.7592.59:exon15:c.G1612A:p.D538N,PB.7592:PB.7592.114:exon16:c.G1714A:p.D572N,PB.7592:PB.7592.136:exon16:c.G1714A:p.D572N,PB.7592:PB.7592.18:exon16:c.G1714A:p.D572N,PB.7592:PB.7592.36:exon16:c.G1714A:p.D572N,PB.7592:PB.7592.38:exon16:c.G1714A:p.D572N,PB.7592:PB.7592.51:exon16:c.G1726A:p.D576N,PB.7592:PB.…	chr1	SPARK_WES	denovo	TRUE	donor
SP0497004	19	32439111	32439112	a	c	0.674	4.357e-5	male	sibling	2	SPARK_WES_7	SP0497002	SP0498053	exonic	ENSG00000178904.19	.	nonsynonymous SNV	ENSG00000178904.19:ENST00000342179.9:exon7:c.A597C:p.R199S,ENSG00000178904.19:ENST00000392250.7:exon7:c.A597C:p.R199S,ENSG00000178904.19:ENST00000586987.5:exon7:c.A597C:p.R199S	exonic	PB.101286	.	nonsynonymous SNV	PB.101286:PB.101286.10:exon7:c.A597C:p.R199S,PB.101286:PB.101286.15:exon7:c.A597C:p.R199S,PB.101286:PB.101286.17:exon7:c.A597C:p.R199S,PB.101286:PB.101286.36:exon7:c.A597C:p.R199S	chr19	SPARK_WES	denovo	TRUE	acceptor
SP0495636	2	200569893	200569894	t	c	0.818	2.2327e-11	male	sibling	2	SPARK_WES_7	SP0496487	SP0496705	exonic;splicing	ENSG00000163535.18;ENSG00000163535.18	ENST00000357799.9:exon6:c.703+2T>C	synonymous SNV	ENSG00000163535.18:ENST00000409203.3:exon6:c.T705C:p.G235G	splicing	PB.16744	PB.16744.3:exon8:c.703+2T>C;PB.16744.25:exon6:c.703+2T>C;PB.16744.39:exon6:c.703+2T>C;PB.16744.36:exon6:c.703+2T>C	.	.	chr2	SPARK_WES	denovo	TRUE	donor
SP0495627	8	144054811	144054812	c	t	1.164	9.700099999999999e-36	male	sibling	1	SPARK_WES_9	SP0495625	SP0495634	exonic	ENSG00000178814.17	.	synonymous SNV	ENSG00000178814.17:ENST00000618853.5:exon18:c.G2511A:p.P837P	exonic	PB.59715	.	synonymous SNV	PB.59715:PB.59715.1:exon18:c.G2511A:p.P837P,PB.59715:PB.59715.10:exon18:c.G2511A:p.P837P,PB.59715:PB.59715.2:exon18:c.G2511A:p.P837P	chr8	SPARK_WES	denovo	TRUE	donor
SP0495626	14	59326648	59326649	g	a	0.509	0.52587	male	sibling	2	SPARK_WES_9	SP0495625	SP0495634	splicing	ENSG00000100592.16	ENST00000360909.8:exon11:c.1313+1G>A;ENST00000395125.1:exon10:c.1313+1G>A	.	.	splicing	PB.86476	PB.86476.38:exon11:c.1313+1G>A;PB.86476.34:exon11:c.1313+1G>A;PB.86476.28:exon11:c.1313+1G>A;PB.86476.3:exon11:c.1313+1G>A;PB.86476.25:exon11:c.1313+1G>A;PB.86476.76:exon11:c.1313+1G>A;PB.86476.131:exon11:c.1313+1G>A;PB.86476.175:exon11:c.1313+1G>A;PB.86476.199:exon11:c.1313+1G>A;PB.86476.680:exon1:UTR5	.	.	chr14	SPARK_WES	denovo	TRUE	donor
SP0494317	3	49115362	49115363	t	g	0.297	1	male	sibling	2	SPARK_WES_8	SP0494316	SP0494330	splicing	ENSG00000172046.21	ENST00000398896.6:exon12:c.1541-2A>C;ENST00000417901.6:exon13:c.1889-2A>C;ENST00000693111.1:exon12:c.1580-2A>C;ENST00000691288.1:exon12:c.1547-2A>C;ENST00000453664.5:exon13:c.1853-2A>C;ENST00000692912.1:exon13:c.1889-2A>C;ENST00000398888.6:exon12:c.1580-2A>C;ENST00000698200.1:exon12:c.1670-2A>C;ENST00000689715.1:exon13:c.1733-2A>C;ENST00000306026.6:exon13:c.1844-2A>C;ENST00000434032.6:exon13:c.18…	.	.	splicing	PB.20371	PB.20371.1072:exon12:c.1586-2A>C;PB.20371.1080:exon13:c.1889-2A>C;PB.20371.1073:exon13:c.1889-2A>C;PB.20371.1081:exon13:c.1889-2A>C;PB.20371.1086:exon12:c.1580-2A>C;PB.20371.1075:exon13:c.1841-2A>C;PB.20371.1087:exon12:c.1541-2A>C;PB.20371.1085:exon13:c.1850-2A>C;PB.20371.1077:exon13:c.1895-2A>C;PB.20371.1088:exon13:c.1838-2A>C;PB.20371.1152:exon12:c.1535-2A>C;PB.20371.1151:exon13:c.1844-2A>C;PB.…	.	.	chr3	SPARK_WES	denovo	TRUE	acceptor
SP0494278	7	99459146	99459147	t	g	1.11	2.0114e-18	male	sibling	2	SPARK_WES_7	SP0494277	SP0494284	exonic	ENSG00000241468.8	.	nonsynonymous SNV	ENSG00000241468.8:ENST00000292475.8:exon3:c.A256C:p.K86Q,ENSG00000241468.8:ENST00000394186.3:exon3:c.A238C:p.K80Q,ENSG00000241468.8:ENST00000449683.5:exon3:c.A268C:p.K90Q	exonic	PB.51676	.	nonsynonymous SNV	PB.51676:PB.51676.307:exon3:c.A256C:p.K86Q,PB.51676:PB.51676.329:exon3:c.A256C:p.S86R,PB.51676:PB.51676.332:exon3:c.A238C:p.S80R	chr7	SPARK_WES	denovo	TRUE	donor
SP0494180	17	76101268	76101269	a	c	0.761	7.3995e-10	male	sibling	1	SPARK_WES_9	SP0494177	SP0494191	exonic;splicing	ENSG00000182473.22;ENSG00000182473.22	ENST00000589210.6:exon4:c.417+2T>G;ENST00000332065.9:exon4:c.417+2T>G;ENST00000335146.11:exon4:c.417+2T>G;ENST00000607838.5:exon4:c.294+2T>G;ENST00000467929.6:exon3:c.294+2T>G;ENST00000405575.8:exon4:c.417+2T>G;ENST00000357231.8:exon2:c.281+2T>G;ENST00000411744.6:exon4:c.417+2T>G;ENST00000634349.1:exon4:c.417+2T>G;ENST00000420116.1:exon2:c.72+2T>G;ENST00000442951.5:exon3:c.258+2T>G;ENST0000058950…	nonsynonymous SNV	ENSG00000182473.22:ENST00000406660.4:exon4:c.T419G:p.V140G	splicing	PB.97051	PB.97051.334:exon4:c.417+2T>G;PB.97051.323:exon4:c.417+2T>G;PB.97051.322:exon4:c.417+2T>G;PB.97051.321:exon4:c.417+2T>G;PB.97051.329:exon4:c.417+2T>G;PB.97051.325:exon4:c.417+2T>G;PB.97051.395:exon3:c.294+2T>G;PB.97051.360:exon4:c.417+2T>G;PB.97051.423:exon4:c.417+2T>G;PB.97051.345:exon4:c.417+2T>G;PB.97051.348:exon4:c.417+2T>G;PB.97051.328:exon4:c.417+2T>G;PB.97051.331:exon4:c.417+2T>G;PB.97051.…	.	.	chr17	SPARK_WES	denovo	TRUE	donor
SP0492400	5	55441908	55441909	c	g	1.071	4.9989e-7	male	sibling	2	SPARK_WES_7	SP0493913	SP0494166	splicing	ENSG00000067113.17	ENST00000307259.9:exon4:c.492-1G>C;ENST00000264775.9:exon4:c.495-1G>C;ENST00000509667.5:exon5:c.647-1G>C;ENST00000509667.5:exon5:UTR3	.	.	splicing	PB.35592	PB.35592.90:exon4:UTR5;PB.35592.88:exon4:UTR5;PB.35592.87:exon4:c.495-1G>C;PB.35592.89:exon5:c.647-1G>C;PB.35592.89:exon5:UTR3;PB.35592.85:exon3:c.303-1G>C;PB.35592.84:exon4:c.492-1G>C	.	.	chr5	SPARK_WES	denovo	TRUE	acceptor
SP0490791	18	49482412	49482413	a	t	0.488	0.98466	male	sibling	1	SPARK_WES_7	SP0488345	SP0488094	intronic	ENSG00000177576.12;ENSG00000215472.10	.	.	.	intronic	PB.99029	.	.	.	chr18	SPARK_WES	denovo	TRUE	acceptor
SP0490145	6	84062993	84062994	t	c	1.579	4.5875e-8	male	sibling	2	SPARK_WES_7	SP0490088	SP0491424	splicing	ENSG00000135324.6	ENST00000257776.5:exon3:c.227+2T>C	.	.	splicing	PB.44601	PB.44601.42:exon8:c.227+2T>C;PB.44601.413:exon3:c.227+2T>C;PB.44601.418:exon3:UTR5	.	.	chr6	SPARK_WES	denovo	TRUE	donor
SP0488589	2	165308794	165308795	g	c	0.161	1	male	sibling	2	SPARK_WES_6	SP0488784	SP0488587	splicing	ENSG00000136531.19	ENST00000636384.2:exon5:c.605+1G>C;ENST00000424833.5:exon5:c.605+1G>C;ENST00000375437.7:exon5:c.605+1G>C;ENST00000631182.3:exon5:c.605+1G>C;ENST00000636071.2:exon6:c.605+1G>C;ENST00000637367.1:exon5:c.817+1G>C;ENST00000637367.1:exon5:UTR3;ENST00000636985.2:exon5:c.209+1G>C;ENST00000637266.2:exon5:c.605+1G>C;ENST00000283256.10:exon5:c.605+1G>C;ENST00000636662.2:exon5:c.1407+1G>C;ENST00000636662.2:…	.	.	exonic;splicing	PB.15205;PB.15205	PB.15205.24:exon5:c.605+1G>C;PB.15205.28:exon5:c.605+1G>C;PB.15205.56:exon5:c.605+1G>C;PB.15205.86:exon5:c.605+1G>C;PB.15205.101:exon5:c.605+1G>C;PB.15205.99:exon5:c.605+1G>C;PB.15205.137:exon5:c.817+1G>C;PB.15205.137:exon5:UTR3;PB.15205.166:exon5:c.605+1G>C;PB.15205.150:exon5:c.605+1G>C	synonymous SNV	PB.15205:PB.15205.22:exon5:c.G606C:p.A202A,PB.15205:PB.15205.60:exon5:c.G606C:p.A202A	chr2	SPARK_WES	denovo	TRUE	donor
SP0487120	4	173333068	173333069	g	a	0.284	0.99963	male	sibling	2	SPARK_WES_7	SP0487119	SP0488975	exonic	ENSG00000164104.12	.	nonsynonymous SNV	ENSG00000164104.12:ENST00000438704.6:exon2:c.C296T:p.P99L,ENSG00000164104.12:ENST00000296503.10:exon3:c.C296T:p.P99L,ENSG00000164104.12:ENST00000446922.6:exon3:c.C296T:p.P99L,ENSG00000164104.12:ENST00000506267.1:exon3:c.C296T:p.P99L	exonic	PB.32885	.	nonsynonymous SNV	PB.32885:PB.32885.96:exon2:c.C296T:p.P99L,PB.32885:PB.32885.102:exon3:c.C296T:p.P99L,PB.32885:PB.32885.105:exon3:c.C296T:p.P99L,PB.32885:PB.32885.110:exon3:c.C143T:p.P48L,PB.32885:PB.32885.93:exon3:c.C296T:p.P99L,PB.32885:PB.32885.95:exon3:c.C296T:p.P99L,PB.32885:PB.32885.98:exon3:c.C296T:p.P99L	chr4	SPARK_WES	denovo	TRUE	donor
SP0486577	15	41569023	41569024	t	c	0.566	0.05112	female	sibling	1	SPARK_WES_6	SP0486575	SP0486582	splicing	ENSG00000092445.12	ENST00000559066.5:exon9:c.1117+2T>C;ENST00000263798.8:exon9:c.1252+2T>C	.	.	splicing	PB.89111	PB.89111.1564:exon7:c.853+2T>C;PB.89111.1566:exon9:c.1117+2T>C;PB.89111.1568:exon9:c.1252+2T>C;PB.89111.1573:exon9:c.1252+2T>C;PB.89111.1574:exon9:c.1252+2T>C;PB.89111.1576:exon9:c.1252+2T>C;PB.89111.1575:exon9:c.1252+2T>C;PB.89111.1578:exon9:c.1252+2T>C;PB.89111.1599:exon9:c.1210+2T>C;PB.89111.1591:exon9:c.1252+2T>C;PB.89111.1640:exon8:c.238+2T>C	.	.	chr15	SPARK_WES	denovo	TRUE	donor
SP0483939	12	49185627	49185628	t	g	0.37	0.99978	male	sibling	2	SPARK_WES_6	SP0483937	SP0484310	exonic	ENSG00000167552.16	.	synonymous SNV	ENSG00000167552.16:ENST00000295766.9:exon4:c.A738C:p.G246G,ENSG00000167552.16:ENST00000301071.12:exon4:c.A738C:p.G246G,ENSG00000167552.16:ENST00000547939.6:exon4:c.A633C:p.G211G,ENSG00000167552.16:ENST00000552924.2:exon4:c.A633C:p.G211G,ENSG00000167552.16:ENST00000715688.1:exon4:c.A738C:p.G246G,ENSG00000167552.16:ENST00000550767.6:exon5:c.A633C:p.G211G	exonic;splicing	PB.76975;PB.76975	PB.76975.2109:exon5:c.549-2A>C	synonymous SNV	PB.76975:PB.76975.1632:exon2:c.A279C:p.G93G,PB.76975:PB.76975.1613:exon3:c.A279C:p.G93G,PB.76975:PB.76975.1628:exon3:c.A279C:p.G93G,PB.76975:PB.76975.1635:exon3:c.A633C:p.G211G,PB.76975:PB.76975.1638:exon3:c.A279C:p.G93G,PB.76975:PB.76975.1639:exon3:c.A279C:p.G93G,PB.76975:PB.76975.1750:exon3:c.A510C:p.G170G,PB.76975:PB.76975.1781:exon3:c.A279C:p.G93G,PB.76975:PB.76975.1912:exon3:c.A279C:p.G93G,P…	chr12	SPARK_WES	denovo	FALSE	acceptor
SP0483939	12	49128770	49128771	t	g	0.13	1	male	sibling	2	SPARK_WES_6	SP0483937	SP0484310	exonic	ENSG00000123416.15	.	synonymous SNV	ENSG00000123416.15:ENST00000336023.9:exon4:c.A543C:p.V181V,ENSG00000123416.15:ENST00000550367.1:exon5:c.A423C:p.V141V	exonic;splicing	PB.76975;PB.76975	PB.76975.1283:exon5:c.425-2A>C	synonymous SNV	PB.76975:PB.76975.1205:exon2:c.A213C:p.V71V,PB.76975:PB.76975.1188:exon3:c.A438C:p.V146V,PB.76975:PB.76975.1219:exon3:c.A213C:p.V71V,PB.76975:PB.76975.1221:exon3:c.A84C:p.V28V,PB.76975:PB.76975.1292:exon3:c.A345C:p.V115V,PB.76975:PB.76975.1182:exon4:c.A543C:p.V181V,PB.76975:PB.76975.1185:exon4:c.A417C:p.V139V,PB.76975:PB.76975.1191:exon4:c.A84C:p.V28V,PB.76975:PB.76975.1224:exon4:c.A543C:p.V181V,…	chr12	SPARK_WES	denovo	FALSE	acceptor
SP0483939	2	47162630	47162631	t	c	0.262	0.99326	male	sibling	2	SPARK_WES_6	SP0483937	SP0484310	exonic	ENSG00000143933.20	.	synonymous SNV	ENSG00000143933.20:ENST00000272298.12:exon3:c.A66G:p.K22K,ENSG00000143933.20:ENST00000432899.5:exon3:c.A66G:p.K22K,ENSG00000143933.20:ENST00000409563.5:exon4:c.A207G:p.K69K	exonic;splicing	PB.10556;PB.10556	PB.10556.102:exon3:c.35-2A>G	synonymous SNV	PB.10556:PB.10556.117:exon3:c.A57G:p.K19K,PB.10556:PB.10556.120:exon3:c.A66G:p.K22K,PB.10556:PB.10556.134:exon3:c.A66G:p.K22K,PB.10556:PB.10556.75:exon3:c.A66G:p.K22K,PB.10556:PB.10556.81:exon3:c.A66G:p.K22K,PB.10556:PB.10556.82:exon3:c.A66G:p.K22K,PB.10556:PB.10556.95:exon3:c.A66G:p.K22K,PB.10556:PB.10556.96:exon3:c.A108G:p.K36K,PB.10556:PB.10556.98:exon3:c.A66G:p.K22K,PB.10556:PB.10556.105:exon…	chr2	SPARK_WES	denovo	FALSE	acceptor
SP0483939	11	120429711	120429712	t	c	0.369	1	male	sibling	2	SPARK_WES_6	SP0483937	SP0484310	exonic	ENSG00000196914.9	.	synonymous SNV	ENSG00000196914.9:ENST00000356641.7:exon9:c.T607C:p.L203L,ENSG00000196914.9:ENST00000397843.7:exon10:c.T664C:p.L222L,ENSG00000196914.9:ENST00000532993.5:exon10:c.T355C:p.L119L	exonic	PB.74488	.	synonymous SNV	PB.74488:PB.74488.380:exon10:c.T355C:p.L119L,PB.74488:PB.74488.427:exon10:c.T355C:p.L119L,PB.74488:PB.74488.507:exon10:c.T355C:p.L119L	chr11	SPARK_WES	denovo	TRUE	acceptor
SP0483939	3	172333177	172333178	g	a	0.164	1	male	sibling	2	SPARK_WES_6	SP0483937	SP0484310	intronic	ENSG00000075420.13	.	.	.	intronic	PB.25123	.	.	.	chr3	SPARK_WES	denovo	TRUE	donor
SP0483478	9	96774847	96774848	t	a	1.189	7.12e-5	male	sibling	1	SPARK_WES_9	SP0483474	SP0485659	splicing	ENSG00000081386.13	ENST00000223428.9:exon3:c.71-2A>T;ENST00000375231.5:exon3:c.71-2A>T	.	.	splicing	PB.63123	PB.63123.482:exon3:c.71-2A>T;PB.63123.492:exon3:c.71-2A>T;PB.63123.497:exon3:c.71-2A>T;PB.63123.498:exon3:c.71-2A>T;PB.63123.508:exon3:c.71-2A>T;PB.63123.515:exon3:c.71-2A>T;PB.63123.519:exon4:c.71-2A>T;PB.63123.518:exon6:c.71-2A>T;PB.63123.520:exon3:c.71-2A>T	.	.	chr9	SPARK_WES	denovo	TRUE	acceptor
SP0482706	1	42929735	42929736	g	a	0.139	1	male	sibling	2	SPARK_WES_7	SP0482704	SP0482714	exonic	ENSG00000117394.24	.	stopgain	ENSG00000117394.24:ENST00000426263.10:exon6:c.C724T:p.Q242X,ENSG00000117394.24:ENST00000674765.1:exon6:c.C724T:p.Q242X	exonic	PB.1494	.	stopgain	PB.1494:PB.1494.13:exon6:c.C724T:p.Q242X,PB.1494:PB.1494.20:exon6:c.C724T:p.Q242X,PB.1494:PB.1494.219:exon6:c.C724T:p.Q242X,PB.1494:PB.1494.222:exon6:c.C724T:p.Q242X,PB.1494:PB.1494.27:exon6:c.C724T:p.Q242X,PB.1494:PB.1494.31:exon6:c.C724T:p.Q242X,PB.1494:PB.1494.33:exon6:c.C724T:p.Q242X,PB.1494:PB.1494.57:exon6:c.C640T:p.Q214X,PB.1494:PB.1494.7:exon6:c.C724T:p.Q242X	chr1	SPARK_WES	denovo	TRUE	acceptor
SP0482505	3	49115362	49115363	t	g	0.297	1	female	sibling	1	SPARK_WES_7	SP0482503	SP0482507	splicing	ENSG00000172046.21	ENST00000398896.6:exon12:c.1541-2A>C;ENST00000417901.6:exon13:c.1889-2A>C;ENST00000693111.1:exon12:c.1580-2A>C;ENST00000691288.1:exon12:c.1547-2A>C;ENST00000453664.5:exon13:c.1853-2A>C;ENST00000692912.1:exon13:c.1889-2A>C;ENST00000398888.6:exon12:c.1580-2A>C;ENST00000698200.1:exon12:c.1670-2A>C;ENST00000689715.1:exon13:c.1733-2A>C;ENST00000306026.6:exon13:c.1844-2A>C;ENST00000434032.6:exon13:c.18…	.	.	splicing	PB.20371	PB.20371.1072:exon12:c.1586-2A>C;PB.20371.1080:exon13:c.1889-2A>C;PB.20371.1073:exon13:c.1889-2A>C;PB.20371.1081:exon13:c.1889-2A>C;PB.20371.1086:exon12:c.1580-2A>C;PB.20371.1075:exon13:c.1841-2A>C;PB.20371.1087:exon12:c.1541-2A>C;PB.20371.1085:exon13:c.1850-2A>C;PB.20371.1077:exon13:c.1895-2A>C;PB.20371.1088:exon13:c.1838-2A>C;PB.20371.1152:exon12:c.1535-2A>C;PB.20371.1151:exon13:c.1844-2A>C;PB.…	.	.	chr3	SPARK_WES	denovo	TRUE	acceptor
SP0481479	17	69261750	69261751	g	a	0.971	1.6798000000000002e-24	female	sibling	2	SPARK_WES_7	SP0481476	SP0482688	intronic	ENSG00000154265.16	.	.	.	intronic	PB.96764	.	.	.	chr17	SPARK_WES	denovo	TRUE	acceptor
SP0481478	2	241606313	241606314	g	c	0.585	0.49669	male	sibling	2	SPARK_WES_7	SP0481476	SP0482688	exonic	ENSG00000176946.13	.	nonsynonymous SNV	ENSG00000176946.13:ENST00000402136.5:exon2:c.C164G:p.S55W,ENSG00000176946.13:ENST00000402545.5:exon2:c.C164G:p.S55W,ENSG00000176946.13:ENST00000407315.6:exon3:c.C1400G:p.S467W	exonic	PB.18447	.	stopgain	PB.18447:PB.18447.21:exon3:c.C1400G:p.S467X	chr2	SPARK_WES	denovo	TRUE	donor
SP0479751	1	196326715	196326716	c	t	0.745	1.41e-4	female	sibling	2	SPARK_WES_7	SP0480671	SP0479750	splicing	ENSG00000162687.19	ENST00000367433.9:exon19:c.2276+1G>A;ENST00000294725.14:exon19:c.2276+1G>A;ENST00000647658.1:exon19:c.2276+1G>A;ENST00000609185.5:exon18:c.2126+1G>A;ENST00000451324.6:exon15:c.1109+1G>A	.	.	exonic;splicing	PB.6649;PB.6649	PB.6649.459:exon19:c.2276+1G>A	synonymous SNV	PB.6649:PB.6649.507:exon19:c.G2277A:p.P759P,PB.6649:PB.6649.515:exon19:c.G2277A:p.P759P	chr1	SPARK_WES	denovo	TRUE	donor
SP0479356	16	627378	627379	c	t	0.525	0.96166	female	sibling	2	SPARK_WES_7	SP0479355	SP0493702	exonic	ENSG00000197562.10	.	synonymous SNV	ENSG00000197562.10:ENST00000248139.8:exon6:c.C603T:p.V201V,ENSG00000197562.10:ENST00000535977.5:exon7:c.C603T:p.V201V,ENSG00000197562.10:ENST00000538492.5:exon7:c.C603T:p.V201V,ENSG00000197562.10:ENST00000539661.5:exon7:c.C603T:p.V201V,ENSG00000197562.10:ENST00000566290.5:exon7:c.C603T:p.V201V	exonic	PB.91524	.	synonymous SNV	PB.91524:PB.91524.360:exon2:c.C156T:p.V52V,PB.91524:PB.91524.267:exon4:c.C156T:p.V52V,PB.91524:PB.91524.182:exon5:c.C156T:p.V52V,PB.91524:PB.91524.226:exon5:c.C156T:p.V52V,PB.91524:PB.91524.249:exon5:c.C156T:p.V52V,PB.91524:PB.91524.197:exon6:c.C156T:p.V52V,PB.91524:PB.91524.204:exon6:c.C156T:p.V52V,PB.91524:PB.91524.232:exon6:c.C156T:p.V52V,PB.91524:PB.91524.246:exon6:c.C546T:p.V182V,PB.91524:PB…	chr16	SPARK_WES	denovo	FALSE	donor
SP0479356	5	149517879	149517880	a	g	0.34	0.99982	female	sibling	2	SPARK_WES_7	SP0479355	SP0493702	intronic	ENSG00000113712.19	.	.	.	intronic	PB.39861	.	.	.	chr5	SPARK_WES	denovo	TRUE	acceptor
SP0479134	15	48797947	48797948	t	c	0.785	2.1012e-26	male	sibling	1	SPARK_WES_9	SP0479132	SP0479141	exonic	ENSG00000103995.14	.	nonsynonymous SNV	ENSG00000103995.14:ENST00000325747.9:exon3:c.A191G:p.Q64R,ENSG00000103995.14:ENST00000380950.7:exon3:c.A191G:p.Q64R,ENSG00000103995.14:ENST00000399334.7:exon3:c.A191G:p.Q64R,ENSG00000103995.14:ENST00000558591.1:exon3:c.A191G:p.Q64R,ENSG00000103995.14:ENST00000560322.5:exon3:c.A191G:p.Q64R	exonic	PB.89512	.	nonsynonymous SNV	PB.89512:PB.89512.302:exon3:c.A191G:p.Q64R,PB.89512:PB.89512.316:exon3:c.A191G:p.Q64R,PB.89512:PB.89512.317:exon3:c.A191G:p.Q64R,PB.89512:PB.89512.319:exon3:c.A191G:p.Q64R,PB.89512:PB.89512.320:exon3:c.A191G:p.Q64R,PB.89512:PB.89512.322:exon3:c.A191G:p.Q64R,PB.89512:PB.89512.323:exon3:c.A191G:p.Q64R,PB.89512:PB.89512.324:exon3:c.A191G:p.Q64R,PB.89512:PB.89512.451:exon3:c.A191G:p.Q64R,PB.89512:PB.…	chr15	SPARK_WES	denovo	TRUE	donor
SP0479040	20	10663962	10663963	g	a	0.212	1	male	sibling	2	SPARK_WES_6	SP0479039	SP0479757	exonic	ENSG00000101384.12	.	stopgain	ENSG00000101384.12:ENST00000254958.10:exon3:c.C439T:p.Q147X	exonic	PB.102785	.	stopgain	PB.102785:PB.102785.2:exon3:c.C439T:p.Q147X,PB.102785:PB.102785.20:exon3:c.C439T:p.Q147X,PB.102785:PB.102785.25:exon3:c.C439T:p.Q147X,PB.102785:PB.102785.3:exon3:c.C439T:p.Q147X,PB.102785:PB.102785.51:exon3:c.C439T:p.Q147X	chr20	SPARK_WES	denovo	TRUE	donor
SP0478958	12	32740520	32740521	t	g	0.507	0.92169	male	sibling	2	SPARK_WES_7	SP0478957	SP0479438	intronic	ENSG00000087470.21	.	.	.	intronic	PB.76425;PB.76432	.	.	.	chr12	SPARK_WES	denovo	TRUE	donor
SP0477778	12	107709110	107709111	g	a	0.834	1.4292e-8	female	sibling	1	SPARK_WES_8	SP0478608	SP0477776	exonic	ENSG00000136045.12	.	nonsynonymous SNV	ENSG00000136045.12:ENST00000412830.8:exon13:c.G1169A:p.G390D,ENSG00000136045.12:ENST00000541166.1:exon13:c.G983A:p.G328D	exonic	PB.79483	.	nonsynonymous SNV	PB.79483:PB.79483.201:exon13:c.G1169A:p.G390D,PB.79483:PB.79483.204:exon13:c.G1169A:p.G390D,PB.79483:PB.79483.206:exon13:c.G1169A:p.G390D,PB.79483:PB.79483.213:exon13:c.G533A:p.G178D,PB.79483:PB.79483.156:exon22:c.G983A:p.G328D	chr12	SPARK_WES	denovo	TRUE	acceptor
SP0477601	1	184899177	184899178	c	t	1.213	1.5234e-21	male	sibling	2	SPARK_WES_9	SP0477587	SP0535587	splicing	ENSG00000135842.17	ENST00000367511.4:exon2:c.186+1G>A	.	.	splicing	PB.6113	PB.6113.24:exon2:c.186+1G>A;PB.6113.26:exon2:c.186+1G>A	.	.	chr1	SPARK_WES	denovo	TRUE	donor
SP0477232	3	49115362	49115363	t	g	0.297	1	female	sibling	2	SPARK_WES_6	SP0477231	SP0478541	splicing	ENSG00000172046.21	ENST00000398896.6:exon12:c.1541-2A>C;ENST00000417901.6:exon13:c.1889-2A>C;ENST00000693111.1:exon12:c.1580-2A>C;ENST00000691288.1:exon12:c.1547-2A>C;ENST00000453664.5:exon13:c.1853-2A>C;ENST00000692912.1:exon13:c.1889-2A>C;ENST00000398888.6:exon12:c.1580-2A>C;ENST00000698200.1:exon12:c.1670-2A>C;ENST00000689715.1:exon13:c.1733-2A>C;ENST00000306026.6:exon13:c.1844-2A>C;ENST00000434032.6:exon13:c.18…	.	.	splicing	PB.20371	PB.20371.1072:exon12:c.1586-2A>C;PB.20371.1080:exon13:c.1889-2A>C;PB.20371.1073:exon13:c.1889-2A>C;PB.20371.1081:exon13:c.1889-2A>C;PB.20371.1086:exon12:c.1580-2A>C;PB.20371.1075:exon13:c.1841-2A>C;PB.20371.1087:exon12:c.1541-2A>C;PB.20371.1085:exon13:c.1850-2A>C;PB.20371.1077:exon13:c.1895-2A>C;PB.20371.1088:exon13:c.1838-2A>C;PB.20371.1152:exon12:c.1535-2A>C;PB.20371.1151:exon13:c.1844-2A>C;PB.…	.	.	chr3	SPARK_WES	denovo	TRUE	acceptor
SP0476849	17	4717683	4717684	g	c	0.563	0.5899	male	sibling	2	SPARK_WES_5	SP0476847	SP0476862	ncRNA_exonic;splicing	ENSG00000302420.1;ENSG00000141480.18	ENST00000574502.5:exon5:c.176-1G>C;ENST00000574954.5:exon6:UTR5;ENST00000269260.7:exon7:c.418-1G>C;ENST00000346341.6:exon6:c.373-1G>C;ENST00000572457.5:exon5:UTR5;ENST00000381488.10:exon6:c.373-1G>C;ENST00000412477.7:exon7:c.481-1G>C;ENST00000571428.5:exon5:UTR5;ENST00000575877.5:exon7:c.418-1G>C;ENST00000576235.1:exon6:c.385-1G>C;ENST00000571206.1:exon5:UTR5	.	.	splicing	PB.94562	PB.94562.1:exon7:UTR5;PB.94562.3:exon6:UTR5;PB.94562.10:exon7:UTR5;PB.94562.14:exon5:UTR5;PB.94562.18:exon7:c.418-1G>C;PB.94562.16:exon7:c.418-1G>C;PB.94562.17:exon4:UTR5;PB.94562.20:exon7:c.418-1G>C;PB.94562.19:exon7:c.418-1G>C;PB.94562.22:exon6:UTR5;PB.94562.24:exon6:UTR5;PB.94562.26:exon6:UTR5;PB.94562.29:exon7:UTR5;PB.94562.30:exon5:UTR5;PB.94562.33:exon7:c.418-1G>C;PB.94562.37:exon6:c.373-1G…	.	.	chr17	SPARK_WES	denovo	TRUE	acceptor
SP0476849	20	34913498	34913499	a	t	0.786	5.3688e-10	male	sibling	2	SPARK_WES_5	SP0476847	SP0476862	UTR3	ENSG00000131069.20	ENST00000480274.1:c.*314A>T	.	.	intronic	PB.103597	.	.	.	chr20	SPARK_WES	denovo	TRUE	donor
SP0475233	15	92927330	92927331	g	a	0.174	1	female	sibling	2	SPARK_WES_5	SP0475231	SP0476071	splicing	ENSG00000173575.24	ENST00000626874.2:exon4:c.381+1G>A;ENST00000700549.1:exon4:c.381+1G>A;ENST00000628375.2:exon4:c.381+1G>A;ENST00000420239.7:exon4:c.381+1G>A;ENST00000700550.1:exon4:c.381+1G>A;ENST00000700551.1:exon4:c.381+1G>A;ENST00000394196.9:exon4:c.381+1G>A;ENST00000625990.3:exon3:c.87+1G>A;ENST00000700552.1:exon3:c.87+1G>A;ENST00000626782.2:exon3:c.420+1G>A	.	.	exonic;splicing	PB.91165;PB.91165	PB.91165.39:exon7:UTR5;PB.91165.52:exon7:c.381+1G>A;PB.91165.188:exon4:c.381+1G>A;PB.91165.219:exon4:c.381+1G>A;PB.91165.239:exon4:c.381+1G>A;PB.91165.299:exon4:c.381+1G>A;PB.91165.267:exon3:c.87+1G>A;PB.91165.273:exon3:UTR5;PB.91165.329:exon4:c.381+1G>A	nonsynonymous SNV	PB.91165:PB.91165.227:exon4:c.G382A:p.V128I	chr15	SPARK_WES	denovo	TRUE	donor
SP0475142	16	89934780	89934781	g	c	0.691	0.041742	female	sibling	2	SPARK_WES_6	SP0476218	SP0475141	exonic	ENSG00000198211.8;ENSG00000258947.8	.	synonymous SNV	ENSG00000258947.8:ENST00000315491.12:exon4:c.G330C:p.A110A,ENSG00000258947.8:ENST00000554444.5:exon4:c.G114C:p.A38A,ENSG00000258947.8:ENST00000555810.5:exon4:c.G114C:p.A38A,ENSG00000258947.8:ENST00000556565.5:exon4:c.G114C:p.A38A,ENSG00000198211.8:ENST00000556922.1:exon5:c.G1371C:p.A457A	exonic	PB.94406	.	synonymous SNV	PB.94406:PB.94406.1004:exon2:c.G204C:p.A68A,PB.94406:PB.94406.788:exon2:c.G204C:p.A68A,PB.94406:PB.94406.985:exon2:c.G204C:p.A68A,PB.94406:PB.94406.677:exon3:c.G114C:p.A38A,PB.94406:PB.94406.678:exon3:c.G204C:p.A68A,PB.94406:PB.94406.618:exon4:c.G324C:p.A108A,PB.94406:PB.94406.621:exon4:c.G282C:p.A94A,PB.94406:PB.94406.635:exon4:c.G114C:p.A38A,PB.94406:PB.94406.638:exon4:c.G114C:p.A38A,PB.94406:P…	chr16	SPARK_WES	denovo	FALSE	donor
SP0475142	14	32695989	32695990	g	c	0.368	1	female	sibling	2	SPARK_WES_6	SP0476218	SP0475141	exonic	ENSG00000151320.11	.	synonymous SNV	ENSG00000151320.11:ENST00000280979.9:exon9:c.G2880C:p.G960G,ENSG00000151320.11:ENST00000557272.1:exon9:c.G2880C:p.G960G,ENSG00000151320.11:ENST00000557354.5:exon9:c.G2880C:p.G960G	exonic	PB.85347	.	synonymous SNV	PB.85347:PB.85347.1744:exon2:c.G33C:p.G11G,PB.85347:PB.85347.111:exon9:c.G2880C:p.G960G,PB.85347:PB.85347.141:exon9:c.G2880C:p.G960G,PB.85347:PB.85347.218:exon9:c.G2880C:p.G960G,PB.85347:PB.85347.270:exon9:c.G2880C:p.G960G,PB.85347:PB.85347.460:exon9:c.G2880C:p.G960G,PB.85347:PB.85347.490:exon9:c.G2880C:p.G960G,PB.85347:PB.85347.228:exon10:c.G2880C:p.G960G	chr14	SPARK_WES	denovo	TRUE	acceptor
SP0475142	16	89935023	89935024	g	a	0.691	0.041742	female	sibling	2	SPARK_WES_6	SP0476218	SP0475141	exonic	ENSG00000198211.8;ENSG00000258947.8	.	synonymous SNV	ENSG00000258947.8:ENST00000315491.12:exon4:c.G573A:p.Q191Q,ENSG00000258947.8:ENST00000554444.5:exon4:c.G357A:p.Q119Q,ENSG00000258947.8:ENST00000555810.5:exon4:c.G357A:p.Q119Q,ENSG00000198211.8:ENST00000556922.1:exon5:c.G1614A:p.Q538Q	exonic;splicing	PB.94406;PB.94406	PB.94406.705:exon5:c.463-1G>A;PB.94406.818:exon5:c.328-1G>A	synonymous SNV	PB.94406:PB.94406.1004:exon2:c.G447A:p.Q149Q,PB.94406:PB.94406.713:exon2:c.G135A:p.Q45Q,PB.94406:PB.94406.788:exon2:c.G447A:p.Q149Q,PB.94406:PB.94406.985:exon2:c.G447A:p.Q149Q,PB.94406:PB.94406.677:exon3:c.G357A:p.Q119Q,PB.94406:PB.94406.678:exon3:c.G447A:p.Q149Q,PB.94406:PB.94406.618:exon4:c.G567A:p.Q189Q,PB.94406:PB.94406.621:exon4:c.G525A:p.Q175Q,PB.94406:PB.94406.635:exon4:c.G357A:p.Q119Q,PB.…	chr16	SPARK_WES	denovo	FALSE	acceptor
SP0475142	2	144517419	144517420	c	g	0.114	1	female	sibling	2	SPARK_WES_6	SP0476218	SP0475141	splicing	ENSG00000169554.23	ENST00000627532.3:exon2:UTR5;ENST00000636471.1:exon2:UTR5;ENST00000419938.5:exon2:UTR5;ENST00000409487.7:exon2:UTR5;ENST00000636732.2:exon2:UTR5;ENST00000636026.2:exon2:UTR5;ENST00000689298.1:exon2:UTR5;ENST00000539609.7:exon2:UTR5;ENST00000303660.8:exon2:UTR5;ENST00000427902.5:exon2:c.19-1G>C;ENST00000637267.2:exon3:UTR5;ENST00000392861.6:exon2:c.16-1G>C;ENST00000409211.5:exon2:UTR5;ENST00000465…	.	.	splicing	PB.14297	PB.14297.1003:exon2:UTR5;PB.14297.1022:exon2:UTR5;PB.14297.1017:exon2:UTR5;PB.14297.1023:exon2:UTR5;PB.14297.1011:exon2:UTR5;PB.14297.1007:exon3:UTR5;PB.14297.1013:exon2:UTR5;PB.14297.1008:exon2:UTR5;PB.14297.1033:exon2:UTR5;PB.14297.1102:exon2:UTR5;PB.14297.1109:exon2:UTR5;PB.14297.1181:exon2:UTR5;PB.14297.1182:exon2:UTR5;PB.14297.1185:exon2:UTR5;PB.14297.1315:exon3:UTR5;PB.14297.1312:exon2:UTR5…	.	.	chr2	SPARK_WES	denovo	TRUE	acceptor
SP0475142	5	149517879	149517880	a	g	0.34	0.99982	female	sibling	2	SPARK_WES_6	SP0476218	SP0475141	intronic	ENSG00000113712.19	.	.	.	intronic	PB.39861	.	.	.	chr5	SPARK_WES	denovo	TRUE	acceptor
SP0475142	12	81440048	81440049	a	g	0.362	1	female	sibling	2	SPARK_WES_6	SP0476218	SP0475141	ncRNA_intronic	ENSG00000258162.4	.	.	.	intronic	PB.78395	.	.	.	chr12	SPARK_WES	denovo	TRUE	acceptor
SP0474921	3	49115362	49115363	t	g	0.297	1	female	sibling	1	SPARK_WES_5	SP0474919	SP0475624	splicing	ENSG00000172046.21	ENST00000398896.6:exon12:c.1541-2A>C;ENST00000417901.6:exon13:c.1889-2A>C;ENST00000693111.1:exon12:c.1580-2A>C;ENST00000691288.1:exon12:c.1547-2A>C;ENST00000453664.5:exon13:c.1853-2A>C;ENST00000692912.1:exon13:c.1889-2A>C;ENST00000398888.6:exon12:c.1580-2A>C;ENST00000698200.1:exon12:c.1670-2A>C;ENST00000689715.1:exon13:c.1733-2A>C;ENST00000306026.6:exon13:c.1844-2A>C;ENST00000434032.6:exon13:c.18…	.	.	splicing	PB.20371	PB.20371.1072:exon12:c.1586-2A>C;PB.20371.1080:exon13:c.1889-2A>C;PB.20371.1073:exon13:c.1889-2A>C;PB.20371.1081:exon13:c.1889-2A>C;PB.20371.1086:exon12:c.1580-2A>C;PB.20371.1075:exon13:c.1841-2A>C;PB.20371.1087:exon12:c.1541-2A>C;PB.20371.1085:exon13:c.1850-2A>C;PB.20371.1077:exon13:c.1895-2A>C;PB.20371.1088:exon13:c.1838-2A>C;PB.20371.1152:exon12:c.1535-2A>C;PB.20371.1151:exon13:c.1844-2A>C;PB.…	.	.	chr3	SPARK_WES	denovo	TRUE	acceptor
SP0474634	10	112538243	112538244	a	g	0.865	7.015e-5	male	sibling	2	SPARK_WES_5	SP0474633	SP0475827	splicing	ENSG00000151532.15	ENST00000705995.1:exon6:c.364-2A>G;ENST00000393077.3:exon5:c.343-2A>G;ENST00000432306.5:exon5:c.343-2A>G	.	.	splicing	PB.69091	PB.69091.1:exon6:c.364-2A>G;PB.69091.2:exon6:c.364-2A>G;PB.69091.10:exon6:c.364-2A>G;PB.69091.19:exon6:c.364-2A>G;PB.69091.28:exon6:c.364-2A>G;PB.69091.22:exon5:c.343-2A>G;PB.69091.20:exon6:c.364-2A>G;PB.69091.45:exon6:c.364-2A>G;PB.69091.23:exon5:c.343-2A>G;PB.69091.38:exon5:c.343-2A>G;PB.69091.49:exon6:c.364-2A>G;PB.69091.53:exon6:c.364-2A>G;PB.69091.8:exon5:c.343-2A>G;PB.69091.58:exon5:c.343-2…	.	.	chr10	SPARK_WES	denovo	TRUE	acceptor
SP0474527	7	151075508	151075509	g	a	0.42	0.99999	male	sibling	2	SPARK_WES_5	SP0474529	SP0474525	splicing	ENSG00000164889.15	ENST00000485713.5:exon20:c.3301+1G>A;ENST00000413384.7:exon20:c.3301+1G>A;ENST00000677246.1:exon19:c.3107+1G>A;ENST00000677246.1:exon19:UTR3;ENST00000392826.6:exon19:c.3274+1G>A;ENST00000461735.1:exon19:c.3259+1G>A	.	.	splicing	PB.53774	PB.53774.1:exon20:c.3301+1G>A;PB.53774.3:exon20:c.3301+1G>A;PB.53774.5:exon19:c.3085+1G>A;PB.53774.14:exon20:c.3301+1G>A;PB.53774.21:exon20:c.3107+1G>A;PB.53774.21:exon20:UTR3;PB.53774.23:exon19:c.1924+1G>A;PB.53774.40:exon20:c.3290+1G>A;PB.53774.40:exon20:UTR3;PB.53774.45:exon19:c.3393+1G>A;PB.53774.45:exon19:UTR3;PB.53774.46:exon19:c.3085+1G>A;PB.53774.51:exon20:c.3301+1G>A;PB.53774.73:exon19:c…	.	.	chr7	SPARK_WES	denovo	TRUE	donor
SP0474048	9	70864513	70864514	g	t	0.48	0.88921	male	sibling	2	SPARK_WES_5	SP0474047	SP0475234	intronic	ENSG00000083067.27	.	.	.	intronic	PB.62052	.	.	.	chr9	SPARK_WES	denovo	TRUE	acceptor
SP0474028	19	35618401	35618402	a	c	0.86	8.703e-16	male	sibling	2	SPARK_WES_5	SP0474027	SP0474035	exonic	ENSG00000249115.9	.	nonsynonymous SNV	ENSG00000249115.9:ENST00000203166.10:exon11:c.A822C:p.R274S	exonic	PB.101401	.	nonsynonymous SNV	PB.101401:PB.101401.43:exon10:c.A522C:p.R174S,PB.101401:PB.101401.102:exon11:c.A522C:p.R174S,PB.101401:PB.101401.28:exon11:c.A822C:p.R274S,PB.101401:PB.101401.33:exon11:c.A822C:p.R274S,PB.101401:PB.101401.50:exon11:c.A822C:p.R274S,PB.101401:PB.101401.52:exon11:c.A822C:p.R274S,PB.101401:PB.101401.84:exon11:c.A822C:p.R274S,PB.101401:PB.101401.1:exon12:c.A822C:p.R274S,PB.101401:PB.101401.2:exon12:c.…	chr19	SPARK_WES	denovo	TRUE	acceptor
SP0472733	12	54582797	54582798	g	a	1.272	3.5178e-6	male	sibling	2	SPARK_WES_6	SP0472732	SP0472736	intronic	ENSG00000135447.17	.	.	.	UTR3	PB.77167	PB.77167.32:c.*269C>T	.	.	chr12	SPARK_WES	denovo	TRUE	acceptor
SP0472712	3	49115362	49115363	t	g	0.297	1	female	sibling	1	SPARK_WES_6	SP0472708	SP0473689	splicing	ENSG00000172046.21	ENST00000398896.6:exon12:c.1541-2A>C;ENST00000417901.6:exon13:c.1889-2A>C;ENST00000693111.1:exon12:c.1580-2A>C;ENST00000691288.1:exon12:c.1547-2A>C;ENST00000453664.5:exon13:c.1853-2A>C;ENST00000692912.1:exon13:c.1889-2A>C;ENST00000398888.6:exon12:c.1580-2A>C;ENST00000698200.1:exon12:c.1670-2A>C;ENST00000689715.1:exon13:c.1733-2A>C;ENST00000306026.6:exon13:c.1844-2A>C;ENST00000434032.6:exon13:c.18…	.	.	splicing	PB.20371	PB.20371.1072:exon12:c.1586-2A>C;PB.20371.1080:exon13:c.1889-2A>C;PB.20371.1073:exon13:c.1889-2A>C;PB.20371.1081:exon13:c.1889-2A>C;PB.20371.1086:exon12:c.1580-2A>C;PB.20371.1075:exon13:c.1841-2A>C;PB.20371.1087:exon12:c.1541-2A>C;PB.20371.1085:exon13:c.1850-2A>C;PB.20371.1077:exon13:c.1895-2A>C;PB.20371.1088:exon13:c.1838-2A>C;PB.20371.1152:exon12:c.1535-2A>C;PB.20371.1151:exon13:c.1844-2A>C;PB.…	.	.	chr3	SPARK_WES	denovo	TRUE	acceptor
SP0471798	3	121483582	121483583	c	a	1.027	1.6154999999999998e-46	female	sibling	2	SPARK_WES_5	SP0471782	SP0473251	splicing	ENSG00000051341.15	ENST00000264233.6:exon18:c.5774-1G>T	.	.	splicing	PB.23176	PB.23176.9:exon3:c.1772-1G>T;PB.23176.14:exon3:c.1322-1G>T	.	.	chr3	SPARK_WES	denovo	TRUE	acceptor
SP0471604	3	121483582	121483583	c	a	1.027	1.6154999999999998e-46	male	sibling	2	SPARK_WES_6	SP0471606	SP0471602	splicing	ENSG00000051341.15	ENST00000264233.6:exon18:c.5774-1G>T	.	.	splicing	PB.23176	PB.23176.9:exon3:c.1772-1G>T;PB.23176.14:exon3:c.1322-1G>T	.	.	chr3	SPARK_WES	denovo	TRUE	acceptor
SP0470866	2	65331985	65331986	c	t	1.362	1.5939e-15	male	sibling	1	SPARK_WES_5	SP0470864	SP0471529	splicing	ENSG00000198369.10	ENST00000356388.9:exon4:c.438+1G>A;ENST00000426832.2:exon6:c.706+1G>A;ENST00000426832.2:exon6:UTR3;ENST00000443619.6:exon4:c.429+1G>A;ENST00000452315.5:exon4:c.483+1G>A;ENST00000421087.5:exon2:c.234+1G>A;ENST00000474228.2:exon5:c.580+1G>A;ENST00000474228.2:exon5:UTR3	.	.	splicing	PB.11345	PB.11345.922:exon4:c.438+1G>A;PB.11345.923:exon5:c.69+1G>A;PB.11345.931:exon4:c.438+1G>A;PB.11345.920:exon5:c.438+1G>A;PB.11345.921:exon3:UTR5;PB.11345.933:exon4:c.438+1G>A;PB.11345.934:exon3:UTR5;PB.11345.996:exon4:c.438+1G>A;PB.11345.1000:exon4:c.438+1G>A	.	.	chr2	SPARK_WES	denovo	TRUE	donor
SP0470789	15	43409741	43409742	c	g	0.711	5.4897e-8	male	sibling	2	SPARK_WES_5	SP0470788	SP0472295	splicing	ENSG00000067369.14	ENST00000382044.9:exon25:c.5306-1G>C;ENST00000263801.7:exon25:c.5291-1G>C;ENST00000411772.5:exon15:c.3179-1G>C;ENST00000411772.5:exon15:UTR3;ENST00000382039.7:exon24:c.5156-1G>C;ENST00000450115.6:exon25:c.5300-1G>C;ENST00000434595.1:exon3:c.265-1G>C	.	.	splicing	PB.89188	PB.89188.72:exon13:c.2610-1G>C;PB.89188.72:exon13:UTR3;PB.89188.73:exon26:c.2426-1G>C;PB.89188.86:exon4:c.542-1G>C;PB.89188.85:exon12:c.3910-1G>C;PB.89188.85:exon12:UTR3;PB.89188.115:exon25:c.5360-1G>C;PB.89188.68:exon24:c.5186-1G>C;PB.89188.74:exon23:c.4982-1G>C;PB.89188.89:exon25:c.5306-1G>C;PB.89188.65:exon25:c.5306-1G>C;PB.89188.122:exon26:c.5375-1G>C;PB.89188.122:exon26:UTR3;PB.89188.67:exon…	.	.	chr15	SPARK_WES	denovo	TRUE	acceptor
SP0470436	19	49854967	49854968	a	g	0.523	0.92546	female	sibling	1	SPARK_WES_6	SP0470434	SP0472054	ncRNA_exonic;splicing	ENSG00000268047.2;ENSG00000104960.15	ENST00000594151.5:exon5:c.496-2A>G;ENST00000601612.5:exon5:c.355-2A>G;ENST00000600603.5:exon5:c.355-2A>G;ENST00000601638.5:exon5:c.355-2A>G;ENST00000391842.6:exon5:c.451-2A>G;ENST00000599732.5:exon5:c.451-2A>G;ENST00000601675.5:exon5:c.451-2A>G	.	.	splicing	PB.101958	PB.101958.280:exon5:c.355-2A>G;PB.101958.281:exon5:c.496-2A>G;PB.101958.283:exon5:c.28-2A>G;PB.101958.286:exon5:c.28-2A>G;PB.101958.287:exon5:UTR5;PB.101958.284:exon5:c.496-2A>G;PB.101958.289:exon5:c.355-2A>G;PB.101958.292:exon5:c.28-2A>G;PB.101958.291:exon5:c.451-2A>G;PB.101958.299:exon5:UTR5;PB.101958.306:exon5:c.28-2A>G;PB.101958.319:exon5:c.451-2A>G;PB.101958.332:exon5:UTR5;PB.101958.348:exon…	.	.	chr19	SPARK_WES	denovo	TRUE	acceptor
SP0470252	7	6190447	6190448	c	a	0.551	0.82302	male	sibling	2	SPARK_WES_5	SP0470249	SP0470723	splicing	ENSG00000008256.17	ENST00000350796.8:exon2:c.117+1G>T	.	.	splicing	PB.48282	PB.48282.6:exon2:c.117+1G>T;PB.48282.4:exon2:UTR5;PB.48282.45:exon2:c.117+1G>T	.	.	chr7	SPARK_WES	denovo	TRUE	donor
SP0469523	3	49115362	49115363	t	g	0.297	1	male	sibling	2	SPARK_WES_6	SP0469521	SP0469533	splicing	ENSG00000172046.21	ENST00000398896.6:exon12:c.1541-2A>C;ENST00000417901.6:exon13:c.1889-2A>C;ENST00000693111.1:exon12:c.1580-2A>C;ENST00000691288.1:exon12:c.1547-2A>C;ENST00000453664.5:exon13:c.1853-2A>C;ENST00000692912.1:exon13:c.1889-2A>C;ENST00000398888.6:exon12:c.1580-2A>C;ENST00000698200.1:exon12:c.1670-2A>C;ENST00000689715.1:exon13:c.1733-2A>C;ENST00000306026.6:exon13:c.1844-2A>C;ENST00000434032.6:exon13:c.18…	.	.	splicing	PB.20371	PB.20371.1072:exon12:c.1586-2A>C;PB.20371.1080:exon13:c.1889-2A>C;PB.20371.1073:exon13:c.1889-2A>C;PB.20371.1081:exon13:c.1889-2A>C;PB.20371.1086:exon12:c.1580-2A>C;PB.20371.1075:exon13:c.1841-2A>C;PB.20371.1087:exon12:c.1541-2A>C;PB.20371.1085:exon13:c.1850-2A>C;PB.20371.1077:exon13:c.1895-2A>C;PB.20371.1088:exon13:c.1838-2A>C;PB.20371.1152:exon12:c.1535-2A>C;PB.20371.1151:exon13:c.1844-2A>C;PB.…	.	.	chr3	SPARK_WES	denovo	TRUE	acceptor
SP0469303	20	290589	290590	c	a	1.316	3.7828e-18	male	sibling	2	SPARK_WES_5	SP0472029	SP0469302	exonic;splicing	ENSG00000196476.12;ENSG00000196476.12	ENST00000360321.7:exon1:c.20+1G>T	nonsynonymous SNV	ENSG00000196476.12:ENST00000400269.4:exon1:c.G14T:p.S5I	splicing	PB.102350	PB.102350.12:exon1:c.20+1G>T;PB.102350.32:exon1:c.20+1G>T;PB.102350.4:exon1:c.20+1G>T	.	.	chr20	SPARK_WES	denovo	TRUE	donor
SP0469195	7	99459146	99459147	t	g	1.11	2.0114e-18	male	sibling	2	SPARK_WES_5	SP0469201	SP0469193	exonic	ENSG00000241468.8	.	nonsynonymous SNV	ENSG00000241468.8:ENST00000292475.8:exon3:c.A256C:p.K86Q,ENSG00000241468.8:ENST00000394186.3:exon3:c.A238C:p.K80Q,ENSG00000241468.8:ENST00000449683.5:exon3:c.A268C:p.K90Q	exonic	PB.51676	.	nonsynonymous SNV	PB.51676:PB.51676.307:exon3:c.A256C:p.K86Q,PB.51676:PB.51676.329:exon3:c.A256C:p.S86R,PB.51676:PB.51676.332:exon3:c.A238C:p.S80R	chr7	SPARK_WES	denovo	TRUE	donor
SP0468838	16	13928027	13928028	g	a	0.985	3.4481e-11	female	sibling	2	SPARK_WES_6	SP0282578	SP0282839	exonic	ENSG00000175595.16	.	synonymous SNV	ENSG00000175595.16:ENST00000311895.8:exon4:c.G585A:p.R195R,ENSG00000175595.16:ENST00000575156.5:exon4:c.G585A:p.R195R,ENSG00000175595.16:ENST00000682826.1:exon4:c.G585A:p.R195R,ENSG00000175595.16:ENST00000682617.1:exon5:c.G723A:p.R241R	exonic	PB.92068	.	synonymous SNV	PB.92068:PB.92068.14:exon4:c.G585A:p.R195R,PB.92068:PB.92068.28:exon4:c.G585A:p.R195R,PB.92068:PB.92068.35:exon4:c.G585A:p.R195R,PB.92068:PB.92068.6:exon4:c.G585A:p.R195R,PB.92068:PB.92068.8:exon4:c.G585A:p.R195R	chr16	SPARK_WES	denovo	TRUE	acceptor
SP0468464	3	49115362	49115363	t	g	0.297	1	male	sibling	2	SPARK_WES_5	SP0468462	SP0470835	splicing	ENSG00000172046.21	ENST00000398896.6:exon12:c.1541-2A>C;ENST00000417901.6:exon13:c.1889-2A>C;ENST00000693111.1:exon12:c.1580-2A>C;ENST00000691288.1:exon12:c.1547-2A>C;ENST00000453664.5:exon13:c.1853-2A>C;ENST00000692912.1:exon13:c.1889-2A>C;ENST00000398888.6:exon12:c.1580-2A>C;ENST00000698200.1:exon12:c.1670-2A>C;ENST00000689715.1:exon13:c.1733-2A>C;ENST00000306026.6:exon13:c.1844-2A>C;ENST00000434032.6:exon13:c.18…	.	.	splicing	PB.20371	PB.20371.1072:exon12:c.1586-2A>C;PB.20371.1080:exon13:c.1889-2A>C;PB.20371.1073:exon13:c.1889-2A>C;PB.20371.1081:exon13:c.1889-2A>C;PB.20371.1086:exon12:c.1580-2A>C;PB.20371.1075:exon13:c.1841-2A>C;PB.20371.1087:exon12:c.1541-2A>C;PB.20371.1085:exon13:c.1850-2A>C;PB.20371.1077:exon13:c.1895-2A>C;PB.20371.1088:exon13:c.1838-2A>C;PB.20371.1152:exon12:c.1535-2A>C;PB.20371.1151:exon13:c.1844-2A>C;PB.…	.	.	chr3	SPARK_WES	denovo	TRUE	acceptor
SP0467777	17	8205392	8205393	g	a	0.958	1.5082e-7	male	sibling	2	SPARK_WES_6	SP0467776	SP0468244	intronic	ENSG00000178999.13	.	.	.	intronic	PB.94715	.	.	.	chr17	SPARK_WES	denovo	TRUE	acceptor
SP0467376	3	49115362	49115363	t	g	0.297	1	female	sibling	2	SPARK_WES_9	SP0467374	SP0471645	splicing	ENSG00000172046.21	ENST00000398896.6:exon12:c.1541-2A>C;ENST00000417901.6:exon13:c.1889-2A>C;ENST00000693111.1:exon12:c.1580-2A>C;ENST00000691288.1:exon12:c.1547-2A>C;ENST00000453664.5:exon13:c.1853-2A>C;ENST00000692912.1:exon13:c.1889-2A>C;ENST00000398888.6:exon12:c.1580-2A>C;ENST00000698200.1:exon12:c.1670-2A>C;ENST00000689715.1:exon13:c.1733-2A>C;ENST00000306026.6:exon13:c.1844-2A>C;ENST00000434032.6:exon13:c.18…	.	.	splicing	PB.20371	PB.20371.1072:exon12:c.1586-2A>C;PB.20371.1080:exon13:c.1889-2A>C;PB.20371.1073:exon13:c.1889-2A>C;PB.20371.1081:exon13:c.1889-2A>C;PB.20371.1086:exon12:c.1580-2A>C;PB.20371.1075:exon13:c.1841-2A>C;PB.20371.1087:exon12:c.1541-2A>C;PB.20371.1085:exon13:c.1850-2A>C;PB.20371.1077:exon13:c.1895-2A>C;PB.20371.1088:exon13:c.1838-2A>C;PB.20371.1152:exon12:c.1535-2A>C;PB.20371.1151:exon13:c.1844-2A>C;PB.…	.	.	chr3	SPARK_WES	denovo	TRUE	acceptor
SP0467259	6	32580744	32580745	c	g	1.891	0.0022984	male	sibling	2	SPARK_WES_5	SP0467257	SP0467281	splicing	ENSG00000196126.12	ENST00000696610.1:exon5:c.953+1G>C;ENST00000696610.1:exon5:UTR3;ENST00000360004.6:exon4:c.763+1G>C	.	.	splicing	PB.42566	PB.42566.4:exon4:c.763+1G>C	.	.	chr6	SPARK_WES	denovo	TRUE	donor
SP0467106	1	209838908	209838909	g	a	0.76	2.0671e-9	male	sibling	2	SPARK_WES_5	SP0467105	SP0467108	exonic	ENSG00000117597.18	.	nonsynonymous SNV	ENSG00000117597.18:ENST00000491415.7:exon7:c.G1063A:p.V355I	exonic	PB.7187	.	nonsynonymous SNV	PB.7187:PB.7187.10:exon7:c.G1063A:p.V355I,PB.7187:PB.7187.12:exon7:c.G751A:p.V251I,PB.7187:PB.7187.13:exon7:c.G1063A:p.V355I,PB.7187:PB.7187.16:exon7:c.G1063A:p.V355I,PB.7187:PB.7187.3:exon7:c.G1063A:p.V355I,PB.7187:PB.7187.45:exon7:c.G1063A:p.V355I,PB.7187:PB.7187.6:exon7:c.G1063A:p.V355I	chr1	SPARK_WES	denovo	TRUE	acceptor
SP0466538	1	19163827	19163828	c	g	0.242	1	male	sibling	1	SPARK_WES_5	SP0466536	SP0466642	splicing	ENSG00000127481.15	ENST00000375254.8:exon34:c.4701-1G>C;ENST00000417040.1:exon7:c.831-1G>C	.	.	splicing	PB.624	PB.624.191:exon16:c.1966-1G>C;PB.624.191:exon16:UTR3	.	.	chr1	SPARK_WES	denovo	TRUE	acceptor
SP0465293	19	41243613	41243614	a	c	0.626	2.4167e-6	male	sibling	2	SPARK_WES_6	SP0465291	SP0465299	splicing	ENSG00000167601.12	ENST00000301178.9:exon12:c.1446-2A>C;ENST00000359092.7:exon11:c.1419-2A>C;ENST00000593513.1:exon9:c.642-2A>C	.	.	splicing	PB.101604	PB.101604.1:exon11:c.1419-2A>C;PB.101604.2:exon12:c.1446-2A>C;PB.101604.8:exon12:c.1446-2A>C;PB.101604.24:exon11:c.1419-2A>C;PB.101604.34:exon11:c.1419-2A>C	.	.	chr19	SPARK_WES	denovo	TRUE	acceptor
SP0465186	8	143580010	143580011	c	t	1.086	3.1785e-14	male	sibling	2	SPARK_WES_5	SP0465195	SP0465185	ncRNA_exonic;splicing	ENSG00000279605.1;ENSG00000104529.19	ENST00000317198.10:exon7:c.807+1G>A;ENST00000532400.1:exon3:c.254+1G>A;ENST00000529576.5:exon2:c.327+1G>A;ENST00000532741.5:exon7:c.2055+1G>A;ENST00000526838.5:exon7:c.750+1G>A;ENST00000442189.6:exon9:c.1905+1G>A;ENST00000618139.4:exon9:c.1905+1G>A;ENST00000528610.5:exon6:c.735+1G>A;ENST00000533833.5:exon6:c.640+1G>A;ENST00000533833.5:exon6:UTR3;ENST00000395119.7:exon7:c.807+1G>A;ENST00000529272.…	.	.	splicing	PB.59679	PB.59679.273:exon6:c.735+1G>A;PB.59679.276:exon7:c.1809+1G>A;PB.59679.307:exon8:c.1527+1G>A;PB.59679.309:exon7:c.1455+1G>A;PB.59679.328:exon7:c.807+1G>A;PB.59679.329:exon6:c.735+1G>A;PB.59679.334:exon8:c.1833+1G>A;PB.59679.322:exon7:c.807+1G>A;PB.59679.286:exon9:c.1905+1G>A;PB.59679.294:exon8:c.1848+1G>A;PB.59679.303:exon6:c.1701+1G>A;PB.59679.310:exon7:c.807+1G>A;PB.59679.302:exon7:c.1773+1G>A;P…	.	.	chr8	SPARK_WES	denovo	TRUE	donor
SP0464798	7	100585879	100585880	c	g	0.874	1.6355e-13	male	sibling	2	SPARK_WES_6	SP0464797	SP0465972	splicing	ENSG00000077454.17	ENST00000310300.11:exon1:c.220+1G>C;ENST00000485554.6:exon1:c.220+1G>C	.	.	splicing	PB.51699	PB.51699.2111:exon1:c.220+1G>C;PB.51699.2140:exon1:c.220+1G>C;PB.51699.2165:exon1:c.220+1G>C;PB.51699.2141:exon2:c.220+1G>C;PB.51699.2154:exon1:c.220+1G>C;PB.51699.2148:exon1:c.220+1G>C	.	.	chr7	SPARK_WES	denovo	TRUE	donor
SP0464386	17	76101268	76101269	a	c	0.761	7.3995e-10	female	sibling	2	SPARK_WES_5	SP0464402	SP0464381	exonic;splicing	ENSG00000182473.22;ENSG00000182473.22	ENST00000589210.6:exon4:c.417+2T>G;ENST00000332065.9:exon4:c.417+2T>G;ENST00000335146.11:exon4:c.417+2T>G;ENST00000607838.5:exon4:c.294+2T>G;ENST00000467929.6:exon3:c.294+2T>G;ENST00000405575.8:exon4:c.417+2T>G;ENST00000357231.8:exon2:c.281+2T>G;ENST00000411744.6:exon4:c.417+2T>G;ENST00000634349.1:exon4:c.417+2T>G;ENST00000420116.1:exon2:c.72+2T>G;ENST00000442951.5:exon3:c.258+2T>G;ENST0000058950…	nonsynonymous SNV	ENSG00000182473.22:ENST00000406660.4:exon4:c.T419G:p.V140G	splicing	PB.97051	PB.97051.334:exon4:c.417+2T>G;PB.97051.323:exon4:c.417+2T>G;PB.97051.322:exon4:c.417+2T>G;PB.97051.321:exon4:c.417+2T>G;PB.97051.329:exon4:c.417+2T>G;PB.97051.325:exon4:c.417+2T>G;PB.97051.395:exon3:c.294+2T>G;PB.97051.360:exon4:c.417+2T>G;PB.97051.423:exon4:c.417+2T>G;PB.97051.345:exon4:c.417+2T>G;PB.97051.348:exon4:c.417+2T>G;PB.97051.328:exon4:c.417+2T>G;PB.97051.331:exon4:c.417+2T>G;PB.97051.…	.	.	chr17	SPARK_WES	denovo	TRUE	donor
SP0463742	7	6580678	6580679	g	c	1.504	6.2836e-16	female	sibling	1	SPARK_WES_5	SP0463798	SP0463739	splicing	ENSG00000136247.15	ENST00000405731.7:exon3:c.117+1G>C;ENST00000396707.6:exon4:c.117+1G>C;ENST00000396713.6:exon3:c.117+1G>C;ENST00000335965.11:exon3:c.117+1G>C;ENST00000396709.5:exon3:c.117+1G>C;ENST00000483589.5:exon4:c.117+1G>C;ENST00000396706.2:exon3:c.117+1G>C	.	.	splicing	PB.48286	PB.48286.1:exon4:c.117+1G>C;PB.48286.4:exon3:c.117+1G>C;PB.48286.16:exon3:c.117+1G>C;PB.48286.46:exon3:c.117+1G>C;PB.48286.64:exon3:c.117+1G>C;PB.48286.9:exon3:c.117+1G>C;PB.48286.63:exon3:c.117+1G>C;PB.48286.28:exon3:c.117+1G>C;PB.48286.15:exon3:c.117+1G>C;PB.48286.44:exon4:c.117+1G>C;PB.48286.18:exon3:c.117+1G>C;PB.48286.74:exon4:c.117+1G>C;PB.48286.73:exon2:c.117+1G>C;PB.48286.76:exon4:c.117+1…	.	.	chr7	SPARK_WES	denovo	TRUE	donor
SP0463609	3	32530330	32530331	g	a	0.502	0.98046	male	sibling	2	SPARK_WES_5	SP0463589	SP0467210	intronic	ENSG00000144635.9	.	.	.	UTR3	PB.19760	PB.19760.455:c.*124C>T	.	.	chr3	SPARK_WES	denovo	TRUE	acceptor
SP0463266	1	37723039	37723040	c	t	1.482	4.390399999999999e-50	male	sibling	1	SPARK_WES_5	SP0463263	SP0463440	splicing	ENSG00000183317.17	ENST00000432874.7:exon4:c.381+1G>A;ENST00000534097.5:exon4:c.460+1G>A;ENST00000437645.5:exon6:c.634+1G>A;ENST00000427468.6:exon10:c.1960+1G>A;ENST00000373048.9:exon10:c.1960+1G>A;ENST00000540011.2:exon6:c.445+1G>A	.	.	splicing	PB.1274	PB.1274.29:exon10:c.1960+1G>A;PB.1274.28:exon5:c.445+1G>A	.	.	chr1	SPARK_WES	denovo	TRUE	donor
SP0463058	19	11061781	11061782	a	c	0.227	1	male	sibling	2	SPARK_WES_5	SP0463057	SP0463061	splicing	ENSG00000127616.22	ENST00000643549.1:exon35:c.4918-2A>C;ENST00000642726.1:exon35:c.4909-2A>C;ENST00000646484.1:exon34:c.4813-2A>C;ENST00000644737.1:exon34:c.4822-2A>C;ENST00000642628.1:exon35:c.4909-2A>C;ENST00000643296.1:exon34:c.4822-2A>C;ENST00000647230.1:exon34:c.4813-2A>C;ENST00000711079.1:exon36:c.5008-2A>C;ENST00000646510.1:exon35:c.4813-2A>C;ENST00000429416.8:exon36:c.4912-2A>C;ENST00000344626.10:exon35:c.4…	.	.	splicing	PB.100786	PB.100786.150:exon34:c.4813-2A>C;PB.100786.175:exon35:c.4912-2A>C;PB.100786.185:exon34:c.4537-2A>C;PB.100786.237:exon34:c.4813-2A>C;PB.100786.245:exon34:c.4813-2A>C;PB.100786.294:exon35:c.4906-2A>C;PB.100786.454:exon34:c.4822-2A>C;PB.100786.574:exon28:c.3328-2A>C;PB.100786.575:exon28:c.3334-2A>C;PB.100786.580:exon29:c.3427-2A>C;PB.100786.846:exon7:c.529-2A>C;PB.100786.860:exon6:c.529-2A>C	.	.	chr19	SPARK_WES	denovo	TRUE	acceptor
SP0462541	4	56450703	56450704	t	g	0.773	0.39631	male	sibling	2	SPARK_WES_6	SP0462540	SP0465212	splicing	ENSG00000128050.9	ENST00000514888.5:exon7:c.495+2T>G;ENST00000264221.6:exon7:c.771+2T>G;ENST00000505164.5:exon7:c.771+2T>G;ENST00000399688.7:exon7:c.792+2T>G;ENST00000512576.3:exon6:c.771+2T>G	.	.	splicing	PB.28089	PB.28089.1614:exon11:c.771+2T>G;PB.28089.1615:exon11:c.771+2T>G;PB.28089.1619:exon12:c.771+2T>G;PB.28089.1623:exon11:c.771+2T>G;PB.28089.1648:exon13:c.771+2T>G;PB.28089.1653:exon12:c.792+2T>G;PB.28089.1654:exon11:c.771+2T>G;PB.28089.1667:exon8:c.792+2T>G;PB.28089.1670:exon7:c.771+2T>G;PB.28089.1674:exon7:c.771+2T>G;PB.28089.1681:exon7:c.771+2T>G;PB.28089.1672:exon7:c.771+2T>G;PB.28089.1680:exon7:…	.	.	chr4	SPARK_WES	denovo	TRUE	donor
SP0462541	6	31356687	31356688	c	t	1.854	7.5367e-5	male	sibling	2	SPARK_WES_6	SP0462540	SP0465212	exonic	ENSG00000234745.14	.	nonsynonymous SNV	ENSG00000234745.14:ENST00000412585.7:exon2:c.G343A:p.G115R,ENSG00000234745.14:ENST00000640094.2:exon2:c.G343A:p.G115R,ENSG00000234745.14:ENST00000696558.1:exon2:c.G343A:p.G115R,ENSG00000234745.14:ENST00000696562.1:exon3:c.G343A:p.G115R,ENSG00000234745.14:ENST00000696560.1:exon4:c.G343A:p.G115R,ENSG00000234745.14:ENST00000696559.1:exon5:c.G343A:p.G115R,ENSG00000234745.14:ENST00000696561.1:exon6:c.…	exonic	PB.42518	.	nonsynonymous SNV	PB.42518:PB.42518.74:exon5:c.G343A:p.G115R	chr6	SPARK_WES	denovo	TRUE	donor
SP0462355	1	32680524	32680525	g	t	1.013	1.2e-10	female	sibling	1	SPARK_WES_9	SP0462415	SP0462352	splicing	ENSG00000162521.19	ENST00000373485.5:exon12:c.1213-1G>T;ENST00000460669.5:exon8:c.656-1G>T;ENST00000460669.5:exon8:UTR3;ENST00000482190.1:exon7:c.491-1G>T	.	.	splicing	PB.1093	PB.1093.670:exon13:c.1391-1G>T;PB.1093.670:exon13:UTR3;PB.1093.713:exon13:c.1272-1G>T;PB.1093.754:exon12:c.1213-1G>T	.	.	chr1	SPARK_WES	denovo	TRUE	acceptor
SP0462043	15	50593614	50593615	a	c	0.681	1.6428e-17	male	sibling	1	SPARK_WES_5	SP0462041	SP0462118	splicing	ENSG00000092439.16	ENST00000646667.1:exon25:c.3608+2T>G;ENST00000560955.5:exon25:c.3608+2T>G	.	.	splicing	PB.89562	PB.89562.548:exon1:UTR5;PB.89562.607:exon3:c.251+2T>G;PB.89562.638:exon7:c.251+2T>G	.	.	chr15	SPARK_WES	denovo	TRUE	donor
SP0462005	17	15440285	15440286	c	t	1.133	7.1314e-6	male	sibling	2	SPARK_WES_5	SP0462001	SP0462009	splicing	ENSG00000239704.12;ENSG00000259024.7	ENST00000619038.5:exon3:UTR5;ENST00000522212.6:exon6:c.463-1G>A;ENST00000481756.7:exon5:c.318-1G>A;ENST00000481756.7:exon5:UTR3;ENST00000518506.4:exon6:c.383-1G>A;ENST00000518506.4:exon6:UTR3;ENST00000524205.3:exon2:UTR5	.	.	splicing	PB.94990	PB.94990.202:exon7:UTR5;PB.94990.216:exon6:UTR5;PB.94990.226:exon7:UTR5;PB.94990.200:exon7:c.592-1G>A;PB.94990.230:exon8:c.727-1G>A;PB.94990.244:exon6:c.463-1G>A;PB.94990.219:exon8:c.736-1G>A;PB.94990.219:exon8:UTR3;PB.94990.209:exon8:UTR5;PB.94990.199:exon2:UTR5	.	.	chr17	SPARK_WES	denovo	TRUE	acceptor
SP0461527	12	49128770	49128771	t	g	0.13	1	female	sibling	1	SPARK_WES_6	SP0461525	SP0461640	exonic	ENSG00000123416.15	.	synonymous SNV	ENSG00000123416.15:ENST00000336023.9:exon4:c.A543C:p.V181V,ENSG00000123416.15:ENST00000550367.1:exon5:c.A423C:p.V141V	exonic;splicing	PB.76975;PB.76975	PB.76975.1283:exon5:c.425-2A>C	synonymous SNV	PB.76975:PB.76975.1205:exon2:c.A213C:p.V71V,PB.76975:PB.76975.1188:exon3:c.A438C:p.V146V,PB.76975:PB.76975.1219:exon3:c.A213C:p.V71V,PB.76975:PB.76975.1221:exon3:c.A84C:p.V28V,PB.76975:PB.76975.1292:exon3:c.A345C:p.V115V,PB.76975:PB.76975.1182:exon4:c.A543C:p.V181V,PB.76975:PB.76975.1185:exon4:c.A417C:p.V139V,PB.76975:PB.76975.1191:exon4:c.A84C:p.V28V,PB.76975:PB.76975.1224:exon4:c.A543C:p.V181V,…	chr12	SPARK_WES	denovo	FALSE	acceptor
SP0461175	17	16299887	16299888	g	a	1.24	9.7777e-5	male	sibling	2	SPARK_WES_5	SP0461393	SP0461174	exonic	ENSG00000108474.17	.	nonsynonymous SNV	ENSG00000108474.17:ENST00000585034.5:exon2:c.G236A:p.G79E	exonic	PB.95018	.	nonsynonymous SNV	PB.95018:PB.95018.72:exon2:c.G236A:p.G79E	chr17	SPARK_WES	denovo	TRUE	acceptor
SP0460621	6	165430345	165430346	c	g	0.428	0.99931	male	sibling	2	SPARK_WES_6	SP0460619	SP0469322	splicing	ENSG00000112541.19	ENST00000649273.1:exon8:c.667-1G>C;ENST00000649273.1:exon8:UTR3;ENST00000647837.1:exon10:c.870-1G>C;ENST00000647837.1:exon10:UTR3;ENST00000648884.1:exon9:c.505-1G>C;ENST00000649247.1:exon10:c.860-1G>C;ENST00000649247.1:exon10:UTR3;ENST00000648917.1:exon9:c.751-1G>C;ENST00000647590.1:exon9:c.694-1G>C;ENST00000539869.4:exon9:c.1543-1G>C;ENST00000676767.1:exon8:c.605-1G>C;ENST00000366882.7:exon7:UTR…	.	.	splicing	PB.47832	PB.47832.38:exon8:c.505-1G>C;PB.47832.40:exon9:c.745-1G>C	.	.	chr6	SPARK_WES	denovo	TRUE	acceptor
SP0457543	19	46298382	46298383	g	c	0.834	2.2173e-7	male	sibling	2	SPARK_WES_5	SP0457541	SP0457548	intronic	ENSG00000124440.16	.	.	.	exonic	PB.101791	.	nonsynonymous SNV	PB.101791:PB.101791.50:exon2:c.G27C:p.R9S	chr19	SPARK_WES	denovo	FALSE	acceptor
SP0456654	1	63323592	63323593	a	c	NA	NA	male	sibling	2	SPARK_WES_5	SP0456653	SP0460756	exonic	ENSG00000187140.6	.	synonymous SNV	ENSG00000187140.6:ENST00000371116.4:exon1:c.A535C:p.R179R	exonic;splicing	PB.2192;PB.2192	PB.2192.5:exon2:UTR5	synonymous SNV	PB.2192:PB.2192.6:exon1:c.A535C:p.R179R	chr1	SPARK_WES	denovo	FALSE	acceptor
SP0456124	20	25685993	25685994	a	c	1.086	0.018812	female	sibling	2	SPARK_WES_5	SP0456122	SP0457490	splicing	ENSG00000130684.14	ENST00000252979.6:exon3:c.154+2T>G;ENST00000376436.5:exon2:c.154+2T>G	.	.	splicing	PB.103319	PB.103319.1556:exon3:c.154+2T>G;PB.103319.1562:exon2:c.154+2T>G;PB.103319.1559:exon2:c.154+2T>G;PB.103319.1561:exon3:c.154+2T>G;PB.103319.1567:exon4:c.154+2T>G;PB.103319.1570:exon3:c.154+2T>G;PB.103319.1560:exon3:c.154+2T>G	.	.	chr20	SPARK_WES	denovo	TRUE	donor
SP0456108	2	240724037	240724038	t	g	0.304	1	male	sibling	2	SPARK_WES_5	SP0456104	SP0459971	splicing	ENSG00000130294.18	ENST00000649096.1:exon39:c.3954-2A>C;ENST00000647572.2:exon41:c.4257-2A>C;ENST00000448728.2:exon43:c.4359-2A>C;ENST00000674664.2:exon41:c.4257-2A>C;ENST00000674907.2:exon41:c.4257-2A>C;ENST00000431776.7:exon42:c.4032-2A>C;ENST00000498729.9:exon41:c.4257-2A>C;ENST00000674607.2:exon42:c.4383-2A>C;ENST00000674793.2:exon42:c.4345-2A>C;ENST00000674793.2:exon42:UTR3;ENST00000674975.2:exon41:c.4293-2A>C…	.	.	splicing	PB.18413	PB.18413.35:exon5:c.213-2A>C	.	.	chr2	SPARK_WES	denovo	TRUE	acceptor
SP0453912	3	122570024	122570025	g	c	0.686	2.4767e-4	male	sibling	2	SPARK_WES_5	SP0455862	SP0453765	splicing	ENSG00000163840.10	ENST00000296161.9:exon3:c.1935+1G>C	.	.	splicing	PB.23203	PB.23203.2:exon3:c.1935+1G>C;PB.23203.4:exon3:c.1935+1G>C	.	.	chr3	SPARK_WES	denovo	TRUE	donor
SP0453491	7	152853492	152853493	g	a	0.328	0.99999	female	sibling	1	SPARK_WES_6	SP0453362	SP0456985	splicing	ENSG00000133627.18	ENST00000256001.13:exon11:c.1078-1G>A;ENST00000397282.2:exon10:c.814-1G>A	.	.	splicing	PB.53855	PB.53855.1:exon10:c.994-1G>A;PB.53855.2:exon10:c.899-1G>A;PB.53855.2:exon10:UTR3;PB.53855.6:exon11:c.814-1G>A;PB.53855.11:exon11:c.1078-1G>A;PB.53855.13:exon10:c.814-1G>A;PB.53855.28:exon9:c.814-1G>A;PB.53855.35:exon11:c.202-1G>A;PB.53855.40:exon11:c.1078-1G>A;PB.53855.41:exon11:c.983-1G>A;PB.53855.41:exon11:UTR3;PB.53855.42:exon10:c.202-1G>A;PB.53855.53:exon10:c.952-1G>A;PB.53855.36:exon9:c.202-…	.	.	chr7	SPARK_WES	denovo	TRUE	acceptor
SP0452760	8	12731734	12731735	c	t	0.656	0.0010216	male	sibling	2	SPARK_WES_5	SP0452759	SP0453820	splicing	ENSG00000154359.13	ENST00000526680.5:exon8:c.706+1G>A;ENST00000526680.5:exon8:UTR3;ENST00000398246.8:exon8:c.1688+1G>A;ENST00000533751.5:exon8:c.617+1G>A;ENST00000524526.2:exon4:c.497+1G>A	.	.	splicing	PB.54526	PB.54526.12:exon6:UTR5;PB.54526.5:exon8:c.1688+1G>A;PB.54526.9:exon8:c.1655+1G>A;PB.54526.96:exon8:c.617+1G>A	.	.	chr8	SPARK_WES	denovo	TRUE	donor
SP0452546	3	49115362	49115363	t	g	0.297	1	male	sibling	2	SPARK_WES_5	SP0455436	SP0452541	splicing	ENSG00000172046.21	ENST00000398896.6:exon12:c.1541-2A>C;ENST00000417901.6:exon13:c.1889-2A>C;ENST00000693111.1:exon12:c.1580-2A>C;ENST00000691288.1:exon12:c.1547-2A>C;ENST00000453664.5:exon13:c.1853-2A>C;ENST00000692912.1:exon13:c.1889-2A>C;ENST00000398888.6:exon12:c.1580-2A>C;ENST00000698200.1:exon12:c.1670-2A>C;ENST00000689715.1:exon13:c.1733-2A>C;ENST00000306026.6:exon13:c.1844-2A>C;ENST00000434032.6:exon13:c.18…	.	.	splicing	PB.20371	PB.20371.1072:exon12:c.1586-2A>C;PB.20371.1080:exon13:c.1889-2A>C;PB.20371.1073:exon13:c.1889-2A>C;PB.20371.1081:exon13:c.1889-2A>C;PB.20371.1086:exon12:c.1580-2A>C;PB.20371.1075:exon13:c.1841-2A>C;PB.20371.1087:exon12:c.1541-2A>C;PB.20371.1085:exon13:c.1850-2A>C;PB.20371.1077:exon13:c.1895-2A>C;PB.20371.1088:exon13:c.1838-2A>C;PB.20371.1152:exon12:c.1535-2A>C;PB.20371.1151:exon13:c.1844-2A>C;PB.…	.	.	chr3	SPARK_WES	denovo	TRUE	acceptor
SP0452230	16	89723257	89723258	a	g	1.158	6.8972e-20	male	sibling	2	SPARK_WES_6	SP0455778	SP0452229	splicing	ENSG00000158805.12	ENST00000562530.5:exon4:c.332-2A>G;ENST00000289816.9:exon4:c.332-2A>G;ENST00000443381.7:exon4:c.557-2A>G;ENST00000568295.5:exon4:c.557-2A>G	.	.	splicing	PB.94395	PB.94395.77:exon5:c.332-2A>G;PB.94395.85:exon4:UTR5;PB.94395.84:exon4:c.332-2A>G;PB.94395.93:exon4:c.332-2A>G;PB.94395.82:exon4:c.332-2A>G;PB.94395.80:exon4:UTR5;PB.94395.99:exon4:c.332-2A>G	.	.	chr16	SPARK_WES	denovo	TRUE	acceptor
SP0451781	17	76101268	76101269	a	c	0.761	7.3995e-10	female	sibling	1	SPARK_WES_5	SP0453625	SP0451775	exonic;splicing	ENSG00000182473.22;ENSG00000182473.22	ENST00000589210.6:exon4:c.417+2T>G;ENST00000332065.9:exon4:c.417+2T>G;ENST00000335146.11:exon4:c.417+2T>G;ENST00000607838.5:exon4:c.294+2T>G;ENST00000467929.6:exon3:c.294+2T>G;ENST00000405575.8:exon4:c.417+2T>G;ENST00000357231.8:exon2:c.281+2T>G;ENST00000411744.6:exon4:c.417+2T>G;ENST00000634349.1:exon4:c.417+2T>G;ENST00000420116.1:exon2:c.72+2T>G;ENST00000442951.5:exon3:c.258+2T>G;ENST0000058950…	nonsynonymous SNV	ENSG00000182473.22:ENST00000406660.4:exon4:c.T419G:p.V140G	splicing	PB.97051	PB.97051.334:exon4:c.417+2T>G;PB.97051.323:exon4:c.417+2T>G;PB.97051.322:exon4:c.417+2T>G;PB.97051.321:exon4:c.417+2T>G;PB.97051.329:exon4:c.417+2T>G;PB.97051.325:exon4:c.417+2T>G;PB.97051.395:exon3:c.294+2T>G;PB.97051.360:exon4:c.417+2T>G;PB.97051.423:exon4:c.417+2T>G;PB.97051.345:exon4:c.417+2T>G;PB.97051.348:exon4:c.417+2T>G;PB.97051.328:exon4:c.417+2T>G;PB.97051.331:exon4:c.417+2T>G;PB.97051.…	.	.	chr17	SPARK_WES	denovo	TRUE	donor
SP0451779	7	11412655	11412656	c	t	0.501	0.011926	male	sibling	2	SPARK_WES_5	SP0453625	SP0451775	exonic	ENSG00000005108.17	.	nonsynonymous SNV	ENSG00000005108.17:ENST00000423059.9:exon18:c.G3682A:p.D1228N	exonic	PB.48546	.	nonsynonymous SNV	PB.48546:PB.48546.147:exon17:c.G3676A:p.D1226N,PB.48546:PB.48546.177:exon17:c.G3676A:p.D1226N,PB.48546:PB.48546.183:exon17:c.G3676A:p.D1226N	chr7	SPARK_WES	denovo	TRUE	donor
SP0451523	3	49115362	49115363	t	g	0.297	1	male	sibling	1	SPARK_WES_9	SP0451521	SP0451525	splicing	ENSG00000172046.21	ENST00000398896.6:exon12:c.1541-2A>C;ENST00000417901.6:exon13:c.1889-2A>C;ENST00000693111.1:exon12:c.1580-2A>C;ENST00000691288.1:exon12:c.1547-2A>C;ENST00000453664.5:exon13:c.1853-2A>C;ENST00000692912.1:exon13:c.1889-2A>C;ENST00000398888.6:exon12:c.1580-2A>C;ENST00000698200.1:exon12:c.1670-2A>C;ENST00000689715.1:exon13:c.1733-2A>C;ENST00000306026.6:exon13:c.1844-2A>C;ENST00000434032.6:exon13:c.18…	.	.	splicing	PB.20371	PB.20371.1072:exon12:c.1586-2A>C;PB.20371.1080:exon13:c.1889-2A>C;PB.20371.1073:exon13:c.1889-2A>C;PB.20371.1081:exon13:c.1889-2A>C;PB.20371.1086:exon12:c.1580-2A>C;PB.20371.1075:exon13:c.1841-2A>C;PB.20371.1087:exon12:c.1541-2A>C;PB.20371.1085:exon13:c.1850-2A>C;PB.20371.1077:exon13:c.1895-2A>C;PB.20371.1088:exon13:c.1838-2A>C;PB.20371.1152:exon12:c.1535-2A>C;PB.20371.1151:exon13:c.1844-2A>C;PB.…	.	.	chr3	SPARK_WES	denovo	TRUE	acceptor
SP0450863	19	11061781	11061782	a	c	0.227	1	male	sibling	2	SPARK_WES_7	SP0450861	SP0451288	splicing	ENSG00000127616.22	ENST00000643549.1:exon35:c.4918-2A>C;ENST00000642726.1:exon35:c.4909-2A>C;ENST00000646484.1:exon34:c.4813-2A>C;ENST00000644737.1:exon34:c.4822-2A>C;ENST00000642628.1:exon35:c.4909-2A>C;ENST00000643296.1:exon34:c.4822-2A>C;ENST00000647230.1:exon34:c.4813-2A>C;ENST00000711079.1:exon36:c.5008-2A>C;ENST00000646510.1:exon35:c.4813-2A>C;ENST00000429416.8:exon36:c.4912-2A>C;ENST00000344626.10:exon35:c.4…	.	.	splicing	PB.100786	PB.100786.150:exon34:c.4813-2A>C;PB.100786.175:exon35:c.4912-2A>C;PB.100786.185:exon34:c.4537-2A>C;PB.100786.237:exon34:c.4813-2A>C;PB.100786.245:exon34:c.4813-2A>C;PB.100786.294:exon35:c.4906-2A>C;PB.100786.454:exon34:c.4822-2A>C;PB.100786.574:exon28:c.3328-2A>C;PB.100786.575:exon28:c.3334-2A>C;PB.100786.580:exon29:c.3427-2A>C;PB.100786.846:exon7:c.529-2A>C;PB.100786.860:exon6:c.529-2A>C	.	.	chr19	SPARK_WES	denovo	TRUE	acceptor
SP0450496	12	49128770	49128771	t	g	0.13	1	male	sibling	2	SPARK_WES_5	SP0450494	SP0453115	exonic	ENSG00000123416.15	.	synonymous SNV	ENSG00000123416.15:ENST00000336023.9:exon4:c.A543C:p.V181V,ENSG00000123416.15:ENST00000550367.1:exon5:c.A423C:p.V141V	exonic;splicing	PB.76975;PB.76975	PB.76975.1283:exon5:c.425-2A>C	synonymous SNV	PB.76975:PB.76975.1205:exon2:c.A213C:p.V71V,PB.76975:PB.76975.1188:exon3:c.A438C:p.V146V,PB.76975:PB.76975.1219:exon3:c.A213C:p.V71V,PB.76975:PB.76975.1221:exon3:c.A84C:p.V28V,PB.76975:PB.76975.1292:exon3:c.A345C:p.V115V,PB.76975:PB.76975.1182:exon4:c.A543C:p.V181V,PB.76975:PB.76975.1185:exon4:c.A417C:p.V139V,PB.76975:PB.76975.1191:exon4:c.A84C:p.V28V,PB.76975:PB.76975.1224:exon4:c.A543C:p.V181V,…	chr12	SPARK_WES	denovo	FALSE	acceptor
SP0450471	1	235770297	235770298	c	g	0.505	2.6744e-6	male	sibling	1	SPARK_WES_5	SP0450469	SP0451202	splicing	ENSG00000143669.16	ENST00000389793.7:exon20:c.5785-1G>C;ENST00000697178.1:exon19:c.5358-1G>C;ENST00000697178.1:exon19:UTR3;ENST00000461526.2:exon4:c.460-1G>C;ENST00000697241.1:exon3:c.217-1G>C;ENST00000489585.5:exon20:c.5785-1G>C;ENST00000697180.1:exon4:c.381-1G>C	.	.	splicing	PB.8213	PB.8213.2867:exon12:c.1969-1G>C	.	.	chr1	SPARK_WES	denovo	TRUE	acceptor
SP0450353	12	32740520	32740521	t	g	0.507	0.92169	female	sibling	2	SPARK_WES_5	SP0450352	SP0452577	intronic	ENSG00000087470.21	.	.	.	intronic	PB.76425;PB.76432	.	.	.	chr12	SPARK_WES	denovo	TRUE	donor
SP0449892	1	169376537	169376538	a	c	1.146	1.1193e-11	male	sibling	2	SPARK_WES_5	SP0449891	SP0453031	splicing	ENSG00000117475.14	ENST00000367807.7:exon3:c.29-2A>C;ENST00000329281.6:exon3:c.29-2A>C;ENST00000420531.1:exon3:c.29-2A>C;ENST00000367808.8:exon3:c.29-2A>C;ENST00000426663.1:exon3:c.29-2A>C	.	.	splicing	PB.5502	PB.5502.1:exon3:UTR5;PB.5502.6:exon3:c.29-2A>C;PB.5502.7:exon3:c.29-2A>C;PB.5502.8:exon3:c.29-2A>C;PB.5502.12:exon3:c.29-2A>C;PB.5502.15:exon3:c.29-2A>C;PB.5502.16:exon3:c.29-2A>C;PB.5502.19:exon3:c.29-2A>C;PB.5502.23:exon3:c.29-2A>C;PB.5502.21:exon3:UTR5;PB.5502.24:exon3:c.29-2A>C;PB.5502.22:exon3:UTR5;PB.5502.29:exon3:UTR5;PB.5502.35:exon3:UTR5;PB.5502.53:exon3:UTR5;PB.5502.89:exon3:c.29-2A>C;P…	.	.	chr1	SPARK_WES	denovo	TRUE	acceptor
SP0448877	3	49115362	49115363	t	g	0.297	1	male	sibling	2	SPARK_WES_5	SP0448876	SP0453774	splicing	ENSG00000172046.21	ENST00000398896.6:exon12:c.1541-2A>C;ENST00000417901.6:exon13:c.1889-2A>C;ENST00000693111.1:exon12:c.1580-2A>C;ENST00000691288.1:exon12:c.1547-2A>C;ENST00000453664.5:exon13:c.1853-2A>C;ENST00000692912.1:exon13:c.1889-2A>C;ENST00000398888.6:exon12:c.1580-2A>C;ENST00000698200.1:exon12:c.1670-2A>C;ENST00000689715.1:exon13:c.1733-2A>C;ENST00000306026.6:exon13:c.1844-2A>C;ENST00000434032.6:exon13:c.18…	.	.	splicing	PB.20371	PB.20371.1072:exon12:c.1586-2A>C;PB.20371.1080:exon13:c.1889-2A>C;PB.20371.1073:exon13:c.1889-2A>C;PB.20371.1081:exon13:c.1889-2A>C;PB.20371.1086:exon12:c.1580-2A>C;PB.20371.1075:exon13:c.1841-2A>C;PB.20371.1087:exon12:c.1541-2A>C;PB.20371.1085:exon13:c.1850-2A>C;PB.20371.1077:exon13:c.1895-2A>C;PB.20371.1088:exon13:c.1838-2A>C;PB.20371.1152:exon12:c.1535-2A>C;PB.20371.1151:exon13:c.1844-2A>C;PB.…	.	.	chr3	SPARK_WES	denovo	TRUE	acceptor
SP0448083	2	55262429	55262430	a	t	1.02	7.5786e-18	male	sibling	2	SPARK_WES_5	SP0448081	SP0448533	intronic	ENSG00000085760.15	.	.	.	intronic	PB.10956	.	.	.	chr2	SPARK_WES	denovo	TRUE	acceptor
SP0446622	7	105078963	105078964	g	a	0.217	1	female	sibling	2	SPARK_WES_5	SP0446619	SP0446631	splicing	ENSG00000005483.23	ENST00000257745.9:exon11:c.1248+1G>A;ENST00000479838.3:exon12:c.1248+1G>A;ENST00000334884.9:exon12:c.1248+1G>A;ENST00000478990.6:exon8:c.822+1G>A;ENST00000473063.2:exon11:c.1248+1G>A;ENST00000311117.8:exon12:c.1248+1G>A;ENST00000474203.6:exon13:c.1248+1G>A;ENST00000476671.5:exon12:c.1248+1G>A;ENST00000478079.2:exon11:c.1248+1G>A;ENST00000667857.1:exon12:c.1319+1G>A;ENST00000667857.1:exon12:UTR3;E…	.	.	splicing	PB.51836	PB.51836.841:exon12:c.1343+1G>A;PB.51836.841:exon12:UTR3;PB.51836.856:exon11:c.1343+1G>A;PB.51836.856:exon11:UTR3;PB.51836.855:exon12:c.1343+1G>A;PB.51836.855:exon12:UTR3;PB.51836.865:exon12:c.1319+1G>A;PB.51836.865:exon12:UTR3;PB.51836.870:exon13:c.1248+1G>A;PB.51836.874:exon13:c.1319+1G>A;PB.51836.874:exon13:UTR3;PB.51836.875:exon11:c.1343+1G>A;PB.51836.875:exon11:UTR3;PB.51836.886:exon10:c.122…	.	.	chr7	SPARK_WES	denovo	TRUE	donor
SP0446337	1	6087513	6087514	a	c	0.623	0.018302	male	sibling	2	SPARK_WES_5	SP0446336	SP0446663	intronic	ENSG00000069424.16	.	.	.	intronic	PB.212	.	.	.	chr1	SPARK_WES	denovo	TRUE	donor
SP0445449	4	112647127	112647128	g	c	NA	NA	male	sibling	2	SPARK_WES_5	SP0445448	SP0445452	exonic;splicing	ENSG00000174720.18;ENSG00000174720.18	ENST00000512589.6:exon7:c.758+1G>C;ENST00000512589.6:exon7:UTR3;ENST00000690008.1:exon6:c.543+1G>C;ENST00000690008.1:exon6:UTR3;ENST00000694891.1:exon6:c.646+1G>C;ENST00000509061.5:exon8:c.646+1G>C;ENST00000509622.5:exon6:c.543+1G>C;ENST00000509622.5:exon6:UTR3;ENST00000689844.1:exon6:c.646+1G>C;ENST00000344442.10:exon6:c.646+1G>C;ENST00000692416.1:exon7:c.409+1G>C;ENST00000511529.2:exon6:c.646+1…	nonsynonymous SNV	ENSG00000174720.18:ENST00000694897.1:exon6:c.G647C:p.G216A	splicing	PB.30382	PB.30382.1:exon6:c.646+1G>C;PB.30382.7:exon6:c.646+1G>C;PB.30382.14:exon6:c.409+1G>C;PB.30382.12:exon6:c.646+1G>C;PB.30382.16:exon7:c.409+1G>C;PB.30382.36:exon7:c.646+1G>C;PB.30382.37:exon5:UTR5;PB.30382.43:exon7:c.646+1G>C;PB.30382.52:exon6:c.646+1G>C;PB.30382.53:exon6:c.409+1G>C;PB.30382.75:exon7:c.655+1G>C;PB.30382.97:exon6:c.646+1G>C;PB.30382.98:exon7:c.646+1G>C;PB.30382.103:exon6:c.646+1G>C;…	.	.	chr4	SPARK_WES	denovo	TRUE	donor
SP0445147	17	76101268	76101269	a	c	0.761	7.3995e-10	female	sibling	2	SPARK_WES_5	SP0445153	SP0445144	exonic;splicing	ENSG00000182473.22;ENSG00000182473.22	ENST00000589210.6:exon4:c.417+2T>G;ENST00000332065.9:exon4:c.417+2T>G;ENST00000335146.11:exon4:c.417+2T>G;ENST00000607838.5:exon4:c.294+2T>G;ENST00000467929.6:exon3:c.294+2T>G;ENST00000405575.8:exon4:c.417+2T>G;ENST00000357231.8:exon2:c.281+2T>G;ENST00000411744.6:exon4:c.417+2T>G;ENST00000634349.1:exon4:c.417+2T>G;ENST00000420116.1:exon2:c.72+2T>G;ENST00000442951.5:exon3:c.258+2T>G;ENST0000058950…	nonsynonymous SNV	ENSG00000182473.22:ENST00000406660.4:exon4:c.T419G:p.V140G	splicing	PB.97051	PB.97051.334:exon4:c.417+2T>G;PB.97051.323:exon4:c.417+2T>G;PB.97051.322:exon4:c.417+2T>G;PB.97051.321:exon4:c.417+2T>G;PB.97051.329:exon4:c.417+2T>G;PB.97051.325:exon4:c.417+2T>G;PB.97051.395:exon3:c.294+2T>G;PB.97051.360:exon4:c.417+2T>G;PB.97051.423:exon4:c.417+2T>G;PB.97051.345:exon4:c.417+2T>G;PB.97051.348:exon4:c.417+2T>G;PB.97051.328:exon4:c.417+2T>G;PB.97051.331:exon4:c.417+2T>G;PB.97051.…	.	.	chr17	SPARK_WES	denovo	TRUE	donor
SP0444729	3	184388995	184388996	g	a	0.764	1.2168e-13	male	sibling	1	SPARK_WES_5	SP0441367	SP0446660	splicing	ENSG00000090539.16	ENST00000204604.6:exon22:c.2812+1G>A;ENST00000420973.5:exon22:c.2783+1G>A;ENST00000420973.5:exon22:UTR3;ENST00000448472.5:exon23:c.2838+1G>A;ENST00000448472.5:exon23:UTR3;ENST00000450923.5:exon22:c.2812+1G>A;ENST00000348986.3:exon21:c.2692+1G>A	.	.	splicing	PB.25664	PB.25664.3:exon21:c.2548+1G>A;PB.25664.13:exon22:c.2812+1G>A	.	.	chr3	SPARK_WES	denovo	TRUE	donor
SP0443890	1	25903815	25903816	a	g	0.404	0.99457	female	sibling	1	SPARK_WES_5	SP0443888	SP0447490	intronic	ENSG00000117632.23	.	.	.	UTR5	PB.875	PB.875.318:c.-2233T>C;PB.875.341:c.-2233T>C;PB.875.516:c.-2233T>C	.	.	chr1	SPARK_WES	denovo	TRUE	acceptor
SP0443602	11	33066011	33066012	g	a	0.757	3.7078e-5	male	sibling	2	SPARK_WES_5	SP0443601	SP0443622	splicing	ENSG00000176148.16	ENST00000334274.9:exon8:c.1154+1G>A;ENST00000527661.5:exon8:c.1154+1G>A;ENST00000528107.5:exon9:c.1290+1G>A;ENST00000528107.5:exon9:UTR3;ENST00000432887.5:exon8:c.1154+1G>A;ENST00000531632.6:exon8:c.1154+1G>A	.	.	splicing	PB.71220	PB.71220.778:exon7:c.1196+1G>A;PB.71220.781:exon8:c.1154+1G>A;PB.71220.784:exon8:c.1154+1G>A;PB.71220.793:exon8:c.1154+1G>A;PB.71220.807:exon8:c.1154+1G>A;PB.71220.813:exon8:c.1154+1G>A;PB.71220.904:exon8:c.1154+1G>A;PB.71220.1011:exon8:c.1154+1G>A;PB.71220.1051:exon8:c.1154+1G>A;PB.71220.1050:exon8:c.1154+1G>A	.	.	chr11	SPARK_WES	denovo	TRUE	donor
SP0442770	7	3969426	3969427	a	g	0.77	2.9077e-30	female	sibling	2	SPARK_WES_5	SP0445324	SP0449247	intronic	ENSG00000146555.20	.	.	.	intronic	PB.48210	.	.	.	chr7	SPARK_WES	denovo	TRUE	donor
SP0442305	3	69250042	69250043	c	t	0.637	0.01293	male	sibling	2	SPARK_WES_5	SP0442304	SP0442749	exonic	ENSG00000114541.15	.	synonymous SNV	ENSG00000114541.15:ENST00000493880.5:exon3:c.G231A:p.Q77Q,ENSG00000114541.15:ENST00000398540.8:exon6:c.G558A:p.Q186Q,ENSG00000114541.15:ENST00000460709.5:exon6:c.G396A:p.Q132Q,ENSG00000114541.15:ENST00000473029.5:exon6:c.G396A:p.Q132Q	exonic	PB.21103	.	synonymous SNV	PB.21103:PB.21103.1035:exon1:c.G90A:p.Q30Q,PB.21103:PB.21103.1059:exon1:c.G90A:p.Q30Q,PB.21103:PB.21103.1073:exon1:c.G90A:p.Q30Q,PB.21103:PB.21103.1127:exon1:c.G90A:p.Q30Q,PB.21103:PB.21103.1063:exon6:c.G558A:p.Q186Q,PB.21103:PB.21103.1056:exon7:c.G396A:p.Q132Q,PB.21103:PB.21103.1065:exon7:c.G396A:p.Q132Q,PB.21103:PB.21103.1126:exon7:c.G396A:p.Q132Q,PB.21103:PB.21103.1427:exon7:c.G396A:p.Q132Q,PB…	chr3	SPARK_WES	denovo	TRUE	donor
SP0442291	11	123645586	123645587	a	g	0.678	0.31368	female	sibling	2	SPARK_WES_6	SP0442289	SP0442302	exonic	ENSG00000166257.10	.	synonymous SNV	ENSG00000166257.10:ENST00000392770.6:exon2:c.T219C:p.L73L,ENSG00000166257.10:ENST00000299333.8:exon3:c.T219C:p.L73L,ENSG00000166257.10:ENST00000530277.5:exon3:c.T219C:p.L73L,ENSG00000166257.10:ENST00000657123.1:exon3:c.T219C:p.L73L,ENSG00000166257.10:ENST00000657191.1:exon3:c.T219C:p.L73L,ENSG00000166257.10:ENST00000667790.1:exon3:c.T219C:p.L73L	exonic	PB.74608	.	synonymous SNV	PB.74608:PB.74608.14:exon2:c.T219C:p.L73L,PB.74608:PB.74608.18:exon2:c.T219C:p.L73L,PB.74608:PB.74608.32:exon2:c.T219C:p.L73L,PB.74608:PB.74608.95:exon2:c.T219C:p.L73L,PB.74608:PB.74608.15:exon3:c.T219C:p.L73L,PB.74608:PB.74608.19:exon3:c.T219C:p.L73L,PB.74608:PB.74608.20:exon3:c.T219C:p.L73L,PB.74608:PB.74608.289:exon3:c.T219C:p.L73L,PB.74608:PB.74608.290:exon3:c.T219C:p.L73L,PB.74608:PB.74608.2…	chr11	SPARK_WES	denovo	TRUE	donor
SP0441890	16	75545351	75545352	g	a	1.412	2.6041e-9	male	sibling	2	SPARK_WES_5	SP0441888	SP0443793	exonic	ENSG00000205084.12;ENSG00000260092.1	.	nonsynonymous SNV	ENSG00000205084.12:ENST00000570006.5:exon4:c.C544T:p.H182Y	exonic	PB.93867	.	nonsynonymous SNV	PB.93867:PB.93867.1152:exon4:c.C544T:p.H182Y	chr16	SPARK_WES	denovo	TRUE	donor
SP0441632	17	36492899	36492900	g	a	1.87	4.5872e-11	male	sibling	2	SPARK_WES_5	SP0441631	SP0443713	splicing	ENSG00000273611.5	ENST00000619730.4:exon2:UTR5;ENST00000617429.5:exon3:c.205+1G>A;ENST00000622312.4:exon2:c.168+1G>A;ENST00000622312.4:exon2:UTR3;ENST00000620324.4:exon3:c.205+1G>A;ENST00000620863.4:exon3:c.200+1G>A;ENST00000620863.4:exon3:UTR3;ENST00000612494.4:exon2:UTR5;ENST00000622013.1:exon2:UTR5	.	.	exonic;splicing	PB.95579;PB.95579	PB.95579.1:exon5:c.205+1G>A;PB.95579.2:exon2:c.196+1G>A;PB.95579.4:exon2:c.196+1G>A;PB.95579.14:exon4:c.205+1G>A;PB.95579.17:exon3:UTR5;PB.95579.41:exon3:c.205+1G>A;PB.95579.44:exon3:c.205+1G>A;PB.95579.50:exon2:c.173+1G>A;PB.95579.50:exon2:UTR3	nonsynonymous SNV	PB.95579:PB.95579.35:exon3:c.G206A:p.G69D	chr17	SPARK_WES	denovo	TRUE	donor
SP0441043	19	39420748	39420749	a	t	0.864	1.1433e-17	male	sibling	2	SPARK_WES_7	SP0442457	SP0441042	splicing	ENSG00000090924.15	ENST00000425673.6:exon13:c.1298-2A>T;ENST00000458508.6:exon13:c.1121-2A>T;ENST00000409797.6:exon13:c.1298-2A>T;ENST00000205135.8:exon11:c.988-2A>T	.	.	splicing	PB.101523	PB.101523.595:exon13:UTR5;PB.101523.598:exon13:c.1301-2A>T;PB.101523.601:exon13:UTR5;PB.101523.606:exon13:UTR5;PB.101523.605:exon13:UTR5;PB.101523.617:exon13:c.1298-2A>T;PB.101523.603:exon13:UTR5;PB.101523.597:exon13:UTR5;PB.101523.665:exon13:UTR5;PB.101523.666:exon12:UTR5;PB.101523.676:exon13:UTR5	.	.	chr19	SPARK_WES	denovo	TRUE	acceptor
SP0439389	3	11028734	11028735	g	a	0.154	1	female	sibling	2	SPARK_WES_5	SP0439388	SP0443139	exonic	ENSG00000157103.13	.	nonsynonymous SNV	ENSG00000157103.13:ENST00000644803.1:exon9:c.G1079A:p.G360D,ENSG00000157103.13:ENST00000645281.1:exon9:c.G545A:p.G182D,ENSG00000157103.13:ENST00000646487.1:exon9:c.G656A:p.G219D,ENSG00000157103.13:ENST00000698198.1:exon9:c.G1151A:p.G384D,ENSG00000157103.13:ENST00000642201.1:exon10:c.G1079A:p.G360D,ENSG00000157103.13:ENST00000645029.1:exon10:c.G1079A:p.G360D,ENSG00000157103.13:ENST00000645592.1:ex…	exonic	PB.18920	.	nonsynonymous SNV	PB.18920:PB.18920.12:exon10:c.G545A:p.G182D,PB.18920:PB.18920.16:exon11:c.G1079A:p.G360D,PB.18920:PB.18920.46:exon11:c.G1079A:p.G360D,PB.18920:PB.18920.77:exon11:c.G719A:p.G240D,PB.18920:PB.18920.8:exon11:c.G1079A:p.G360D,PB.18920:PB.18920.13:exon13:c.G1079A:p.G360D	chr3	SPARK_WES	denovo	TRUE	acceptor
SP0439023	X	49039346	49039347	t	g	NA	NA	male	sibling	2	SPARK_WES_7	SP0439022	SP0485317	exonic;splicing	ENSG00000068323.17;ENSG00000068323.17	ENST00000493583.5:exon3:c.231-2A>C	synonymous SNV	ENSG00000068323.17:ENST00000315869.8:exon3:c.A294C:p.A98A	exonic;splicing	PB.108931;PB.108931	PB.108931.11:exon3:UTR5;PB.108931.19:exon3:UTR5	synonymous SNV	PB.108931:PB.108931.14:exon3:c.A294C:p.A98A,PB.108931:PB.108931.5:exon3:c.A294C:p.A98A	chrX	SPARK_WES	denovo	TRUE	acceptor
SP0437950	6	17426588	17426589	g	a	0.764	0.0030456	male	sibling	2	SPARK_WES_5	SP0437948	SP0437960	splicing	ENSG00000112186.13	ENST00000229922.7:exon3:c.122-1G>A;ENST00000489374.5:exon3:c.122-1G>A;ENST00000378990.6:exon3:c.122-1G>A;ENST00000493172.5:exon3:c.122-1G>A;ENST00000479291.5:exon3:c.122-1G>A;ENST00000465994.5:exon3:c.122-1G>A;ENST00000476263.1:exon3:c.122-1G>A	.	.	splicing	PB.41899	PB.41899.2:exon3:c.122-1G>A;PB.41899.3:exon3:c.122-1G>A;PB.41899.1:exon3:c.122-1G>A;PB.41899.8:exon3:c.122-1G>A;PB.41899.9:exon3:c.122-1G>A;PB.41899.10:exon3:c.122-1G>A;PB.41899.11:exon3:c.122-1G>A;PB.41899.16:exon3:c.122-1G>A;PB.41899.17:exon3:c.122-1G>A;PB.41899.26:exon3:c.122-1G>A;PB.41899.21:exon3:c.122-1G>A;PB.41899.33:exon3:c.122-1G>A;PB.41899.60:exon3:c.122-1G>A;PB.41899.58:exon3:c.122-1G>…	.	.	chr6	SPARK_WES	denovo	TRUE	acceptor
SP0437690	7	6165812	6165813	a	t	0.551	0.82302	male	sibling	2	SPARK_WES_5	SP0437689	SP0437696	intronic	ENSG00000008256.17	.	.	.	intronic	PB.48282	.	.	.	chr7	SPARK_WES	denovo	TRUE	acceptor
SP0437618	6	79234544	79234545	c	a	NA	NA	male	sibling	2	SPARK_WES_5	SP0437616	SP0437673	ncRNA_exonic;splicing	ENSG00000270362.3;ENSG00000118418.16	ENST00000703810.2:exon1:c.15+1G>T;ENST00000344726.10:exon1:c.15+1G>T;ENST00000620514.2:exon1:c.15+1G>T;ENST00000706657.1:exon1:c.15+1G>T;ENST00000275036.11:exon1:c.15+1G>T;ENST00000706659.1:exon1:c.15+1G>T;ENST00000706660.1:exon1:c.15+1G>T	.	.	splicing	PB.44315	PB.44315.1337:exon1:c.15+1G>T;PB.44315.1344:exon1:UTR5;PB.44315.1352:exon1:c.15+1G>T;PB.44315.1361:exon1:c.15+1G>T;PB.44315.1351:exon1:c.15+1G>T;PB.44315.1341:exon1:c.15+1G>T;PB.44315.1342:exon1:c.15+1G>T;PB.44315.1343:exon1:c.15+1G>T;PB.44315.1355:exon1:c.15+1G>T;PB.44315.1348:exon1:c.15+1G>T;PB.44315.1347:exon1:c.15+1G>T;PB.44315.1349:exon1:UTR5;PB.44315.1364:exon1:c.15+1G>T;PB.44315.1410:exon1…	.	.	chr6	SPARK_WES	denovo	TRUE	donor
SP0437053	18	76899016	76899017	a	g	0.327	1	female	sibling	2	SPARK_WES_6	SP0437050	SP0437781	splicing	ENSG00000130856.18	ENST00000320610.14:exon11:c.1691-2A>G;ENST00000253159.12:exon11:c.1685-2A>G;ENST00000543926.6:exon11:c.1685-2A>G	.	.	splicing	PB.100217	PB.100217.25:exon11:c.1691-2A>G	.	.	chr18	SPARK_WES	denovo	TRUE	acceptor
SP0437052	12	12357511	12357512	c	g	NA	NA	male	sibling	1	SPARK_WES_5	SP0437045	SP0437345	intronic	ENSG00000165714.11	.	.	.	intronic	PB.75624	.	.	.	chr12	SPARK_WES	denovo	TRUE	donor
SP0437029	6	166948625	166948626	c	a	1.225	0.0020504	male	sibling	2	SPARK_WES_5	SP0437028	SP0437769	splicing	ENSG00000026297.17;ENSG00000249141.1	ENST00000508775.6:exon3:c.148-1G>T;ENST00000682774.1:exon3:c.148-1G>T;ENST00000366855.10:exon4:c.34-1G>T;ENST00000421787.5:exon3:c.148-1G>T;ENST00000476238.6:exon4:c.148-1G>T;ENST00000028008.9:exon3:c.148-1G>T;ENST00000478180.6:exon4:c.148-1G>T;ENST00000507747.1:exon3:c.90-1G>T	.	.	splicing	PB.47873	PB.47873.819:exon3:c.148-1G>T;PB.47873.889:exon3:c.148-1G>T;PB.47873.908:exon3:c.148-1G>T;PB.47873.905:exon3:c.34-1G>T;PB.47873.942:exon3:c.34-1G>T;PB.47873.903:exon4:c.34-1G>T;PB.47873.906:exon4:c.34-1G>T;PB.47873.896:exon3:c.148-1G>T	.	.	chr6	SPARK_WES	denovo	TRUE	acceptor
SP0436027	16	7676839	7676840	t	a	0.312	1	male	sibling	2	SPARK_WES_5	SP0436026	SP0436031	splicing	ENSG00000078328.23	ENST00000641259.1:exon17:c.1472+2T>A;ENST00000550418.6:exon14:c.995+2T>A;ENST00000553186.5:exon13:c.914+2T>A;ENST00000547372.5:exon14:c.1124+2T>A;ENST00000422070.8:exon14:c.1124+2T>A;ENST00000675842.1:exon14:c.995+2T>A;ENST00000535565.6:exon11:c.866+2T>A;ENST00000552089.5:exon12:c.1046+2T>A;ENST00000675459.1:exon14:c.995+2T>A;ENST00000675653.1:exon14:c.995+2T>A;ENST00000547338.5:exon12:c.995+2T>A…	.	.	splicing	PB.91855	PB.91855.3540:exon12:c.935+2T>A;PB.91855.3542:exon12:c.935+2T>A;PB.91855.3546:exon12:c.935+2T>A;PB.91855.3548:exon11:c.854+2T>A;PB.91855.3553:exon10:c.698+2T>A;PB.91855.3575:exon11:c.905+2T>A;PB.91855.3576:exon11:c.905+2T>A;PB.91855.3589:exon12:c.935+2T>A;PB.91855.4100:exon11:c.935+2T>A;PB.91855.4113:exon11:c.935+2T>A;PB.91855.4120:exon11:c.935+2T>A;PB.91855.4124:exon11:c.935+2T>A;PB.91855.4125:e…	.	.	chr16	SPARK_WES	denovo	TRUE	donor
SP0435657	5	113553179	113553180	g	t	0.327	1	male	sibling	2	SPARK_WES_5	SP0001920	SP0002184	splicing	ENSG00000047188.16	ENST00000503857.5:exon11:c.1292-1G>T;ENST00000503857.5:exon11:UTR3;ENST00000161863.9:exon13:c.1689-1G>T;ENST00000515883.5:exon13:c.1689-1G>T	.	.	splicing	PB.38341	PB.38341.22:exon13:c.1689-1G>T;PB.38341.53:exon13:c.1689-1G>T;PB.38341.24:exon11:c.789-1G>T;PB.38341.100:exon12:c.1203-1G>T;PB.38341.99:exon11:UTR5;PB.38341.177:exon13:c.1689-1G>T;PB.38341.193:exon11:c.789-1G>T	.	.	chr5	SPARK_WES	denovo	TRUE	acceptor
SP0434804	4	141132323	141132324	c	a	0.984	1.4248e-5	male	sibling	2	SPARK_WES_5	SP0434803	SP0434874	splicing	ENSG00000170153.11	ENST00000515673.7:exon1:c.484+1G>T;ENST00000306799.7:exon1:c.484+1G>T;ENST00000506101.2:exon1:UTR5;ENST00000507500.5:exon1:c.484+1G>T	.	.	splicing	PB.31565	PB.31565.43:exon1:c.484+1G>T;PB.31565.40:exon2:c.484+1G>T	.	.	chr4	SPARK_WES	denovo	TRUE	donor
SP0434564	3	50350060	50350061	c	g	0.564	0.57183	female	sibling	2	SPARK_WES_5	SP0417184	SP0434584	intronic	ENSG00000114388.14	.	.	.	splicing	PB.20410	PB.20410.680:exon2:c.79-1G>C	.	.	chr3	SPARK_WES	denovo	FALSE	acceptor
SP0434420	11	64165695	64165696	c	a	1.328	4.6319e-11	female	sibling	2	SPARK_WES_5	SP0434418	SP0436338	splicing	ENSG00000133315.12	ENST00000255681.7:exon1:c.298+1G>T;ENST00000675777.1:exon1:c.298+1G>T	.	.	splicing	PB.72171	PB.72171.1:exon1:c.298+1G>T;PB.72171.27:exon1:c.298+1G>T;PB.72171.15:exon1:c.298+1G>T;PB.72171.4:exon1:c.298+1G>T;PB.72171.5:exon1:c.298+1G>T;PB.72171.14:exon1:c.298+1G>T	.	.	chr11	SPARK_WES	denovo	TRUE	donor
SP0432206	X	11772257	11772258	a	t	NA	NA	female	sibling	2	SPARK_WES_5	SP0432205	SP0435911	intronic	ENSG00000005302.19	.	.	.	intronic	PB.107716	.	.	.	chrX	SPARK_WES	denovo	TRUE	donor
SP0432186	3	161250254	161250255	g	c	0.877	0.012457	male	sibling	2	SPARK_WES_5	SP0432185	SP0432193	splicing	ENSG00000169251.13	ENST00000472947.5:exon15:c.1311-1G>C;ENST00000351193.7:exon15:c.1311-1G>C;ENST00000460469.1:exon14:c.1311-1G>C	.	.	splicing	PB.24682	PB.24682.1:exon16:c.1311-1G>C;PB.24682.16:exon16:c.1311-1G>C;PB.24682.88:exon15:c.1311-1G>C;PB.24682.89:exon15:c.1311-1G>C;PB.24682.91:exon15:c.1311-1G>C;PB.24682.106:exon15:c.1311-1G>C;PB.24682.93:exon15:c.1311-1G>C;PB.24682.111:exon15:c.951-1G>C;PB.24682.110:exon14:c.1198-1G>C;PB.24682.110:exon14:UTR3;PB.24682.98:exon13:c.1125-1G>C;PB.24682.108:exon15:c.1311-1G>C;PB.24682.149:exon15:c.1311-1G>C…	.	.	chr3	SPARK_WES	denovo	TRUE	acceptor
SP0432137	9	14759771	14759772	c	a	1.158	2.3541e-52	female	sibling	2	SPARK_WES_5	SP0438901	SP0432136	exonic	ENSG00000164946.20	.	nonsynonymous SNV	ENSG00000164946.20:ENST00000427623.5:exon4:c.G573T:p.K191N,ENSG00000164946.20:ENST00000380894.5:exon5:c.G942T:p.K314N,ENSG00000164946.20:ENST00000380880.4:exon28:c.G5334T:p.K1778N	exonic	PB.60359	.	nonsynonymous SNV	PB.60359:PB.60359.7:exon27:c.G5334T:p.K1778N	chr9	SPARK_WES	denovo	TRUE	donor
SP0430874	14	67100912	67100913	t	g	0.24	0.99999	male	sibling	2	SPARK_WES_5	SP0430873	SP0434784	splicing	ENSG00000171723.16	ENST00000315266.9:exon12:c.1194+2T>G;ENST00000478722.6:exon13:c.1293+2T>G;ENST00000543237.5:exon15:c.1332+2T>G	.	.	splicing	PB.86783	PB.86783.2:exon13:c.1251+2T>G;PB.86783.9:exon12:c.1194+2T>G;PB.86783.10:exon14:c.1323+2T>G;PB.86783.14:exon13:c.1293+2T>G;PB.86783.8:exon13:c.1293+2T>G;PB.86783.17:exon14:c.1356+2T>G;PB.86783.18:exon11:c.864+2T>G;PB.86783.27:exon13:c.1266+2T>G;PB.86783.33:exon12:c.1194+2T>G;PB.86783.41:exon13:c.1233+2T>G;PB.86783.51:exon13:c.1293+2T>G;PB.86783.48:exon13:c.1257+2T>G;PB.86783.50:exon14:c.1314+2T>G;…	.	.	chr14	SPARK_WES	denovo	TRUE	donor
SP0430037	19	7935145	7935146	c	a	0.758	7.8441e-7	male	sibling	1	SPARK_WES_5	SP0430035	SP0430334	exonic;splicing	ENSG00000104980.8;ENSG00000104980.8	ENST00000270538.8:exon4:c.313-1G>T;ENST00000595831.5:exon4:c.297-1G>T;ENST00000597926.1:exon3:c.217-1G>T	stoploss	ENSG00000104980.8:ENST00000595876.5:exon4:c.G420T:p.X140Y	splicing	PB.100673	PB.100673.14:exon4:c.313-1G>T;PB.100673.5:exon4:c.313-1G>T;PB.100673.19:exon4:c.313-1G>T;PB.100673.17:exon4:c.313-1G>T;PB.100673.2:exon4:c.313-1G>T;PB.100673.13:exon4:c.313-1G>T;PB.100673.15:exon4:c.313-1G>T;PB.100673.9:exon3:c.217-1G>T	.	.	chr19	SPARK_WES	denovo	TRUE	acceptor
SP0429967	3	53229279	53229280	c	t	0.924	5.0781e-12	female	sibling	1	SPARK_WES_5	SP0429965	SP0429973	exonic	ENSG00000163931.17	.	nonsynonymous SNV	ENSG00000163931.17:ENST00000423525.6:exon9:c.G1264A:p.G422R,ENSG00000163931.17:ENST00000462138.6:exon9:c.G1264A:p.G422R,ENSG00000163931.17:ENST00000423516.5:exon10:c.G1288A:p.G430R	exonic	PB.20528	.	nonsynonymous SNV	PB.20528:PB.20528.12:exon9:c.G1264A:p.G422R,PB.20528:PB.20528.27:exon9:c.G1264A:p.G422R,PB.20528:PB.20528.41:exon9:c.G766A:p.G256R,PB.20528:PB.20528.66:exon9:c.G1123A:p.G375R,PB.20528:PB.20528.69:exon9:c.G469A:p.G157R,PB.20528:PB.20528.29:exon10:c.G766A:p.G256R,PB.20528:PB.20528.30:exon10:c.G1288A:p.G430R,PB.20528:PB.20528.32:exon10:c.G1279A:p.G427R	chr3	SPARK_WES	denovo	TRUE	donor
SP0429628	3	193462760	193462761	c	g	0.897	2.1162e-27	male	sibling	2	SPARK_WES_5	SP0429627	SP0444998	splicing	ENSG00000127249.15	ENST00000342695.9:exon13:c.1523+1G>C;ENST00000428352.5:exon4:c.442+1G>C;ENST00000450950.6:exon11:c.1218+1G>C;ENST00000450950.6:exon11:UTR3;ENST00000392443.7:exon13:c.1466+1G>C;ENST00000295548.3:exon13:c.1523+1G>C	.	.	splicing	PB.26023	PB.26023.24:exon13:c.1523+1G>C	.	.	chr3	SPARK_WES	denovo	TRUE	donor
SP0429522	19	42287728	42287729	t	c	0.249	1	male	sibling	2	SPARK_WES_5	SP0442125	SP0442123	splicing	ENSG00000079432.9	ENST00000572681.6:exon6:c.3492+2T>C;ENST00000681038.1:exon6:c.3492+2T>C;ENST00000160740.7:exon5:c.765+2T>C;ENST00000575354.6:exon5:c.765+2T>C	.	.	splicing	PB.101645	PB.101645.9:exon5:c.846+2T>C;PB.101645.22:exon5:c.765+2T>C	.	.	chr19	SPARK_WES	denovo	TRUE	donor
SP0429020	7	107179877	107179878	g	t	0.679	0.78636	female	sibling	2	SPARK_WES_5	SP0429018	SP0429366	splicing	ENSG00000105856.14	ENST00000468410.5:exon2:UTR5;ENST00000478930.5:exon3:UTR5;ENST00000222574.9:exon2:UTR5;ENST00000497535.5:exon2:UTR5;ENST00000485846.5:exon3:UTR5	.	.	splicing	PB.51892	PB.51892.1:exon2:UTR5;PB.51892.2:exon3:UTR5;PB.51892.6:exon2:UTR5;PB.51892.8:exon2:UTR5;PB.51892.7:exon2:UTR5;PB.51892.16:exon2:UTR5;PB.51892.19:exon2:UTR5;PB.51892.30:exon2:UTR5;PB.51892.5:exon2:UTR5;PB.51892.36:exon2:UTR5;PB.51892.39:exon2:UTR5;PB.51892.34:exon2:UTR5;PB.51892.41:exon2:UTR5;PB.51892.48:exon2:UTR5;PB.51892.59:exon2:UTR5;PB.51892.37:exon2:UTR5;PB.51892.12:exon2:UTR5;PB.51892.51:ex…	.	.	chr7	SPARK_WES	denovo	TRUE	acceptor
SP0428924	18	5424361	5424362	a	g	0.562	0.0022729	female	sibling	2	SPARK_WES_5	SP0428923	SP0440579	intronic	ENSG00000082397.18	.	.	.	intronic	PB.97576	.	.	.	chr18	SPARK_WES	denovo	TRUE	acceptor
SP0426196	3	31579808	31579809	g	t	0.48	0.99316	male	sibling	2	SPARK_WES_9	SP0426195	SP0426829	exonic	ENSG00000163527.11	.	nonsynonymous SNV	ENSG00000163527.11:ENST00000295770.4:exon3:c.G424T:p.V142F	exonic	PB.19735	.	nonsynonymous SNV	PB.19735:PB.19735.14:exon3:c.G424T:p.V142F,PB.19735:PB.19735.16:exon3:c.G424T:p.V142F,PB.19735:PB.19735.21:exon3:c.G424T:p.V142F	chr3	SPARK_WES	denovo	TRUE	acceptor
SP0425342	2	109553085	109553086	c	g	1.435	3.0489e-18	male	sibling	2	SPARK_WES_5	SP0425341	SP0426871	splicing	ENSG00000186522.15	ENST00000397712.7:exon9:c.1161+1G>C;ENST00000356688.8:exon9:c.1161+1G>C;ENST00000397714.6:exon8:c.1092+1G>C;ENST00000437928.5:exon10:c.1116+1G>C;ENST00000415095.5:exon9:c.1161+1G>C	.	.	splicing	PB.12914	PB.12914.24:exon6:c.660+1G>C;PB.12914.25:exon9:c.1161+1G>C;PB.12914.29:exon5:c.591+1G>C;PB.12914.27:exon9:c.1161+1G>C;PB.12914.26:exon8:c.1092+1G>C;PB.12914.71:exon9:c.1116+1G>C;PB.12914.77:exon6:c.660+1G>C;PB.12914.78:exon9:c.1161+1G>C;PB.12914.86:exon8:c.1092+1G>C;PB.12914.83:exon5:c.591+1G>C;PB.12914.97:exon7:c.582+1G>C;PB.12914.69:exon9:c.1161+1G>C;PB.12914.93:exon7:c.582+1G>C;PB.12914.73:exo…	.	.	chr2	SPARK_WES	denovo	TRUE	donor
SP0425253	X	71122348	71122349	a	t	NA	NA	female	sibling	2	SPARK_WES_5	SP0427788	SP0425252	intronic	ENSG00000184634.17	.	.	.	intronic	PB.109449	.	.	.	chrX	SPARK_WES	denovo	TRUE	donor
SP0425209	6	131627674	131627675	g	t	0.769	1.981e-19	female	sibling	1	SPARK_WES_5	SP0425207	SP0425225	intronic	ENSG00000112282.18	.	.	.	intronic	PB.46587	.	.	.	chr6	SPARK_WES	denovo	TRUE	acceptor
SP0424693	8	78678561	78678562	g	a	1.096	2.2067e-5	female	sibling	2	SPARK_WES_5	SP0426461	SP0424692	splicing	ENSG00000104427.13	ENST00000519307.2:exon3:c.94-1G>A;ENST00000705981.1:exon3:c.94-1G>A;ENST00000705982.1:exon3:c.94-1G>A;ENST00000263849.9:exon3:c.94-1G>A	.	.	splicing	PB.56941	PB.56941.556:exon3:c.94-1G>A;PB.56941.569:exon3:c.94-1G>A;PB.56941.576:exon3:c.94-1G>A;PB.56941.579:exon3:c.94-1G>A;PB.56941.603:exon3:c.94-1G>A;PB.56941.599:exon3:c.94-1G>A;PB.56941.609:exon3:c.94-1G>A;PB.56941.614:exon2:c.17-1G>A;PB.56941.606:exon3:c.94-1G>A;PB.56941.632:exon3:c.94-1G>A;PB.56941.640:exon3:c.94-1G>A;PB.56941.604:exon3:c.94-1G>A;PB.56941.668:exon3:c.94-1G>A;PB.56941.685:exon3:c.9…	.	.	chr8	SPARK_WES	denovo	TRUE	acceptor
SP0423154	19	8462589	8462590	c	t	0.4	0.99945	male	sibling	1	SPARK_WES_5	SP0423152	SP0423156	intronic	ENSG00000099783.13	.	.	.	UTR5	PB.100697	PB.100697.628:c.-1019C>T;PB.100697.795:c.-1019C>T;PB.100697.796:c.-1019C>T	.	.	chr19	SPARK_WES	denovo	FALSE	donor
SP0423032	6	36601960	36601961	g	t	0.145	0.99993	male	sibling	1	SPARK_WES_5	SP0423030	SP0423034	splicing	ENSG00000112081.18	ENST00000373715.11:exon6:c.468-1G>T;ENST00000477442.6:exon7:c.924-1G>T;ENST00000477442.6:exon7:UTR3;ENST00000620941.2:exon6:c.468-1G>T	.	.	splicing	PB.42708	PB.42708.1:exon6:c.468-1G>T;PB.42708.2:exon6:c.468-1G>T;PB.42708.3:exon6:c.468-1G>T;PB.42708.4:exon6:c.468-1G>T;PB.42708.6:exon7:c.924-1G>T;PB.42708.6:exon7:UTR3;PB.42708.8:exon6:c.468-1G>T;PB.42708.11:exon7:c.924-1G>T;PB.42708.11:exon7:UTR3;PB.42708.10:exon7:c.924-1G>T;PB.42708.10:exon7:UTR3;PB.42708.12:exon6:c.468-1G>T;PB.42708.13:exon6:c.468-1G>T;PB.42708.14:exon7:c.924-1G>T;PB.42708.14:exon7:…	.	.	chr6	SPARK_WES	denovo	TRUE	acceptor
SP0422734	12	48775961	48775962	c	t	0.639	1.2895e-7	male	sibling	2	SPARK_WES_5	SP0422763	SP0424055	splicing	ENSG00000174233.12	ENST00000357869.8:exon9:c.1806+1G>A;ENST00000550422.5:exon9:c.1806+1G>A;ENST00000307885.4:exon8:c.1806+1G>A	.	.	splicing	PB.76964	PB.76964.5:exon9:c.1806+1G>A;PB.76964.10:exon9:c.1806+1G>A	.	.	chr12	SPARK_WES	denovo	TRUE	donor
SP0422503	9	70864513	70864514	g	t	0.48	0.88921	male	sibling	2	SPARK_WES_5	SP0422500	SP0422593	intronic	ENSG00000083067.27	.	.	.	intronic	PB.62052	.	.	.	chr9	SPARK_WES	denovo	TRUE	acceptor
SP0422490	2	11447625	11447626	c	t	1.074	2.1459e-4	male	sibling	2	SPARK_WES_5	SP0422489	SP0423347	splicing	ENSG00000169016.17	ENST00000428221.5:exon6:c.723+1G>A;ENST00000428221.5:exon6:UTR3;ENST00000444832.5:exon7:c.870+1G>A;ENST00000444832.5:exon7:UTR3;ENST00000381525.8:exon6:c.799+1G>A;ENST00000307236.8:exon7:c.703+1G>A;ENST00000542100.5:exon8:c.574+1G>A;ENST00000546212.2:exon5:c.574+1G>A;ENST00000455198.5:exon8:c.1003+1G>A;ENST00000455198.5:exon8:UTR3;ENST00000437573.5:exon7:c.932+1G>A;ENST00000437573.5:exon7:UTR3	.	.	exonic;splicing	PB.9066;PB.9066	PB.9066.41:exon3:c.154+1G>A;PB.9066.48:exon5:c.574+1G>A;PB.9066.44:exon8:c.574+1G>A;PB.9066.45:exon7:c.703+1G>A;PB.9066.47:exon6:c.343+1G>A;PB.9066.52:exon7:c.574+1G>A;PB.9066.38:exon6:c.799+1G>A;PB.9066.87:exon6:c.799+1G>A;PB.9066.97:exon6:c.343+1G>A;PB.9066.95:exon5:c.578+1G>A;PB.9066.95:exon5:UTR3;PB.9066.105:exon5:c.343+1G>A;PB.9066.120:exon5:c.432+1G>A;PB.9066.120:exon5:UTR3;PB.9066.98:exon7…	nonsynonymous SNV	PB.9066:PB.9066.100:exon6:c.G800A:p.G267D	chr2	SPARK_WES	denovo	TRUE	donor
SP0422126	5	180628879	180628880	a	g	0.265	1	male	sibling	2	SPARK_WES_6	SP0435432	SP0435431	splicing	ENSG00000037280.16	ENST00000261937.11:exon8:c.1103+2T>C;ENST00000393347.7:exon8:c.1103+2T>C;ENST00000502649.5:exon8:c.1103+2T>C;ENST00000619105.4:exon7:c.934+2T>C;ENST00000619105.4:exon7:UTR3	.	.	splicing	PB.41234	PB.41234.1:exon8:c.1103+2T>C;PB.41234.25:exon8:c.1121+2T>C;PB.41234.34:exon8:c.1103+2T>C	.	.	chr5	SPARK_WES	denovo	TRUE	donor
SP0421338	12	32740520	32740521	t	g	0.507	0.92169	male	sibling	2	SPARK_WES_5	SP0421337	SP0423621	intronic	ENSG00000087470.21	.	.	.	intronic	PB.76425;PB.76432	.	.	.	chr12	SPARK_WES	denovo	TRUE	donor
SP0421146	18	13068849	13068850	a	g	0.611	3.0383e-11	male	sibling	2	SPARK_WES_5	SP0421145	SP0426378	splicing	ENSG00000101639.19	ENST00000506447.5:exon25:c.4823-2A>G;ENST00000325971.12:exon24:c.3398-2A>G;ENST00000513432.5:exon19:c.5562-2A>G;ENST00000513432.5:exon19:UTR3;ENST00000511820.6:exon15:c.3439-2A>G;ENST00000510237.5:exon16:c.3623-2A>G;ENST00000589993.5:exon5:c.466-2A>G	.	.	splicing	PB.97839	PB.97839.472:exon8:c.1565-2A>G	.	.	chr18	SPARK_WES	denovo	TRUE	acceptor
SP0420137	19	34451979	34451980	g	c	0.258	1	male	sibling	1	SPARK_WES_9	SP0420135	SP0420244	splicing	ENSG00000126261.13	ENST00000586313.1:exon7:c.652-1G>C;ENST00000586313.1:exon7:UTR3;ENST00000246548.9:exon10:c.872-1G>C;ENST00000439527.6:exon10:c.584-1G>C;ENST00000591016.1:exon2:c.82-1G>C	.	.	splicing	PB.101360	PB.101360.1501:exon17:c.668-1G>C;PB.101360.1733:exon17:c.878-1G>C;PB.101360.1770:exon10:c.872-1G>C;PB.101360.1771:exon10:c.824-1G>C;PB.101360.1786:exon11:c.966-1G>C;PB.101360.1786:exon11:UTR3;PB.101360.1778:exon10:c.890-1G>C;PB.101360.1785:exon11:c.584-1G>C;PB.101360.1790:exon10:c.872-1G>C;PB.101360.1793:exon6:c.68-1G>C;PB.101360.1774:exon10:c.872-1G>C;PB.101360.1799:exon11:c.584-1G>C;PB.101360.1…	.	.	chr19	SPARK_WES	denovo	TRUE	acceptor
SP0418942	3	49115362	49115363	t	g	0.297	1	male	sibling	2	SPARK_WES_5	SP0418940	SP0420491	splicing	ENSG00000172046.21	ENST00000398896.6:exon12:c.1541-2A>C;ENST00000417901.6:exon13:c.1889-2A>C;ENST00000693111.1:exon12:c.1580-2A>C;ENST00000691288.1:exon12:c.1547-2A>C;ENST00000453664.5:exon13:c.1853-2A>C;ENST00000692912.1:exon13:c.1889-2A>C;ENST00000398888.6:exon12:c.1580-2A>C;ENST00000698200.1:exon12:c.1670-2A>C;ENST00000689715.1:exon13:c.1733-2A>C;ENST00000306026.6:exon13:c.1844-2A>C;ENST00000434032.6:exon13:c.18…	.	.	splicing	PB.20371	PB.20371.1072:exon12:c.1586-2A>C;PB.20371.1080:exon13:c.1889-2A>C;PB.20371.1073:exon13:c.1889-2A>C;PB.20371.1081:exon13:c.1889-2A>C;PB.20371.1086:exon12:c.1580-2A>C;PB.20371.1075:exon13:c.1841-2A>C;PB.20371.1087:exon12:c.1541-2A>C;PB.20371.1085:exon13:c.1850-2A>C;PB.20371.1077:exon13:c.1895-2A>C;PB.20371.1088:exon13:c.1838-2A>C;PB.20371.1152:exon12:c.1535-2A>C;PB.20371.1151:exon13:c.1844-2A>C;PB.…	.	.	chr3	SPARK_WES	denovo	TRUE	acceptor
SP0418685	20	63742790	63742791	g	a	0.379	0.99987	male	sibling	2	SPARK_WES_5	SP0418682	SP0419766	splicing	ENSG00000125520.14	ENST00000266077.5:exon7:c.1052+1G>A	.	.	splicing	PB.104630	PB.104630.226:exon7:c.1052+1G>A;PB.104630.229:exon7:c.737+1G>A;PB.104630.234:exon5:c.842+1G>A;PB.104630.234:exon5:UTR3;PB.104630.233:exon6:c.737+1G>A;PB.104630.235:exon6:c.737+1G>A;PB.104630.244:exon6:c.737+1G>A	.	.	chr20	SPARK_WES	denovo	TRUE	donor
SP0418685	4	16033302	16033303	c	a	1.105	1.1454e-27	male	sibling	2	SPARK_WES_5	SP0418682	SP0419766	splicing	ENSG00000007062.12	ENST00000447510.7:exon5:c.509+1G>T;ENST00000505450.5:exon4:c.482+1G>T;ENST00000508167.5:exon4:c.482+1G>T;ENST00000510224.5:exon5:c.509+1G>T;ENST00000513946.2:exon3:c.426+1G>T;ENST00000513946.2:exon3:UTR3;ENST00000539194.6:exon5:c.509+1G>T;ENST00000540805.6:exon3:c.482+1G>T;ENST00000675613.1:exon3:c.482+1G>T;ENST00000675377.1:exon4:c.509+1G>T;ENST00000511153.5:exon4:c.567+1G>T;ENST00000511153.5:ex…	.	.	splicing	PB.26784	PB.26784.8:exon4:c.482+1G>T;PB.26784.10:exon4:c.482+1G>T;PB.26784.55:exon4:c.482+1G>T;PB.26784.31:exon5:c.509+1G>T;PB.26784.19:exon4:c.482+1G>T;PB.26784.29:exon5:c.509+1G>T;PB.26784.56:exon5:c.509+1G>T;PB.26784.38:exon5:c.509+1G>T;PB.26784.42:exon4:c.482+1G>T;PB.26784.51:exon5:c.509+1G>T;PB.26784.60:exon3:c.236+1G>T;PB.26784.39:exon3:c.236+1G>T;PB.26784.57:exon4:c.482+1G>T;PB.26784.58:exon4:c.482…	.	.	chr4	SPARK_WES	denovo	TRUE	donor
SP0418381	11	95991519	95991520	c	t	0.309	1	male	sibling	2	SPARK_WES_5	SP0418814	SP0418380	exonic	ENSG00000184384.15	.	synonymous SNV	ENSG00000184384.15:ENST00000524717.6:exon3:c.G2343A:p.A781A	exonic	PB.73575	.	synonymous SNV	PB.73575:PB.73575.14:exon3:c.G1884A:p.A628A	chr11	SPARK_WES	denovo	TRUE	donor
SP0418181	X	40637157	40637158	t	c	NA	NA	female	sibling	1	SPARK_WES_5	SP0418176	SP0421403	splicing	ENSG00000185753.13	ENST00000378426.5:exon3:c.115-2A>G;ENST00000327877.10:exon4:c.472-2A>G;ENST00000378421.1:exon4:c.115-2A>G	.	.	splicing	PB.108674	PB.108674.7:exon3:c.115-2A>G;PB.108674.2:exon4:c.472-2A>G;PB.108674.5:exon4:c.472-2A>G;PB.108674.59:exon4:c.472-2A>G	.	.	chrX	SPARK_WES	denovo	TRUE	acceptor
SP0417953	17	42706005	42706006	c	a	0.439	0.99986	female	sibling	1	SPARK_WES_5	SP0417948	SP0419140	splicing	ENSG00000108799.13	ENST00000428826.7:exon16:c.1839+1G>T;ENST00000415827.6:exon16:c.1812+1G>T;ENST00000592743.5:exon15:c.1839+1G>T;ENST00000588897.5:exon14:c.1598+1G>T;ENST00000588897.5:exon14:UTR3;ENST00000585893.5:exon15:c.1719+1G>T;ENST00000590078.5:exon15:c.1629+1G>T	.	.	splicing	PB.95807	PB.95807.50:exon13:c.828+1G>T;PB.95807.56:exon4:c.225+1G>T;PB.95807.48:exon15:c.1719+1G>T;PB.95807.49:exon15:c.1839+1G>T;PB.95807.51:exon16:c.1839+1G>T;PB.95807.53:exon16:c.1839+1G>T;PB.95807.128:exon16:c.1839+1G>T;PB.95807.144:exon16:c.844+1G>T;PB.95807.144:exon16:UTR3	.	.	chr17	SPARK_WES	denovo	TRUE	donor
SP0417548	3	49115362	49115363	t	g	0.297	1	female	sibling	2	SPARK_WES_5	SP0417547	SP0424065	splicing	ENSG00000172046.21	ENST00000398896.6:exon12:c.1541-2A>C;ENST00000417901.6:exon13:c.1889-2A>C;ENST00000693111.1:exon12:c.1580-2A>C;ENST00000691288.1:exon12:c.1547-2A>C;ENST00000453664.5:exon13:c.1853-2A>C;ENST00000692912.1:exon13:c.1889-2A>C;ENST00000398888.6:exon12:c.1580-2A>C;ENST00000698200.1:exon12:c.1670-2A>C;ENST00000689715.1:exon13:c.1733-2A>C;ENST00000306026.6:exon13:c.1844-2A>C;ENST00000434032.6:exon13:c.18…	.	.	splicing	PB.20371	PB.20371.1072:exon12:c.1586-2A>C;PB.20371.1080:exon13:c.1889-2A>C;PB.20371.1073:exon13:c.1889-2A>C;PB.20371.1081:exon13:c.1889-2A>C;PB.20371.1086:exon12:c.1580-2A>C;PB.20371.1075:exon13:c.1841-2A>C;PB.20371.1087:exon12:c.1541-2A>C;PB.20371.1085:exon13:c.1850-2A>C;PB.20371.1077:exon13:c.1895-2A>C;PB.20371.1088:exon13:c.1838-2A>C;PB.20371.1152:exon12:c.1535-2A>C;PB.20371.1151:exon13:c.1844-2A>C;PB.…	.	.	chr3	SPARK_WES	denovo	TRUE	acceptor
SP0416808	8	66513537	66513538	a	c	0.601	0.85655	male	sibling	2	SPARK_WES_5	SP0425016	SP0416807	splicing	ENSG00000169085.14;ENSG00000285791.1	ENST00000699189.1:exon6:c.343-2A>C;ENST00000460144.5:exon5:c.496-2A>C;ENST00000460144.5:exon5:UTR3;ENST00000450307.7:exon6:c.437-2A>C;ENST00000450307.7:exon6:UTR3;ENST00000305454.8:exon5:c.343-2A>C;ENST00000522977.5:exon4:c.281-2A>C;ENST00000480005.1:exon5:c.343-2A>C;ENST00000648156.1:exon19:c.2082-2A>C;ENST00000648156.1:exon19:UTR3	.	.	splicing	PB.56492	PB.56492.304:exon5:c.343-2A>C;PB.56492.305:exon5:c.343-2A>C;PB.56492.325:exon2:UTR5	.	.	chr8	SPARK_WES	denovo	TRUE	acceptor
SP0416135	2	109553086	109553087	c	g	1.435	3.0489e-18	male	sibling	1	SPARK_WES_5	SP0416133	SP0419290	exonic	ENSG00000186522.15	.	nonsynonymous SNV	ENSG00000186522.15:ENST00000397714.6:exon8:c.G1092C:p.E364D,ENSG00000186522.15:ENST00000356688.8:exon9:c.G1161C:p.E387D,ENSG00000186522.15:ENST00000397712.7:exon9:c.G1161C:p.E387D,ENSG00000186522.15:ENST00000415095.5:exon9:c.G1161C:p.E387D,ENSG00000186522.15:ENST00000437928.5:exon10:c.G1116C:p.E372D	exonic	PB.12914	.	nonsynonymous SNV	PB.12914:PB.12914.29:exon5:c.G591C:p.E197D,PB.12914:PB.12914.83:exon5:c.G591C:p.E197D,PB.12914:PB.12914.107:exon6:c.G582C:p.E194D,PB.12914:PB.12914.24:exon6:c.G660C:p.E220D,PB.12914:PB.12914.77:exon6:c.G660C:p.E220D,PB.12914:PB.12914.93:exon7:c.G582C:p.E194D,PB.12914:PB.12914.97:exon7:c.G582C:p.E194D,PB.12914:PB.12914.26:exon8:c.G1092C:p.E364D,PB.12914:PB.12914.73:exon8:c.G1092C:p.E364D,PB.12914:…	chr2	SPARK_WES	denovo	TRUE	donor
SP0414612	21	15870148	15870149	t	g	0.635	3.0044e-8	female	sibling	1	SPARK_WES_5	SP0414607	SP0416998	splicing	ENSG00000155313.16	ENST00000400183.7:exon23:c.2885+2T>G;ENST00000285679.10:exon21:c.2675+2T>G;ENST00000351097.9:exon8:c.860+2T>G;ENST00000285681.6:exon22:c.2771+2T>G;ENST00000449491.1:exon6:c.571+2T>G	.	.	splicing	PB.104893	PB.104893.1:exon21:c.2675+2T>G;PB.104893.20:exon21:c.2678+2T>G;PB.104893.23:exon21:c.2675+2T>G	.	.	chr21	SPARK_WES	denovo	TRUE	donor
SP0414311	22	30285690	30285691	g	a	0.907	5.3134e-4	male	sibling	2	SPARK_WES_5	SP0414309	SP0415355	intronic	ENSG00000239282.8;ENSG00000248751.6	.	.	.	intronic	PB.106678	.	.	.	chr22	SPARK_WES	denovo	TRUE	acceptor
SP0414206	15	52271762	52271763	c	t	0.894	1.133e-37	male	sibling	2	SPARK_WES_5	SP0414205	SP0416492	exonic	ENSG00000128833.13	.	nonsynonymous SNV	ENSG00000128833.13:ENST00000261839.12:exon7:c.G832A:p.G278R,ENSG00000128833.13:ENST00000559459.5:exon7:c.G832A:p.G278R	exonic	PB.89624	.	nonsynonymous SNV	PB.89624:PB.89624.356:exon7:c.G832A:p.G278R,PB.89624:PB.89624.482:exon7:c.G832A:p.G278R	chr15	SPARK_WES	denovo	TRUE	donor
SP0413653	8	30709813	30709814	c	t	1.183	4.4346e-7	male	sibling	2	SPARK_WES_5	SP0414956	SP0413652	exonic	ENSG00000104687.14	.	nonsynonymous SNV	ENSG00000104687.14:ENST00000221130.11:exon3:c.G422A:p.R141H,ENSG00000104687.14:ENST00000523295.5:exon3:c.G254A:p.R85H,ENSG00000104687.14:ENST00000537535.5:exon3:c.G422A:p.R141H,ENSG00000104687.14:ENST00000541648.5:exon3:c.G422A:p.R141H,ENSG00000104687.14:ENST00000546342.5:exon3:c.G422A:p.R141H	exonic	PB.55302	.	nonsynonymous SNV	PB.55302:PB.55302.314:exon3:c.G422A:p.R141H,PB.55302:PB.55302.318:exon3:c.G422A:p.R141H,PB.55302:PB.55302.321:exon3:c.G422A:p.R141H	chr8	SPARK_WES	denovo	TRUE	donor
SP0413367	7	6003970	6003971	c	t	0.899	5.2725e-9	male	sibling	1	SPARK_WES_5	SP0413159	SP0413369	splicing	ENSG00000122512.17	ENST00000265849.12:exon3:c.250+1G>A;ENST00000699930.2:exon3:c.250+1G>A;ENST00000699928.1:exon3:c.250+1G>A;ENST00000699811.1:exon3:UTR5;ENST00000699815.1:exon3:UTR5;ENST00000699816.1:exon4:UTR5;ENST00000699752.1:exon3:c.250+1G>A;ENST00000699814.2:exon3:c.250+1G>A;ENST00000699818.1:exon3:UTR5;ENST00000699819.1:exon3:UTR5;ENST00000699753.1:exon3:UTR5;ENST00000699754.1:exon3:c.250+1G>A;ENST0000069975…	.	.	splicing	PB.48264	PB.48264.67:exon3:c.250+1G>A;PB.48264.75:exon3:c.250+1G>A;PB.48264.70:exon3:c.250+1G>A;PB.48264.288:exon3:c.250+1G>A;PB.48264.302:exon3:c.250+1G>A;PB.48264.372:exon3:UTR5;PB.48264.382:exon3:UTR5;PB.48264.380:exon3:UTR5;PB.48264.369:exon2:UTR5;PB.48264.375:exon3:UTR5;PB.48264.396:exon3:UTR5;PB.48264.360:exon3:c.250+1G>A;PB.48264.358:exon3:c.250+1G>A;PB.48264.378:exon3:c.250+1G>A	.	.	chr7	SPARK_WES	denovo	TRUE	donor
SP0413243	20	46128328	46128329	g	t	0.678	0.030332	female	sibling	1	SPARK_WES_5	SP0413241	SP0416304	splicing	ENSG00000101017.15	ENST00000620709.4:exon6:c.650-1G>T;ENST00000620709.4:exon6:UTR3;ENST00000372285.8:exon8:c.647-1G>T;ENST00000372276.7:exon7:c.585-1G>T;ENST00000695671.1:exon8:c.687-1G>T;ENST00000477696.6:exon7:c.649-1G>T;ENST00000477696.6:exon7:UTR3;ENST00000489304.6:exon9:c.730-1G>T;ENST00000489304.6:exon9:UTR3;ENST00000466205.5:exon7:c.549-1G>T;ENST00000466205.5:exon7:UTR3	.	.	splicing	PB.104020	PB.104020.1:exon7:c.553-1G>T;PB.104020.1:exon7:UTR3;PB.104020.3:exon8:c.647-1G>T;PB.104020.2:exon8:c.647-1G>T;PB.104020.4:exon6:c.182-1G>T;PB.104020.14:exon7:c.553-1G>T;PB.104020.14:exon7:UTR3;PB.104020.22:exon7:c.553-1G>T;PB.104020.22:exon7:UTR3;PB.104020.54:exon8:c.687-1G>T;PB.104020.53:exon8:c.687-1G>T;PB.104020.9:exon8:c.647-1G>T	.	.	chr20	SPARK_WES	denovo	TRUE	acceptor
SP0412795	11	134251128	134251129	c	t	1.354	1.2873e-11	male	sibling	1	SPARK_WES_5	SP0412789	SP0418790	splicing	ENSG00000151500.15	ENST00000392595.6:exon3:c.222+1G>A;ENST00000392594.7:exon3:c.222+1G>A;ENST00000341541.8:exon2:c.222+1G>A;ENST00000352327.5:exon3:c.222+1G>A	.	.	splicing	PB.75039	PB.75039.13:exon2:c.222+1G>A;PB.75039.37:exon3:c.222+1G>A;PB.75039.21:exon2:c.222+1G>A;PB.75039.22:exon3:c.222+1G>A;PB.75039.38:exon3:c.222+1G>A;PB.75039.24:exon3:c.222+1G>A;PB.75039.27:exon1:c.48+1G>A;PB.75039.72:exon3:c.222+1G>A;PB.75039.12:exon3:c.222+1G>A;PB.75039.55:exon4:c.222+1G>A;PB.75039.19:exon3:c.222+1G>A;PB.75039.42:exon2:c.222+1G>A;PB.75039.25:exon2:c.222+1G>A;PB.75039.9:exon2:c.222+…	.	.	chr11	SPARK_WES	denovo	TRUE	donor
SP0412389	2	74475610	74475611	c	a	0.977	1.5417e-18	female	sibling	1	SPARK_WES_5	SP0412387	SP0414340	splicing	ENSG00000135637.15	ENST00000454193.5:exon6:c.1323+1G>T;ENST00000393965.8:exon6:c.1618+1G>T;ENST00000715459.1:exon6:c.1618+1G>T;ENST00000290418.4:exon6:c.1597+1G>T	.	.	splicing	PB.11676	PB.11676.10:exon6:c.1618+1G>T;PB.11676.21:exon6:c.1618+1G>T;PB.11676.8:exon6:c.1618+1G>T;PB.11676.105:exon6:c.1618+1G>T	.	.	chr2	SPARK_WES	denovo	TRUE	donor
SP0411627	17	75570500	75570501	g	a	0.817	8.078100000000001e-19	male	sibling	2	SPARK_WES_5	SP0411626	SP0411701	intronic	ENSG00000073350.14	.	.	.	exonic	PB.97031	.	synonymous SNV	PB.97031:PB.97031.22:exon14:c.G1830A:p.V610V	chr17	SPARK_WES	denovo	TRUE	donor
SP0411055	15	50593614	50593615	a	c	0.681	1.6428e-17	male	sibling	2	SPARK_WES_9	SP0411054	SP0545333	splicing	ENSG00000092439.16	ENST00000646667.1:exon25:c.3608+2T>G;ENST00000560955.5:exon25:c.3608+2T>G	.	.	splicing	PB.89562	PB.89562.548:exon1:UTR5;PB.89562.607:exon3:c.251+2T>G;PB.89562.638:exon7:c.251+2T>G	.	.	chr15	SPARK_WES	denovo	TRUE	donor
SP0410484	9	92856320	92856321	g	t	1.489	9.6822e-5	female	sibling	2	SPARK_WES_5	SP0410482	SP0421525	ncRNA_intronic	ENSG00000288271.1;ENSG00000291169.2	.	.	.	intronic	PB.62977	.	.	.	chr9	SPARK_WES	denovo	TRUE	acceptor
SP0410445	2	109553085	109553086	c	g	1.435	3.0489e-18	female	sibling	1	SPARK_WES_5	SP0410441	SP0413024	splicing	ENSG00000186522.15	ENST00000397712.7:exon9:c.1161+1G>C;ENST00000356688.8:exon9:c.1161+1G>C;ENST00000397714.6:exon8:c.1092+1G>C;ENST00000437928.5:exon10:c.1116+1G>C;ENST00000415095.5:exon9:c.1161+1G>C	.	.	splicing	PB.12914	PB.12914.24:exon6:c.660+1G>C;PB.12914.25:exon9:c.1161+1G>C;PB.12914.29:exon5:c.591+1G>C;PB.12914.27:exon9:c.1161+1G>C;PB.12914.26:exon8:c.1092+1G>C;PB.12914.71:exon9:c.1116+1G>C;PB.12914.77:exon6:c.660+1G>C;PB.12914.78:exon9:c.1161+1G>C;PB.12914.86:exon8:c.1092+1G>C;PB.12914.83:exon5:c.591+1G>C;PB.12914.97:exon7:c.582+1G>C;PB.12914.69:exon9:c.1161+1G>C;PB.12914.93:exon7:c.582+1G>C;PB.12914.73:exo…	.	.	chr2	SPARK_WES	denovo	TRUE	donor
SP0410445	X	24703349	24703350	a	t	NA	NA	female	sibling	1	SPARK_WES_5	SP0410441	SP0413024	intronic	ENSG00000101868.13	.	.	.	intronic	PB.108104	.	.	.	chrX	SPARK_WES	denovo	TRUE	donor
SP0410428	3	49115362	49115363	t	g	0.297	1	female	sibling	2	SPARK_WES_5	SP0410426	SP0416589	splicing	ENSG00000172046.21	ENST00000398896.6:exon12:c.1541-2A>C;ENST00000417901.6:exon13:c.1889-2A>C;ENST00000693111.1:exon12:c.1580-2A>C;ENST00000691288.1:exon12:c.1547-2A>C;ENST00000453664.5:exon13:c.1853-2A>C;ENST00000692912.1:exon13:c.1889-2A>C;ENST00000398888.6:exon12:c.1580-2A>C;ENST00000698200.1:exon12:c.1670-2A>C;ENST00000689715.1:exon13:c.1733-2A>C;ENST00000306026.6:exon13:c.1844-2A>C;ENST00000434032.6:exon13:c.18…	.	.	splicing	PB.20371	PB.20371.1072:exon12:c.1586-2A>C;PB.20371.1080:exon13:c.1889-2A>C;PB.20371.1073:exon13:c.1889-2A>C;PB.20371.1081:exon13:c.1889-2A>C;PB.20371.1086:exon12:c.1580-2A>C;PB.20371.1075:exon13:c.1841-2A>C;PB.20371.1087:exon12:c.1541-2A>C;PB.20371.1085:exon13:c.1850-2A>C;PB.20371.1077:exon13:c.1895-2A>C;PB.20371.1088:exon13:c.1838-2A>C;PB.20371.1152:exon12:c.1535-2A>C;PB.20371.1151:exon13:c.1844-2A>C;PB.…	.	.	chr3	SPARK_WES	denovo	TRUE	acceptor
SP0410164	3	49115362	49115363	t	g	0.297	1	male	sibling	2	SPARK_WES_5	SP0410161	SP0410172	splicing	ENSG00000172046.21	ENST00000398896.6:exon12:c.1541-2A>C;ENST00000417901.6:exon13:c.1889-2A>C;ENST00000693111.1:exon12:c.1580-2A>C;ENST00000691288.1:exon12:c.1547-2A>C;ENST00000453664.5:exon13:c.1853-2A>C;ENST00000692912.1:exon13:c.1889-2A>C;ENST00000398888.6:exon12:c.1580-2A>C;ENST00000698200.1:exon12:c.1670-2A>C;ENST00000689715.1:exon13:c.1733-2A>C;ENST00000306026.6:exon13:c.1844-2A>C;ENST00000434032.6:exon13:c.18…	.	.	splicing	PB.20371	PB.20371.1072:exon12:c.1586-2A>C;PB.20371.1080:exon13:c.1889-2A>C;PB.20371.1073:exon13:c.1889-2A>C;PB.20371.1081:exon13:c.1889-2A>C;PB.20371.1086:exon12:c.1580-2A>C;PB.20371.1075:exon13:c.1841-2A>C;PB.20371.1087:exon12:c.1541-2A>C;PB.20371.1085:exon13:c.1850-2A>C;PB.20371.1077:exon13:c.1895-2A>C;PB.20371.1088:exon13:c.1838-2A>C;PB.20371.1152:exon12:c.1535-2A>C;PB.20371.1151:exon13:c.1844-2A>C;PB.…	.	.	chr3	SPARK_WES	denovo	TRUE	acceptor
SP0409543	9	128482889	128482890	a	t	0.453	0.99919	male	sibling	1	SPARK_WES_5	SP0447640	SP0409541	intronic	ENSG00000136811.17	.	.	.	intronic	PB.64369	.	.	.	chr9	SPARK_WES	denovo	TRUE	donor
SP0406994	21	33761921	33761922	g	a	0.304	1	male	sibling	2	SPARK_WES_5	SP0406990	SP0409936	splicing	ENSG00000205726.15	ENST00000399353.5:exon9:c.614-1G>A;ENST00000381291.8:exon9:c.725-1G>A;ENST00000381285.8:exon9:c.614-1G>A;ENST00000399367.7:exon9:c.725-1G>A;ENST00000399352.5:exon9:c.725-1G>A;ENST00000399355.6:exon9:c.725-1G>A;ENST00000399349.5:exon9:c.725-1G>A;ENST00000381318.8:exon9:c.725-1G>A;ENST00000381283.7:exon7:c.545-1G>A;ENST00000399338.8:exon8:c.725-1G>A;ENST00000379960.9:exon4:c.377-1G>A	.	.	splicing	PB.105622	PB.105622.10:exon9:c.725-1G>A;PB.105622.11:exon9:c.725-1G>A;PB.105622.78:exon9:c.725-1G>A;PB.105622.80:exon9:c.725-1G>A;PB.105622.83:exon9:c.725-1G>A;PB.105622.154:exon9:c.725-1G>A;PB.105622.220:exon9:c.725-1G>A;PB.105622.243:exon9:c.725-1G>A;PB.105622.260:exon9:c.725-1G>A;PB.105622.251:exon9:c.725-1G>A	.	.	chr21	SPARK_WES	denovo	TRUE	acceptor
SP0406962	3	49115362	49115363	t	g	0.297	1	male	sibling	2	SPARK_WES_5	SP0406895	SP0413092	splicing	ENSG00000172046.21	ENST00000398896.6:exon12:c.1541-2A>C;ENST00000417901.6:exon13:c.1889-2A>C;ENST00000693111.1:exon12:c.1580-2A>C;ENST00000691288.1:exon12:c.1547-2A>C;ENST00000453664.5:exon13:c.1853-2A>C;ENST00000692912.1:exon13:c.1889-2A>C;ENST00000398888.6:exon12:c.1580-2A>C;ENST00000698200.1:exon12:c.1670-2A>C;ENST00000689715.1:exon13:c.1733-2A>C;ENST00000306026.6:exon13:c.1844-2A>C;ENST00000434032.6:exon13:c.18…	.	.	splicing	PB.20371	PB.20371.1072:exon12:c.1586-2A>C;PB.20371.1080:exon13:c.1889-2A>C;PB.20371.1073:exon13:c.1889-2A>C;PB.20371.1081:exon13:c.1889-2A>C;PB.20371.1086:exon12:c.1580-2A>C;PB.20371.1075:exon13:c.1841-2A>C;PB.20371.1087:exon12:c.1541-2A>C;PB.20371.1085:exon13:c.1850-2A>C;PB.20371.1077:exon13:c.1895-2A>C;PB.20371.1088:exon13:c.1838-2A>C;PB.20371.1152:exon12:c.1535-2A>C;PB.20371.1151:exon13:c.1844-2A>C;PB.…	.	.	chr3	SPARK_WES	denovo	TRUE	acceptor
SP0406265	3	42519330	42519331	g	c	1.337	1.5422e-23	male	sibling	2	SPARK_WES_5	SP0406263	SP0414310	ncRNA_exonic;splicing	ENSG00000232354.8;ENSG00000114812.13	ENST00000433647.5:exon4:c.169+1G>C;ENST00000450274.5:exon3:c.169+1G>C;ENST00000436487.5:exon2:c.186+1G>C;ENST00000436487.5:exon2:UTR3;ENST00000443646.5:exon2:c.186+1G>C;ENST00000443646.5:exon2:UTR3;ENST00000438259.6:exon2:UTR5;ENST00000543411.5:exon2:c.151+1G>C;ENST00000439910.5:exon2:c.186+1G>C;ENST00000439910.5:exon2:UTR3;ENST00000439731.5:exon3:c.292+1G>C;ENST00000325123.5:exon3:c.292+1G>C;ENS…	.	.	splicing	PB.20113	PB.20113.1:exon2:c.160+1G>C;PB.20113.7:exon3:c.292+1G>C;PB.20113.18:exon3:c.292+1G>C	.	.	chr3	SPARK_WES	denovo	TRUE	donor
SP0405690	15	54237690	54237691	g	a	0.857	2.2317e-34	female	sibling	1	SPARK_WES_5	SP0405741	SP0405570	splicing	ENSG00000137766.18	ENST00000647821.1:exon6:c.3222+1G>A;ENST00000260323.16:exon7:c.3228+1G>A	.	.	splicing	PB.89712	PB.89712.22:exon4:c.120+1G>A	.	.	chr15	SPARK_WES	denovo	TRUE	donor
SP0403502	1	109737456	109737457	c	t	1.224	1.2366e-6	male	sibling	2	SPARK_WES_9	SP0403501	SP0405437	exonic	ENSG00000134202.12	.	synonymous SNV	ENSG00000134202.12:ENST00000256594.7:exon7:c.G579A:p.E193E,ENSG00000134202.12:ENST00000361066.7:exon8:c.G579A:p.E193E	exonic	PB.3952	.	synonymous SNV	PB.3952:PB.3952.104:exon6:c.G312A:p.E104E,PB.3952:PB.3952.77:exon6:c.G312A:p.E104E,PB.3952:PB.3952.84:exon6:c.G312A:p.E104E,PB.3952:PB.3952.15:exon7:c.G579A:p.E193E,PB.3952:PB.3952.65:exon7:c.G579A:p.E193E,PB.3952:PB.3952.89:exon7:c.G579A:p.E193E,PB.3952:PB.3952.98:exon7:c.G579A:p.E193E,PB.3952:PB.3952.76:exon8:c.G579A:p.E193E,PB.3952:PB.3952.99:exon8:c.G579A:p.E193E	chr1	SPARK_WES	denovo	TRUE	donor
SP0402886	6	154788022	154788023	g	a	0.28	1	male	sibling	2	SPARK_WES_5	SP0406915	SP0402885	splicing	ENSG00000213079.10	ENST00000367186.7:exon6:c.519+1G>A;ENST00000417268.3:exon5:c.555+1G>A;ENST00000367178.8:exon4:c.321+1G>A	.	.	splicing	PB.47467	PB.47467.2:exon4:c.321+1G>A;PB.47467.1:exon4:c.321+1G>A;PB.47467.9:exon6:c.519+1G>A;PB.47467.12:exon5:c.456+1G>A;PB.47467.13:exon4:c.321+1G>A;PB.47467.16:exon4:c.321+1G>A;PB.47467.19:exon4:UTR5;PB.47467.47:exon4:c.321+1G>A;PB.47467.67:exon2:c.192+1G>A;PB.47467.80:exon5:c.384+1G>A;PB.47467.8:exon5:c.862+1G>A;PB.47467.8:exon5:UTR3;PB.47467.31:exon4:c.799+1G>A;PB.47467.31:exon4:UTR3;PB.47467.30:exon…	.	.	chr6	SPARK_WES	denovo	TRUE	donor
SP0402809	11	45936570	45936571	t	c	0.149	1	male	sibling	2	SPARK_WES_5	SP0402808	SP0407746	splicing	ENSG00000135365.17	ENST00000676320.1:exon17:c.1609-2A>G;ENST00000323180.10:exon16:c.1468-2A>G;ENST00000530587.6:exon16:c.1468-2A>G;ENST00000693049.1:exon18:c.1707-2A>G;ENST00000693049.1:exon18:UTR3;ENST00000690620.1:exon19:c.1468-2A>G;ENST00000418153.6:exon16:c.1606-2A>G;ENST00000525676.6:exon17:c.1465-2A>G;ENST00000532028.1:exon2:c.31-2A>G	.	.	splicing	PB.71747	PB.71747.33:exon16:c.1609-2A>G;PB.71747.43:exon16:c.1468-2A>G;PB.71747.38:exon16:c.1609-2A>G;PB.71747.71:exon16:c.1468-2A>G;PB.71747.35:exon17:c.1609-2A>G;PB.71747.49:exon17:c.1468-2A>G;PB.71747.260:exon16:c.1468-2A>G;PB.71747.263:exon17:c.1468-2A>G;PB.71747.256:exon17:c.1609-2A>G;PB.71747.271:exon16:c.1609-2A>G;PB.71747.362:exon18:c.1609-2A>G;PB.71747.361:exon17:c.1468-2A>G;PB.71747.358:exon16:c…	.	.	chr11	SPARK_WES	denovo	TRUE	acceptor
SP0402762	8	120332138	120332139	a	g	0.674	2.3069e-18	male	sibling	2	SPARK_WES_5	SP0402761	SP0406051	splicing	ENSG00000187955.13	ENST00000297848.8:exon41:c.4660-2A>G;ENST00000309791.8:exon41:c.4660-2A>G	.	.	splicing	PB.58831	PB.58831.3:exon41:c.4660-2A>G;PB.58831.25:exon41:c.4660-2A>G	.	.	chr8	SPARK_WES	denovo	TRUE	acceptor
SP0402274	9	70864513	70864514	g	t	0.48	0.88921	male	sibling	2	SPARK_WES_5	SP0402273	SP0402317	intronic	ENSG00000083067.27	.	.	.	intronic	PB.62052	.	.	.	chr9	SPARK_WES	denovo	TRUE	acceptor
SP0402196	11	46681291	46681292	c	t	0.602	0.13296	male	sibling	2	SPARK_WES_5	SP0402194	SP0406822	splicing	ENSG00000175220.12	ENST00000311956.9:exon6:c.536+1G>A;ENST00000528837.5:exon4:c.396+1G>A;ENST00000525488.1:exon6:c.536+1G>A	.	.	splicing	PB.71775	PB.71775.707:exon6:c.536+1G>A;PB.71775.675:exon6:c.536+1G>A;PB.71775.705:exon6:c.536+1G>A;PB.71775.709:exon6:c.536+1G>A;PB.71775.688:exon6:c.536+1G>A;PB.71775.701:exon6:c.536+1G>A;PB.71775.671:exon6:c.536+1G>A;PB.71775.682:exon6:c.536+1G>A;PB.71775.665:exon6:c.536+1G>A;PB.71775.695:exon5:c.404+1G>A;PB.71775.825:exon6:c.536+1G>A	.	.	chr11	SPARK_WES	denovo	TRUE	donor
SP0401656	7	30436082	30436083	t	c	0.981	3.7412e-15	male	sibling	1	SPARK_WES_5	SP0035613	SP0035620	splicing	ENSG00000106100.11	ENST00000222823.9:exon11:c.2538-2A>G;ENST00000434755.5:exon11:c.2588-2A>G;ENST00000434755.5:exon11:UTR3	.	.	splicing	PB.49448	PB.49448.12:exon11:c.2538-2A>G;PB.49448.4:exon12:c.2538-2A>G	.	.	chr7	SPARK_WES	denovo	TRUE	acceptor
SP0400888	2	97144713	97144714	t	g	1.133	3.4887999999999994e-55	female	sibling	2	SPARK_WES_5	SP0400887	SP0435972	splicing	ENSG00000135976.21	ENST00000420699.9:exon10:c.1003+2T>G;ENST00000652721.1:exon10:c.1003+2T>G;ENST00000461153.7:exon10:c.1003+2T>G	.	.	splicing	PB.12445	PB.12445.75:exon7:c.690+2T>G;PB.12445.75:exon7:UTR3;PB.12445.203:exon8:c.758+2T>G;PB.12445.203:exon8:UTR3;PB.12445.200:exon9:c.865+2T>G;PB.12445.123:exon7:c.690+2T>G;PB.12445.123:exon7:UTR3;PB.12445.423:exon7:c.214+2T>G;PB.12445.776:exon10:c.1003+2T>G	.	.	chr2	SPARK_WES	denovo	TRUE	donor
SP0400812	4	145112237	145112238	g	t	0.466	0.99647	female	sibling	1	SPARK_WES_9	SP0400808	SP0402934	splicing	ENSG00000164163.11	ENST00000507193.5:exon9:c.711-1G>T;ENST00000296577.9:exon9:c.711-1G>T;ENST00000504292.1:exon5:c.413-1G>T	.	.	splicing	PB.31707	PB.31707.1:exon9:c.711-1G>T;PB.31707.2:exon9:c.711-1G>T;PB.31707.5:exon9:c.711-1G>T;PB.31707.6:exon9:c.711-1G>T;PB.31707.10:exon9:c.711-1G>T;PB.31707.11:exon9:c.711-1G>T;PB.31707.26:exon8:c.15-1G>T;PB.31707.37:exon9:c.711-1G>T;PB.31707.48:exon9:c.711-1G>T;PB.31707.3:exon9:c.711-1G>T;PB.31707.12:exon9:c.711-1G>T;PB.31707.51:exon9:c.711-1G>T;PB.31707.61:exon9:c.711-1G>T;PB.31707.115:exon9:c.711-1G>…	.	.	chr4	SPARK_WES	denovo	TRUE	acceptor
SP0400776	19	11061781	11061782	a	c	0.227	1	male	sibling	2	SPARK_WES_5	SP0400775	SP0402851	splicing	ENSG00000127616.22	ENST00000643549.1:exon35:c.4918-2A>C;ENST00000642726.1:exon35:c.4909-2A>C;ENST00000646484.1:exon34:c.4813-2A>C;ENST00000644737.1:exon34:c.4822-2A>C;ENST00000642628.1:exon35:c.4909-2A>C;ENST00000643296.1:exon34:c.4822-2A>C;ENST00000647230.1:exon34:c.4813-2A>C;ENST00000711079.1:exon36:c.5008-2A>C;ENST00000646510.1:exon35:c.4813-2A>C;ENST00000429416.8:exon36:c.4912-2A>C;ENST00000344626.10:exon35:c.4…	.	.	splicing	PB.100786	PB.100786.150:exon34:c.4813-2A>C;PB.100786.175:exon35:c.4912-2A>C;PB.100786.185:exon34:c.4537-2A>C;PB.100786.237:exon34:c.4813-2A>C;PB.100786.245:exon34:c.4813-2A>C;PB.100786.294:exon35:c.4906-2A>C;PB.100786.454:exon34:c.4822-2A>C;PB.100786.574:exon28:c.3328-2A>C;PB.100786.575:exon28:c.3334-2A>C;PB.100786.580:exon29:c.3427-2A>C;PB.100786.846:exon7:c.529-2A>C;PB.100786.860:exon6:c.529-2A>C	.	.	chr19	SPARK_WES	denovo	TRUE	acceptor
SP0399313	8	102828586	102828587	t	g	0.36	0.99976	female	sibling	2	SPARK_WES_5	SP0399308	SP0399331	exonic	ENSG00000155096.15	.	nonsynonymous SNV	ENSG00000155096.15:ENST00000337198.10:exon12:c.A1327C:p.S443R,ENSG00000155096.15:ENST00000681985.1:exon12:c.A1327C:p.S443R,ENSG00000155096.15:ENST00000682725.1:exon12:c.A1327C:p.S443R,ENSG00000155096.15:ENST00000682969.1:exon12:c.A1054C:p.S352R,ENSG00000155096.15:ENST00000347770.8:exon13:c.A1327C:p.S443R,ENSG00000155096.15:ENST00000682014.1:exon13:c.A1420C:p.S474R,ENSG00000155096.15:ENST000006837…	exonic;splicing	PB.58085;PB.58085	PB.58085.33:exon12:c.1055-2A>C;PB.58085.35:exon12:c.1080-2A>C;PB.58085.50:exon13:c.1055-2A>C;PB.58085.260:exon12:c.1055-2A>C;PB.58085.263:exon12:c.1080-2A>C;PB.58085.265:exon13:c.1080-2A>C;PB.58085.283:exon13:c.1055-2A>C;PB.58085.371:exon12:c.1080-2A>C;PB.58085.388:exon13:c.1080-2A>C;PB.58085.404:exon13:c.1055-2A>C;PB.58085.416:exon12:c.1055-2A>C;PB.58085.438:exon13:c.1080-2A>C;PB.58085.414:exon1…	nonsynonymous SNV	PB.58085:PB.58085.274:exon10:c.A920C:p.Q307P,PB.58085:PB.58085.412:exon10:c.A920C:p.Q307P,PB.58085:PB.58085.59:exon10:c.A920C:p.Q307P,PB.58085:PB.58085.29:exon11:c.A920C:p.Q307P,PB.58085:PB.58085.391:exon11:c.A920C:p.Q307P,PB.58085:PB.58085.403:exon11:c.A1192C:p.S398R,PB.58085:PB.58085.44:exon11:c.A1153C:p.S385R,PB.58085:PB.58085.47:exon11:c.A1192C:p.S398R,PB.58085:PB.58085.22:exon12:c.A1327C:p.S…	chr8	SPARK_WES	denovo	FALSE	acceptor
SP0399313	15	37096408	37096409	t	g	0.255	1	female	sibling	2	SPARK_WES_5	SP0399308	SP0399331	exonic;splicing	ENSG00000134138.22;ENSG00000134138.22	ENST00000397624.7:exon2:c.207-2A>C;ENST00000397620.6:exon3:c.207-2A>C	nonsynonymous SNV	ENSG00000134138.22:ENST00000559085.5:exon2:c.A228C:p.L76F,ENSG00000134138.22:ENST00000699904.1:exon2:c.A228C:p.L76F,ENSG00000134138.22:ENST00000314177.12:exon3:c.A267C:p.L89F,ENSG00000134138.22:ENST00000340545.9:exon3:c.A228C:p.L76F,ENSG00000134138.22:ENST00000424352.6:exon3:c.A267C:p.L89F,ENSG00000134138.22:ENST00000557796.6:exon3:c.A228C:p.L76F,ENSG00000134138.22:ENST00000559561.5:exon3:c.A267C…	exonic;splicing	PB.88864;PB.88864	PB.88864.113:exon3:c.5-2A>C;PB.88864.135:exon3:c.5-2A>C;PB.88864.118:exon3:c.5-2A>C;PB.88864.102:exon3:c.5-2A>C;PB.88864.1301:exon3:c.5-2A>C;PB.88864.1296:exon3:c.5-2A>C	nonsynonymous SNV	PB.88864:PB.88864.101:exon2:c.A228C:p.L76F,PB.88864:PB.88864.116:exon2:c.A228C:p.L76F,PB.88864:PB.88864.120:exon2:c.A228C:p.L76F,PB.88864:PB.88864.1311:exon2:c.A228C:p.L76F,PB.88864:PB.88864.159:exon2:c.A228C:p.L76F,PB.88864:PB.88864.357:exon2:c.A228C:p.L76F,PB.88864:PB.88864.103:exon3:c.A228C:p.L76F,PB.88864:PB.88864.105:exon3:c.A264C:p.L88F,PB.88864:PB.88864.108:exon3:c.A228C:p.L76F,PB.88864:PB…	chr15	SPARK_WES	denovo	TRUE	acceptor
SP0399313	14	102139988	102139989	t	g	0.198	1	female	sibling	2	SPARK_WES_5	SP0399308	SP0399331	exonic;splicing	ENSG00000140153.18;ENSG00000140153.18	ENST00000556094.1:exon1:c.64+2T>G	synonymous SNV	ENSG00000140153.18:ENST00000299135.6:exon1:c.T66G:p.G22G,ENSG00000140153.18:ENST00000322340.9:exon1:c.T66G:p.G22G,ENSG00000140153.18:ENST00000335263.9:exon1:c.T66G:p.G22G,ENSG00000140153.18:ENST00000342702.8:exon1:c.T66G:p.G22G,ENSG00000140153.18:ENST00000424963.6:exon1:c.T66G:p.G22G,ENSG00000140153.18:ENST00000454394.2:exon1:c.T66G:p.G22G,ENSG00000140153.18:ENST00000555879.5:exon1:c.T66G:p.G22G,…	exonic;splicing	PB.88152;PB.88152	PB.88152.1784:exon1:UTR5;PB.88152.1786:exon1:UTR5;PB.88152.1843:exon1:UTR5;PB.88152.1858:exon1:UTR5;PB.88152.1859:exon1:UTR5	synonymous SNV	PB.88152:PB.88152.1767:exon1:c.T66G:p.G22G,PB.88152:PB.88152.1768:exon1:c.T66G:p.G22G,PB.88152:PB.88152.1770:exon1:c.T66G:p.G22G,PB.88152:PB.88152.1775:exon1:c.T66G:p.G22G,PB.88152:PB.88152.1778:exon1:c.T66G:p.G22G,PB.88152:PB.88152.1792:exon1:c.T66G:p.G22G,PB.88152:PB.88152.1800:exon1:c.T66G:p.G22G,PB.88152:PB.88152.1809:exon1:c.T66G:p.G22G,PB.88152:PB.88152.1818:exon1:c.T66G:p.G22G,PB.88152:PB.…	chr14	SPARK_WES	denovo	TRUE	donor
SP0399313	12	100974891	100974892	t	g	0.577	6.1371e-5	female	sibling	2	SPARK_WES_5	SP0399308	SP0399331	intronic	ENSG00000151572.18	.	.	.	intronic	PB.79243	.	.	.	chr12	SPARK_WES	denovo	TRUE	donor
SP0399313	11	67400820	67400821	t	g	0.555	0.86212	female	sibling	2	SPARK_WES_5	SP0399308	SP0399331	exonic	ENSG00000172531.16	.	synonymous SNV	ENSG00000172531.16:ENST00000358239.8:exon2:c.A154C:p.R52R,ENSG00000172531.16:ENST00000679175.1:exon2:c.A301C:p.R101R,ENSG00000172531.16:ENST00000312989.11:exon3:c.A319C:p.R107R,ENSG00000172531.16:ENST00000376745.9:exon3:c.A286C:p.R96R,ENSG00000172531.16:ENST00000527663.6:exon3:c.A286C:p.R96R	exonic;splicing	PB.72359;PB.72359	PB.72359.31:exon3:c.183-2A>C	synonymous SNV	PB.72359:PB.72359.29:exon2:c.A301C:p.R101R,PB.72359:PB.72359.7:exon2:c.A154C:p.R52R,PB.72359:PB.72359.11:exon3:c.A286C:p.R96R,PB.72359:PB.72359.117:exon3:c.A286C:p.R96R,PB.72359:PB.72359.36:exon3:c.A286C:p.R96R,PB.72359:PB.72359.39:exon3:c.A286C:p.R96R,PB.72359:PB.72359.43:exon3:c.A319C:p.R107R,PB.72359:PB.72359.46:exon3:c.A286C:p.R96R,PB.72359:PB.72359.5:exon3:c.A286C:p.R96R,PB.72359:PB.72359.54…	chr11	SPARK_WES	denovo	FALSE	acceptor
SP0399313	3	153163058	153163059	t	c	0.857	0.2335	female	sibling	2	SPARK_WES_5	SP0399308	SP0399331	exonic	ENSG00000181467.5	.	synonymous SNV	ENSG00000181467.5:ENST00000323534.5:exon1:c.T366C:p.G122G	exonic;splicing	PB.24380;PB.24380	PB.24380.27:exon1:c.364+2T>C	synonymous SNV	PB.24380:PB.24380.1:exon1:c.T366C:p.G122G,PB.24380:PB.24380.18:exon1:c.T366C:p.G122G,PB.24380:PB.24380.2:exon1:c.T366C:p.G122G,PB.24380:PB.24380.29:exon1:c.T366C:p.G122G,PB.24380:PB.24380.7:exon1:c.T366C:p.G122G,PB.24380:PB.24380.8:exon1:c.T366C:p.G122G	chr3	SPARK_WES	denovo	FALSE	donor
SP0399313	17	78031663	78031664	t	c	0.201	1	female	sibling	2	SPARK_WES_5	SP0399308	SP0399331	exonic	ENSG00000078687.18	.	synonymous SNV	ENSG00000078687.18:ENST00000636222.1:exon4:c.T234C:p.R78R,ENSG00000078687.18:ENST00000696270.1:exon4:c.T234C:p.R78R,ENSG00000078687.18:ENST00000696541.1:exon4:c.T234C:p.R78R	exonic;splicing	PB.97128;PB.97128	PB.97128.454:exon1:UTR5	synonymous SNV	PB.97128:PB.97128.302:exon3:c.T234C:p.R78R	chr17	SPARK_WES	denovo	FALSE	donor
SP0399313	15	35522279	35522280	t	c	1.4	1.6653e-8	female	sibling	2	SPARK_WES_5	SP0399308	SP0399331	splicing	ENSG00000134146.12	ENST00000440392.3:exon4:c.313-2A>G	.	.	splicing	PB.88758	PB.88758.1376:exon4:c.313-2A>G	.	.	chr15	SPARK_WES	denovo	TRUE	acceptor
SP0399313	12	62565391	62565392	t	c	0.426	0.99999	female	sibling	2	SPARK_WES_5	SP0399308	SP0399331	intronic	ENSG00000061987.16	.	.	.	splicing	PB.77485	PB.77485.1215:exon24:c.3862+2T>C;PB.77485.1239:exon27:c.4186+2T>C;PB.77485.1300:exon27:c.4186+2T>C;PB.77485.1305:exon27:c.4186+2T>C;PB.77485.1328:exon27:c.4186+2T>C;PB.77485.1337:exon27:c.4186+2T>C;PB.77485.1336:exon27:c.4186+2T>C;PB.77485.1878:exon6:c.1459+2T>C	.	.	chr12	SPARK_WES	denovo	FALSE	donor
SP0399313	10	96955672	96955673	t	c	0.338	1	female	sibling	2	SPARK_WES_5	SP0399308	SP0399331	exonic;splicing	ENSG00000196233.14;ENSG00000196233.14	ENST00000676381.1:exon7:c.1612+2T>C	synonymous SNV	ENSG00000196233.14:ENST00000675971.1:exon7:c.T1053C:p.S351S,ENSG00000196233.14:ENST00000676123.1:exon7:c.T1479C:p.S493S,ENSG00000196233.14:ENST00000356016.7:exon8:c.T1053C:p.S351S,ENSG00000196233.14:ENST00000371097.8:exon8:c.T1053C:p.S351S,ENSG00000196233.14:ENST00000371103.8:exon8:c.T1053C:p.S351S,ENSG00000196233.14:ENST00000540664.6:exon8:c.T1053C:p.S351S,ENSG00000196233.14:ENST00000674725.1:ex…	exonic;splicing	PB.68364;PB.68364	PB.68364.56:exon6:c.1051+2T>C;PB.68364.63:exon7:c.1051+2T>C;PB.68364.238:exon7:c.1477+2T>C;PB.68364.342:exon8:c.1051+2T>C;PB.68364.638:exon9:c.1426+2T>C;PB.68364.648:exon8:c.1531+2T>C;PB.68364.792:exon7:c.1453+2T>C	synonymous SNV	PB.68364:PB.68364.19:exon4:c.T435C:p.S145S,PB.68364:PB.68364.105:exon5:c.T435C:p.S145S,PB.68364:PB.68364.16:exon5:c.T1053C:p.S351S,PB.68364:PB.68364.294:exon5:c.T435C:p.S145S,PB.68364:PB.68364.815:exon5:c.T435C:p.S145S,PB.68364:PB.68364.104:exon6:c.T1053C:p.S351S,PB.68364:PB.68364.184:exon6:c.T435C:p.S145S,PB.68364:PB.68364.196:exon6:c.T1053C:p.S351S,PB.68364:PB.68364.198:exon6:c.T1053C:p.S351S,P…	chr10	SPARK_WES	denovo	TRUE	donor
SP0399313	10	74138331	74138332	t	c	0.824	1.7255e-4	female	sibling	2	SPARK_WES_5	SP0399308	SP0399331	exonic	ENSG00000185009.13	.	synonymous SNV	ENSG00000185009.13:ENST00000355264.9:exon2:c.A48G:p.L16L,ENSG00000185009.13:ENST00000372745.1:exon3:c.A48G:p.L16L	exonic;splicing	PB.67449;PB.67449	PB.67449.179:exon2:UTR5	synonymous SNV	PB.67449:PB.67449.142:exon2:c.A48G:p.L16L,PB.67449:PB.67449.152:exon2:c.A48G:p.L16L,PB.67449:PB.67449.157:exon2:c.A48G:p.L16L,PB.67449:PB.67449.169:exon2:c.A48G:p.L16L,PB.67449:PB.67449.185:exon2:c.A48G:p.L16L,PB.67449:PB.67449.193:exon2:c.A48G:p.L16L,PB.67449:PB.67449.282:exon2:c.A48G:p.L16L,PB.67449:PB.67449.292:exon2:c.A48G:p.L16L,PB.67449:PB.67449.314:exon2:c.A48G:p.L16L,PB.67449:PB.67449.316…	chr10	SPARK_WES	denovo	FALSE	acceptor
SP0399313	8	24956208	24956209	t	a	0.987	8.6986e-10	female	sibling	2	SPARK_WES_5	SP0399308	SP0399331	exonic	ENSG00000277586.4	.	nonsynonymous SNV	ENSG00000277586.4:ENST00000610854.2:exon1:c.A307T:p.S103C	exonic;splicing	PB.55062;PB.55062	PB.55062.737:exon2:c.48-2A>T	nonsynonymous SNV	PB.55062:PB.55062.146:exon1:c.A307T:p.S103C,PB.55062:PB.55062.179:exon1:c.A307T:p.S103C,PB.55062:PB.55062.226:exon1:c.A307T:p.S103C,PB.55062:PB.55062.2383:exon1:c.A307T:p.S103C,PB.55062:PB.55062.2390:exon1:c.A307T:p.S103C,PB.55062:PB.55062.2391:exon1:c.A307T:p.S103C,PB.55062:PB.55062.2393:exon1:c.A307T:p.S103C,PB.55062:PB.55062.240:exon1:c.A307T:p.S103C,PB.55062:PB.55062.2427:exon1:c.A307T:p.S103…	chr8	SPARK_WES	denovo	FALSE	acceptor
SP0399313	17	64500723	64500724	t	a	NA	NA	female	sibling	2	SPARK_WES_5	SP0399308	SP0399331	exonic	ENSG00000108654.16	.	synonymous SNV	ENSG00000108654.16:ENST00000225792.10:exon12:c.A1266T:p.S422S,ENSG00000108654.16:ENST00000578804.5:exon12:c.A1266T:p.S422S,ENSG00000108654.16:ENST00000583212.2:exon12:c.A951T:p.S317S,ENSG00000108654.16:ENST00000450599.7:exon13:c.A1266T:p.S422S,ENSG00000108654.16:ENST00000577922.6:exon13:c.A1266T:p.S422S,ENSG00000108654.16:ENST00000585111.2:exon13:c.A1266T:p.S422S,ENSG00000108654.16:ENST0000067678…	exonic;splicing	PB.96623;PB.96623	PB.96623.711:exon12:c.1217-2A>T	synonymous SNV	PB.96623:PB.96623.808:exon11:c.A1206T:p.S402S,PB.96623:PB.96623.908:exon11:c.A951T:p.S317S,PB.96623:PB.96623.941:exon11:c.A1155T:p.S385S,PB.96623:PB.96623.1413:exon12:c.A1266T:p.S422S,PB.96623:PB.96623.417:exon12:c.A1266T:p.S422S,PB.96623:PB.96623.606:exon12:c.A1266T:p.S422S,PB.96623:PB.96623.611:exon12:c.A1266T:p.S422S,PB.96623:PB.96623.623:exon12:c.A1266T:p.S422S,PB.96623:PB.96623.629:exon12:c.…	chr17	SPARK_WES	denovo	FALSE	acceptor
SP0399313	10	26759236	26759237	t	a	0.411	0.99979	female	sibling	2	SPARK_WES_5	SP0399308	SP0399331	exonic;splicing	ENSG00000136754.18;ENSG00000136754.18	ENST00000376170.8:exon8:c.821-2A>T;ENST00000359188.8:exon8:c.821-2A>T;ENST00000376160.5:exon7:c.806-2A>T;ENST00000376166.5:exon7:c.806-2A>T	synonymous SNV	ENSG00000136754.18:ENST00000376139.6:exon7:c.A807T:p.A269A,ENSG00000136754.18:ENST00000376138.7:exon8:c.A822T:p.A274A,ENSG00000136754.18:ENST00000376140.4:exon8:c.A822T:p.A274A,ENSG00000136754.18:ENST00000376142.6:exon9:c.A903T:p.A301A,ENSG00000136754.18:ENST00000346832.10:exon10:c.A954T:p.A318A	exonic;splicing	PB.65782;PB.65782	PB.65782.26:exon8:c.821-2A>T;PB.65782.46:exon7:c.806-2A>T;PB.65782.43:exon8:c.821-2A>T;PB.65782.57:exon7:c.806-2A>T;PB.65782.54:exon9:c.566-2A>T;PB.65782.186:exon8:c.821-2A>T;PB.65782.184:exon8:c.821-2A>T;PB.65782.192:exon8:c.821-2A>T	synonymous SNV	PB.65782:PB.65782.124:exon7:c.A807T:p.A269A,PB.65782:PB.65782.126:exon7:c.A807T:p.A269A,PB.65782:PB.65782.157:exon7:c.A807T:p.A269A,PB.65782:PB.65782.169:exon7:c.A807T:p.A269A,PB.65782:PB.65782.187:exon7:c.A807T:p.A269A,PB.65782:PB.65782.194:exon7:c.A807T:p.A269A,PB.65782:PB.65782.196:exon7:c.A807T:p.A269A,PB.65782:PB.65782.25:exon7:c.A807T:p.A269A,PB.65782:PB.65782.28:exon7:c.A807T:p.A269A,PB.65…	chr10	SPARK_WES	denovo	TRUE	acceptor
SP0399313	11	83480371	83480372	g	t	0.444	0.99975	female	sibling	2	SPARK_WES_5	SP0399308	SP0399331	exonic	ENSG00000150672.19	.	synonymous SNV	ENSG00000150672.19:ENST00000404783.7:exon6:c.C412A:p.R138R,ENSG00000150672.19:ENST00000524982.5:exon18:c.C1966A:p.R656R	exonic	PB.73067	.	synonymous SNV	PB.73067:PB.73067.45:exon6:c.C412A:p.R138R,PB.73067:PB.73067.50:exon6:c.C466A:p.R156R,PB.73067:PB.73067.36:exon17:c.C1840A:p.R614R,PB.73067:PB.73067.37:exon17:c.C2083A:p.R695R	chr11	SPARK_WES	denovo	TRUE	donor
SP0399313	8	24956252	24956253	g	c	0.987	8.6986e-10	female	sibling	2	SPARK_WES_5	SP0399308	SP0399331	exonic	ENSG00000277586.4	.	nonsynonymous SNV	ENSG00000277586.4:ENST00000610854.2:exon1:c.C263G:p.T88R	exonic	PB.55062	.	nonsynonymous SNV	PB.55062:PB.55062.146:exon1:c.C263G:p.T88R,PB.55062:PB.55062.179:exon1:c.C263G:p.T88R,PB.55062:PB.55062.226:exon1:c.C263G:p.T88R,PB.55062:PB.55062.2383:exon1:c.C263G:p.T88R,PB.55062:PB.55062.2390:exon1:c.C263G:p.T88R,PB.55062:PB.55062.2391:exon1:c.C263G:p.T88R,PB.55062:PB.55062.2393:exon1:c.C263G:p.T88R,PB.55062:PB.55062.240:exon1:c.C263G:p.T88R,PB.55062:PB.55062.2427:exon1:c.C263G:p.T88R,PB.5506…	chr8	SPARK_WES	denovo	FALSE	donor
SP0399313	16	89934780	89934781	g	c	0.691	0.041742	female	sibling	2	SPARK_WES_5	SP0399308	SP0399331	exonic	ENSG00000198211.8;ENSG00000258947.8	.	synonymous SNV	ENSG00000258947.8:ENST00000315491.12:exon4:c.G330C:p.A110A,ENSG00000258947.8:ENST00000554444.5:exon4:c.G114C:p.A38A,ENSG00000258947.8:ENST00000555810.5:exon4:c.G114C:p.A38A,ENSG00000258947.8:ENST00000556565.5:exon4:c.G114C:p.A38A,ENSG00000198211.8:ENST00000556922.1:exon5:c.G1371C:p.A457A	exonic	PB.94406	.	synonymous SNV	PB.94406:PB.94406.1004:exon2:c.G204C:p.A68A,PB.94406:PB.94406.788:exon2:c.G204C:p.A68A,PB.94406:PB.94406.985:exon2:c.G204C:p.A68A,PB.94406:PB.94406.677:exon3:c.G114C:p.A38A,PB.94406:PB.94406.678:exon3:c.G204C:p.A68A,PB.94406:PB.94406.618:exon4:c.G324C:p.A108A,PB.94406:PB.94406.621:exon4:c.G282C:p.A94A,PB.94406:PB.94406.635:exon4:c.G114C:p.A38A,PB.94406:PB.94406.638:exon4:c.G114C:p.A38A,PB.94406:P…	chr16	SPARK_WES	denovo	FALSE	donor
SP0399313	14	32695989	32695990	g	c	0.368	1	female	sibling	2	SPARK_WES_5	SP0399308	SP0399331	exonic	ENSG00000151320.11	.	synonymous SNV	ENSG00000151320.11:ENST00000280979.9:exon9:c.G2880C:p.G960G,ENSG00000151320.11:ENST00000557272.1:exon9:c.G2880C:p.G960G,ENSG00000151320.11:ENST00000557354.5:exon9:c.G2880C:p.G960G	exonic	PB.85347	.	synonymous SNV	PB.85347:PB.85347.1744:exon2:c.G33C:p.G11G,PB.85347:PB.85347.111:exon9:c.G2880C:p.G960G,PB.85347:PB.85347.141:exon9:c.G2880C:p.G960G,PB.85347:PB.85347.218:exon9:c.G2880C:p.G960G,PB.85347:PB.85347.270:exon9:c.G2880C:p.G960G,PB.85347:PB.85347.460:exon9:c.G2880C:p.G960G,PB.85347:PB.85347.490:exon9:c.G2880C:p.G960G,PB.85347:PB.85347.228:exon10:c.G2880C:p.G960G	chr14	SPARK_WES	denovo	TRUE	acceptor
SP0399313	9	37327836	37327837	g	a	1.029	2.0683e-11	female	sibling	2	SPARK_WES_5	SP0399308	SP0399331	intronic	ENSG00000147905.18	.	.	.	intronic	PB.61441	.	.	.	chr9	SPARK_WES	denovo	TRUE	donor
SP0399313	9	131604055	131604056	g	a	0.321	1	female	sibling	2	SPARK_WES_5	SP0399308	SP0399331	intronic	ENSG00000107263.19	.	.	.	intronic	PB.64488	.	.	.	chr9	SPARK_WES	denovo	TRUE	acceptor
SP0399313	7	135364068	135364069	g	a	0.237	1	female	sibling	2	SPARK_WES_5	SP0399308	SP0399331	intronic	ENSG00000080802.21	.	.	.	intronic	PB.53188	.	.	.	chr7	SPARK_WES	denovo	TRUE	acceptor
SP0399313	5	157814295	157814296	g	a	0.419	0.99965	female	sibling	2	SPARK_WES_5	SP0399308	SP0399331	intronic	ENSG00000113282.14	.	.	.	intronic	PB.40208	.	.	.	chr5	SPARK_WES	denovo	TRUE	acceptor
SP0399313	4	142028916	142028917	g	a	0.64	0.0043619	female	sibling	2	SPARK_WES_5	SP0399308	SP0399331	intronic	ENSG00000109452.13	.	.	.	intronic	PB.31620	.	.	.	chr4	SPARK_WES	denovo	TRUE	acceptor
SP0399313	2	3257457	3257458	g	a	0.761	2.1259e-4	female	sibling	2	SPARK_WES_5	SP0399308	SP0399331	intronic	ENSG00000032389.13	.	.	.	intronic	PB.8776	.	.	.	chr2	SPARK_WES	denovo	TRUE	acceptor
SP0399313	1	160124004	160124005	g	a	0.598	1.5754e-5	female	sibling	2	SPARK_WES_5	SP0399308	SP0399331	exonic	ENSG00000018625.15	.	synonymous SNV	ENSG00000018625.15:ENST00000361216.8:exon5:c.G444A:p.Q148Q,ENSG00000018625.15:ENST00000392233.7:exon5:c.G444A:p.Q148Q	exonic;splicing	PB.5059;PB.5059	PB.5059.6:exon5:c.382-1G>A	synonymous SNV	PB.5059:PB.5059.13:exon5:c.G444A:p.Q148Q,PB.5059:PB.5059.5:exon5:c.G444A:p.Q148Q,PB.5059:PB.5059.7:exon5:c.G444A:p.Q148Q	chr1	SPARK_WES	denovo	FALSE	acceptor
SP0399313	1	109625794	109625795	g	a	0.705	1.3352e-8	female	sibling	2	SPARK_WES_5	SP0399308	SP0399331	exonic	ENSG00000116337.20	.	synonymous SNV	ENSG00000116337.20:ENST00000681246.1:exon3:c.G356A:p.X119X	intronic	PB.3951	.	.	.	chr1	SPARK_WES	denovo	TRUE	donor
SP0399313	16	89935023	89935024	g	a	0.691	0.041742	female	sibling	2	SPARK_WES_5	SP0399308	SP0399331	exonic	ENSG00000198211.8;ENSG00000258947.8	.	synonymous SNV	ENSG00000258947.8:ENST00000315491.12:exon4:c.G573A:p.Q191Q,ENSG00000258947.8:ENST00000554444.5:exon4:c.G357A:p.Q119Q,ENSG00000258947.8:ENST00000555810.5:exon4:c.G357A:p.Q119Q,ENSG00000198211.8:ENST00000556922.1:exon5:c.G1614A:p.Q538Q	exonic;splicing	PB.94406;PB.94406	PB.94406.705:exon5:c.463-1G>A;PB.94406.818:exon5:c.328-1G>A	synonymous SNV	PB.94406:PB.94406.1004:exon2:c.G447A:p.Q149Q,PB.94406:PB.94406.713:exon2:c.G135A:p.Q45Q,PB.94406:PB.94406.788:exon2:c.G447A:p.Q149Q,PB.94406:PB.94406.985:exon2:c.G447A:p.Q149Q,PB.94406:PB.94406.677:exon3:c.G357A:p.Q119Q,PB.94406:PB.94406.678:exon3:c.G447A:p.Q149Q,PB.94406:PB.94406.618:exon4:c.G567A:p.Q189Q,PB.94406:PB.94406.621:exon4:c.G525A:p.Q175Q,PB.94406:PB.94406.635:exon4:c.G357A:p.Q119Q,PB.…	chr16	SPARK_WES	denovo	FALSE	acceptor
SP0399313	15	90074292	90074293	g	a	NA	NA	female	sibling	2	SPARK_WES_5	SP0399308	SP0399331	exonic	ENSG00000140548.10	.	nonsynonymous SNV	ENSG00000140548.10:ENST00000558883.1:exon3:c.G952A:p.G318R	intronic	PB.91035	.	.	.	chr15	SPARK_WES	denovo	TRUE	donor
SP0399313	12	62565390	62565391	g	a	0.426	0.99999	female	sibling	2	SPARK_WES_5	SP0399308	SP0399331	intronic	ENSG00000061987.16	.	.	.	splicing	PB.77485	PB.77485.1215:exon24:c.3862+1G>A;PB.77485.1239:exon27:c.4186+1G>A;PB.77485.1300:exon27:c.4186+1G>A;PB.77485.1305:exon27:c.4186+1G>A;PB.77485.1328:exon27:c.4186+1G>A;PB.77485.1337:exon27:c.4186+1G>A;PB.77485.1336:exon27:c.4186+1G>A;PB.77485.1878:exon6:c.1459+1G>A	.	.	chr12	SPARK_WES	denovo	FALSE	donor
SP0399313	11	13445155	13445156	g	a	0.588	0.62751	female	sibling	2	SPARK_WES_5	SP0399308	SP0399331	UTR5	ENSG00000148925.11	ENST00000278174.10:c.-32C>T;ENST00000527102.6:c.-32C>T;ENST00000525108.5:c.-32C>T;ENST00000529708.5:c.-32C>T;ENST00000526841.1:c.-32C>T	.	.	UTR5	PB.70415	PB.70415.74:c.-32C>T;PB.70415.110:c.-32C>T;PB.70415.49:c.-32C>T;PB.70415.52:c.-54C>T;PB.70415.140:c.-32C>T;PB.70415.120:c.-32C>T;PB.70415.96:c.-32C>T;PB.70415.119:c.-54C>T;PB.70415.127:c.-32C>T;PB.70415.75:c.-349C>T;PB.70415.111:c.-32C>T;PB.70415.50:c.-32C>T;PB.70415.45:c.-32C>T	.	.	chr11	SPARK_WES	denovo	FALSE	acceptor
SP0399313	10	106688340	106688341	g	a	0.507	0.46787	female	sibling	2	SPARK_WES_5	SP0399308	SP0399331	intronic	ENSG00000108018.17	.	.	.	intronic	PB.68805	.	.	.	chr10	SPARK_WES	denovo	TRUE	acceptor
SP0399313	8	24955648	24955649	c	t	0.987	8.6986e-10	female	sibling	2	SPARK_WES_5	SP0399308	SP0399331	exonic	ENSG00000277586.4	.	synonymous SNV	ENSG00000277586.4:ENST00000610854.2:exon1:c.G867A:p.E289E	exonic;splicing	PB.55062;PB.55062	PB.55062.114:exon2:c.226-1G>A	synonymous SNV	PB.55062:PB.55062.146:exon1:c.G867A:p.E289E,PB.55062:PB.55062.179:exon1:c.G867A:p.E289E,PB.55062:PB.55062.226:exon1:c.G867A:p.E289E,PB.55062:PB.55062.2383:exon1:c.G867A:p.E289E,PB.55062:PB.55062.2390:exon1:c.G867A:p.E289E,PB.55062:PB.55062.2391:exon1:c.G867A:p.E289E,PB.55062:PB.55062.2393:exon1:c.G867A:p.E289E,PB.55062:PB.55062.240:exon1:c.G867A:p.E289E,PB.55062:PB.55062.2427:exon1:c.G867A:p.E289…	chr8	SPARK_WES	denovo	FALSE	acceptor
SP0399313	2	173221149	173221150	c	t	NA	NA	female	sibling	2	SPARK_WES_5	SP0399308	SP0399331	exonic	ENSG00000091436.17	.	nonsynonymous SNV	ENSG00000091436.17:ENST00000338983.7:exon12:c.C988T:p.L330F,ENSG00000091436.17:ENST00000539448.5:exon12:c.C988T:p.L330F	exonic	PB.15475	.	nonsynonymous SNV	PB.15475:PB.15475.24:exon11:c.C685T:p.L229F,PB.15475:PB.15475.1:exon12:c.C988T:p.L330F,PB.15475:PB.15475.11:exon12:c.C988T:p.L330F,PB.15475:PB.15475.15:exon12:c.C988T:p.L330F,PB.15475:PB.15475.19:exon12:c.C988T:p.L330F	chr2	SPARK_WES	denovo	TRUE	acceptor
SP0399313	22	49787575	49787576	c	t	0.338	1	female	sibling	2	SPARK_WES_5	SP0399308	SP0399331	exonic	ENSG00000100425.20	.	nonsynonymous SNV	ENSG00000100425.20:ENST00000457780.3:exon7:c.G2671A:p.V891I,ENSG00000100425.20:ENST00000404760.6:exon8:c.G2671A:p.V891I	exonic;splicing	PB.107347;PB.107347	PB.107347.29:exon7:c.2556+1G>A	nonsynonymous SNV	PB.107347:PB.107347.19:exon8:c.G2671A:p.V891I	chr22	SPARK_WES	denovo	FALSE	donor
SP0399313	16	627378	627379	c	t	0.525	0.96166	female	sibling	2	SPARK_WES_5	SP0399308	SP0399331	exonic	ENSG00000197562.10	.	synonymous SNV	ENSG00000197562.10:ENST00000248139.8:exon6:c.C603T:p.V201V,ENSG00000197562.10:ENST00000535977.5:exon7:c.C603T:p.V201V,ENSG00000197562.10:ENST00000538492.5:exon7:c.C603T:p.V201V,ENSG00000197562.10:ENST00000539661.5:exon7:c.C603T:p.V201V,ENSG00000197562.10:ENST00000566290.5:exon7:c.C603T:p.V201V	exonic	PB.91524	.	synonymous SNV	PB.91524:PB.91524.360:exon2:c.C156T:p.V52V,PB.91524:PB.91524.267:exon4:c.C156T:p.V52V,PB.91524:PB.91524.182:exon5:c.C156T:p.V52V,PB.91524:PB.91524.226:exon5:c.C156T:p.V52V,PB.91524:PB.91524.249:exon5:c.C156T:p.V52V,PB.91524:PB.91524.197:exon6:c.C156T:p.V52V,PB.91524:PB.91524.204:exon6:c.C156T:p.V52V,PB.91524:PB.91524.232:exon6:c.C156T:p.V52V,PB.91524:PB.91524.246:exon6:c.C546T:p.V182V,PB.91524:PB…	chr16	SPARK_WES	denovo	FALSE	donor
SP0399313	11	33141962	33141963	c	t	0.377	0.99999	female	sibling	2	SPARK_WES_5	SP0399308	SP0399331	exonic	ENSG00000176102.13	.	nonsynonymous SNV	ENSG00000176102.13:ENST00000524556.1:exon3:c.G155A:p.R52K	exonic	PB.71210	.	synonymous SNV	PB.71210:PB.71210.14:exon2:c.G51A:p.K17K,PB.71210:PB.71210.15:exon2:c.G51A:p.K17K,PB.71210:PB.71210.18:exon2:c.G51A:p.K17K,PB.71210:PB.71210.22:exon2:c.G51A:p.K17K,PB.71210:PB.71210.28:exon2:c.G51A:p.K17K,PB.71210:PB.71210.286:exon2:c.G51A:p.K17K,PB.71210:PB.71210.29:exon2:c.G51A:p.K17K,PB.71210:PB.71210.295:exon2:c.G51A:p.K17K,PB.71210:PB.71210.296:exon2:c.G51A:p.K17K,PB.71210:PB.71210.305:exon2…	chr11	SPARK_WES	denovo	FALSE	donor
SP0399313	8	24956251	24956252	c	g	0.987	8.6986e-10	female	sibling	2	SPARK_WES_5	SP0399308	SP0399331	exonic	ENSG00000277586.4	.	synonymous SNV	ENSG00000277586.4:ENST00000610854.2:exon1:c.G264C:p.T88T	exonic;splicing	PB.55062;PB.55062	PB.55062.255:exon1:UTR5;PB.55062.3083:exon1:UTR5	synonymous SNV	PB.55062:PB.55062.146:exon1:c.G264C:p.T88T,PB.55062:PB.55062.179:exon1:c.G264C:p.T88T,PB.55062:PB.55062.226:exon1:c.G264C:p.T88T,PB.55062:PB.55062.2383:exon1:c.G264C:p.T88T,PB.55062:PB.55062.2390:exon1:c.G264C:p.T88T,PB.55062:PB.55062.2391:exon1:c.G264C:p.T88T,PB.55062:PB.55062.2393:exon1:c.G264C:p.T88T,PB.55062:PB.55062.240:exon1:c.G264C:p.T88T,PB.55062:PB.55062.2427:exon1:c.G264C:p.T88T,PB.5506…	chr8	SPARK_WES	denovo	FALSE	donor
SP0399313	2	144517419	144517420	c	g	0.114	1	female	sibling	2	SPARK_WES_5	SP0399308	SP0399331	splicing	ENSG00000169554.23	ENST00000627532.3:exon2:UTR5;ENST00000636471.1:exon2:UTR5;ENST00000419938.5:exon2:UTR5;ENST00000409487.7:exon2:UTR5;ENST00000636732.2:exon2:UTR5;ENST00000636026.2:exon2:UTR5;ENST00000689298.1:exon2:UTR5;ENST00000539609.7:exon2:UTR5;ENST00000303660.8:exon2:UTR5;ENST00000427902.5:exon2:c.19-1G>C;ENST00000637267.2:exon3:UTR5;ENST00000392861.6:exon2:c.16-1G>C;ENST00000409211.5:exon2:UTR5;ENST00000465…	.	.	splicing	PB.14297	PB.14297.1003:exon2:UTR5;PB.14297.1022:exon2:UTR5;PB.14297.1017:exon2:UTR5;PB.14297.1023:exon2:UTR5;PB.14297.1011:exon2:UTR5;PB.14297.1007:exon3:UTR5;PB.14297.1013:exon2:UTR5;PB.14297.1008:exon2:UTR5;PB.14297.1033:exon2:UTR5;PB.14297.1102:exon2:UTR5;PB.14297.1109:exon2:UTR5;PB.14297.1181:exon2:UTR5;PB.14297.1182:exon2:UTR5;PB.14297.1185:exon2:UTR5;PB.14297.1315:exon3:UTR5;PB.14297.1312:exon2:UTR5…	.	.	chr2	SPARK_WES	denovo	TRUE	acceptor
SP0399313	17	78079543	78079544	c	g	0.201	1	female	sibling	2	SPARK_WES_5	SP0399308	SP0399331	intronic	ENSG00000078687.18	.	.	.	intronic	PB.97128	.	.	.	chr17	SPARK_WES	denovo	TRUE	donor
SP0399313	14	69152885	69152886	c	g	0.191	1	female	sibling	2	SPARK_WES_5	SP0399308	SP0399331	exonic	ENSG00000139990.18	.	nonsynonymous SNV	ENSG00000139990.18:ENST00000341516.10:exon1:c.G93C:p.Q31H,ENSG00000139990.18:ENST00000389997.10:exon1:c.G93C:p.Q31H,ENSG00000139990.18:ENST00000557386.5:exon1:c.G93C:p.Q31H	exonic;splicing	PB.86865;PB.86865	PB.86865.64:exon2:UTR5;PB.86865.78:exon2:UTR5	nonsynonymous SNV	PB.86865:PB.86865.273:exon1:c.G93C:p.Q31H,PB.86865:PB.86865.31:exon1:c.G93C:p.Q31H,PB.86865:PB.86865.58:exon1:c.G93C:p.Q31H,PB.86865:PB.86865.81:exon1:c.G93C:p.Q31H,PB.86865:PB.86865.87:exon1:c.G93C:p.Q31H,PB.86865:PB.86865.9:exon1:c.G93C:p.Q31H	chr14	SPARK_WES	denovo	FALSE	acceptor
SP0399313	10	49389065	49389066	c	a	1.063	4.3486e-6	female	sibling	2	SPARK_WES_5	SP0399308	SP0399331	intronic	ENSG00000165606.10	.	.	.	splicing	PB.66358	PB.66358.24:exon5:UTR5;PB.66358.18:exon5:c.235-1G>T;PB.66358.16:exon5:UTR5;PB.66358.33:exon5:c.235-1G>T;PB.66358.37:exon5:c.235-1G>T	.	.	chr10	SPARK_WES	denovo	FALSE	acceptor
SP0399313	15	59089761	59089762	a	t	0.328	1	female	sibling	2	SPARK_WES_5	SP0399308	SP0399331	intronic	ENSG00000157450.16	.	.	.	intronic	PB.89894	.	.	.	chr15	SPARK_WES	denovo	TRUE	donor
SP0399313	10	96955777	96955778	a	t	0.338	1	female	sibling	2	SPARK_WES_5	SP0399308	SP0399331	exonic	ENSG00000196233.14	.	synonymous SNV	ENSG00000196233.14:ENST00000675971.1:exon7:c.A1158T:p.V386V,ENSG00000196233.14:ENST00000676123.1:exon7:c.A1584T:p.V528V,ENSG00000196233.14:ENST00000356016.7:exon8:c.A1158T:p.V386V,ENSG00000196233.14:ENST00000371097.8:exon8:c.A1158T:p.V386V,ENSG00000196233.14:ENST00000371103.8:exon8:c.A1158T:p.V386V,ENSG00000196233.14:ENST00000540664.6:exon8:c.A1158T:p.V386V,ENSG00000196233.14:ENST00000674725.1:ex…	exonic	PB.68364	.	synonymous SNV	PB.68364:PB.68364.19:exon4:c.A540T:p.V180V,PB.68364:PB.68364.105:exon5:c.A540T:p.V180V,PB.68364:PB.68364.16:exon5:c.A1158T:p.V386V,PB.68364:PB.68364.294:exon5:c.A540T:p.V180V,PB.68364:PB.68364.815:exon5:c.A540T:p.V180V,PB.68364:PB.68364.104:exon6:c.A1158T:p.V386V,PB.68364:PB.68364.184:exon6:c.A540T:p.V180V,PB.68364:PB.68364.196:exon6:c.A1158T:p.V386V,PB.68364:PB.68364.198:exon6:c.A1158T:p.V386V,P…	chr10	SPARK_WES	denovo	FALSE	donor
SP0399313	8	124699601	124699602	a	g	0.332	1	female	sibling	2	SPARK_WES_5	SP0399308	SP0399331	intronic	ENSG00000170873.19	.	.	.	intronic	PB.58971	.	.	.	chr8	SPARK_WES	denovo	TRUE	acceptor
SP0399313	6	13641309	13641310	a	g	0.32	1	female	sibling	2	SPARK_WES_5	SP0399308	SP0399331	intronic	ENSG00000010017.13	.	.	.	intronic	PB.41771	.	.	.	chr6	SPARK_WES	denovo	TRUE	acceptor
SP0399313	6	110105581	110105582	a	g	0.302	1	female	sibling	2	SPARK_WES_5	SP0399308	SP0399331	intronic	ENSG00000112290.13	.	.	.	intronic	PB.45679	.	.	.	chr6	SPARK_WES	denovo	TRUE	acceptor
SP0399313	5	149517879	149517880	a	g	0.34	0.99982	female	sibling	2	SPARK_WES_5	SP0399308	SP0399331	intronic	ENSG00000113712.19	.	.	.	intronic	PB.39861	.	.	.	chr5	SPARK_WES	denovo	TRUE	acceptor
SP0399313	4	185638164	185638165	a	g	0.585	0.017265	female	sibling	2	SPARK_WES_5	SP0399308	SP0399331	intronic	ENSG00000154556.20	.	.	.	intronic	PB.33372	.	.	.	chr4	SPARK_WES	denovo	TRUE	acceptor
SP0399313	2	219223925	219223926	a	g	0.334	1	female	sibling	2	SPARK_WES_5	SP0399308	SP0399331	exonic;splicing	ENSG00000198925.12;ENSG00000198925.12	ENST00000409033.7:exon9:c.1360+2T>C	synonymous SNV	ENSG00000198925.12:ENST00000429920.1:exon1:c.T39C:p.G13G,ENSG00000198925.12:ENST00000409422.5:exon7:c.T1179C:p.G393G,ENSG00000198925.12:ENST00000396761.6:exon8:c.T1362C:p.G454G,ENSG00000198925.12:ENST00000361242.9:exon9:c.T1362C:p.G454G,ENSG00000198925.12:ENST00000409618.5:exon9:c.T1362C:p.G454G	exonic;splicing	PB.17502;PB.17502	PB.17502.238:exon8:c.1177+2T>C;PB.17502.251:exon9:c.1360+2T>C	synonymous SNV	PB.17502:PB.17502.259:exon5:c.T1074C:p.G358G,PB.17502:PB.17502.266:exon6:c.T1074C:p.G358G,PB.17502:PB.17502.289:exon7:c.T1179C:p.G393G,PB.17502:PB.17502.298:exon7:c.T1179C:p.G393G,PB.17502:PB.17502.316:exon7:c.T1074C:p.G358G,PB.17502:PB.17502.247:exon8:c.T1179C:p.G393G,PB.17502:PB.17502.254:exon8:c.T1362C:p.G454G,PB.17502:PB.17502.263:exon8:c.T1179C:p.G393G,PB.17502:PB.17502.264:exon8:c.T1362C:p.…	chr2	SPARK_WES	denovo	TRUE	donor
SP0399313	2	127871361	127871362	a	g	0.257	0.99999	female	sibling	2	SPARK_WES_5	SP0399308	SP0399331	intronic	ENSG00000144233.12	.	.	.	intronic	PB.13627	.	.	.	chr2	SPARK_WES	denovo	TRUE	acceptor
SP0399313	22	35746563	35746564	a	g	0.336	0.99999	female	sibling	2	SPARK_WES_5	SP0399308	SP0399331	UTR3	ENSG00000100320.24	ENST00000695807.1:c.*4118T>C	.	.	exonic	PB.106874	.	synonymous SNV	PB.106874:PB.106874.349:exon1:c.T153C:p.C51C,PB.106874:PB.106874.431:exon1:c.T153C:p.C51C	chr22	SPARK_WES	denovo	TRUE	acceptor
SP0399313	1	62545041	62545042	a	g	0.552	7.8941e-8	female	sibling	2	SPARK_WES_5	SP0399308	SP0399331	intronic	ENSG00000116641.18	.	.	.	intronic	PB.2172	.	.	.	chr1	SPARK_WES	denovo	TRUE	acceptor
SP0399313	17	42114951	42114952	a	g	0.588	0.0050343	female	sibling	2	SPARK_WES_5	SP0399308	SP0399331	exonic;splicing	ENSG00000108773.11;ENSG00000108773.11	ENST00000588759.1:exon2:c.193+2T>C	synonymous SNV	ENSG00000108773.11:ENST00000225916.10:exon13:c.T1959C:p.C653C	exonic;splicing	PB.95792;PB.95792	PB.95792.2027:exon13:c.2148+2T>C;PB.95792.2027:exon13:UTR3	synonymous SNV	PB.95792:PB.95792.2013:exon12:c.T1560C:p.C520C,PB.95792:PB.95792.2011:exon13:c.T1959C:p.C653C,PB.95792:PB.95792.2012:exon13:c.T876C:p.C292C	chr17	SPARK_WES	denovo	TRUE	donor
SP0399313	14	34712979	34712980	a	g	0.911	0.10791	female	sibling	2	SPARK_WES_5	SP0399308	SP0399331	intronic	ENSG00000165410.15	.	.	.	UTR3	PB.85394	PB.85394.1067:c.*216T>C	.	.	chr14	SPARK_WES	denovo	TRUE	acceptor
SP0399313	14	103336851	103336852	a	g	NA	NA	female	sibling	2	SPARK_WES_5	SP0399308	SP0399331	intronic	ENSG00000100664.11	.	.	.	intronic	PB.88203	.	.	.	chr14	SPARK_WES	denovo	TRUE	donor
SP0399313	13	97434511	97434512	a	g	0.659	0.75606	female	sibling	2	SPARK_WES_5	SP0399308	SP0399331	exonic	ENSG00000125249.7	.	synonymous SNV	ENSG00000125249.7:ENST00000245304.5:exon1:c.A42G:p.V14V,ENSG00000125249.7:ENST00000476869.1:exon1:c.A42G:p.V14V	exonic;splicing	PB.83832;PB.83832	PB.83832.2:exon2:UTR5	synonymous SNV	PB.83832:PB.83832.27:exon1:c.A42G:p.V14V	chr13	SPARK_WES	denovo	FALSE	acceptor
SP0399313	12	81440048	81440049	a	g	0.362	1	female	sibling	2	SPARK_WES_5	SP0399308	SP0399331	ncRNA_intronic	ENSG00000258162.4	.	.	.	intronic	PB.78395	.	.	.	chr12	SPARK_WES	denovo	TRUE	acceptor
SP0399313	12	3569566	3569567	a	g	0.294	1	female	sibling	2	SPARK_WES_5	SP0399308	SP0399331	intronic	ENSG00000111218.12	.	.	.	intronic	PB.75227	.	.	.	chr12	SPARK_WES	denovo	TRUE	donor
SP0399313	11	130462256	130462257	a	g	0.6	0.033309	female	sibling	2	SPARK_WES_5	SP0399308	SP0399331	intronic	ENSG00000166106.4	.	.	.	intronic	PB.74861	.	.	.	chr11	SPARK_WES	denovo	TRUE	donor
SP0399313	11	118768354	118768355	a	g	0.128	1	female	sibling	2	SPARK_WES_5	SP0399308	SP0399331	intronic	ENSG00000110367.14	.	.	.	intronic	PB.74420	.	.	.	chr11	SPARK_WES	denovo	TRUE	acceptor
SP0399313	10	62199863	62199864	a	g	1.448	1.8982e-13	female	sibling	2	SPARK_WES_5	SP0399308	SP0399331	intronic	ENSG00000182010.11	.	.	.	intronic	PB.66999	.	.	.	chr10	SPARK_WES	denovo	TRUE	acceptor
SP0399313	8	91986974	91986975	a	c	0.168	1	female	sibling	2	SPARK_WES_5	SP0399308	SP0399331	intronic	ENSG00000079102.18	.	.	.	intronic	PB.57654	.	.	.	chr8	SPARK_WES	denovo	TRUE	acceptor
SP0399313	3	129171281	129171282	a	c	0.542	0.94569	female	sibling	2	SPARK_WES_5	SP0399308	SP0399331	exonic;splicing	ENSG00000169714.17;ENSG00000169714.17	ENST00000451728.6:exon4:c.218-2T>G	nonsynonymous SNV	ENSG00000169714.17:ENST00000512338.1:exon4:c.T227G:p.L76W	exonic;splicing	PB.23465;PB.23465	PB.23465.331:exon4:c.218-2T>G	nonsynonymous SNV	PB.23465:PB.23465.312:exon4:c.T224G:p.L75W,PB.23465:PB.23465.315:exon4:c.T245G:p.L82W	chr3	SPARK_WES	denovo	TRUE	acceptor
SP0399313	2	191385975	191385976	a	c	0.555	0.0019763	female	sibling	2	SPARK_WES_5	SP0399308	SP0399331	exonic	ENSG00000128641.19	.	synonymous SNV	ENSG00000128641.19:ENST00000392316.5:exon15:c.A1446C:p.V482V,ENSG00000128641.19:ENST00000304164.8:exon16:c.A1446C:p.V482V,ENSG00000128641.19:ENST00000339514.8:exon16:c.A1446C:p.V482V,ENSG00000128641.19:ENST00000392318.8:exon16:c.A1446C:p.V482V	exonic	PB.16275	.	synonymous SNV	PB.16275:PB.16275.636:exon3:c.A360C:p.V120V,PB.16275:PB.16275.35:exon15:c.A1083C:p.V361V,PB.16275:PB.16275.102:exon16:c.A1446C:p.V482V,PB.16275:PB.16275.121:exon16:c.A1446C:p.V482V,PB.16275:PB.16275.13:exon16:c.A1446C:p.V482V,PB.16275:PB.16275.152:exon16:c.A1446C:p.V482V,PB.16275:PB.16275.16:exon16:c.A1446C:p.V482V,PB.16275:PB.16275.19:exon16:c.A1446C:p.V482V,PB.16275:PB.16275.2:exon16:c.A1446C:p…	chr2	SPARK_WES	denovo	FALSE	donor
SP0399313	1	63323592	63323593	a	c	NA	NA	female	sibling	2	SPARK_WES_5	SP0399308	SP0399331	exonic	ENSG00000187140.6	.	synonymous SNV	ENSG00000187140.6:ENST00000371116.4:exon1:c.A535C:p.R179R	exonic;splicing	PB.2192;PB.2192	PB.2192.5:exon2:UTR5	synonymous SNV	PB.2192:PB.2192.6:exon1:c.A535C:p.R179R	chr1	SPARK_WES	denovo	FALSE	acceptor
SP0399140	12	47974673	47974674	c	t	0.183	1	female	sibling	2	SPARK_WES_5	SP0399139	SP0399253	splicing	ENSG00000139219.19	ENST00000380518.8:exon52:c.4074+1G>A;ENST00000337299.7:exon51:c.3867+1G>A	.	.	splicing	PB.76905	PB.76905.9:exon35:c.2271+1G>A;PB.76905.2:exon51:c.3867+1G>A;PB.76905.1:exon52:c.4074+1G>A	.	.	chr12	SPARK_WES	denovo	TRUE	donor
SP0399068	4	184419570	184419571	g	a	0.484	0.98953	female	sibling	1	SPARK_WES_5	SP0399066	SP0399170	intronic	ENSG00000168310.12	.	.	.	intronic	PB.33335	.	.	.	chr4	SPARK_WES	denovo	TRUE	acceptor
SP0398865	19	16082046	16082047	g	c	0.802	0.0054753	male	sibling	2	SPARK_WES_5	SP0398863	SP0400267	splicing	ENSG00000167460.18	ENST00000646974.2:exon3:c.374+1G>C;ENST00000647464.3:exon3:c.374+1G>C;ENST00000586499.6:exon3:c.523+1G>C;ENST00000586499.6:exon3:UTR3;ENST00000642789.1:exon2:c.234+1G>C;ENST00000645471.1:exon2:c.266+1G>C;ENST00000647037.1:exon2:c.266+1G>C;ENST00000646575.2:exon2:c.266+1G>C;ENST00000643579.2:exon2:c.266+1G>C;ENST00000643494.1:exon2:c.266+1G>C;ENST00000670382.1:exon3:c.459+1G>C;ENST00000670382.1:ex…	.	.	splicing	PB.100911	PB.100911.1:exon3:c.374+1G>C;PB.100911.2:exon3:c.263+1G>C;PB.100911.5:exon2:UTR5;PB.100911.8:exon2:UTR5;PB.100911.15:exon2:c.266+1G>C;PB.100911.17:exon2:c.266+1G>C;PB.100911.16:exon2:c.266+1G>C;PB.100911.32:exon2:c.266+1G>C;PB.100911.28:exon2:c.266+1G>C;PB.100911.57:exon2:c.266+1G>C;PB.100911.47:exon2:c.266+1G>C;PB.100911.60:exon2:c.266+1G>C;PB.100911.66:exon2:c.266+1G>C;PB.100911.65:exon2:c.266+…	.	.	chr19	SPARK_WES	denovo	TRUE	donor
SP0398047	8	94832174	94832175	g	a	0.453	0.99751	male	sibling	2	SPARK_WES_6	SP0398046	SP0467405	splicing	ENSG00000164941.15	ENST00000715987.1:exon6:c.798+1G>A;ENST00000523731.6:exon6:c.753+1G>A;ENST00000524333.5:exon6:c.753+1G>A;ENST00000343161.8:exon6:c.753+1G>A;ENST00000523206.5:exon6:c.753+1G>A;ENST00000520526.5:exon2:c.218+1G>A	.	.	splicing	PB.57771	PB.57771.705:exon6:c.846+1G>A;PB.57771.706:exon6:c.846+1G>A;PB.57771.709:exon6:c.426+1G>A;PB.57771.717:exon6:c.426+1G>A;PB.57771.715:exon6:c.753+1G>A;PB.57771.718:exon6:UTR5;PB.57771.732:exon6:c.753+1G>A;PB.57771.758:exon5:c.426+1G>A;PB.57771.780:exon6:UTR5;PB.57771.791:exon5:c.426+1G>A;PB.57771.813:exon5:c.426+1G>A;PB.57771.821:exon4:c.234+1G>A;PB.57771.826:exon6:c.753+1G>A;PB.57771.917:exon6:c.…	.	.	chr8	SPARK_WES	denovo	TRUE	donor
SP0397710	12	52900067	52900068	g	a	0.791	6.2043e-4	male	sibling	2	SPARK_WES_5	SP0397706	SP0398871	ncRNA_intronic	ENSG00000303417.1	.	.	.	intronic	PB.77108	.	.	.	chr12	SPARK_WES	denovo	TRUE	acceptor
SP0396975	3	49298636	49298637	t	g	0.724	3.9081e-12	female	sibling	2	SPARK_WES_5	SP0396974	SP0398896	splicing	ENSG00000114316.13	ENST00000265560.9:exon12:c.1513-2A>C;ENST00000351842.8:exon11:c.1372-2A>C;ENST00000431357.1:exon6:c.728-2A>C	.	.	splicing	PB.20371	PB.20371.1439:exon12:c.1513-2A>C;PB.20371.1482:exon11:c.1288-2A>C;PB.20371.1481:exon11:c.1372-2A>C;PB.20371.1494:exon11:c.1009-2A>C;PB.20371.1483:exon12:c.1513-2A>C;PB.20371.1485:exon12:c.1513-2A>C;PB.20371.1522:exon11:c.1372-2A>C;PB.20371.1511:exon11:c.1288-2A>C;PB.20371.1525:exon11:c.1372-2A>C;PB.20371.1526:exon12:c.1513-2A>C;PB.20371.1513:exon10:c.1147-2A>C;PB.20371.1507:exon12:c.1513-2A>C;PB.…	.	.	chr3	SPARK_WES	denovo	TRUE	acceptor
SP0395493	2	109553086	109553087	c	g	1.435	3.0489e-18	female	sibling	1	SPARK_WES_5	SP0395499	SP0395491	exonic	ENSG00000186522.15	.	nonsynonymous SNV	ENSG00000186522.15:ENST00000397714.6:exon8:c.G1092C:p.E364D,ENSG00000186522.15:ENST00000356688.8:exon9:c.G1161C:p.E387D,ENSG00000186522.15:ENST00000397712.7:exon9:c.G1161C:p.E387D,ENSG00000186522.15:ENST00000415095.5:exon9:c.G1161C:p.E387D,ENSG00000186522.15:ENST00000437928.5:exon10:c.G1116C:p.E372D	exonic	PB.12914	.	nonsynonymous SNV	PB.12914:PB.12914.29:exon5:c.G591C:p.E197D,PB.12914:PB.12914.83:exon5:c.G591C:p.E197D,PB.12914:PB.12914.107:exon6:c.G582C:p.E194D,PB.12914:PB.12914.24:exon6:c.G660C:p.E220D,PB.12914:PB.12914.77:exon6:c.G660C:p.E220D,PB.12914:PB.12914.93:exon7:c.G582C:p.E194D,PB.12914:PB.12914.97:exon7:c.G582C:p.E194D,PB.12914:PB.12914.26:exon8:c.G1092C:p.E364D,PB.12914:PB.12914.73:exon8:c.G1092C:p.E364D,PB.12914:…	chr2	SPARK_WES	denovo	TRUE	donor
SP0394812	19	56547805	56547806	g	a	1.057	5.2378e-9	male	sibling	2	SPARK_WES_5	SP0394809	SP0394867	splicing	ENSG00000196867.8	ENST00000301318.8:exon4:c.428-1G>A;ENST00000591844.5:exon4:c.428-1G>A;ENST00000589836.1:exon4:c.317-1G>A	.	.	splicing	PB.102271	PB.102271.2:exon4:c.428-1G>A;PB.102271.3:exon4:c.428-1G>A;PB.102271.5:exon4:c.428-1G>A;PB.102271.7:exon4:c.428-1G>A	.	.	chr19	SPARK_WES	denovo	TRUE	acceptor
SP0394403	3	16885366	16885367	g	a	0.091	1	male	sibling	2	SPARK_WES_5	SP0394402	SP0394635	splicing	ENSG00000154822.18	ENST00000615277.5:exon1:c.327+1G>A	.	.	splicing	PB.19132	PB.19132.51:exon2:c.327+1G>A;PB.19132.60:exon1:c.327+1G>A;PB.19132.75:exon1:UTR5	.	.	chr3	SPARK_WES	denovo	TRUE	donor
SP0394161	9	136448161	136448162	c	t	0.622	1.47e-14	male	sibling	2	SPARK_WES_5	SP0394160	SP0400617	splicing	ENSG00000148396.19	ENST00000313050.11:exon22:c.6313-1G>A;ENST00000290037.10:exon23:c.6313-1G>A;ENST00000277537.10:exon13:c.1495-1G>A;ENST00000453963.5:exon19:c.2479-1G>A;ENST00000371706.8:exon22:c.5813-1G>A;ENST00000313084.9:exon2:c.331-1G>A;ENST00000684901.1:exon24:c.6313-1G>A;ENST00000689049.1:exon6:c.724-1G>A;ENST00000690691.1:exon24:c.5602-1G>A;ENST00000431893.3:exon22:c.5779-1G>A	.	.	splicing	PB.64672	PB.64672.90:exon22:c.3568-1G>A;PB.64672.102:exon22:c.3568-1G>A;PB.64672.91:exon23:c.6313-1G>A;PB.64672.86:exon23:c.6313-1G>A;PB.64672.94:exon22:c.3925-1G>A;PB.64672.107:exon22:c.4318-1G>A;PB.64672.87:exon23:c.6313-1G>A;PB.64672.89:exon23:c.6313-1G>A;PB.64672.133:exon23:c.6313-1G>A;PB.64672.109:exon23:c.6313-1G>A	.	.	chr9	SPARK_WES	denovo	TRUE	acceptor
SP0393939	7	2002063	2002064	c	t	1.23	4.0531999999999995e-33	female	sibling	1	SPARK_WES_5	SP0393935	SP0393947	splicing	ENSG00000002822.16;ENSG00000286192.1	ENST00000402746.5:exon12:c.1140+1G>A;ENST00000399654.6:exon14:c.1416+1G>A;ENST00000406869.5:exon14:c.1416+1G>A;ENST00000265854.12:exon14:c.1416+1G>A;ENST00000444373.6:exon4:c.186+1G>A;ENST00000651235.1:exon19:c.4644+1G>A;ENST00000651235.1:exon19:UTR3	.	.	splicing	PB.48135	PB.48135.13:exon13:c.1416+1G>A;PB.48135.20:exon14:c.1608+1G>A;PB.48135.30:exon13:c.1329+1G>A;PB.48135.5:exon14:c.1416+1G>A;PB.48135.36:exon13:c.1275+1G>A;PB.48135.41:exon14:c.1472+1G>A;PB.48135.41:exon14:UTR3;PB.48135.32:exon11:c.1047+1G>A;PB.48135.12:exon14:c.1416+1G>A;PB.48135.69:exon12:c.1047+1G>A;PB.48135.14:exon14:c.1290+1G>A;PB.48135.48:exon3:c.186+1G>A;PB.48135.116:exon13:c.1275+1G>A;PB.48…	.	.	chr7	SPARK_WES	denovo	TRUE	donor
SP0393833	X	24703349	24703350	a	t	NA	NA	female	sibling	1	SPARK_WES_4	SP0393930	SP0393831	intronic	ENSG00000101868.13	.	.	.	intronic	PB.108104	.	.	.	chrX	SPARK_WES	denovo	TRUE	donor
SP0393815	1	183517820	183517821	g	t	0.372	1	female	sibling	2	SPARK_WES_4	SP0393813	SP0393878	splicing	ENSG00000116698.22	ENST00000440812.7:exon4:c.312+1G>T;ENST00000367537.7:exon5:c.399+1G>T;ENST00000688051.1:exon4:c.312+1G>T;ENST00000508461.5:exon3:c.186+1G>T;ENST00000685780.1:exon6:c.399+1G>T;ENST00000444547.6:exon4:c.374+1G>T;ENST00000444547.6:exon4:UTR3;ENST00000419169.5:exon3:c.186+1G>T;ENST00000347615.6:exon4:c.312+1G>T;ENST00000507469.5:exon4:c.312+1G>T;ENST00000515829.6:exon4:c.312+1G>T	.	.	splicing	PB.6041	PB.6041.5:exon4:c.312+1G>T;PB.6041.11:exon6:c.588+1G>T;PB.6041.11:exon6:UTR3;PB.6041.15:exon4:c.312+1G>T;PB.6041.21:exon7:c.766+1G>T;PB.6041.21:exon7:UTR3;PB.6041.22:exon3:c.186+1G>T;PB.6041.28:exon4:c.312+1G>T;PB.6041.33:exon4:c.374+1G>T;PB.6041.33:exon4:UTR3;PB.6041.30:exon5:c.399+1G>T;PB.6041.37:exon4:c.312+1G>T;PB.6041.38:exon4:c.312+1G>T;PB.6041.41:exon3:c.186+1G>T;PB.6041.44:exon6:c.399+1G>…	.	.	chr1	SPARK_WES	denovo	TRUE	donor
SP0393658	20	64221931	64221932	g	t	0.258	1	male	sibling	2	SPARK_WES_4	SP0393657	SP0395084	exonic	ENSG00000196132.14	.	nonsynonymous SNV	ENSG00000196132.14:ENST00000360149.9:exon13:c.G1387T:p.D463Y,ENSG00000196132.14:ENST00000622439.4:exon13:c.G1387T:p.D463Y,ENSG00000196132.14:ENST00000328439.6:exon14:c.G2281T:p.D761Y,ENSG00000196132.14:ENST00000536311.5:exon14:c.G2362T:p.D788Y,ENSG00000196132.14:ENST00000659024.1:exon14:c.G1387T:p.D463Y,ENSG00000196132.14:ENST00000650655.1:exon16:c.G2281T:p.D761Y	exonic;splicing	PB.104658;PB.104658	PB.104658.105:exon14:c.2242-1G>T;PB.104658.110:exon14:c.2323-1G>T;PB.104658.368:exon8:c.1138-1G>T	nonsynonymous SNV	PB.104658:PB.104658.405:exon6:c.G646T:p.D216Y,PB.104658:PB.104658.113:exon13:c.G2281T:p.D761Y,PB.104658:PB.104658.35:exon13:c.G2146T:p.D716Y,PB.104658:PB.104658.52:exon13:c.G2146T:p.D716Y,PB.104658:PB.104658.60:exon13:c.G2281T:p.D761Y,PB.104658:PB.104658.64:exon13:c.G2362T:p.D788Y,PB.104658:PB.104658.19:exon14:c.G2281T:p.D761Y,PB.104658:PB.104658.27:exon14:c.G2362T:p.D788Y,PB.104658:PB.104658.272…	chr20	SPARK_WES	denovo	FALSE	acceptor
SP0393636	5	177337765	177337766	t	a	0.753	0.0010512	male	sibling	2	SPARK_WES_5	SP0395120	SP0393635	exonic;splicing	ENSG00000169223.16;ENSG00000169223.16	ENST00000502560.5:exon4:c.434-2A>T	nonsynonymous SNV	ENSG00000169223.16:ENST00000513877.1:exon3:c.A240T:p.K80N,ENSG00000169223.16:ENST00000303127.12:exon4:c.A453T:p.K151N,ENSG00000169223.16:ENST00000514458.5:exon4:c.A453T:p.K151N,ENSG00000169223.16:ENST00000515209.5:exon4:c.A453T:p.K151N,ENSG00000169223.16:ENST00000694905.1:exon4:c.A453T:p.K151N	exonic;splicing	PB.41124;PB.41124	PB.41124.225:exon4:c.434-2A>T	nonsynonymous SNV	PB.41124:PB.41124.115:exon4:c.A453T:p.K151N,PB.41124:PB.41124.213:exon4:c.A453T:p.K151N,PB.41124:PB.41124.220:exon4:c.A453T:p.K151N,PB.41124:PB.41124.222:exon4:c.A453T:p.K151N,PB.41124:PB.41124.224:exon4:c.A453T:p.K151N,PB.41124:PB.41124.230:exon4:c.A453T:p.K151N,PB.41124:PB.41124.305:exon4:c.A453T:p.K151N,PB.41124:PB.41124.308:exon4:c.A453T:p.K151N,PB.41124:PB.41124.318:exon4:c.A453T:p.K151N,PB.…	chr5	SPARK_WES	denovo	TRUE	acceptor
SP0393379	3	13365945	13365946	c	a	0.895	1.6287e-38	female	sibling	1	SPARK_WES_5	SP0400753	SP0393377	exonic	ENSG00000132182.13	.	nonsynonymous SNV	ENSG00000132182.13:ENST00000254508.7:exon14:c.G1932T:p.K644N	exonic	PB.18999	.	nonsynonymous SNV	PB.18999:PB.18999.116:exon14:c.G1932T:p.K644N,PB.18999:PB.18999.123:exon14:c.G1932T:p.K644N,PB.18999:PB.18999.6:exon14:c.G1932T:p.K644N	chr3	SPARK_WES	denovo	TRUE	donor
SP0393352	12	110645129	110645130	g	a	1.134	8.3378e-18	female	sibling	2	SPARK_WES_4	SP0393350	SP0393354	splicing	ENSG00000204852.17	ENST00000551590.5:exon12:c.1494+1G>A;ENST00000490514.5:exon12:c.1423+1G>A;ENST00000490514.5:exon12:UTR3;ENST00000397656.8:exon13:c.1667+1G>A;ENST00000397656.8:exon13:UTR3;ENST00000495659.6:exon12:c.1555+1G>A;ENST00000495659.6:exon12:UTR3;ENST00000377654.5:exon10:c.1242+1G>A;ENST00000681851.1:exon12:c.1734+1G>A;ENST00000681851.1:exon12:UTR3;ENST00000547461.3:exon8:c.1031+1G>A;ENST00000547461.3:exo…	.	.	exonic;splicing	PB.79586;PB.79586	PB.79586.1:exon12:c.1494+1G>A;PB.79586.16:exon11:c.1347+1G>A;PB.79586.62:exon12:c.1326+1G>A;PB.79586.128:exon13:c.960+1G>A;PB.79586.103:exon10:c.813+1G>A;PB.79586.144:exon13:c.705+1G>A;PB.79586.170:exon12:c.1494+1G>A;PB.79586.222:exon12:c.1452+1G>A	nonsynonymous SNV	PB.79586:PB.79586.453:exon1:c.G52A:p.V18I,PB.79586:PB.79586.56:exon8:c.G1145A:p.G382D,PB.79586:PB.79586.151:exon10:c.G1268A:p.G423D	chr12	SPARK_WES	denovo	TRUE	donor
SP0393351	12	110645129	110645130	g	a	1.134	8.3378e-18	female	sibling	2	SPARK_WES_4	SP0393350	SP0393354	splicing	ENSG00000204852.17	ENST00000551590.5:exon12:c.1494+1G>A;ENST00000490514.5:exon12:c.1423+1G>A;ENST00000490514.5:exon12:UTR3;ENST00000397656.8:exon13:c.1667+1G>A;ENST00000397656.8:exon13:UTR3;ENST00000495659.6:exon12:c.1555+1G>A;ENST00000495659.6:exon12:UTR3;ENST00000377654.5:exon10:c.1242+1G>A;ENST00000681851.1:exon12:c.1734+1G>A;ENST00000681851.1:exon12:UTR3;ENST00000547461.3:exon8:c.1031+1G>A;ENST00000547461.3:exo…	.	.	exonic;splicing	PB.79586;PB.79586	PB.79586.1:exon12:c.1494+1G>A;PB.79586.16:exon11:c.1347+1G>A;PB.79586.62:exon12:c.1326+1G>A;PB.79586.128:exon13:c.960+1G>A;PB.79586.103:exon10:c.813+1G>A;PB.79586.144:exon13:c.705+1G>A;PB.79586.170:exon12:c.1494+1G>A;PB.79586.222:exon12:c.1452+1G>A	nonsynonymous SNV	PB.79586:PB.79586.453:exon1:c.G52A:p.V18I,PB.79586:PB.79586.56:exon8:c.G1145A:p.G382D,PB.79586:PB.79586.151:exon10:c.G1268A:p.G423D	chr12	SPARK_WES	denovo	TRUE	donor
SP0393213	15	41571119	41571120	t	c	0.566	0.05112	male	sibling	1	SPARK_WES_4	SP0393209	SP0393263	splicing	ENSG00000092445.12	ENST00000559066.5:exon13:c.1525+2T>C;ENST00000263798.8:exon13:c.1660+2T>C;ENST00000568343.1:exon2:c.104+2T>C;ENST00000559851.1:exon1:c.16+2T>C	.	.	splicing	PB.89111	PB.89111.1564:exon11:c.1261+2T>C;PB.89111.1566:exon13:c.1525+2T>C;PB.89111.1568:exon13:c.1660+2T>C;PB.89111.1573:exon13:c.1660+2T>C;PB.89111.1574:exon13:c.1660+2T>C;PB.89111.1576:exon13:c.1660+2T>C;PB.89111.1575:exon13:c.1660+2T>C;PB.89111.1578:exon13:c.1660+2T>C;PB.89111.1599:exon13:c.1618+2T>C;PB.89111.1591:exon13:c.1660+2T>C;PB.89111.1640:exon12:c.646+2T>C	.	.	chr15	SPARK_WES	denovo	TRUE	donor
SP0393116	2	31932065	31932066	c	t	0.352	0.99695	female	sibling	2	SPARK_WES_4	SP0393115	SP0393120	splicing	ENSG00000162959.14	ENST00000295065.9:exon3:c.212+1G>A;ENST00000379383.7:exon3:c.221+1G>A;ENST00000404530.6:exon4:c.212+1G>A;ENST00000407893.3:exon3:c.212+1G>A	.	.	splicing	PB.9961	PB.9961.362:exon3:c.212+1G>A;PB.9961.356:exon4:c.212+1G>A;PB.9961.345:exon3:c.212+1G>A;PB.9961.343:exon3:c.212+1G>A;PB.9961.347:exon3:c.212+1G>A;PB.9961.372:exon4:c.212+1G>A;PB.9961.341:exon4:c.212+1G>A;PB.9961.357:exon4:c.212+1G>A;PB.9961.373:exon3:UTR5;PB.9961.346:exon4:c.212+1G>A;PB.9961.342:exon4:c.212+1G>A;PB.9961.699:exon3:c.212+1G>A;PB.9961.698:exon4:c.212+1G>A	.	.	chr2	SPARK_WES	denovo	TRUE	donor
SP0392602	9	136502269	136502270	a	g	0.217	1	female	sibling	2	SPARK_WES_4	SP0392601	SP0394864	splicing	ENSG00000148400.13	ENST00000680778.1:exon14:c.2981+2T>C;ENST00000679595.1:exon28:c.5671+2T>C;ENST00000679595.1:exon28:UTR3;ENST00000651671.1:exon28:c.5384+2T>C;ENST00000681454.1:exon26:c.4782+2T>C;ENST00000681454.1:exon26:UTR3;ENST00000680668.1:exon27:c.5270+2T>C;ENST00000681135.1:exon29:c.5465+2T>C;ENST00000681135.1:exon29:UTR3;ENST00000680218.1:exon28:c.5264+2T>C;ENST00000680924.1:exon28:c.5379+2T>C;ENST000006809…	.	.	splicing	PB.64677	PB.64677.6:exon3:c.254+2T>C	.	.	chr9	SPARK_WES	denovo	TRUE	donor
SP0392199	12	95108346	95108347	c	t	0.691	2.9765e-13	male	sibling	2	SPARK_WES_4	SP0392568	SP0392196	splicing	ENSG00000180263.14	ENST00000343958.9:exon11:c.3264+1G>A;ENST00000451107.3:exon10:c.839+1G>A;ENST00000451107.3:exon10:UTR3;ENST00000546711.5:exon11:c.3264+1G>A;ENST00000551521.5:exon4:c.252+1G>A;ENST00000549499.1:exon11:c.3264+1G>A	.	.	splicing	PB.78984	PB.78984.1060:exon11:c.3264+1G>A;PB.78984.1061:exon10:c.663+1G>A;PB.78984.1072:exon11:c.3264+1G>A;PB.78984.1071:exon10:c.663+1G>A;PB.78984.1107:exon11:c.3264+1G>A	.	.	chr12	SPARK_WES	denovo	TRUE	donor
SP0391327	14	73884129	73884130	a	t	1.121	1.3419e-4	female	sibling	2	SPARK_WES_4	SP0392209	SP0391326	exonic	ENSG00000140043.12	.	nonsynonymous SNV	ENSG00000140043.12:ENST00000553813.1:exon8:c.A607T:p.N203Y,ENSG00000140043.12:ENST00000267568.8:exon10:c.A1009T:p.N337Y,ENSG00000140043.12:ENST00000555228.5:exon10:c.A1009T:p.N337Y,ENSG00000140043.12:ENST00000555661.6:exon10:c.A1009T:p.N337Y	exonic	PB.87027	.	nonsynonymous SNV	PB.87027:PB.87027.38:exon8:c.A628T:p.N210Y,PB.87027:PB.87027.10:exon9:c.A838T:p.N280Y,PB.87027:PB.87027.122:exon9:c.A799T:p.N267Y,PB.87027:PB.87027.166:exon9:c.A799T:p.N267Y,PB.87027:PB.87027.21:exon9:c.A838T:p.N280Y,PB.87027:PB.87027.216:exon9:c.A799T:p.N267Y,PB.87027:PB.87027.24:exon9:c.A799T:p.N267Y,PB.87027:PB.87027.76:exon9:c.A799T:p.N267Y,PB.87027:PB.87027.1:exon10:c.A1009T:p.N337Y,PB.87027…	chr14	SPARK_WES	denovo	TRUE	donor
SP0391309	12	32740520	32740521	t	g	0.507	0.92169	female	sibling	1	SPARK_WES_4	SP0346669	SP0392128	intronic	ENSG00000087470.21	.	.	.	intronic	PB.76425;PB.76432	.	.	.	chr12	SPARK_WES	denovo	TRUE	donor
SP0389955	3	136359147	136359148	t	c	0.16	1	female	sibling	2	SPARK_WES_5	SP0389954	SP0389961	exonic	ENSG00000118007.13	.	nonsynonymous SNV	ENSG00000118007.13:ENST00000434713.6:exon26:c.A2156G:p.K719R,ENSG00000118007.13:ENST00000236698.9:exon27:c.A2936G:p.K979R,ENSG00000118007.13:ENST00000383202.7:exon27:c.A2936G:p.K979R	exonic	PB.23708	.	nonsynonymous SNV	PB.23708:PB.23708.23:exon26:c.A2525G:p.K842R,PB.23708:PB.23708.24:exon26:c.A2645G:p.K882R,PB.23708:PB.23708.32:exon26:c.A2855G:p.K952R,PB.23708:PB.23708.80:exon26:c.A2525G:p.K842R,PB.23708:PB.23708.86:exon26:c.A2645G:p.K882R,PB.23708:PB.23708.129:exon27:c.A2936G:p.K979R,PB.23708:PB.23708.138:exon27:c.A2936G:p.K979R,PB.23708:PB.23708.25:exon27:c.A2936G:p.K979R,PB.23708:PB.23708.29:exon27:c.A2936G:…	chr3	SPARK_WES	denovo	TRUE	donor
SP0389840	3	46680428	46680429	c	a	1.081	4.7556e-37	female	sibling	1	SPARK_WES_4	SP0389838	SP0390121	splicing	ENSG00000178038.17	ENST00000318962.9:exon14:c.1548+1G>T;ENST00000434140.5:exon14:c.1544+1G>T;ENST00000415953.5:exon14:c.1548+1G>T;ENST00000423707.5:exon12:c.1336+1G>T;ENST00000423707.5:exon12:UTR3	.	.	splicing	PB.20268	PB.20268.21:exon14:c.1548+1G>T	.	.	chr3	SPARK_WES	denovo	TRUE	donor
SP0389622	14	105466423	105466424	a	c	0.209	1	male	sibling	2	SPARK_WES_4	SP0389621	SP0390737	splicing	ENSG00000182979.18	ENST00000435036.6:exon17:c.233-2A>C;ENST00000331320.12:exon17:c.1625-2A>C;ENST00000406191.5:exon17:c.1625-2A>C;ENST00000405646.5:exon16:c.1574-2A>C;ENST00000438610.5:exon17:c.1578-2A>C;ENST00000438610.5:exon17:UTR3;ENST00000434050.5:exon10:c.1001-2A>C	.	.	splicing	PB.88286	PB.88286.228:exon18:c.1367-2A>C;PB.88286.274:exon16:c.1607-2A>C;PB.88286.283:exon17:c.1614-2A>C;PB.88286.283:exon17:UTR3;PB.88286.288:exon16:c.1574-2A>C;PB.88286.295:exon17:c.1578-2A>C;PB.88286.295:exon17:UTR3;PB.88286.335:exon17:c.1578-2A>C;PB.88286.335:exon17:UTR3;PB.88286.342:exon17:c.1625-2A>C;PB.88286.341:exon17:c.1625-2A>C;PB.88286.349:exon16:c.1574-2A>C;PB.88286.320:exon17:c.1625-2A>C;PB.8…	.	.	chr14	SPARK_WES	denovo	TRUE	acceptor
SP0389440	19	16082046	16082047	g	c	0.802	0.0054753	female	sibling	1	SPARK_WES_5	SP0389425	SP0389463	splicing	ENSG00000167460.18	ENST00000646974.2:exon3:c.374+1G>C;ENST00000647464.3:exon3:c.374+1G>C;ENST00000586499.6:exon3:c.523+1G>C;ENST00000586499.6:exon3:UTR3;ENST00000642789.1:exon2:c.234+1G>C;ENST00000645471.1:exon2:c.266+1G>C;ENST00000647037.1:exon2:c.266+1G>C;ENST00000646575.2:exon2:c.266+1G>C;ENST00000643579.2:exon2:c.266+1G>C;ENST00000643494.1:exon2:c.266+1G>C;ENST00000670382.1:exon3:c.459+1G>C;ENST00000670382.1:ex…	.	.	splicing	PB.100911	PB.100911.1:exon3:c.374+1G>C;PB.100911.2:exon3:c.263+1G>C;PB.100911.5:exon2:UTR5;PB.100911.8:exon2:UTR5;PB.100911.15:exon2:c.266+1G>C;PB.100911.17:exon2:c.266+1G>C;PB.100911.16:exon2:c.266+1G>C;PB.100911.32:exon2:c.266+1G>C;PB.100911.28:exon2:c.266+1G>C;PB.100911.57:exon2:c.266+1G>C;PB.100911.47:exon2:c.266+1G>C;PB.100911.60:exon2:c.266+1G>C;PB.100911.66:exon2:c.266+1G>C;PB.100911.65:exon2:c.266+…	.	.	chr19	SPARK_WES	denovo	TRUE	donor
SP0389356	3	193255650	193255651	a	g	1.225	2.2972e-4	male	sibling	2	SPARK_WES_4	SP0389355	SP0389439	exonic	ENSG00000127252.7	.	nonsynonymous SNV	ENSG00000127252.7:ENST00000264735.4:exon2:c.A1G:p.M1V,ENSG00000127252.7:ENST00000650797.1:exon2:c.A316G:p.M106V	exonic	PB.26014	.	nonsynonymous SNV	PB.26014:PB.26014.27:exon2:c.A316G:p.M106V,PB.26014:PB.26014.39:exon2:c.A1G:p.M1V,PB.26014:PB.26014.45:exon2:c.A316G:p.M106V,PB.26014:PB.26014.50:exon2:c.A316G:p.M106V,PB.26014:PB.26014.8:exon2:c.A316G:p.M106V,PB.26014:PB.26014.31:exon3:c.A1G:p.M1V,PB.26014:PB.26014.32:exon3:c.A1G:p.M1V,PB.26014:PB.26014.34:exon3:c.A1G:p.M1V,PB.26014:PB.26014.40:exon3:c.A1G:p.M1V,PB.26014:PB.26014.7:exon3:c.A1G:p…	chr3	SPARK_WES	denovo	TRUE	acceptor
SP0387261	2	37256660	37256661	c	a	0.682	8.4376e-6	female	sibling	1	SPARK_WES_4	SP0387255	SP0387368	splicing	ENSG00000115825.11	ENST00000379066.5:exon17:c.2413+1G>T;ENST00000234179.8:exon17:c.2413+1G>T	.	.	splicing	PB.10171	PB.10171.1620:exon18:c.2413+1G>T;PB.10171.1622:exon17:c.2413+1G>T;PB.10171.1621:exon16:c.2101+1G>T;PB.10171.1637:exon17:c.2413+1G>T;PB.10171.1638:exon18:c.1894+1G>T;PB.10171.1630:exon17:c.1894+1G>T;PB.10171.1640:exon15:c.1636+1G>T	.	.	chr2	SPARK_WES	denovo	TRUE	donor
SP0386303	14	71088431	71088432	t	g	0.409	1	female	sibling	2	SPARK_WES_4	SP0386301	SP0386835	splicing	ENSG00000100731.16	ENST00000304743.7:exon29:c.5438+2T>G;ENST00000439984.7:exon27:c.5105+2T>G;ENST00000554691.5:exon18:c.2398+2T>G	.	.	splicing	PB.86941	PB.86941.9:exon27:c.5120+2T>G;PB.86941.282:exon23:c.3224+2T>G	.	.	chr14	SPARK_WES	denovo	TRUE	donor
SP0385974	10	97452923	97452924	g	a	0.796	1.3663e-6	male	sibling	2	SPARK_WES_4	SP0393339	SP0385973	splicing	ENSG00000171307.19	ENST00000370854.7:exon5:c.556+1G>A;ENST00000393760.6:exon6:c.556+1G>A;ENST00000414567.5:exon6:c.556+1G>A;ENST00000370846.8:exon5:c.556+1G>A;ENST00000352634.8:exon5:c.556+1G>A;ENST00000370842.6:exon6:c.556+1G>A;ENST00000345745.9:exon4:c.361+1G>A;ENST00000433086.5:exon4:c.361+1G>A;ENST00000420089.5:exon4:c.483+1G>A;ENST00000417044.1:exon4:c.381+1G>A	.	.	splicing	PB.68377	PB.68377.257:exon5:c.556+1G>A;PB.68377.261:exon5:c.556+1G>A;PB.68377.274:exon6:c.16+1G>A;PB.68377.281:exon5:c.556+1G>A;PB.68377.283:exon5:c.556+1G>A;PB.68377.284:exon6:c.556+1G>A;PB.68377.285:exon6:c.556+1G>A;PB.68377.287:exon6:c.556+1G>A;PB.68377.291:exon5:c.556+1G>A;PB.68377.290:exon5:c.556+1G>A;PB.68377.294:exon6:c.556+1G>A;PB.68377.295:exon5:c.16+1G>A;PB.68377.296:exon5:c.556+1G>A;PB.68377.30…	.	.	chr10	SPARK_WES	denovo	TRUE	donor
SP0385395	12	32740520	32740521	t	g	0.507	0.92169	female	sibling	2	SPARK_WES_4	SP0385394	SP0388922	intronic	ENSG00000087470.21	.	.	.	intronic	PB.76425;PB.76432	.	.	.	chr12	SPARK_WES	denovo	TRUE	donor
SP0384519	17	58005413	58005414	g	a	0.17	0.99999	male	sibling	2	SPARK_WES_4	SP0384524	SP0384517	exonic	ENSG00000136450.13	.	nonsynonymous SNV	ENSG00000136450.13:ENST00000258962.5:exon4:c.C739T:p.R247C,ENSG00000136450.13:ENST00000584773.5:exon4:c.C739T:p.H247Y	exonic	PB.96399	.	nonsynonymous SNV	PB.96399:PB.96399.598:exon3:c.C319T:p.R107C,PB.96399:PB.96399.337:exon4:c.C739T:p.R247C,PB.96399:PB.96399.340:exon4:c.C739T:p.H247Y,PB.96399:PB.96399.361:exon4:c.C739T:p.H247Y,PB.96399:PB.96399.445:exon4:c.C739T:p.R247C,PB.96399:PB.96399.447:exon4:c.C739T:p.R247C,PB.96399:PB.96399.471:exon4:c.C739T:p.R247C,PB.96399:PB.96399.493:exon4:c.C739T:p.R247C,PB.96399:PB.96399.531:exon4:c.C739T:p.R247C,PB.…	chr17	SPARK_WES	denovo	TRUE	donor
SP0383849	11	65208204	65208205	g	a	0.978	2.7290000000000004e-20	female	sibling	2	SPARK_WES_4	SP0383852	SP0383848	exonic	ENSG00000014216.16	.	nonsynonymous SNV	ENSG00000014216.16:ENST00000527323.5:exon15:c.G1672A:p.D558N,ENSG00000014216.16:ENST00000279247.11:exon16:c.G1672A:p.D558N,ENSG00000014216.16:ENST00000524773.5:exon16:c.G1672A:p.D558N,ENSG00000014216.16:ENST00000533129.5:exon16:c.G1672A:p.D558N,ENSG00000014216.16:ENST00000533820.5:exon16:c.G1672A:p.D558N	exonic	PB.72246	.	nonsynonymous SNV	PB.72246:PB.72246.371:exon12:c.G1354A:p.D452N,PB.72246:PB.72246.287:exon14:c.G1669A:p.D557N,PB.72246:PB.72246.51:exon14:c.G790A:p.D264N,PB.72246:PB.72246.13:exon15:c.G1669A:p.D557N,PB.72246:PB.72246.130:exon15:c.G1669A:p.D557N,PB.72246:PB.72246.15:exon15:c.G1669A:p.D557N,PB.72246:PB.72246.162:exon15:c.G1669A:p.D557N,PB.72246:PB.72246.18:exon15:c.G1669A:p.D557N,PB.72246:PB.72246.19:exon15:c.G1669A…	chr11	SPARK_WES	denovo	TRUE	acceptor
SP0382817	19	10683791	10683792	a	g	0.144	1	male	sibling	1	SPARK_WES_4	SP0382813	SP0384820	intronic	ENSG00000129351.18	.	.	.	intronic	PB.100766	.	.	.	chr19	SPARK_WES	denovo	TRUE	donor
SP0382817	3	127015322	127015323	a	c	0.486	0.60692	male	sibling	1	SPARK_WES_4	SP0382813	SP0384820	intronic	ENSG00000114554.12	.	.	.	intronic	PB.23378	.	.	.	chr3	SPARK_WES	denovo	TRUE	donor
SP0380317	2	10442011	10442012	c	t	0.618	0.22796	male	sibling	2	SPARK_WES_4	SP0380316	SP0380326	exonic	ENSG00000115758.14	.	nonsynonymous SNV	ENSG00000115758.14:ENST00000699836.1:exon8:c.G913A:p.D305N,ENSG00000115758.14:ENST00000234111.9:exon9:c.G913A:p.D305N,ENSG00000115758.14:ENST00000405333.5:exon9:c.G913A:p.D305N,ENSG00000115758.14:ENST00000443218.2:exon9:c.G913A:p.D305N,ENSG00000115758.14:ENST00000699835.1:exon9:c.G913A:p.D305N	exonic	PB.9031	.	nonsynonymous SNV	PB.9031:PB.9031.13:exon9:c.G913A:p.D305N,PB.9031:PB.9031.15:exon9:c.G913A:p.D305N,PB.9031:PB.9031.16:exon9:c.G526A:p.D176N,PB.9031:PB.9031.17:exon9:c.G913A:p.D305N,PB.9031:PB.9031.22:exon9:c.G913A:p.D305N,PB.9031:PB.9031.23:exon9:c.G913A:p.D305N,PB.9031:PB.9031.24:exon9:c.G913A:p.D305N	chr2	SPARK_WES	denovo	TRUE	donor
SP0379370	9	124293015	124293016	g	a	0.969	1.8267e-5	male	sibling	2	SPARK_WES_4	SP0379369	SP0379372	intronic	ENSG00000119408.17	.	.	.	intronic	PB.64198	.	.	.	chr9	SPARK_WES	denovo	TRUE	donor
SP0378717	19	6501398	6501399	t	a	0.605	0.60137	male	sibling	2	SPARK_WES_4	SP0378711	SP0381124	splicing	ENSG00000104833.12	ENST00000264071.7:exon3:c.167-2A>T;ENST00000714086.1:exon3:c.192-2A>T;ENST00000596291.2:exon2:UTR5;ENST00000598635.2:exon4:c.320-2A>T;ENST00000597686.6:exon4:c.302-2A>T;ENST00000595324.5:exon3:c.167-2A>T;ENST00000601152.5:exon3:c.91-2A>T;ENST00000598006.1:exon3:c.124-2A>T;ENST00000596926.5:exon3:c.167-2A>T;ENST00000594290.5:exon3:c.167-2A>T;ENST00000601640.5:exon4:c.167-2A>T	.	.	splicing	PB.100618	PB.100618.3:exon2:UTR5;PB.100618.29:exon3:c.167-2A>T;PB.100618.32:exon3:c.167-2A>T;PB.100618.1:exon3:c.167-2A>T;PB.100618.14:exon4:c.302-2A>T;PB.100618.13:exon4:c.320-2A>T;PB.100618.12:exon3:c.167-2A>T;PB.100618.22:exon3:UTR5	.	.	chr19	SPARK_WES	denovo	TRUE	acceptor
SP0378507	10	95263863	95263864	g	a	1.073	1.4713e-5	male	sibling	1	SPARK_WES_4	SP0378505	SP0378614	exonic	ENSG00000107438.9	.	nonsynonymous SNV	ENSG00000107438.9:ENST00000329399.7:exon4:c.C533T:p.P178L	exonic	PB.68304	.	nonsynonymous SNV	PB.68304:PB.68304.672:exon3:c.C224T:p.P75L,PB.68304:PB.68304.670:exon4:c.C533T:p.P178L,PB.68304:PB.68304.705:exon4:c.C533T:p.P178L,PB.68304:PB.68304.669:exon8:c.C920T:p.P307L	chr10	SPARK_WES	denovo	TRUE	donor
SP0378427	7	99459146	99459147	t	g	1.11	2.0114e-18	female	sibling	1	SPARK_WES_4	SP0378425	SP0378429	exonic	ENSG00000241468.8	.	nonsynonymous SNV	ENSG00000241468.8:ENST00000292475.8:exon3:c.A256C:p.K86Q,ENSG00000241468.8:ENST00000394186.3:exon3:c.A238C:p.K80Q,ENSG00000241468.8:ENST00000449683.5:exon3:c.A268C:p.K90Q	exonic	PB.51676	.	nonsynonymous SNV	PB.51676:PB.51676.307:exon3:c.A256C:p.K86Q,PB.51676:PB.51676.329:exon3:c.A256C:p.S86R,PB.51676:PB.51676.332:exon3:c.A238C:p.S80R	chr7	SPARK_WES	denovo	TRUE	donor
SP0377938	15	83011494	83011495	g	a	1.071	0.038206	male	sibling	2	SPARK_WES_4	SP0377937	SP0377944	exonic;splicing	ENSG00000169609.14;ENSG00000169609.14	ENST00000538348.6:exon1:c.111+2C>T;ENST00000510873.6:exon1:c.108+2C>T;ENST00000451195.7:exon1:c.111+2C>T;ENST00000304177.10:exon1:c.111+2C>T;ENST00000508990.2:exon1:c.89+2C>T;ENST00000565712.1:exon1:c.111+2C>T	unknown	UNKNOWN	exonic;splicing	PB.90744;PB.90744	PB.90744.367:exon1:c.111+2C>T;PB.90744.369:exon1:c.111+2C>T;PB.90744.385:exon1:c.111+2C>T;PB.90744.383:exon1:c.111+2C>T;PB.90744.398:exon1:c.111+2C>T;PB.90744.407:exon1:c.111+2C>T;PB.90744.427:exon1:c.111+2C>T	nonsynonymous SNV	PB.90744:PB.90744.386:exon1:c.C113T:p.A38V	chr15	SPARK_WES	denovo	TRUE	donor
SP0377931	12	106454711	106454712	g	t	0.841	7.8343e-14	male	sibling	2	SPARK_WES_4	SP0377928	SP0377946	splicing	ENSG00000013503.10	ENST00000228347.9:exon20:c.2293+1G>T;ENST00000539066.5:exon20:c.2119+1G>T	.	.	splicing	PB.79449	PB.79449.128:exon19:c.2173+1G>T;PB.79449.127:exon20:c.2293+1G>T;PB.79449.132:exon20:c.2293+1G>T	.	.	chr12	SPARK_WES	denovo	TRUE	donor
SP0377813	1	48451600	48451601	c	g	1.099	1.7449e-12	female	sibling	2	SPARK_WES_4	SP0377812	SP0377820	splicing	ENSG00000132122.12	ENST00000371847.8:exon3:c.190-1G>C;ENST00000396199.7:exon3:c.190-1G>C;ENST00000371843.7:exon3:c.190-1G>C;ENST00000487543.2:exon3:c.190-1G>C	.	.	splicing	PB.1713	PB.1713.187:exon3:c.190-1G>C;PB.1713.181:exon3:c.190-1G>C;PB.1713.226:exon3:c.190-1G>C;PB.1713.245:exon3:c.190-1G>C;PB.1713.246:exon3:c.190-1G>C;PB.1713.407:exon3:c.190-1G>C	.	.	chr1	SPARK_WES	denovo	TRUE	acceptor
SP0377603	21	46126237	46126238	g	a	0.896	4.7927e-23	male	sibling	1	SPARK_WES_4	SP0377601	SP0377605	splicing	ENSG00000142173.17	ENST00000397763.6:exon26:c.2422+1G>A;ENST00000300527.9:exon26:c.2422+1G>A;ENST00000409416.6:exon25:c.2422+1G>A	.	.	splicing	PB.106044	PB.106044.1:exon26:c.2422+1G>A;PB.106044.2:exon26:c.2422+1G>A;PB.106044.4:exon26:c.2422+1G>A;PB.106044.27:exon6:c.640+1G>A	.	.	chr21	SPARK_WES	denovo	TRUE	donor
SP0377541	11	66845499	66845500	c	t	0.712	0.051389	male	sibling	2	SPARK_WES_5	SP0377539	SP0377924	exonic	ENSG00000173653.8	.	nonsynonymous SNV	ENSG00000173653.8:ENST00000525356.1:exon6:c.C323T:p.A108V,ENSG00000173653.8:ENST00000309657.8:exon7:c.C692T:p.A231V	exonic	PB.72331	.	nonsynonymous SNV	PB.72331:PB.72331.2661:exon6:c.C608T:p.A203V,PB.72331:PB.72331.2671:exon8:c.C209T:p.A70V	chr11	SPARK_WES	denovo	TRUE	acceptor
SP0377393	9	133555932	133555933	a	g	0.68	2.1736e-8	male	sibling	2	SPARK_WES_4	SP0379214	SP0378107	intronic	ENSG00000197859.11	.	.	.	intronic	PB.64561	.	.	.	chr9	SPARK_WES	denovo	TRUE	donor
SP0377209	12	123974021	123974022	t	c	1.698	0.26967	female	sibling	2	SPARK_WES_4	SP0377182	SP0388715	splicing	ENSG00000178882.15;ENSG00000179195.16	ENST00000389727.8:exon2:UTR5;ENST00000539644.5:exon1:UTR5;ENST00000392404.7:exon2:UTR5;ENST00000337815.9:exon2:UTR5;ENST00000538932.6:exon2:UTR5	.	.	splicing	PB.80012	PB.80012.3:exon2:UTR5;PB.80012.12:exon2:UTR5;PB.80012.17:exon2:UTR5;PB.80012.18:exon2:UTR5;PB.80012.21:exon2:UTR5;PB.80012.27:exon2:UTR5;PB.80012.28:exon2:UTR5;PB.80012.42:exon2:UTR5;PB.80012.56:exon2:UTR5;PB.80012.73:exon2:UTR5;PB.80012.69:exon2:UTR5;PB.80012.59:exon2:UTR5;PB.80012.71:exon2:UTR5;PB.80012.105:exon2:UTR5;PB.80012.114:exon2:UTR5;PB.80012.128:exon2:UTR5;PB.80012.124:exon2:UTR5;PB.80…	.	.	chr12	SPARK_WES	denovo	TRUE	donor
SP0377209	14	92816421	92816422	g	a	0.76	2.1994e-4	female	sibling	2	SPARK_WES_4	SP0377182	SP0388715	splicing	ENSG00000066455.13	ENST00000163416.7:exon7:c.1491+1G>A	.	.	splicing	PB.87828	PB.87828.1:exon7:c.1491+1G>A;PB.87828.5:exon7:c.1491+1G>A;PB.87828.8:exon7:c.1491+1G>A;PB.87828.7:exon7:c.1380+1G>A;PB.87828.10:exon7:c.1491+1G>A;PB.87828.3:exon7:c.1491+1G>A;PB.87828.31:exon7:c.1491+1G>A;PB.87828.38:exon7:c.1380+1G>A;PB.87828.36:exon7:c.1491+1G>A	.	.	chr14	SPARK_WES	denovo	TRUE	donor
SP0377194	6	170285568	170285569	c	t	0.236	1	male	sibling	2	SPARK_WES_4	SP0377193	SP0378210	exonic	ENSG00000198719.9	.	nonsynonymous SNV	ENSG00000198719.9:ENST00000366756.4:exon6:c.G862A:p.D288N	exonic	PB.48022	.	nonsynonymous SNV	PB.48022:PB.48022.21:exon6:c.G862A:p.D288N,PB.48022:PB.48022.9:exon6:c.G862A:p.D288N,PB.48022:PB.48022.17:exon7:c.G862A:p.D288N	chr6	SPARK_WES	denovo	TRUE	donor
SP0376309	5	69174235	69174236	c	t	0.777	0.0035287	female	sibling	2	SPARK_WES_4	SP0376308	SP0376322	intronic	ENSG00000134057.15	.	.	.	exonic	PB.36188	.	nonsynonymous SNV	PB.36188:PB.36188.449:exon5:c.C547T:p.H183Y	chr5	SPARK_WES	denovo	FALSE	acceptor
SP0375924	3	49298636	49298637	t	g	0.724	3.9081e-12	female	sibling	2	SPARK_WES_4	SP0375920	SP0377002	splicing	ENSG00000114316.13	ENST00000265560.9:exon12:c.1513-2A>C;ENST00000351842.8:exon11:c.1372-2A>C;ENST00000431357.1:exon6:c.728-2A>C	.	.	splicing	PB.20371	PB.20371.1439:exon12:c.1513-2A>C;PB.20371.1482:exon11:c.1288-2A>C;PB.20371.1481:exon11:c.1372-2A>C;PB.20371.1494:exon11:c.1009-2A>C;PB.20371.1483:exon12:c.1513-2A>C;PB.20371.1485:exon12:c.1513-2A>C;PB.20371.1522:exon11:c.1372-2A>C;PB.20371.1511:exon11:c.1288-2A>C;PB.20371.1525:exon11:c.1372-2A>C;PB.20371.1526:exon12:c.1513-2A>C;PB.20371.1513:exon10:c.1147-2A>C;PB.20371.1507:exon12:c.1513-2A>C;PB.…	.	.	chr3	SPARK_WES	denovo	TRUE	acceptor
SP0375617	15	41569023	41569024	t	a	0.566	0.05112	female	sibling	1	SPARK_WES_5	SP0370093	SP0370109	splicing	ENSG00000092445.12	ENST00000559066.5:exon9:c.1117+2T>A;ENST00000263798.8:exon9:c.1252+2T>A	.	.	splicing	PB.89111	PB.89111.1564:exon7:c.853+2T>A;PB.89111.1566:exon9:c.1117+2T>A;PB.89111.1568:exon9:c.1252+2T>A;PB.89111.1573:exon9:c.1252+2T>A;PB.89111.1574:exon9:c.1252+2T>A;PB.89111.1576:exon9:c.1252+2T>A;PB.89111.1575:exon9:c.1252+2T>A;PB.89111.1578:exon9:c.1252+2T>A;PB.89111.1599:exon9:c.1210+2T>A;PB.89111.1591:exon9:c.1252+2T>A;PB.89111.1640:exon8:c.238+2T>A	.	.	chr15	SPARK_WES	denovo	TRUE	donor
SP0373837	6	150818216	150818217	g	a	0.671	0.026327	male	sibling	2	SPARK_WES_4	SP0373836	SP0376032	splicing	ENSG00000120278.17	ENST00000696526.1:exon12:c.1312+1G>A;ENST00000644968.1:exon11:c.1312+1G>A;ENST00000358517.6:exon11:c.1312+1G>A;ENST00000475490.1:exon9:c.853+1G>A	.	.	splicing	PB.47317	PB.47317.4:exon12:c.1312+1G>A;PB.47317.10:exon12:c.1312+1G>A;PB.47317.27:exon12:c.1312+1G>A;PB.47317.31:exon12:c.1312+1G>A;PB.47317.209:exon11:c.1312+1G>A	.	.	chr6	SPARK_WES	denovo	TRUE	donor
SP0373203	12	32740520	32740521	t	g	0.507	0.92169	male	sibling	2	SPARK_WES_4	SP0373196	SP0375242	intronic	ENSG00000087470.21	.	.	.	intronic	PB.76425;PB.76432	.	.	.	chr12	SPARK_WES	denovo	TRUE	donor
SP0373138	11	552567	552568	g	t	1.226	4.1096e-13	male	sibling	2	SPARK_WES_5	SP0373134	SP0373410	splicing	ENSG00000161328.11	ENST00000270115.8:exon13:c.1182-1G>T	.	.	splicing	PB.69916	PB.69916.194:exon13:c.1182-1G>T	.	.	chr11	SPARK_WES	denovo	TRUE	acceptor
SP0372841	16	70677791	70677792	c	t	0.662	0.0031286	male	sibling	2	SPARK_WES_4	SP0372839	SP0372852	exonic	ENSG00000132613.16	.	synonymous SNV	ENSG00000132613.16:ENST00000338779.11:exon9:c.G732A:p.Q244Q	exonic	PB.93670	.	synonymous SNV	PB.93670:PB.93670.5:exon8:c.G723A:p.Q241Q,PB.93670:PB.93670.8:exon8:c.G693A:p.Q231Q	chr16	SPARK_WES	denovo	TRUE	donor
SP0372756	2	37256660	37256661	c	a	0.682	8.4376e-6	male	sibling	1	SPARK_WES_5	SP0372754	SP0373026	splicing	ENSG00000115825.11	ENST00000379066.5:exon17:c.2413+1G>T;ENST00000234179.8:exon17:c.2413+1G>T	.	.	splicing	PB.10171	PB.10171.1620:exon18:c.2413+1G>T;PB.10171.1622:exon17:c.2413+1G>T;PB.10171.1621:exon16:c.2101+1G>T;PB.10171.1637:exon17:c.2413+1G>T;PB.10171.1638:exon18:c.1894+1G>T;PB.10171.1630:exon17:c.1894+1G>T;PB.10171.1640:exon15:c.1636+1G>T	.	.	chr2	SPARK_WES	denovo	TRUE	donor
SP0372570	1	212021214	212021215	a	t	0.466	0.99701	female	sibling	1	SPARK_WES_5	SP0372568	SP0372574	intronic	ENSG00000143493.13	.	.	.	intronic	PB.7265	.	.	.	chr1	SPARK_WES	denovo	TRUE	acceptor
SP0372556	4	1822987	1822988	c	t	0.882	1.3299e-11	male	sibling	1	SPARK_WES_4	SP0372554	SP0372614	exonic	ENSG00000168924.15	.	synonymous SNV	ENSG00000168924.15:ENST00000302787.3:exon9:c.G1476A:p.A492A	exonic	PB.26272	.	synonymous SNV	PB.26272:PB.26272.1:exon9:c.G1476A:p.A492A,PB.26272:PB.26272.46:exon9:c.G1476A:p.A492A,PB.26272:PB.26272.49:exon9:c.G1476A:p.A492A,PB.26272:PB.26272.50:exon9:c.G1476A:p.A492A,PB.26272:PB.26272.57:exon9:c.G1476A:p.A492A,PB.26272:PB.26272.69:exon9:c.G1476A:p.A492A,PB.26272:PB.26272.72:exon9:c.G1476A:p.A492A	chr4	SPARK_WES	denovo	TRUE	donor
SP0372224	12	32377539	32377540	t	c	0.488	0.9793	female	sibling	1	SPARK_WES_4	SP0372222	SP0374599	exonic	ENSG00000151746.15	.	synonymous SNV	ENSG00000151746.15:ENST00000652176.1:exon10:c.T2841C:p.S947S	exonic	PB.76425	.	nonsynonymous SNV	PB.76425:PB.76425.278:exon8:c.T2461C:p.S821P,PB.76425:PB.76425.331:exon9:c.T2647C:p.S883P,PB.76425:PB.76425.365:exon10:c.T2851C:p.S951P	chr12	SPARK_WES	denovo	TRUE	acceptor
SP0371888	17	17172815	17172816	g	a	0.287	1	female	sibling	1	SPARK_WES_3	SP0372047	SP0371886	splicing	ENSG00000133030.22	ENST00000651222.2:exon18:c.6590+1G>A;ENST00000395811.9:exon17:c.2429+1G>A;ENST00000341712.8:exon17:c.2429+1G>A;ENST00000584067.5:exon12:c.1847+1G>A;ENST00000313485.10:exon5:c.4696+1G>A;ENST00000414263.5:exon3:c.2626+1G>A;ENST00000429184.7:exon2:c.264+1G>A	.	.	splicing	PB.95059	PB.95059.35:exon18:c.2429+1G>A;PB.95059.39:exon18:c.2429+1G>A;PB.95059.48:exon17:c.2429+1G>A;PB.95059.55:exon16:c.2315+1G>A;PB.95059.61:exon17:c.2519+1G>A;PB.95059.67:exon18:c.5972+1G>A;PB.95059.72:exon8:c.1289+1G>A;PB.95059.188:exon15:c.2132+1G>A;PB.95059.195:exon14:c.2132+1G>A;PB.95059.219:exon14:c.5615+1G>A;PB.95059.306:exon11:c.4841+1G>A;PB.95059.426:exon3:c.239+1G>A	.	.	chr17	SPARK_WES	denovo	TRUE	donor
SP0370904	16	30969464	30969465	g	a	0.279	1	female	sibling	2	SPARK_WES_4	SP0370903	SP0380407	intronic	ENSG00000099381.20	.	.	.	intronic	PB.92646	.	.	.	chr16	SPARK_WES	denovo	TRUE	donor
SP0370517	20	33658476	33658477	c	t	1.099	1.3234e-10	female	sibling	2	SPARK_WES_3	SP0370515	SP0370527	exonic	ENSG00000125967.17	.	nonsynonymous SNV	ENSG00000125967.17:ENST00000480994.5:exon7:c.G305A:p.R102K,ENSG00000125967.17:ENST00000246190.11:exon10:c.G1070A:p.R357K,ENSG00000125967.17:ENST00000375238.8:exon11:c.G968A:p.R323K	exonic	PB.103565	.	nonsynonymous SNV	PB.103565:PB.103565.57:exon7:c.G305A:p.R102K,PB.103565:PB.103565.79:exon7:c.G686A:p.R229K,PB.103565:PB.103565.38:exon9:c.G407A:p.R136K,PB.103565:PB.103565.36:exon10:c.G701A:p.R234K,PB.103565:PB.103565.37:exon10:c.G914A:p.R305K,PB.103565:PB.103565.52:exon10:c.G1070A:p.R357K,PB.103565:PB.103565.72:exon10:c.G887A:p.R296K,PB.103565:PB.103565.77:exon10:c.G599A:p.R200K,PB.103565:PB.103565.197:exon11:c.…	chr20	SPARK_WES	denovo	TRUE	donor
SP0370251	15	74720776	74720777	g	a	1.474	8.9759e-18	male	sibling	1	SPARK_WES_4	SP0167830	SP0370286	UTR3	ENSG00000140465.15	ENST00000564596.5:c.*186C>T	.	.	UTR3	PB.90486	PB.90486.1:c.*186C>T	.	.	chr15	SPARK_WES	denovo	TRUE	acceptor
SP0369474	7	6416626	6416627	c	t	1.122	6.0057999999999994e-21	female	sibling	1	SPARK_WES_4	SP0369471	SP0371476	exonic	ENSG00000164535.15	.	nonsynonymous SNV	ENSG00000164535.15:ENST00000425398.6:exon9:c.G1040A:p.S347N,ENSG00000164535.15:ENST00000297056.11:exon11:c.G1427A:p.S476N,ENSG00000164535.15:ENST00000436575.5:exon11:c.G1304A:p.S435N	exonic	PB.48282	.	nonsynonymous SNV	PB.48282:PB.48282.446:exon3:c.G518A:p.S173N,PB.48282:PB.48282.448:exon5:c.G65A:p.S22N,PB.48282:PB.48282.457:exon7:c.G536A:p.S179N,PB.48282:PB.48282.407:exon8:c.G1088A:p.S363N,PB.48282:PB.48282.456:exon8:c.G584A:p.S195N,PB.48282:PB.48282.473:exon8:c.G917A:p.S306N,PB.48282:PB.48282.389:exon9:c.G1265A:p.S422N,PB.48282:PB.48282.402:exon9:c.G1040A:p.S347N,PB.48282:PB.48282.405:exon9:c.G1010A:p.S337N,P…	chr7	SPARK_WES	denovo	TRUE	donor
SP0368827	X	24703349	24703350	a	t	NA	NA	female	sibling	2	SPARK_WES_4	SP0368826	SP0371540	intronic	ENSG00000101868.13	.	.	.	intronic	PB.108104	.	.	.	chrX	SPARK_WES	denovo	TRUE	donor
SP0368763	1	3512005	3512006	g	a	1.226	7.008800000000001e-68	female	sibling	1	SPARK_WES_4	SP0368761	SP0369889	exonic	ENSG00000162591.17	.	nonsynonymous SNV	ENSG00000162591.17:ENST00000294599.8:exon5:c.C661T:p.R221W,ENSG00000162591.17:ENST00000697102.1:exon5:c.C661T:p.R221W,ENSG00000162591.17:ENST00000356575.9:exon8:c.C976T:p.R326W,ENSG00000162591.17:ENST00000485002.6:exon8:c.C997T:p.R333W	exonic	PB.131	.	nonsynonymous SNV	PB.131:PB.131.18:exon7:c.C853T:p.R285W,PB.131:PB.131.21:exon8:c.C976T:p.R326W,PB.131:PB.131.22:exon8:c.C976T:p.R326W,PB.131:PB.131.23:exon8:c.C976T:p.R326W	chr1	SPARK_WES	denovo	TRUE	donor
SP0368121	2	74534530	74534531	c	g	0.792	1.2111e-12	male	sibling	2	SPARK_WES_5	SP0368117	SP0439223	exonic	ENSG00000115318.12	.	nonsynonymous SNV	ENSG00000115318.12:ENST00000393937.6:exon8:c.G1388C:p.G463A,ENSG00000115318.12:ENST00000409549.5:exon8:c.G1655C:p.G552A,ENSG00000115318.12:ENST00000409986.5:exon8:c.G1388C:p.G463A,ENSG00000115318.12:ENST00000264094.8:exon10:c.G1823C:p.G608A	exonic	PB.11676	.	nonsynonymous SNV	PB.11676:PB.11676.692:exon5:c.G572C:p.G191A,PB.11676:PB.11676.654:exon6:c.G740C:p.G247A,PB.11676:PB.11676.665:exon6:c.G626C:p.G209A,PB.11676:PB.11676.694:exon6:c.G740C:p.G247A,PB.11676:PB.11676.715:exon6:c.G740C:p.G247A,PB.11676:PB.11676.700:exon8:c.G1388C:p.G463A,PB.11676:PB.11676.719:exon8:c.G740C:p.G247A,PB.11676:PB.11676.645:exon9:c.G740C:p.G247A,PB.11676:PB.11676.695:exon9:c.G740C:p.G247A,PB…	chr2	SPARK_WES	denovo	TRUE	donor
SP0367776	12	32740520	32740521	t	g	0.507	0.92169	male	sibling	2	SPARK_WES_5	SP0368449	SP0367775	intronic	ENSG00000087470.21	.	.	.	intronic	PB.76425;PB.76432	.	.	.	chr12	SPARK_WES	denovo	TRUE	donor
SP0367376	7	22150504	22150505	c	a	0.742	3.2315e-10	female	sibling	1	SPARK_WES_5	SP0367373	SP0407298	splicing	ENSG00000136237.20	ENST00000665637.1:exon18:c.1787-1G>T;ENST00000401957.6:exon8:c.878-1G>T;ENST00000344041.10:exon18:c.1328-1G>T	.	.	splicing	PB.49125	PB.49125.42:exon8:c.878-1G>T;PB.49125.57:exon8:c.878-1G>T	.	.	chr7	SPARK_WES	denovo	TRUE	acceptor
SP0366399	8	93917946	93917947	t	a	0.533	0.93829	male	sibling	2	SPARK_WES_4	SP0366398	SP0366465	splicing	ENSG00000164951.16	ENST00000520728.5:exon2:UTR5;ENST00000518107.5:exon2:UTR5;ENST00000396200.3:exon2:c.31+2T>A;ENST00000517764.1:exon1:UTR5	.	.	splicing	PB.57742	PB.57742.2:exon2:c.31+2T>A;PB.57742.7:exon2:c.31+2T>A;PB.57742.12:exon2:UTR5;PB.57742.16:exon2:c.31+2T>A;PB.57742.18:exon2:UTR5;PB.57742.20:exon2:c.31+2T>A;PB.57742.22:exon2:c.31+2T>A;PB.57742.32:exon2:c.31+2T>A;PB.57742.37:exon2:c.31+2T>A;PB.57742.58:exon2:UTR5;PB.57742.122:exon1:c.31+2T>A	.	.	chr8	SPARK_WES	denovo	TRUE	donor
SP0366357	4	163128851	163128852	c	t	0.927	0.096137	male	sibling	1	SPARK_WES_3	SP0366352	SP0366361	UTR3	ENSG00000145414.9	ENST00000274054.3:c.*45G>A	.	.	UTR3	PB.32466	PB.32466.152:c.*45G>A;PB.32466.163:c.*45G>A;PB.32466.165:c.*45G>A;PB.32466.169:c.*45G>A;PB.32466.168:c.*45G>A;PB.32466.171:c.*816G>A;PB.32466.167:c.*188G>A;PB.32466.195:c.*45G>A	.	.	chr4	SPARK_WES	denovo	FALSE	donor
SP0366351	11	8726071	8726072	c	t	0.373	1	male	sibling	2	SPARK_WES_3	SP0366350	SP0369834	splicing	ENSG00000166444.19	ENST00000526757.5:exon3:c.217+1G>A;ENST00000534127.5:exon7:c.1477+1G>A;ENST00000313726.11:exon4:c.1477+1G>A;ENST00000530438.5:exon3:c.217+1G>A;ENST00000532734.5:exon3:c.307+1G>A;ENST00000530593.5:exon1:UTR5;ENST00000626808.2:exon3:c.307+1G>A;ENST00000528527.5:exon2:UTR5;ENST00000526057.5:exon3:UTR5;ENST00000528196.5:exon3:c.217+1G>A;ENST00000527510.5:exon3:c.217+1G>A;ENST00000530580.5:exon3:c.217…	.	.	splicing	PB.70220	PB.70220.40:exon2:UTR5;PB.70220.14:exon5:c.1477+1G>A;PB.70220.51:exon5:c.217+1G>A;PB.70220.21:exon3:c.937+1G>A;PB.70220.20:exon6:c.1477+1G>A;PB.70220.38:exon7:c.1477+1G>A;PB.70220.6:exon6:c.1477+1G>A;PB.70220.30:exon3:c.217+1G>A;PB.70220.68:exon4:c.217+1G>A;PB.70220.48:exon4:c.1477+1G>A	.	.	chr11	SPARK_WES	denovo	TRUE	donor
SP0366321	12	120716739	120716740	g	a	1.173	1.691e-4	female	sibling	2	SPARK_WES_3	SP0366320	SP0366325	splicing	ENSG00000175970.12	ENST00000718081.1:exon3:c.684+1G>A;ENST00000718081.1:exon3:UTR3;ENST00000718082.1:exon2:c.356+1G>A;ENST00000718083.1:exon3:c.465+1G>A;ENST00000718083.1:exon3:UTR3;ENST00000718084.1:exon3:c.462+1G>A;ENST00000718084.1:exon3:UTR3;ENST00000344651.5:exon3:c.470+1G>A	.	.	splicing	PB.79895	PB.79895.5:exon7:c.1101+1G>A;PB.79895.5:exon7:UTR3;PB.79895.154:exon3:c.470+1G>A;PB.79895.157:exon3:c.470+1G>A;PB.79895.160:exon3:UTR5;PB.79895.163:exon3:c.470+1G>A;PB.79895.168:exon3:c.684+1G>A;PB.79895.168:exon3:UTR3;PB.79895.173:exon3:c.470+1G>A;PB.79895.180:exon4:c.637+1G>A;PB.79895.180:exon4:UTR3;PB.79895.188:exon4:c.626+1G>A;PB.79895.188:exon4:UTR3;PB.79895.203:exon3:UTR5;PB.79895.230:exon2…	.	.	chr12	SPARK_WES	denovo	TRUE	donor
SP0365707	22	20115265	20115266	c	t	1.36	4.4713e-23	male	sibling	2	SPARK_WES_3	SP0365706	SP0366418	exonic	ENSG00000099899.16	.	nonsynonymous SNV	ENSG00000099899.16:ENST00000252136.12:exon4:c.G890A:p.R297Q,ENSG00000099899.16:ENST00000404751.7:exon4:c.G890A:p.R297Q,ENSG00000099899.16:ENST00000439169.2:exon4:c.G890A:p.R297Q,ENSG00000099899.16:ENST00000403707.7:exon5:c.G890A:p.R297Q	exonic	PB.106240	.	nonsynonymous SNV	PB.106240:PB.106240.126:exon4:c.G890A:p.R297Q,PB.106240:PB.106240.127:exon4:c.G890A:p.R297Q,PB.106240:PB.106240.128:exon4:c.G890A:p.R297Q,PB.106240:PB.106240.22:exon4:c.G890A:p.R297Q,PB.106240:PB.106240.90:exon4:c.G890A:p.R297Q,PB.106240:PB.106240.99:exon4:c.G854A:p.R285Q,PB.106240:PB.106240.100:exon5:c.G890A:p.R297Q,PB.106240:PB.106240.103:exon5:c.G890A:p.R297Q,PB.106240:PB.106240.120:exon5:c.G8…	chr22	SPARK_WES	denovo	TRUE	donor
SP0365487	6	36798164	36798165	g	a	0.696	1.3843e-5	male	sibling	2	SPARK_WES_3	SP0365486	SP0365489	exonic	ENSG00000124772.12	.	nonsynonymous SNV	ENSG00000124772.12:ENST00000244751.7:exon6:c.C404T:p.T135M,ENSG00000124772.12:ENST00000633136.2:exon6:c.C404T:p.T135M,ENSG00000124772.12:ENST00000633280.1:exon6:c.C404T:p.T135M	exonic	PB.42712	.	nonsynonymous SNV	PB.42712:PB.42712.1:exon6:c.C404T:p.T135M,PB.42712:PB.42712.5:exon6:c.C404T:p.T135M	chr6	SPARK_WES	denovo	TRUE	donor
SP0365285	16	5003400	5003401	g	t	1.49	2.1589e-39	male	sibling	2	SPARK_WES_4	SP0365468	SP0365284	splicing	ENSG00000103184.12	ENST00000251170.12:exon11:c.1131-1G>T	.	.	splicing	PB.91754	PB.91754.5:exon11:c.1131-1G>T;PB.91754.16:exon11:c.1131-1G>T;PB.91754.49:exon9:c.687-1G>T;PB.91754.52:exon9:c.687-1G>T	.	.	chr16	SPARK_WES	denovo	TRUE	acceptor
SP0365105	18	50932361	50932362	t	g	1.066	6.1645e-5	male	sibling	2	SPARK_WES_3	SP0365104	SP0365749	splicing	ENSG00000082212.13	ENST00000640530.1:exon11:c.1179+2T>G;ENST00000640530.1:exon11:UTR3;ENST00000640967.1:exon13:c.1417+2T>G;ENST00000321341.11:exon13:c.1417+2T>G;ENST00000638937.1:exon13:c.1417+2T>G;ENST00000382927.3:exon13:c.1417+2T>G;ENST00000639850.1:exon12:c.1303+2T>G;ENST00000639665.1:exon12:c.1306+2T>G;ENST00000639398.1:exon10:c.1029+2T>G;ENST00000639398.1:exon10:UTR3;ENST00000638410.1:exon13:c.1417+2T>G;ENST0…	.	.	splicing	PB.99076	PB.99076.1:exon13:c.1417+2T>G;PB.99076.7:exon13:c.1417+2T>G;PB.99076.10:exon13:c.1417+2T>G;PB.99076.4:exon12:c.889+2T>G;PB.99076.16:exon13:c.1417+2T>G;PB.99076.20:exon13:c.1417+2T>G;PB.99076.26:exon13:c.1417+2T>G;PB.99076.28:exon13:c.1417+2T>G;PB.99076.33:exon11:c.763+2T>G;PB.99076.72:exon13:c.1417+2T>G	.	.	chr18	SPARK_WES	denovo	TRUE	donor
SP0365060	15	90482100	90482101	g	a	0.395	1	male	sibling	2	SPARK_WES_4	SP0365063	SP0365059	splicing	ENSG00000140575.13	ENST00000268182.10:exon27:c.3470+1G>A;ENST00000633485.1:exon27:c.3470+1G>A;ENST00000560738.1:exon14:c.1754+1G>A	.	.	splicing	PB.91049	PB.91049.1288:exon27:c.3470+1G>A;PB.91049.1311:exon27:c.3470+1G>A;PB.91049.1312:exon27:c.3470+1G>A;PB.91049.1317:exon27:c.3470+1G>A;PB.91049.1314:exon27:c.3470+1G>A;PB.91049.1368:exon27:c.3470+1G>A	.	.	chr15	SPARK_WES	denovo	TRUE	donor
SP0364196	19	3546073	3546074	g	t	1.806	1.1497e-31	male	sibling	1	SPARK_WES_9	SP0364191	SP0529668	exonic	ENSG00000161091.15	.	nonsynonymous SNV	ENSG00000161091.15:ENST00000589063.5:exon3:c.C326A:p.P109H,ENSG00000161091.15:ENST00000615073.4:exon3:c.C359A:p.P120H,ENSG00000161091.15:ENST00000589995.1:exon6:c.C671A:p.P224H,ENSG00000161091.15:ENST00000355415.7:exon8:c.C1289A:p.P430H,ENSG00000161091.15:ENST00000588918.5:exon8:c.C1262A:p.P421H	exonic	PB.100499	.	nonsynonymous SNV	PB.100499:PB.100499.93:exon7:c.C1118A:p.P373H,PB.100499:PB.100499.2:exon8:c.C1289A:p.P430H,PB.100499:PB.100499.33:exon8:c.C437A:p.P146H,PB.100499:PB.100499.5:exon8:c.C1289A:p.P430H,PB.100499:PB.100499.89:exon8:c.C437A:p.P146H,PB.100499:PB.100499.90:exon8:c.C1289A:p.P430H,PB.100499:PB.100499.97:exon8:c.C437A:p.P146H	chr19	SPARK_WES	denovo	TRUE	donor
SP0363318	22	50246094	50246095	g	c	1.304	2.6633999999999998e-33	male	sibling	1	SPARK_WES_5	SP0363311	SP0470283	ncRNA_exonic	ENSG00000288871.3	.	.	.	intronic	PB.107376	.	.	.	chr22	SPARK_WES	denovo	TRUE	acceptor
SP0363276	4	153785946	153785947	a	g	0.885	0.0066712	male	sibling	2	SPARK_WES_3	SP0363274	SP0365525	ncRNA_intronic	ENSG00000280241.5	.	.	.	intronic	PB.32127	.	.	.	chr4	SPARK_WES	denovo	TRUE	acceptor
SP0362617	12	68824554	68824555	g	a	0.325	1	male	sibling	2	SPARK_WES_4	SP0362616	SP0363158	exonic	ENSG00000135679.27	.	nonsynonymous SNV	ENSG00000135679.27:ENST00000545204.2:exon2:c.G82A:p.D28N,ENSG00000135679.27:ENST00000350057.9:exon5:c.G334A:p.D112N,ENSG00000135679.27:ENST00000540352.5:exon6:c.G409A:p.D137N,ENSG00000135679.27:ENST00000544561.6:exon6:c.G301A:p.D101N,ENSG00000135679.27:ENST00000258149.11:exon7:c.G427A:p.D143N,ENSG00000135679.27:ENST00000393415.7:exon7:c.G409A:p.D137N,ENSG00000135679.27:ENST00000539479.6:exon7:c.G…	exonic	PB.77758	.	nonsynonymous SNV	PB.77758:PB.77758.1994:exon5:c.G262A:p.D88N,PB.77758:PB.77758.1619:exon7:c.G427A:p.D143N,PB.77758:PB.77758.1625:exon7:c.G427A:p.D143N,PB.77758:PB.77758.1633:exon7:c.G427A:p.D143N,PB.77758:PB.77758.1641:exon7:c.G427A:p.D143N,PB.77758:PB.77758.1651:exon7:c.G427A:p.D143N,PB.77758:PB.77758.1689:exon7:c.G427A:p.D143N,PB.77758:PB.77758.1701:exon7:c.G427A:p.D143N	chr12	SPARK_WES	denovo	TRUE	acceptor
SP0362617	3	48653000	48653001	c	a	0.344	1	male	sibling	2	SPARK_WES_4	SP0362616	SP0363158	splicing	ENSG00000008300.17	ENST00000164024.5:exon10:c.5634+1G>T	.	.	splicing	PB.20351	PB.20351.1216:exon10:c.1905+1G>T	.	.	chr3	SPARK_WES	denovo	TRUE	donor
SP0360860	X	119452143	119452144	g	a	NA	NA	female	sibling	1	SPARK_WES_5	SP0360858	SP0377674	splicing	ENSG00000077713.19	ENST00000217909.8:exon4:c.825+1G>A	.	.	splicing	PB.111138	PB.111138.10:exon4:c.495+1G>A;PB.111138.19:exon4:c.825+1G>A;PB.111138.39:exon2:c.410+1G>A;PB.111138.39:exon2:UTR3;PB.111138.47:exon3:c.270+1G>A	.	.	chrX	SPARK_WES	denovo	TRUE	donor
SP0360807	12	123974021	123974022	t	g	1.698	0.26967	female	sibling	2	SPARK_WES_3	SP0360803	SP0360815	splicing	ENSG00000178882.15;ENSG00000179195.16	ENST00000389727.8:exon2:UTR5;ENST00000539644.5:exon1:UTR5;ENST00000392404.7:exon2:UTR5;ENST00000337815.9:exon2:UTR5;ENST00000538932.6:exon2:UTR5	.	.	splicing	PB.80012	PB.80012.3:exon2:UTR5;PB.80012.12:exon2:UTR5;PB.80012.17:exon2:UTR5;PB.80012.18:exon2:UTR5;PB.80012.21:exon2:UTR5;PB.80012.27:exon2:UTR5;PB.80012.28:exon2:UTR5;PB.80012.42:exon2:UTR5;PB.80012.56:exon2:UTR5;PB.80012.73:exon2:UTR5;PB.80012.69:exon2:UTR5;PB.80012.59:exon2:UTR5;PB.80012.71:exon2:UTR5;PB.80012.105:exon2:UTR5;PB.80012.114:exon2:UTR5;PB.80012.128:exon2:UTR5;PB.80012.124:exon2:UTR5;PB.80…	.	.	chr12	SPARK_WES	denovo	TRUE	donor
SP0360605	12	32740520	32740521	t	g	0.507	0.92169	female	sibling	2	SPARK_WES_3	SP0332471	SP0360615	intronic	ENSG00000087470.21	.	.	.	intronic	PB.76425;PB.76432	.	.	.	chr12	SPARK_WES	denovo	TRUE	donor
SP0360595	12	123974021	123974022	t	c	1.698	0.26967	female	sibling	1	SPARK_WES_3	SP0360593	SP0360598	splicing	ENSG00000178882.15;ENSG00000179195.16	ENST00000389727.8:exon2:UTR5;ENST00000539644.5:exon1:UTR5;ENST00000392404.7:exon2:UTR5;ENST00000337815.9:exon2:UTR5;ENST00000538932.6:exon2:UTR5	.	.	splicing	PB.80012	PB.80012.3:exon2:UTR5;PB.80012.12:exon2:UTR5;PB.80012.17:exon2:UTR5;PB.80012.18:exon2:UTR5;PB.80012.21:exon2:UTR5;PB.80012.27:exon2:UTR5;PB.80012.28:exon2:UTR5;PB.80012.42:exon2:UTR5;PB.80012.56:exon2:UTR5;PB.80012.73:exon2:UTR5;PB.80012.69:exon2:UTR5;PB.80012.59:exon2:UTR5;PB.80012.71:exon2:UTR5;PB.80012.105:exon2:UTR5;PB.80012.114:exon2:UTR5;PB.80012.128:exon2:UTR5;PB.80012.124:exon2:UTR5;PB.80…	.	.	chr12	SPARK_WES	denovo	TRUE	donor
SP0360403	16	8917156	8917157	c	g	0.085	1	male	sibling	2	SPARK_WES_4	SP0360401	SP0360540	splicing	ENSG00000187555.17	ENST00000344836.9:exon7:c.721-1G>C;ENST00000673704.1:exon7:c.826-1G>C;ENST00000563961.5:exon7:c.582-1G>C;ENST00000563961.5:exon7:UTR3;ENST00000381886.8:exon7:c.673-1G>C;ENST00000565455.5:exon8:c.848-1G>C;ENST00000565455.5:exon8:UTR3;ENST00000563085.5:exon8:c.424-1G>C;ENST00000542333.5:exon7:c.547-1G>C	.	.	splicing	PB.91899	PB.91899.657:exon7:c.721-1G>C	.	.	chr16	SPARK_WES	denovo	TRUE	acceptor
SP0359919	15	38507725	38507726	c	a	0.539	0.467	male	sibling	2	SPARK_WES_3	SP0359918	SP0359931	exonic	ENSG00000172575.14	.	synonymous SNV	ENSG00000172575.14:ENST00000560425.1:exon2:c.G378T:p.T126T,ENSG00000172575.14:ENST00000697780.1:exon7:c.G981T:p.T327T,ENSG00000172575.14:ENST00000558432.5:exon8:c.G1098T:p.T366T,ENSG00000172575.14:ENST00000697783.1:exon8:c.G1125T:p.T375T,ENSG00000172575.14:ENST00000310803.10:exon9:c.G1242T:p.T414T,ENSG00000172575.14:ENST00000414708.6:exon9:c.G1242T:p.T414T,ENSG00000172575.14:ENST00000450598.6:exo…	exonic	PB.88945	.	synonymous SNV	PB.88945:PB.88945.1:exon9:c.G1242T:p.T414T	chr15	SPARK_WES	denovo	TRUE	donor
SP0359468	9	128627384	128627385	g	a	0.222	1	female	sibling	2	SPARK_WES_3	SP0359466	SP0372300	splicing	ENSG00000197694.19	ENST00000372731.8:exon49:c.6562-1G>A;ENST00000630804.2:exon49:c.6517-1G>A;ENST00000372739.7:exon50:c.6577-1G>A;ENST00000630866.2:exon50:c.6577-1G>A;ENST00000627441.3:exon51:c.6613-1G>A;ENST00000704202.1:exon51:c.6664-1G>A;ENST00000358161.9:exon48:c.6502-1G>A;ENST00000704203.1:exon51:c.6613-1G>A;ENST00000706487.1:exon50:c.6577-1G>A;ENST00000704204.1:exon46:c.6040-1G>A;ENST00000704206.1:exon34:c.42…	.	.	splicing	PB.64369	PB.64369.1890:exon50:c.6577-1G>A;PB.64369.1893:exon49:c.6517-1G>A;PB.64369.1899:exon48:c.6502-1G>A;PB.64369.1903:exon51:c.6613-1G>A;PB.64369.1963:exon49:c.6517-1G>A;PB.64369.1920:exon38:c.4874-1G>A;PB.64369.1920:exon38:UTR3;PB.64369.1938:exon50:c.6577-1G>A;PB.64369.1998:exon49:c.6562-1G>A;PB.64369.2000:exon49:c.6478-1G>A;PB.64369.2035:exon37:c.4550-1G>A;PB.64369.2035:exon37:UTR3;PB.64369.2091:exo…	.	.	chr9	SPARK_WES	denovo	TRUE	acceptor
SP0359380	19	38724430	38724431	g	a	0.238	1	female	sibling	1	SPARK_WES_5	SP0359420	SP0359371	exonic	ENSG00000130402.14	.	nonsynonymous SNV	ENSG00000130402.14:ENST00000390009.7:exon9:c.G1219A:p.V407M,ENSG00000130402.14:ENST00000252699.7:exon16:c.G1876A:p.V626M,ENSG00000130402.14:ENST00000424234.7:exon16:c.G1876A:p.V626M,ENSG00000130402.14:ENST00000440400.3:exon16:c.G1876A:p.V626M,ENSG00000130402.14:ENST00000697712.1:exon16:c.G1735A:p.V579M	exonic	PB.101500	.	nonsynonymous SNV	PB.101500:PB.101500.297:exon5:c.G247A:p.V83M,PB.101500:PB.101500.237:exon16:c.G1876A:p.V626M,PB.101500:PB.101500.247:exon16:c.G1876A:p.V626M,PB.101500:PB.101500.269:exon16:c.G1876A:p.V626M,PB.101500:PB.101500.287:exon16:c.G1876A:p.V626M,PB.101500:PB.101500.307:exon16:c.G1876A:p.V626M,PB.101500:PB.101500.344:exon16:c.G1876A:p.V626M,PB.101500:PB.101500.347:exon16:c.G1876A:p.V626M	chr19	SPARK_WES	denovo	TRUE	acceptor
SP0358853	12	123974021	123974022	t	c	1.698	0.26967	male	sibling	2	SPARK_WES_4	SP0358852	SP0377018	splicing	ENSG00000178882.15;ENSG00000179195.16	ENST00000389727.8:exon2:UTR5;ENST00000539644.5:exon1:UTR5;ENST00000392404.7:exon2:UTR5;ENST00000337815.9:exon2:UTR5;ENST00000538932.6:exon2:UTR5	.	.	splicing	PB.80012	PB.80012.3:exon2:UTR5;PB.80012.12:exon2:UTR5;PB.80012.17:exon2:UTR5;PB.80012.18:exon2:UTR5;PB.80012.21:exon2:UTR5;PB.80012.27:exon2:UTR5;PB.80012.28:exon2:UTR5;PB.80012.42:exon2:UTR5;PB.80012.56:exon2:UTR5;PB.80012.73:exon2:UTR5;PB.80012.69:exon2:UTR5;PB.80012.59:exon2:UTR5;PB.80012.71:exon2:UTR5;PB.80012.105:exon2:UTR5;PB.80012.114:exon2:UTR5;PB.80012.128:exon2:UTR5;PB.80012.124:exon2:UTR5;PB.80…	.	.	chr12	SPARK_WES	denovo	TRUE	donor
SP0358432	3	127015322	127015323	a	c	0.486	0.60692	male	sibling	2	SPARK_WES_4	SP0358431	SP0364784	intronic	ENSG00000114554.12	.	.	.	intronic	PB.23378	.	.	.	chr3	SPARK_WES	denovo	TRUE	donor
SP0355773	4	40103220	40103221	a	g	0.754	3.8775e-13	female	sibling	2	SPARK_WES_3	SP0355770	SP0355875	intronic	ENSG00000078177.15	.	.	.	intronic	PB.27596	.	.	.	chr4	SPARK_WES	denovo	TRUE	donor
SP0355571	15	60354153	60354154	c	t	0.986	3.8504e-6	male	sibling	1	SPARK_WES_5	SP0355569	SP0355584	exonic	ENSG00000182718.18	.	synonymous SNV	ENSG00000182718.18:ENST00000558132.5:exon6:c.G393A:p.R131R,ENSG00000182718.18:ENST00000560466.5:exon6:c.G237A:p.R79R,ENSG00000182718.18:ENST00000558985.6:exon7:c.G237A:p.R79R,ENSG00000182718.18:ENST00000558998.5:exon7:c.G237A:p.R79R,ENSG00000182718.18:ENST00000560014.5:exon7:c.G588A:p.R196R,ENSG00000182718.18:ENST00000332680.8:exon8:c.G642A:p.R214R,ENSG00000182718.18:ENST00000451270.7:exon8:c.G58…	exonic	PB.89946	.	synonymous SNV	PB.89946:PB.89946.102:exon5:c.G279A:p.R93R,PB.89946:PB.89946.149:exon6:c.G393A:p.R131R,PB.89946:PB.89946.83:exon6:c.G237A:p.R79R,PB.89946:PB.89946.101:exon7:c.G237A:p.R79R,PB.89946:PB.89946.16:exon7:c.G237A:p.R79R,PB.89946:PB.89946.179:exon7:c.G210A:p.R70R,PB.89946:PB.89946.43:exon7:c.G237A:p.R79R,PB.89946:PB.89946.54:exon7:c.G255A:p.R85R,PB.89946:PB.89946.82:exon7:c.G237A:p.R79R,PB.89946:PB.8994…	chr15	SPARK_WES	denovo	TRUE	donor
SP0355409	19	43546883	43546884	c	t	0.774	2.1913e-10	male	sibling	2	SPARK_WES_5	SP0355408	SP0375148	exonic	ENSG00000073050.12	.	synonymous SNV	ENSG00000073050.12:ENST00000543982.5:exon10:c.G1200A:p.K400K,ENSG00000073050.12:ENST00000262887.10:exon11:c.G1293A:p.K431K	exonic	PB.101678	.	synonymous SNV	PB.101678:PB.101678.186:exon5:c.G264A:p.K88K,PB.101678:PB.101678.153:exon10:c.G1200A:p.K400K,PB.101678:PB.101678.158:exon10:c.G120A:p.K40K,PB.101678:PB.101678.165:exon10:c.G120A:p.K40K,PB.101678:PB.101678.173:exon10:c.G1182A:p.K394K,PB.101678:PB.101678.185:exon10:c.G1221A:p.K407K,PB.101678:PB.101678.150:exon11:c.G1293A:p.K431K,PB.101678:PB.101678.152:exon11:c.G1287A:p.K429K,PB.101678:PB.101678.17…	chr19	SPARK_WES	denovo	TRUE	donor
SP0355171	2	9407447	9407448	c	g	0.957	0.015387	male	sibling	1	SPARK_WES_3	SP0355168	SP0355197	exonic;splicing	ENSG00000119185.13;ENSG00000119185.13	ENST00000360635.7:exon7:c.531+1G>C;ENST00000355346.9:exon6:c.531+1G>C;ENST00000464228.5:exon5:c.452+1G>C;ENST00000464228.5:exon5:UTR3	nonsynonymous SNV	ENSG00000119185.13:ENST00000359712.7:exon6:c.G532C:p.V178L,ENSG00000119185.13:ENST00000456913.6:exon6:c.G532C:p.V178L	exonic;splicing	PB.8989;PB.8989	PB.8989.27:exon6:c.531+1G>C;PB.8989.25:exon4:c.399+1G>C;PB.8989.31:exon7:c.531+1G>C;PB.8989.35:exon5:c.198+1G>C;PB.8989.40:exon7:c.531+1G>C;PB.8989.29:exon5:c.198+1G>C;PB.8989.28:exon6:c.531+1G>C;PB.8989.118:exon7:c.531+1G>C;PB.8989.127:exon7:c.517+1G>C;PB.8989.127:exon7:UTR3;PB.8989.112:exon7:c.531+1G>C;PB.8989.114:exon5:c.198+1G>C;PB.8989.120:exon7:c.531+1G>C;PB.8989.141:exon8:c.531+1G>C;PB.898…	nonsynonymous SNV	PB.8989:PB.8989.106:exon4:c.G400C:p.V134L,PB.8989:PB.8989.110:exon5:c.G199C:p.V67L,PB.8989:PB.8989.123:exon5:c.G199C:p.V67L,PB.8989:PB.8989.178:exon5:c.G199C:p.V67L,PB.8989:PB.8989.24:exon5:c.G199C:p.V67L,PB.8989:PB.8989.103:exon6:c.G532C:p.V178L,PB.8989:PB.8989.108:exon6:c.G532C:p.V178L,PB.8989:PB.8989.169:exon6:c.G532C:p.V178L,PB.8989:PB.8989.182:exon6:c.G532C:p.V178L,PB.8989:PB.8989.193:exon6:…	chr2	SPARK_WES	denovo	TRUE	donor
SP0353750	1	220057918	220057919	t	c	1.127	3.7855e-6	female	sibling	2	SPARK_WES_3	SP0353760	SP0353747	splicing	ENSG00000162813.18	ENST00000354807.7:exon11:c.871-2A>G	.	.	splicing	PB.7580	PB.7580.559:exon10:c.826-2A>G	.	.	chr1	SPARK_WES	denovo	TRUE	acceptor
SP0353306	7	99459146	99459147	t	g	1.11	2.0114e-18	female	sibling	1	SPARK_WES_3	SP0353299	SP0360503	exonic	ENSG00000241468.8	.	nonsynonymous SNV	ENSG00000241468.8:ENST00000292475.8:exon3:c.A256C:p.K86Q,ENSG00000241468.8:ENST00000394186.3:exon3:c.A238C:p.K80Q,ENSG00000241468.8:ENST00000449683.5:exon3:c.A268C:p.K90Q	exonic	PB.51676	.	nonsynonymous SNV	PB.51676:PB.51676.307:exon3:c.A256C:p.K86Q,PB.51676:PB.51676.329:exon3:c.A256C:p.S86R,PB.51676:PB.51676.332:exon3:c.A238C:p.S80R	chr7	SPARK_WES	denovo	TRUE	donor
SP0352842	4	151656231	151656232	g	a	0.878	8.1534e-13	male	sibling	1	SPARK_WES_3	SP0352838	SP0353992	exonic	ENSG00000164142.16	.	nonsynonymous SNV	ENSG00000164142.16:ENST00000505231.1:exon10:c.G2552A:p.G851D,ENSG00000164142.16:ENST00000435205.6:exon12:c.G2552A:p.G851D	exonic	PB.32033	.	nonsynonymous SNV	PB.32033:PB.32033.14:exon11:c.G2552A:p.G851D,PB.32033:PB.32033.18:exon11:c.G2552A:p.G851D,PB.32033:PB.32033.13:exon12:c.G2552A:p.G851D,PB.32033:PB.32033.2:exon13:c.G2552A:p.G851D	chr4	SPARK_WES	denovo	TRUE	acceptor
SP0352816	5	151052164	151052165	c	t	0.373	1	male	sibling	2	SPARK_WES_3	SP0352814	SP0356479	exonic	ENSG00000145901.17	.	nonsynonymous SNV	ENSG00000145901.17:ENST00000519339.5:exon5:c.G563A:p.R188Q,ENSG00000145901.17:ENST00000520931.5:exon6:c.G563A:p.R188Q,ENSG00000145901.17:ENST00000522100.6:exon6:c.G563A:p.R188Q,ENSG00000145901.17:ENST00000523200.5:exon6:c.G722A:p.R241Q,ENSG00000145901.17:ENST00000524280.5:exon6:c.G722A:p.R241Q,ENSG00000145901.17:ENST00000315050.11:exon7:c.G722A:p.R241Q,ENSG00000145901.17:ENST00000389378.6:exon7:c…	exonic	PB.39925	.	nonsynonymous SNV	PB.39925:PB.39925.31:exon6:c.G563A:p.R188Q,PB.39925:PB.39925.40:exon6:c.G644A:p.R215Q,PB.39925:PB.39925.47:exon6:c.G563A:p.R188Q,PB.39925:PB.39925.54:exon6:c.G563A:p.R188Q,PB.39925:PB.39925.160:exon7:c.G722A:p.R241Q,PB.39925:PB.39925.25:exon7:c.G722A:p.R241Q,PB.39925:PB.39925.30:exon7:c.G722A:p.R241Q,PB.39925:PB.39925.32:exon7:c.G722A:p.R241Q,PB.39925:PB.39925.34:exon7:c.G722A:p.R241Q,PB.39925:PB…	chr5	SPARK_WES	denovo	TRUE	donor
SP0352134	4	101032266	101032267	c	t	0.243	1	male	sibling	2	SPARK_WES_3	SP0352151	SP0352131	exonic	ENSG00000138814.17	.	nonsynonymous SNV	ENSG00000138814.17:ENST00000512215.5:exon6:c.G643A:p.A215T,ENSG00000138814.17:ENST00000323055.10:exon11:c.G1213A:p.A405T,ENSG00000138814.17:ENST00000507176.5:exon11:c.G1045A:p.A349T,ENSG00000138814.17:ENST00000394853.8:exon12:c.G1339A:p.A447T,ENSG00000138814.17:ENST00000394854.8:exon12:c.G1339A:p.A447T	exonic	PB.29806	.	nonsynonymous SNV	PB.29806:PB.29806.13:exon12:c.G1339A:p.A447T,PB.29806:PB.29806.35:exon12:c.G1339A:p.A447T,PB.29806:PB.29806.61:exon12:c.G1189A:p.A397T,PB.29806:PB.29806.62:exon12:c.G1339A:p.A447T,PB.29806:PB.29806.63:exon12:c.G1339A:p.A447T,PB.29806:PB.29806.71:exon12:c.G1189A:p.A397T	chr4	SPARK_WES	denovo	TRUE	donor
SP0351182	16	2064270	2064271	g	c	0.204	1	male	sibling	2	SPARK_WES_4	SP0351177	SP0351220	splicing	ENSG00000103197.20	ENST00000643088.1:exon15:c.1444-1G>C;ENST00000643946.1:exon15:c.1444-1G>C;ENST00000642206.2:exon15:c.1489-1G>C;ENST00000382538.10:exon14:c.1297-1G>C;ENST00000644135.1:exon15:c.1444-1G>C;ENST00000568566.6:exon14:c.1362-1G>C;ENST00000643745.1:exon16:c.1531-1G>C;ENST00000643745.1:exon16:UTR3;ENST00000219476.9:exon15:c.1444-1G>C;ENST00000645186.2:exon15:c.1444-1G>C;ENST00000644417.2:exon15:c.1427-1G>…	.	.	splicing	PB.91603	PB.91603.1:exon15:c.1444-1G>C;PB.91603.2:exon14:c.1333-1G>C;PB.91603.7:exon15:c.1444-1G>C;PB.91603.12:exon15:c.1444-1G>C;PB.91603.5:exon15:c.1444-1G>C;PB.91603.33:exon15:c.1444-1G>C;PB.91603.15:exon15:c.1444-1G>C	.	.	chr16	SPARK_WES	denovo	TRUE	acceptor
SP0349735	9	26907999	26908000	t	c	0.679	0.0023255	female	sibling	1	SPARK_WES_3	SP0349733	SP0349746	splicing	ENSG00000137055.15	ENST00000397292.8:exon13:c.1658-2A>G;ENST00000487173.5:exon4:c.237-2A>G;ENST00000520884.5:exon13:c.1658-2A>G	.	.	splicing	PB.61034	PB.61034.442:exon12:c.1589-2A>G;PB.61034.457:exon12:c.503-2A>G;PB.61034.460:exon12:c.1556-2A>G;PB.61034.449:exon14:c.1928-2A>G;PB.61034.449:exon14:UTR3;PB.61034.450:exon12:c.1589-2A>G;PB.61034.454:exon13:c.1741-2A>G;PB.61034.454:exon13:UTR3;PB.61034.444:exon13:c.1658-2A>G;PB.61034.601:exon13:c.1658-2A>G;PB.61034.600:exon12:c.1589-2A>G;PB.61034.602:exon12:c.1589-2A>G	.	.	chr9	SPARK_WES	denovo	TRUE	acceptor
SP0349139	3	108686584	108686585	g	t	0.781	5.1707e-16	female	sibling	2	SPARK_WES_3	SP0349137	SP0349154	splicing	ENSG00000198919.13	ENST00000361582.8:exon28:c.3149+1G>T;ENST00000463306.1:exon28:c.3149+1G>T	.	.	splicing	PB.22644	PB.22644.4:exon28:c.3149+1G>T;PB.22644.20:exon27:c.2897+1G>T;PB.22644.18:exon28:c.3149+1G>T;PB.22644.17:exon28:c.3149+1G>T;PB.22644.31:exon28:c.3149+1G>T;PB.22644.6:exon28:c.3149+1G>T;PB.22644.105:exon28:c.3155+1G>T;PB.22644.128:exon27:c.2897+1G>T;PB.22644.241:exon28:c.3166+1G>T;PB.22644.241:exon28:UTR3;PB.22644.107:exon28:c.3149+1G>T;PB.22644.279:exon28:c.3149+1G>T	.	.	chr3	SPARK_WES	denovo	TRUE	donor
SP0348799	16	23445963	23445964	g	t	0.652	2.4722e-5	female	sibling	1	SPARK_WES_5	SP0278442	SP0278462	intronic	ENSG00000168434.13	.	.	.	intronic	PB.92385	.	.	.	chr16	SPARK_WES	denovo	TRUE	acceptor
SP0348701	5	53603449	53603450	a	g	1.52	1.9698e-9	female	sibling	1	SPARK_WES_5	SP0348698	SP0366295	splicing	ENSG00000164258.12	ENST00000507026.5:exon3:c.223-2A>G;ENST00000507026.5:exon3:UTR3;ENST00000502423.5:exon2:c.99-2A>G;ENST00000296684.10:exon2:c.99-2A>G;ENST00000506974.5:exon2:c.99-2A>G;ENST00000506765.1:exon2:c.87-2A>G	.	.	splicing	PB.35511	PB.35511.1:exon2:c.99-2A>G;PB.35511.39:exon2:c.99-2A>G;PB.35511.9:exon2:c.99-2A>G;PB.35511.7:exon2:c.99-2A>G	.	.	chr5	SPARK_WES	denovo	TRUE	acceptor
SP0348700	12	32740520	32740521	t	g	0.507	0.92169	male	sibling	2	SPARK_WES_4	SP0348698	SP0366295	intronic	ENSG00000087470.21	.	.	.	intronic	PB.76425;PB.76432	.	.	.	chr12	SPARK_WES	denovo	TRUE	donor
SP0348207	3	127015322	127015323	a	c	0.486	0.60692	female	sibling	1	SPARK_WES_5	SP0348204	SP0348435	intronic	ENSG00000114554.12	.	.	.	intronic	PB.23378	.	.	.	chr3	SPARK_WES	denovo	TRUE	donor
SP0347930	13	23279480	23279481	a	g	1.212	6.5823e-7	male	proband	2	SPARK_WGS_4	SP0347929	SP0347932	intronic	ENSG00000102683.8	.	.	.	intronic	PB.80511	.	.	.	chr13	SPARK_WGS	denovo	TRUE	donor
SP0347686	7	100683816	100683817	c	t	0.736	4.0806e-16	female	sibling	2	SPARK_WES_5	SP0347902	SP0347685	splicing	ENSG00000146830.11	ENST00000275732.5:exon16:c.1969+1G>A;ENST00000646601.1:exon20:c.1969+1G>A;ENST00000678049.1:exon19:c.1969+1G>A	.	.	splicing	PB.51705	PB.51705.8:exon1:UTR5	.	.	chr7	SPARK_WES	denovo	TRUE	donor
SP0346938	15	63338946	63338947	t	c	0.969	3.3229e-8	male	sibling	2	SPARK_WES_3	SP0331607	SP0346941	splicing	ENSG00000074410.14	ENST00000178638.8:exon8:c.748-2A>G;ENST00000344366.7:exon8:c.748-2A>G;ENST00000422263.2:exon7:c.568-2A>G	.	.	splicing	PB.90062	PB.90062.16:exon8:c.748-2A>G;PB.90062.20:exon8:c.748-2A>G;PB.90062.28:exon8:c.439-2A>G;PB.90062.27:exon7:c.568-2A>G;PB.90062.32:exon8:c.748-2A>G;PB.90062.22:exon8:c.748-2A>G	.	.	chr15	SPARK_WES	denovo	TRUE	acceptor
SP0346505	10	47474303	47474304	c	a	0.727	0.59302	male	sibling	2	SPARK_WES_4	SP0346504	SP0346509	splicing	ENSG00000265190.7	ENST00000583874.5:exon6:c.589+1G>T;ENST00000585281.6:exon8:c.646+1G>T;ENST00000583911.5:exon6:c.460+1G>T;ENST00000611843.4:exon8:c.760+1G>T;ENST00000577813.1:exon7:c.566+1G>T;ENST00000577813.1:exon7:UTR3	.	.	splicing	PB.66301	PB.66301.1:exon8:c.547+1G>T	.	.	chr10	SPARK_WES	denovo	TRUE	donor
SP0346371	14	103699131	103699132	c	a	1.799	1.1578e-15	male	sibling	2	SPARK_WES_4	SP0346367	SP0347746	splicing	ENSG00000126215.14	ENST00000554913.5:exon9:c.821+1G>T;ENST00000555055.6:exon9:c.821+1G>T;ENST00000352127.11:exon8:c.821+1G>T;ENST00000553264.5:exon7:c.821+1G>T;ENST00000554974.5:exon3:c.206+1G>T	.	.	exonic;splicing	PB.88202;PB.88202	PB.88202.335:exon9:c.821+1G>T;PB.88202.332:exon9:c.821+1G>T;PB.88202.338:exon9:c.1951+1G>T;PB.88202.338:exon9:UTR3;PB.88202.341:exon9:c.821+1G>T;PB.88202.342:exon9:c.821+1G>T;PB.88202.348:exon8:c.821+1G>T;PB.88202.356:exon9:c.821+1G>T;PB.88202.339:exon8:c.821+1G>T;PB.88202.359:exon10:c.821+1G>T;PB.88202.354:exon8:c.821+1G>T;PB.88202.368:exon9:c.821+1G>T;PB.88202.378:exon9:c.821+1G>T;PB.88202.345:…	synonymous SNV	PB.88202:PB.88202.358:exon8:c.G822T:p.G274G	chr14	SPARK_WES	denovo	TRUE	donor
SP0345669	3	49115362	49115363	t	g	0.297	1	male	sibling	2	SPARK_WES_6	SP0345666	SP0490331	splicing	ENSG00000172046.21	ENST00000398896.6:exon12:c.1541-2A>C;ENST00000417901.6:exon13:c.1889-2A>C;ENST00000693111.1:exon12:c.1580-2A>C;ENST00000691288.1:exon12:c.1547-2A>C;ENST00000453664.5:exon13:c.1853-2A>C;ENST00000692912.1:exon13:c.1889-2A>C;ENST00000398888.6:exon12:c.1580-2A>C;ENST00000698200.1:exon12:c.1670-2A>C;ENST00000689715.1:exon13:c.1733-2A>C;ENST00000306026.6:exon13:c.1844-2A>C;ENST00000434032.6:exon13:c.18…	.	.	splicing	PB.20371	PB.20371.1072:exon12:c.1586-2A>C;PB.20371.1080:exon13:c.1889-2A>C;PB.20371.1073:exon13:c.1889-2A>C;PB.20371.1081:exon13:c.1889-2A>C;PB.20371.1086:exon12:c.1580-2A>C;PB.20371.1075:exon13:c.1841-2A>C;PB.20371.1087:exon12:c.1541-2A>C;PB.20371.1085:exon13:c.1850-2A>C;PB.20371.1077:exon13:c.1895-2A>C;PB.20371.1088:exon13:c.1838-2A>C;PB.20371.1152:exon12:c.1535-2A>C;PB.20371.1151:exon13:c.1844-2A>C;PB.…	.	.	chr3	SPARK_WES	denovo	TRUE	acceptor
SP0345536	8	102314742	102314743	c	t	0.073	1	male	sibling	2	SPARK_WES_4	SP0345535	SP0349170	splicing	ENSG00000104517.13	ENST00000520539.6:exon15:c.1894+1G>A;ENST00000220959.8:exon15:c.1894+1G>A;ENST00000521922.5:exon15:c.1876+1G>A	.	.	splicing	PB.58061	PB.58061.213:exon9:c.1150+1G>A	.	.	chr8	SPARK_WES	denovo	TRUE	donor
SP0344873	7	149278527	149278528	g	c	1.147	7.9234e-8	female	sibling	1	SPARK_WES_5	SP0344869	SP0345100	splicing	ENSG00000204946.10	ENST00000378052.5:exon5:c.802+1G>C;ENST00000434415.6:exon5:c.802+1G>C;ENST00000476295.5:exon5:c.802+1G>C	.	.	splicing	PB.53680	PB.53680.308:exon9:c.2494+1G>C;PB.53680.308:exon9:UTR3;PB.53680.327:exon10:c.928+1G>C;PB.53680.366:exon5:c.802+1G>C;PB.53680.372:exon5:UTR5;PB.53680.373:exon6:UTR5;PB.53680.374:exon5:c.802+1G>C	.	.	chr7	SPARK_WES	denovo	TRUE	donor
SP0343773	7	55366230	55366231	t	c	0.847	7.7468e-7	male	sibling	2	SPARK_WES_3	SP0343772	SP0351781	splicing	ENSG00000132434.10	ENST00000254770.3:exon1:c.204+2T>C;ENST00000452107.6:exon1:c.119+2T>C	.	.	splicing	PB.50221	PB.50221.5:exon1:c.204+2T>C;PB.50221.11:exon1:c.204+2T>C;PB.50221.9:exon1:c.204+2T>C;PB.50221.6:exon1:c.204+2T>C;PB.50221.23:exon1:c.204+2T>C;PB.50221.16:exon1:c.204+2T>C;PB.50221.32:exon1:c.204+2T>C	.	.	chr7	SPARK_WES	denovo	TRUE	donor
SP0343237	7	42023610	42023611	g	t	0.299	1	female	sibling	2	SPARK_WES_3	SP0343235	SP0343249	intronic	ENSG00000106571.15	.	.	.	intronic	PB.49794	.	.	.	chr7	SPARK_WES	denovo	TRUE	acceptor
SP0342698	2	216450843	216450844	a	g	0.796	4.8461e-12	female	sibling	2	SPARK_WES_3	SP0342696	SP0371738	splicing	ENSG00000138375.14	ENST00000430374.6:exon12:c.1852-2A>G;ENST00000697899.1:exon11:c.1618-2A>G;ENST00000357276.9:exon12:c.1852-2A>G;ENST00000697901.1:exon12:c.1856-2A>G;ENST00000697901.1:exon12:UTR3;ENST00000444508.6:exon12:c.1852-2A>G;ENST00000697903.1:exon11:c.1701-2A>G;ENST00000697903.1:exon11:UTR3;ENST00000425815.6:exon12:c.1852-2A>G;ENST00000697904.1:exon11:c.1701-2A>G;ENST00000697904.1:exon11:UTR3;ENST000006979…	.	.	splicing	PB.17348	PB.17348.1:exon11:c.1701-2A>G;PB.17348.1:exon11:UTR3;PB.17348.3:exon12:c.1852-2A>G;PB.17348.4:exon11:c.1786-2A>G;PB.17348.26:exon12:c.1852-2A>G;PB.17348.2:exon11:c.1618-2A>G;PB.17348.39:exon12:c.1852-2A>G;PB.17348.18:exon12:c.1852-2A>G;PB.17348.57:exon12:c.1852-2A>G;PB.17348.107:exon11:c.1786-2A>G;PB.17348.104:exon11:c.1618-2A>G;PB.17348.117:exon12:c.1852-2A>G;PB.17348.137:exon12:c.1852-2A>G;PB.1…	.	.	chr2	SPARK_WES	denovo	TRUE	acceptor
SP0342585	19	651691	651692	c	t	1.075	1.0915e-4	male	sibling	1	SPARK_WES_5	SP0342583	SP0439413	exonic	ENSG00000070423.18	.	nonsynonymous SNV	ENSG00000070423.18:ENST00000292363.10:exon4:c.G362A:p.R121Q,ENSG00000070423.18:ENST00000589762.5:exon4:c.G362A:p.R121Q	exonic	PB.100384	.	nonsynonymous SNV	PB.100384:PB.100384.100:exon4:c.G362A:p.R121Q,PB.100384:PB.100384.112:exon4:c.G329A:p.R110Q,PB.100384:PB.100384.21:exon4:c.G362A:p.R121Q,PB.100384:PB.100384.22:exon4:c.G362A:p.R121Q,PB.100384:PB.100384.27:exon4:c.G362A:p.R121Q,PB.100384:PB.100384.29:exon4:c.G329A:p.R110Q,PB.100384:PB.100384.3:exon4:c.G362A:p.R121Q,PB.100384:PB.100384.35:exon4:c.G362A:p.R121Q,PB.100384:PB.100384.91:exon4:c.G362A:p…	chr19	SPARK_WES	denovo	TRUE	donor
SP0342412	1	64838591	64838592	g	a	0.168	1	male	sibling	2	SPARK_WES_4	SP0342408	SP0346497	intronic	ENSG00000162434.14	.	.	.	intronic	PB.2257	.	.	.	chr1	SPARK_WES	denovo	TRUE	acceptor
SP0340965	19	16082046	16082047	g	c	0.802	0.0054753	female	sibling	1	SPARK_WES_5	SP0340963	SP0340973	splicing	ENSG00000167460.18	ENST00000646974.2:exon3:c.374+1G>C;ENST00000647464.3:exon3:c.374+1G>C;ENST00000586499.6:exon3:c.523+1G>C;ENST00000586499.6:exon3:UTR3;ENST00000642789.1:exon2:c.234+1G>C;ENST00000645471.1:exon2:c.266+1G>C;ENST00000647037.1:exon2:c.266+1G>C;ENST00000646575.2:exon2:c.266+1G>C;ENST00000643579.2:exon2:c.266+1G>C;ENST00000643494.1:exon2:c.266+1G>C;ENST00000670382.1:exon3:c.459+1G>C;ENST00000670382.1:ex…	.	.	splicing	PB.100911	PB.100911.1:exon3:c.374+1G>C;PB.100911.2:exon3:c.263+1G>C;PB.100911.5:exon2:UTR5;PB.100911.8:exon2:UTR5;PB.100911.15:exon2:c.266+1G>C;PB.100911.17:exon2:c.266+1G>C;PB.100911.16:exon2:c.266+1G>C;PB.100911.32:exon2:c.266+1G>C;PB.100911.28:exon2:c.266+1G>C;PB.100911.57:exon2:c.266+1G>C;PB.100911.47:exon2:c.266+1G>C;PB.100911.60:exon2:c.266+1G>C;PB.100911.66:exon2:c.266+1G>C;PB.100911.65:exon2:c.266+…	.	.	chr19	SPARK_WES	denovo	TRUE	donor
SP0340105	6	132472377	132472378	a	g	0.9	0.0031513	female	sibling	1	SPARK_WES_3	SP0340101	SP0340249	intronic	ENSG00000079950.14	.	.	.	intronic	PB.46626	.	.	.	chr6	SPARK_WES	denovo	TRUE	acceptor
SP0339945	11	75422769	75422770	t	g	0.205	0.99993	male	sibling	2	SPARK_WES_3	SP0339944	SP0346883	splicing	ENSG00000149243.17	ENST00000376292.8:exon6:c.904-2A>C;ENST00000539798.3:exon7:c.1564-2A>C	.	.	splicing	PB.72656	PB.72656.308:exon7:c.1564-2A>C;PB.72656.305:exon6:c.2686-2A>C;PB.72656.305:exon6:UTR3;PB.72656.357:exon8:c.1264-2A>C;PB.72656.314:exon7:c.1601-2A>C;PB.72656.314:exon7:UTR3;PB.72656.300:exon5:c.3624-2A>C;PB.72656.300:exon5:UTR3;PB.72656.317:exon6:c.1564-2A>C;PB.72656.354:exon6:c.2502-2A>C;PB.72656.354:exon6:UTR3;PB.72656.374:exon8:c.1237-2A>C;PB.72656.301:exon7:c.1564-2A>C;PB.72656.312:exon7:c.158…	.	.	chr11	SPARK_WES	denovo	TRUE	acceptor
SP0339119	7	100602551	100602552	g	t	NA	NA	male	sibling	2	SPARK_WES_5	SP0339118	SP0340020	ncRNA_exonic;splicing	ENSG00000224729.7;ENSG00000106333.13	ENST00000223061.6:exon1:c.95+1G>T	.	.	splicing	PB.51698	PB.51698.101:exon1:c.95+1G>T;PB.51698.103:exon1:UTR5;PB.51698.104:exon1:c.95+1G>T;PB.51698.106:exon1:c.95+1G>T	.	.	chr7	SPARK_WES	denovo	TRUE	donor
SP0338924	1	155256671	155256672	a	c	0.884	4.8892e-7	male	sibling	2	SPARK_WES_5	SP0338935	SP0338923	exonic;splicing	ENSG00000116521.12;ENSG00000116521.12	ENST00000478737.6:exon6:c.635+2T>G;ENST00000478737.6:exon6:UTR3;ENST00000714213.1:exon8:c.756+2T>G;ENST00000465312.6:exon7:c.757+2T>G;ENST00000465312.6:exon7:UTR3;ENST00000302631.8:exon8:c.897+2T>G;ENST00000355379.3:exon7:c.819+2T>G;ENST00000714215.1:exon8:c.835+2T>G;ENST00000714215.1:exon8:UTR3;ENST00000714216.1:exon8:c.855+2T>G;ENST00000714219.1:exon6:c.696+2T>G;ENST00000714220.1:exon7:c.777+2T…	nonsynonymous SNV	ENSG00000116521.12:ENST00000714218.1:exon8:c.T899G:p.V300G	exonic;splicing	PB.4901;PB.4901	PB.4901.945:exon12:c.897+2T>G;PB.4901.978:exon8:c.756+2T>G;PB.4901.1006:exon7:c.774+2T>G;PB.4901.969:exon6:c.635+2T>G;PB.4901.969:exon6:UTR3;PB.4901.961:exon7:c.819+2T>G;PB.4901.965:exon8:c.756+2T>G;PB.4901.979:exon9:c.756+2T>G;PB.4901.954:exon8:c.438+2T>G;PB.4901.949:exon8:c.884+2T>G;PB.4901.949:exon8:UTR3;PB.4901.1014:exon16:c.897+2T>G;PB.4901.1020:exon8:c.845+2T>G;PB.4901.1020:exon8:UTR3;PB.49…	nonsynonymous SNV	PB.4901:PB.4901.960:exon7:c.T821G:p.V274G,PB.4901:PB.4901.1010:exon8:c.T899G:p.V300G,PB.4901:PB.4901.959:exon8:c.T899G:p.V300G	chr1	SPARK_WES	denovo	TRUE	donor
SP0338769	16	30067367	30067368	t	c	NA	NA	female	sibling	1	SPARK_WES_5	SP0338765	SP0338788	splicing	ENSG00000149925.22;ENSG00000285043.3	ENST00000569545.5:exon4:c.112+2T>C;ENST00000563060.6:exon2:c.112+2T>C;ENST00000412304.6:exon2:c.112+2T>C;ENST00000563987.5:exon3:c.112+2T>C;ENST00000642816.3:exon3:c.274+2T>C;ENST00000643777.4:exon2:c.112+2T>C;ENST00000569798.5:exon2:c.112+2T>C;ENST00000395240.7:exon2:c.112+2T>C;ENST00000562679.5:exon3:c.274+2T>C;ENST00000395248.6:exon9:c.1131+2T>C;ENST00000395248.6:exon9:UTR3;ENST00000566897.6:e…	.	.	splicing	PB.92596	PB.92596.1:exon5:c.112+2T>C;PB.92596.2:exon7:c.112+2T>C;PB.92596.3:exon6:c.112+2T>C;PB.92596.5:exon4:c.112+2T>C;PB.92596.9:exon4:c.112+2T>C;PB.92596.10:exon7:c.112+2T>C;PB.92596.14:exon6:c.112+2T>C;PB.92596.20:exon7:c.1041+2T>C;PB.92596.20:exon7:UTR3;PB.92596.26:exon6:c.274+2T>C;PB.92596.29:exon4:c.112+2T>C;PB.92596.39:exon3:c.112+2T>C;PB.92596.40:exon4:c.112+2T>C;PB.92596.54:exon3:c.112+2T>C;PB.…	.	.	chr16	SPARK_WES	denovo	TRUE	donor
SP0338201	16	71067391	71067392	t	a	0.555	4.1066e-8	male	sibling	2	SPARK_WES_3	SP0338217	SP0338200	splicing	ENSG00000157423.18	ENST00000393567.7:exon15:c.1975-2A>T;ENST00000393552.6:exon7:c.829-2A>T;ENST00000539447.5:exon13:c.1678-2A>T;ENST00000539447.5:exon13:UTR3;ENST00000321489.9:exon15:c.1975-2A>T;ENST00000538248.5:exon15:c.2056-2A>T;ENST00000545230.5:exon11:c.1384-2A>T;ENST00000541601.5:exon15:c.2026-2A>T;ENST00000288168.14:exon15:c.2026-2A>T;ENST00000542890.1:exon2:c.180-2A>T	.	.	splicing	PB.93686	PB.93686.672:exon15:c.1975-2A>T;PB.93686.690:exon15:c.1975-2A>T;PB.93686.688:exon15:c.2056-2A>T;PB.93686.692:exon15:c.2026-2A>T	.	.	chr16	SPARK_WES	denovo	TRUE	acceptor
SP0337077	12	103943321	103943322	a	g	0.326	1	male	sibling	2	SPARK_WES_3	SP0337076	SP0337683	exonic	ENSG00000166598.16	.	synonymous SNV	ENSG00000166598.16:ENST00000680391.1:exon13:c.A1893G:p.V631V	exonic	PB.79331	.	synonymous SNV	PB.79331:PB.79331.16:exon13:c.A1893G:p.V631V	chr12	SPARK_WES	denovo	TRUE	donor
SP0336045	5	111102342	111102343	a	g	0.707	7.7337e-9	female	sibling	2	SPARK_WES_3	SP0336042	SP0340914	splicing	ENSG00000134987.13	ENST00000513710.4:exon6:c.543-2A>G	.	.	splicing	PB.38258	PB.38258.18:exon6:c.543-2A>G;PB.38258.15:exon6:c.543-2A>G;PB.38258.7:exon6:c.543-2A>G;PB.38258.39:exon6:c.543-2A>G;PB.38258.11:exon6:c.543-2A>G;PB.38258.46:exon6:c.543-2A>G;PB.38258.16:exon6:c.543-2A>G;PB.38258.2:exon6:c.543-2A>G;PB.38258.3:exon6:c.543-2A>G	.	.	chr5	SPARK_WES	denovo	TRUE	acceptor
SP0334998	2	156328015	156328016	t	c	0.093	1	male	sibling	2	SPARK_WES_3	SP0335008	SP0334996	splicing	ENSG00000153234.16	ENST00000339562.9:exon5:c.995-2A>G;ENST00000700228.1:exon5:c.866-2A>G;ENST00000426264.5:exon5:c.806-2A>G;ENST00000409572.5:exon5:c.995-2A>G;ENST00000417764.5:exon4:c.806-2A>G;ENST00000675870.1:exon4:c.806-2A>G;ENST00000417972.5:exon5:c.806-2A>G;ENST00000700229.1:exon2:c.13-2A>G;ENST00000700230.1:exon4:c.535-2A>G;ENST00000700230.1:exon4:UTR3;ENST00000700231.1:exon5:c.995-2A>G;ENST00000409108.6:exo…	.	.	splicing	PB.14853	PB.14853.5:exon5:c.995-2A>G;PB.14853.25:exon5:c.806-2A>G;PB.14853.23:exon5:c.995-2A>G;PB.14853.28:exon5:c.995-2A>G;PB.14853.22:exon5:c.995-2A>G	.	.	chr2	SPARK_WES	denovo	TRUE	acceptor
SP0334655	3	50265329	50265330	g	a	NA	NA	male	sibling	1	SPARK_WGS_4	SP0334652	SP0334673	downstream	ENSG00000232352.4	dist=644	.	.	intronic	PB.20405	.	.	.	chr3	SPARK_WGS	denovo	FALSE	donor
SP0331602	14	24188259	24188260	g	a	0.631	0.022843	female	sibling	1	SPARK_WES_3	SP0331600	SP0337366	intronic	ENSG00000196497.17;ENSG00000259522.3	.	.	.	UTR5	PB.84832	PB.84832.14:c.-681C>T;PB.84832.21:c.-681C>T	.	.	chr14	SPARK_WES	denovo	TRUE	acceptor
SP0330484	10	13452537	13452538	c	a	0.843	1.3207e-5	female	sibling	1	SPARK_WES_3	SP0330481	SP0330492	splicing	ENSG00000165626.19	ENST00000341083.7:exon7:c.1027+1G>T;ENST00000480703.2:exon5:c.820+1G>T;ENST00000440282.5:exon2:c.295+1G>T;ENST00000466271.3:exon7:c.1183+1G>T;ENST00000688845.1:exon4:c.724+1G>T;ENST00000688845.1:exon4:UTR3;ENST00000689161.1:exon6:c.1072+1G>T;ENST00000378605.3:exon6:c.1066+1G>T;ENST00000683141.1:exon5:c.956+1G>T;ENST00000463303.5:exon1:c.99+1G>T;ENST00000469555.1:exon2:c.198+1G>T	.	.	splicing	PB.65267	PB.65267.456:exon7:c.1222+1G>T	.	.	chr10	SPARK_WES	denovo	TRUE	donor
SP0329135	5	179555649	179555650	c	g	0.814	5.1345e-8	male	proband	2	SPARK_WGS_4	SP0329133	SP0329166	exonic	ENSG00000176783.15	.	unknown	UNKNOWN	UTR5	PB.41208	PB.41208.57:c.-4389C>G	.	.	chr5	SPARK_WGS	denovo	TRUE	acceptor
SP0328293	3	49115362	49115363	t	g	0.297	1	male	sibling	2	SPARK_WES_5	SP0328292	SP0328300	splicing	ENSG00000172046.21	ENST00000398896.6:exon12:c.1541-2A>C;ENST00000417901.6:exon13:c.1889-2A>C;ENST00000693111.1:exon12:c.1580-2A>C;ENST00000691288.1:exon12:c.1547-2A>C;ENST00000453664.5:exon13:c.1853-2A>C;ENST00000692912.1:exon13:c.1889-2A>C;ENST00000398888.6:exon12:c.1580-2A>C;ENST00000698200.1:exon12:c.1670-2A>C;ENST00000689715.1:exon13:c.1733-2A>C;ENST00000306026.6:exon13:c.1844-2A>C;ENST00000434032.6:exon13:c.18…	.	.	splicing	PB.20371	PB.20371.1072:exon12:c.1586-2A>C;PB.20371.1080:exon13:c.1889-2A>C;PB.20371.1073:exon13:c.1889-2A>C;PB.20371.1081:exon13:c.1889-2A>C;PB.20371.1086:exon12:c.1580-2A>C;PB.20371.1075:exon13:c.1841-2A>C;PB.20371.1087:exon12:c.1541-2A>C;PB.20371.1085:exon13:c.1850-2A>C;PB.20371.1077:exon13:c.1895-2A>C;PB.20371.1088:exon13:c.1838-2A>C;PB.20371.1152:exon12:c.1535-2A>C;PB.20371.1151:exon13:c.1844-2A>C;PB.…	.	.	chr3	SPARK_WES	denovo	TRUE	acceptor
SP0326174	3	49115362	49115363	t	g	0.297	1	male	sibling	2	SPARK_WES_3	SP0326172	SP0326592	splicing	ENSG00000172046.21	ENST00000398896.6:exon12:c.1541-2A>C;ENST00000417901.6:exon13:c.1889-2A>C;ENST00000693111.1:exon12:c.1580-2A>C;ENST00000691288.1:exon12:c.1547-2A>C;ENST00000453664.5:exon13:c.1853-2A>C;ENST00000692912.1:exon13:c.1889-2A>C;ENST00000398888.6:exon12:c.1580-2A>C;ENST00000698200.1:exon12:c.1670-2A>C;ENST00000689715.1:exon13:c.1733-2A>C;ENST00000306026.6:exon13:c.1844-2A>C;ENST00000434032.6:exon13:c.18…	.	.	splicing	PB.20371	PB.20371.1072:exon12:c.1586-2A>C;PB.20371.1080:exon13:c.1889-2A>C;PB.20371.1073:exon13:c.1889-2A>C;PB.20371.1081:exon13:c.1889-2A>C;PB.20371.1086:exon12:c.1580-2A>C;PB.20371.1075:exon13:c.1841-2A>C;PB.20371.1087:exon12:c.1541-2A>C;PB.20371.1085:exon13:c.1850-2A>C;PB.20371.1077:exon13:c.1895-2A>C;PB.20371.1088:exon13:c.1838-2A>C;PB.20371.1152:exon12:c.1535-2A>C;PB.20371.1151:exon13:c.1844-2A>C;PB.…	.	.	chr3	SPARK_WES	denovo	TRUE	acceptor
SP0324876	2	61211769	61211770	a	t	0.152	1	female	proband	2	SPARK_WGS_4	SP0325729	SP0324875	splicing	ENSG00000115464.15	ENST00000411912.5:exon17:c.2118+2T>A;ENST00000398571.7:exon69:c.8840+2T>A	.	.	splicing	PB.11215	PB.11215.76:exon7:c.1220+2T>A;PB.11215.73:exon21:c.2498+2T>A;PB.11215.93:exon21:c.2558+2T>A;PB.11215.71:exon36:c.4046+2T>A;PB.11215.77:exon29:c.3290+2T>A;PB.11215.248:exon25:c.2940+2T>A;PB.11215.248:exon25:UTR3	.	.	chr2	SPARK_WGS	denovo	TRUE	donor
SP0324716	11	45936492	45936493	c	t	0.149	1	female	sibling	2	SPARK_WES_4	SP0324714	SP0325086	splicing	ENSG00000135365.17	ENST00000676320.1:exon17:c.1684+1G>A;ENST00000323180.10:exon16:c.1543+1G>A;ENST00000530587.6:exon16:c.1543+1G>A;ENST00000693049.1:exon18:c.1782+1G>A;ENST00000693049.1:exon18:UTR3;ENST00000690620.1:exon19:c.1543+1G>A;ENST00000418153.6:exon16:c.1681+1G>A;ENST00000525676.6:exon17:c.1540+1G>A;ENST00000532028.1:exon2:c.106+1G>A	.	.	splicing	PB.71747	PB.71747.41:exon1:UTR5;PB.71747.33:exon16:c.1684+1G>A;PB.71747.43:exon16:c.1543+1G>A;PB.71747.38:exon16:c.1684+1G>A;PB.71747.71:exon16:c.1543+1G>A;PB.71747.35:exon17:c.1684+1G>A;PB.71747.49:exon17:c.1543+1G>A;PB.71747.260:exon16:c.1543+1G>A;PB.71747.263:exon17:c.1543+1G>A;PB.71747.256:exon17:c.1684+1G>A;PB.71747.271:exon16:c.1684+1G>A;PB.71747.362:exon18:c.1684+1G>A;PB.71747.361:exon17:c.1543+1G>…	.	.	chr11	SPARK_WES	denovo	TRUE	donor
SP0324295	19	651689	651690	a	g	1.075	1.0915e-4	female	sibling	1	SPARK_WGS_4	SP0324291	SP0324303	exonic;splicing	ENSG00000070423.18;ENSG00000070423.18	ENST00000589762.5:exon4:c.362+2T>C	nonsynonymous SNV	ENSG00000070423.18:ENST00000292363.10:exon4:c.T364C:p.Y122H	exonic;splicing	PB.100384;PB.100384	PB.100384.22:exon4:c.362+2T>C;PB.100384.100:exon4:c.362+2T>C	nonsynonymous SNV	PB.100384:PB.100384.112:exon4:c.T331C:p.Y111H,PB.100384:PB.100384.21:exon4:c.T364C:p.Y122H,PB.100384:PB.100384.27:exon4:c.T364C:p.Y122H,PB.100384:PB.100384.29:exon4:c.T331C:p.Y111H,PB.100384:PB.100384.3:exon4:c.T364C:p.Y122H,PB.100384:PB.100384.35:exon4:c.T364C:p.Y122H,PB.100384:PB.100384.91:exon4:c.T364C:p.Y122H,PB.100384:PB.100384.96:exon4:c.T364C:p.Y122H,PB.100384:PB.100384.95:exon5:c.T448C:p.…	chr19	SPARK_WGS	denovo	TRUE	donor
SP0323568	2	165308794	165308795	g	a	0.161	1	male	sibling	2	SPARK_WES_3	SP0323565	SP0325775	splicing	ENSG00000136531.19	ENST00000636384.2:exon5:c.605+1G>A;ENST00000424833.5:exon5:c.605+1G>A;ENST00000375437.7:exon5:c.605+1G>A;ENST00000631182.3:exon5:c.605+1G>A;ENST00000636071.2:exon6:c.605+1G>A;ENST00000637367.1:exon5:c.817+1G>A;ENST00000637367.1:exon5:UTR3;ENST00000636985.2:exon5:c.209+1G>A;ENST00000637266.2:exon5:c.605+1G>A;ENST00000283256.10:exon5:c.605+1G>A;ENST00000636662.2:exon5:c.1407+1G>A;ENST00000636662.2:…	.	.	exonic;splicing	PB.15205;PB.15205	PB.15205.24:exon5:c.605+1G>A;PB.15205.28:exon5:c.605+1G>A;PB.15205.56:exon5:c.605+1G>A;PB.15205.86:exon5:c.605+1G>A;PB.15205.101:exon5:c.605+1G>A;PB.15205.99:exon5:c.605+1G>A;PB.15205.137:exon5:c.817+1G>A;PB.15205.137:exon5:UTR3;PB.15205.166:exon5:c.605+1G>A;PB.15205.150:exon5:c.605+1G>A	synonymous SNV	PB.15205:PB.15205.22:exon5:c.G606A:p.A202A,PB.15205:PB.15205.60:exon5:c.G606A:p.A202A	chr2	SPARK_WES	denovo	TRUE	donor
SP0322869	3	127015322	127015323	a	c	0.486	0.60692	male	sibling	2	SPARK_WES_4	SP0322866	SP0323171	intronic	ENSG00000114554.12	.	.	.	intronic	PB.23378	.	.	.	chr3	SPARK_WES	denovo	TRUE	donor
SP0320657	10	72551341	72551342	c	g	1.02	1.0911e-8	male	sibling	2	SPARK_WES_3	SP0320655	SP0320666	splicing	ENSG00000107745.20	ENST00000361114.10:exon4:c.331-1G>C;ENST00000642044.1:exon4:c.331-1G>C;ENST00000635239.1:exon4:c.331-1G>C;ENST00000604238.2:exon4:c.331-1G>C;ENST00000603011.5:exon4:c.229-1G>C	.	.	splicing	PB.67410	PB.67410.175:exon2:UTR5;PB.67410.180:exon4:c.232-1G>C;PB.67410.181:exon4:c.331-1G>C;PB.67410.192:exon4:c.331-1G>C;PB.67410.198:exon4:UTR5;PB.67410.173:exon5:c.331-1G>C;PB.67410.190:exon4:c.331-1G>C;PB.67410.185:exon4:c.331-1G>C;PB.67410.186:exon5:c.331-1G>C;PB.67410.194:exon3:UTR5;PB.67410.201:exon4:c.331-1G>C;PB.67410.172:exon4:c.331-1G>C;PB.67410.188:exon5:c.331-1G>C;PB.67410.183:exon4:c.331-1G…	.	.	chr10	SPARK_WES	denovo	TRUE	acceptor
SP0320183	6	43011148	43011149	a	g	0.234	1	male	sibling	2	SPARK_WES_3	SP0320180	SP0333867	exonic	ENSG00000112640.16	.	nonsynonymous SNV	ENSG00000112640.16:ENST00000461010.5:exon14:c.A1354G:p.M452V,ENSG00000112640.16:ENST00000394110.7:exon16:c.A1576G:p.M526V,ENSG00000112640.16:ENST00000472118.5:exon16:c.A1648G:p.M550V,ENSG00000112640.16:ENST00000485511.6:exon16:c.A1672G:p.M558V	exonic	PB.42921	.	nonsynonymous SNV	PB.42921:PB.42921.378:exon14:c.A1354G:p.M452V,PB.42921:PB.42921.439:exon14:c.A853G:p.M285V,PB.42921:PB.42921.386:exon15:c.A1618G:p.M540V,PB.42921:PB.42921.391:exon15:c.A1219G:p.M407V,PB.42921:PB.42921.400:exon15:c.A1579G:p.M527V,PB.42921:PB.42921.444:exon15:c.A712G:p.M238V,PB.42921:PB.42921.508:exon15:c.A1555G:p.M519V,PB.42921:PB.42921.376:exon16:c.A1672G:p.M558V,PB.42921:PB.42921.379:exon16:c.A1…	chr6	SPARK_WES	denovo	TRUE	acceptor
SP0317989	12	49637731	49637732	g	c	0.542	0.015083	female	sibling	2	SPARK_WES_5	SP0317987	SP0317993	splicing	ENSG00000110844.14	ENST00000380281.6:exon18:c.1676-1G>C;ENST00000548825.7:exon18:c.1676-1G>C;ENST00000261897.5:exon17:c.1592-1G>C	.	.	exonic;splicing	PB.76991;PB.76991	PB.76991.1623:exon17:c.1481-1G>C;PB.76991.1651:exon19:c.1610-1G>C;PB.76991.1965:exon17:c.1565-1G>C;PB.76991.1973:exon18:c.1676-1G>C;PB.76991.1975:exon17:c.1595-1G>C;PB.76991.1985:exon17:c.707-1G>C;PB.76991.1997:exon18:c.1676-1G>C;PB.76991.2100:exon18:c.1697-1G>C;PB.76991.2116:exon17:c.1592-1G>C	nonsynonymous SNV	PB.76991:PB.76991.1977:exon16:c.G1742C:p.R581T,PB.76991:PB.76991.1981:exon17:c.G1823C:p.R608T,PB.76991:PB.76991.1990:exon17:c.G1823C:p.R608T	chr12	SPARK_WES	denovo	TRUE	acceptor
SP0316643	2	98645427	98645428	c	t	0.743	0.017818	male	sibling	2	SPARK_WES_3	SP0326975	SP0326967	exonic	ENSG00000071073.13	.	nonsynonymous SNV	ENSG00000071073.13:ENST00000414521.6:exon6:c.G505A:p.G169S,ENSG00000071073.13:ENST00000264968.7:exon8:c.G889A:p.G297S,ENSG00000071073.13:ENST00000393487.6:exon9:c.G889A:p.G297S,ENSG00000071073.13:ENST00000409391.1:exon9:c.G889A:p.G297S	exonic	PB.12497	.	nonsynonymous SNV	PB.12497:PB.12497.103:exon9:c.G889A:p.G297S,PB.12497:PB.12497.72:exon9:c.G889A:p.G297S,PB.12497:PB.12497.76:exon9:c.G889A:p.G297S,PB.12497:PB.12497.80:exon9:c.G889A:p.G297S,PB.12497:PB.12497.9:exon9:c.G889A:p.G297S	chr2	SPARK_WES	denovo	TRUE	donor
SP0316254	10	73399694	73399695	c	a	1.056	8.2809e-11	male	proband	2	SPARK_WGS_4	SP0316252	SP0316271	intronic	ENSG00000138279.16	.	.	.	splicing	PB.67440	PB.67440.1742:exon3:UTR5;PB.67440.1859:exon2:UTR5;PB.67440.1857:exon4:UTR5	.	.	chr10	SPARK_WGS	denovo	FALSE	donor
SP0315772	2	95908699	95908700	g	t	0.376	1	male	sibling	2	SPARK_WES_3	SP0315770	SP0316232	intronic	ENSG00000174501.15	.	.	.	UTR5	PB.12378	PB.12378.1686:c.-3726C>A	.	.	chr2	SPARK_WES	denovo	TRUE	acceptor
SP0314903	18	33740445	33740446	a	g	0.229	1	male	sibling	2	SPARK_WES_5	SP0314900	SP0315311	intronic	ENSG00000141431.14	.	.	.	intronic	PB.98426	.	.	.	chr18	SPARK_WES	denovo	TRUE	donor
SP0313184	10	112159910	112159911	c	t	0.748	7.7136e-4	male	sibling	2	SPARK_WES_3	SP0313167	SP0313209	exonic	ENSG00000119927.14	.	synonymous SNV	ENSG00000119927.14:ENST00000348367.9:exon17:c.G1902A:p.L634L,ENSG00000119927.14:ENST00000369425.5:exon17:c.G1902A:p.L634L	exonic	PB.69055	.	synonymous SNV	PB.69055:PB.69055.3:exon17:c.G1902A:p.L634L,PB.69055:PB.69055.53:exon17:c.G1902A:p.L634L	chr10	SPARK_WES	denovo	TRUE	donor
SP0313134	3	49115362	49115363	t	g	0.297	1	male	sibling	2	SPARK_WES_5	SP0313129	SP0313144	splicing	ENSG00000172046.21	ENST00000398896.6:exon12:c.1541-2A>C;ENST00000417901.6:exon13:c.1889-2A>C;ENST00000693111.1:exon12:c.1580-2A>C;ENST00000691288.1:exon12:c.1547-2A>C;ENST00000453664.5:exon13:c.1853-2A>C;ENST00000692912.1:exon13:c.1889-2A>C;ENST00000398888.6:exon12:c.1580-2A>C;ENST00000698200.1:exon12:c.1670-2A>C;ENST00000689715.1:exon13:c.1733-2A>C;ENST00000306026.6:exon13:c.1844-2A>C;ENST00000434032.6:exon13:c.18…	.	.	splicing	PB.20371	PB.20371.1072:exon12:c.1586-2A>C;PB.20371.1080:exon13:c.1889-2A>C;PB.20371.1073:exon13:c.1889-2A>C;PB.20371.1081:exon13:c.1889-2A>C;PB.20371.1086:exon12:c.1580-2A>C;PB.20371.1075:exon13:c.1841-2A>C;PB.20371.1087:exon12:c.1541-2A>C;PB.20371.1085:exon13:c.1850-2A>C;PB.20371.1077:exon13:c.1895-2A>C;PB.20371.1088:exon13:c.1838-2A>C;PB.20371.1152:exon12:c.1535-2A>C;PB.20371.1151:exon13:c.1844-2A>C;PB.…	.	.	chr3	SPARK_WES	denovo	TRUE	acceptor
SP0313134	7	23505570	23505571	t	a	0.979	1.2228e-6	male	sibling	2	SPARK_WES_5	SP0313129	SP0313144	splicing	ENSG00000164548.12	ENST00000297071.9:exon8:c.839-2A>T;ENST00000392502.8:exon10:c.533-2A>T;ENST00000538367.6:exon9:c.1140-2A>T;ENST00000538367.6:exon9:UTR3;ENST00000621813.4:exon9:c.536-2A>T	.	.	splicing	PB.49143	PB.49143.1540:exon8:c.536-2A>T;PB.49143.1532:exon9:c.536-2A>T;PB.49143.1541:exon9:c.536-2A>T;PB.49143.1535:exon9:c.536-2A>T;PB.49143.1529:exon10:c.536-2A>T;PB.49143.1538:exon7:c.650-2A>T;PB.49143.1534:exon9:c.536-2A>T;PB.49143.1527:exon8:c.839-2A>T;PB.49143.1596:exon9:c.536-2A>T;PB.49143.1602:exon10:c.536-2A>T;PB.49143.1593:exon8:c.536-2A>T;PB.49143.1585:exon7:c.650-2A>T;PB.49143.1595:exon9:c.536…	.	.	chr7	SPARK_WES	denovo	TRUE	acceptor
SP0310698	7	99459146	99459147	t	g	1.11	2.0114e-18	male	sibling	2	SPARK_WES_3	SP0310697	SP0318961	exonic	ENSG00000241468.8	.	nonsynonymous SNV	ENSG00000241468.8:ENST00000292475.8:exon3:c.A256C:p.K86Q,ENSG00000241468.8:ENST00000394186.3:exon3:c.A238C:p.K80Q,ENSG00000241468.8:ENST00000449683.5:exon3:c.A268C:p.K90Q	exonic	PB.51676	.	nonsynonymous SNV	PB.51676:PB.51676.307:exon3:c.A256C:p.K86Q,PB.51676:PB.51676.329:exon3:c.A256C:p.S86R,PB.51676:PB.51676.332:exon3:c.A238C:p.S80R	chr7	SPARK_WES	denovo	TRUE	donor
SP0310605	17	42210169	42210170	c	g	0.277	1	male	sibling	1	SPARK_WES_3	SP0310598	SP0324320	splicing	ENSG00000173757.11	ENST00000698802.1:exon12:c.1593+1G>C;ENST00000698802.1:exon12:UTR3;ENST00000698803.1:exon15:c.1873+1G>C;ENST00000698803.1:exon15:UTR3;ENST00000698806.1:exon14:c.1749+1G>C;ENST00000698806.1:exon14:UTR3;ENST00000698808.1:exon15:c.1903+1G>C;ENST00000698809.1:exon14:c.1813+1G>C;ENST00000698775.1:exon16:c.2041+1G>C;ENST00000698775.1:exon16:UTR3;ENST00000698810.1:exon15:c.1878+1G>C;ENST00000698810.1:ex…	.	.	splicing	PB.95804	PB.95804.44:exon15:c.1906+1G>C;PB.95804.51:exon14:c.853+1G>C;PB.95804.43:exon15:c.1846+1G>C;PB.95804.79:exon15:c.1906+1G>C;PB.95804.102:exon15:c.1906+1G>C	.	.	chr17	SPARK_WES	denovo	TRUE	donor
SP0309614	9	133671534	133671535	c	a	1.089	6.826399999999999e-29	male	proband	2	SPARK_WGS_4	SP0309612	SP0309634	exonic	ENSG00000123453.19	.	nonsynonymous SNV	ENSG00000123453.19:ENST00000371868.5:exon6:c.G610T:p.G204C,ENSG00000123453.19:ENST00000371872.8:exon18:c.G2326T:p.G776C,ENSG00000123453.19:ENST00000439388.6:exon18:c.G2326T:p.G776C	exonic	PB.64567	.	nonsynonymous SNV	PB.64567:PB.64567.2:exon18:c.G2326T:p.G776C,PB.64567:PB.64567.4:exon18:c.G2326T:p.G776C	chr9	SPARK_WGS	denovo	TRUE	donor
SP0309157	12	32740520	32740521	t	g	0.507	0.92169	male	sibling	1	SPARK_WES_5	SP0309320	SP0309155	intronic	ENSG00000087470.21	.	.	.	intronic	PB.76425;PB.76432	.	.	.	chr12	SPARK_WES	denovo	TRUE	donor
SP0309007	17	76101268	76101269	a	c	0.761	7.3995e-10	male	sibling	1	SPARK_WES_5	SP0308996	SP0309030	exonic;splicing	ENSG00000182473.22;ENSG00000182473.22	ENST00000589210.6:exon4:c.417+2T>G;ENST00000332065.9:exon4:c.417+2T>G;ENST00000335146.11:exon4:c.417+2T>G;ENST00000607838.5:exon4:c.294+2T>G;ENST00000467929.6:exon3:c.294+2T>G;ENST00000405575.8:exon4:c.417+2T>G;ENST00000357231.8:exon2:c.281+2T>G;ENST00000411744.6:exon4:c.417+2T>G;ENST00000634349.1:exon4:c.417+2T>G;ENST00000420116.1:exon2:c.72+2T>G;ENST00000442951.5:exon3:c.258+2T>G;ENST0000058950…	nonsynonymous SNV	ENSG00000182473.22:ENST00000406660.4:exon4:c.T419G:p.V140G	splicing	PB.97051	PB.97051.334:exon4:c.417+2T>G;PB.97051.323:exon4:c.417+2T>G;PB.97051.322:exon4:c.417+2T>G;PB.97051.321:exon4:c.417+2T>G;PB.97051.329:exon4:c.417+2T>G;PB.97051.325:exon4:c.417+2T>G;PB.97051.395:exon3:c.294+2T>G;PB.97051.360:exon4:c.417+2T>G;PB.97051.423:exon4:c.417+2T>G;PB.97051.345:exon4:c.417+2T>G;PB.97051.348:exon4:c.417+2T>G;PB.97051.328:exon4:c.417+2T>G;PB.97051.331:exon4:c.417+2T>G;PB.97051.…	.	.	chr17	SPARK_WES	denovo	TRUE	donor
[truncated: 3,593 more rows]
